# Supplementary material for: Multi-omics investigation reveals functional specialization of transcriptional cyclin dependent kinases in cancer biology
Source: Sci Rep. 2022 Dec 28;12:22505. doi: 10.1038/s41598-022-26860-1 (PMC9797569; doi:10.1038/s41598-022-26860-1)
Supplement: Supplementary file 2 — Supplementary Information 2. [file 41598_2022_26860_MOESM2_ESM.xlsx]

## Sheet: A. CDK1
Gene effect scores for CDK1 in all cell lines in DepMap data
Cell line name	Lineage	Effect score
TUHR14TKB	kidney	-2.71901
SKHEP1	liver	-2.67485
PANC0504	pancreas	-2.67051
HDMYZ	NA	-2.60784
SG231	bile_duct	-2.56332
LS123	colorectal	-2.55243
TM87	soft_tissue	-2.54117
BICR6	upper_aerodigestive	-2.53691
HT144SKINFV1	skin	-2.53087
CORL279	lung	-2.52955
HEC59	uterus	-2.5121
UPCISCC200	upper_aerodigestive	-2.50579
OCUG1	bile_duct	-2.49418
C75	colorectal	-2.49059
CHLA57	bone	-2.47461
M140325	skin	-2.46643
SNU308	bile_duct	-2.46578
KPL1	breast	-2.46183
NCIH1437	lung	-2.46011
HS695T	skin	-2.45085
59M	ovary	-2.44902
ICC2	bile_duct	-2.44617
UMUC11	urinary_tract	-2.4428
NCIH28	lung	-2.43602
PK45H	pancreas	-2.43354
OC314	ovary	-2.43231
NCIH2452	lung	-2.42511
ICC9	bile_duct	-2.4237
NCIH446	lung	-2.4192
SNU410	pancreas	-2.40304
UPCISCC116	upper_aerodigestive	-2.40164
S117	soft_tissue	-2.40009
GSU	gastric	-2.39952
KMRC3	kidney	-2.39905
TE6	esophagus	-2.39896
CASKI	cervix	-2.39636
COV644	ovary	-2.3907
SW579	thyroid	-2.38947
NCIH2126	lung	-2.38858
L428	lymphocyte	-2.38275
HCC1359	lung	-2.37612
HS746T	gastric	-2.37292
A3KAW	lymphocyte	-2.372
ST486	lymphocyte	-2.36868
CAMA1	breast	-2.36843
SNU349	kidney	-2.36394
MDAMB157	breast	-2.36348
P4E6	prostate	-2.36149
KYSE270	esophagus	-2.35912
JHC7	bone	-2.35686
EOL1	blood	-2.3558
HEYA8	ovary	-2.35383
NCIH747	colorectal	-2.35302
95T1000	soft_tissue	-2.35296
SNU503	colorectal	-2.35078
ICC12	bile_duct	-2.35076
CORL311	lung	-2.34877
MFE296	uterus	-2.34731
SUM149PT	breast	-2.34676
GCT	soft_tissue	-2.34473
KMCH1	bile_duct	-2.34161
A375RPMI	skin	-2.34103
MKN74	gastric	-2.33578
INA6	plasma_cell	-2.33543
RDES	bone	-2.33518
PK8	pancreas	-2.33359
NCIH2291	lung	-2.33354
SCS214	soft_tissue	-2.33272
RERFLCAI	lung	-2.32984
WPE1NA22	prostate	-2.32878
MCAS	ovary	-2.32852
P2URK562	blood	-2.32723
CAL120	breast	-2.3268
CL11	colorectal	-2.32388
NCIH1792	lung	-2.32371
JHH6	liver	-2.32205
EWS502	bone	-2.32169
TE11	esophagus	-2.32108
SW1463	colorectal	-2.32016
CMK115	blood	-2.31921
MDAMB415	breast	-2.31895
CAL78	bone	-2.3181
SKOV3	ovary	-2.31793
UMRC3	kidney	-2.31661
CCK81	colorectal	-2.31549
COLO205	colorectal	-2.3152
F5	central_nervous_system	-2.31507
COLO678	colorectal	-2.31395
ESO51	esophagus	-2.3138
SNU601	gastric	-2.31055
RI1	lymphocyte	-2.31051
HEC265	uterus	-2.31007
SKMEL24	skin	-2.30926
SEKI	skin	-2.30917
FARAGE	lymphocyte	-2.30658
ONE58	lung	-2.30406
FADU	upper_aerodigestive	-2.30338
ICC4	bile_duct	-2.30176
BT16	soft_tissue	-2.30087
DETROIT562	upper_aerodigestive	-2.29961
KE37	blood	-2.29908
ISHIKAWAHERAKLIO02ER	uterus	-2.29898
TOV112D	ovary	-2.29883
C84	colorectal	-2.29779
RPMI7951	skin	-2.29692
RCHACV	blood	-2.29673
HSC3	upper_aerodigestive	-2.29577
TE9	esophagus	-2.29573
JHH2	liver	-2.29465
LOUNH91	lung	-2.29448
HS852T	skin	-2.29421
BICR56	upper_aerodigestive	-2.29351
TFK1	bile_duct	-2.29327
REH	blood	-2.29311
EFM19	breast	-2.29288
T84	colorectal	-2.29284
EMTOKA	uterus	-2.29002
UPCISCC040	upper_aerodigestive	-2.28999
MDAMB435S	skin	-2.28838
L363	plasma_cell	-2.28769
BECKER	central_nervous_system	-2.28669
KNS60	central_nervous_system	-2.28587
G415	bile_duct	-2.28563
CCFSTTG1	central_nervous_system	-2.28523
LN319	central_nervous_system	-2.28485
PATU8988S	pancreas	-2.28422
SKRC31	kidney	-2.28245
BPH1	prostate	-2.27931
PECAPJ49	upper_aerodigestive	-2.27899
HCA1	cervix	-2.27857
SUM159PT	breast	-2.27836
EPLC272H	lung	-2.27675
PECAPJ34CLONEC12	upper_aerodigestive	-2.27587
MDAMB453	breast	-2.27552
MDAMB361	breast	-2.2743
GSS	gastric	-2.27325
HUH7	liver	-2.27323
EFO27	ovary	-2.27319
NCIH1694	lung	-2.27251
SW756	cervix	-2.2723
HS578T	breast	-2.27225
HCC1395	breast	-2.27021
YD38	upper_aerodigestive	-2.27016
OCUBM	breast	-2.26993
YSCCC	bile_duct	-2.26972
CHP212	peripheral_nervous_system	-2.26961
NP3	central_nervous_system	-2.26878
JHH7	liver	-2.26714
PANC1	pancreas	-2.26617
A431	skin	-2.26595
NGP	peripheral_nervous_system	-2.26503
TDOTT	esophagus	-2.265
SNU685	uterus	-2.26482
HSC2	upper_aerodigestive	-2.26273
JMURTK2	kidney	-2.26213
LMSU	gastric	-2.26195
U343	central_nervous_system	-2.2613
VP229	breast	-2.26118
WM3211	skin	-2.26091
RKN	soft_tissue	-2.26088
NCIH1836	lung	-2.26013
PACADD188	pancreas	-2.25951
NCIH1648	lung	-2.25928
COV318	ovary	-2.25874
SNU81	colorectal	-2.25789
OCUM1	gastric	-2.25747
OSC19	upper_aerodigestive	-2.25635
CCLP1	bile_duct	-2.25629
PANC0813	pancreas	-2.25584
KYSE30	esophagus	-2.25565
UACC893	breast	-2.25553
KU812	blood	-2.25552
AU565	breast	-2.25524
HLF	liver	-2.25486
PEO1	ovary	-2.25363
THP1	blood	-2.25195
A388	epidermoid_carcinoma	-2.25075
SSP25	bile_duct	-2.24949
C80	colorectal	-2.24899
KARPAS1718	lymphocyte	-2.24696
NOZ	bile_duct	-2.24679
PANC0203	pancreas	-2.24449
PATU8902	pancreas	-2.24143
TGBC18TKB	colorectal	-2.2406
KYSE150	esophagus	-2.24003
T47D	breast	-2.23928
HCC78	lung	-2.23878
SNU738	central_nervous_system	-2.23873
JIMT1	breast	-2.23732
OSC20	upper_aerodigestive	-2.23677
UMUC14	urinary_tract	-2.23651
ICC3	bile_duct	-2.23568
ECGI10	esophagus	-2.2355
LS411N	colorectal	-2.23379
RH28	soft_tissue	-2.23368
KYSE180	esophagus	-2.23232
RMUGS	ovary	-2.22932
BICR31	upper_aerodigestive	-2.22854
NCIH322	lung	-2.22816
SNU478	bile_duct	-2.22693
CCLFPEDS0008T	soft_tissue	-2.22552
SKMM2	plasma_cell	-2.22507
C33A	cervix	-2.22397
NO11	central_nervous_system	-2.22326
SW1088	central_nervous_system	-2.22284
KASUMI1	blood	-2.22209
NCIH2286	lung	-2.22097
U251MG	central_nervous_system	-2.22008
D425	central_nervous_system	-2.21931
DU4475	breast	-2.21832
JJN3	plasma_cell	-2.218
HT55	colorectal	-2.21765
LB771HNC	upper_aerodigestive	-2.21716
JMSU1	urinary_tract	-2.21676
HEC50B	uterus	-2.21646
NP2	central_nervous_system	-2.2161
NCIH2170	lung	-2.21509
LPS27	soft_tissue	-2.21471
OC316	ovary	-2.21276
PEO4	ovary	-2.21186
NCIH358	lung	-2.21127
SUM1315MO2	breast	-2.21116
BHT101	thyroid	-2.20996
SLR26	kidney	-2.20749
CHLA06ATRT	soft_tissue	-2.20732
KU1919	urinary_tract	-2.20697
PF382	blood	-2.20629
CME1	soft_tissue	-2.20571
NALM6	blood	-2.20535
94T778	soft_tissue	-2.20503
OACM51	esophagus	-2.20469
F36P	blood	-2.20463
ICC8	bile_duct	-2.20444
LU135	lung	-2.20418
LU99	lung	-2.20417
SLR24	kidney	-2.2022
SNU1196	bile_duct	-2.2017
HOTHC	thyroid	-2.20156
PCI6A	upper_aerodigestive	-2.20097
NCIH1568	lung	-2.20012
AMO1	plasma_cell	-2.19997
MS751	cervix	-2.19988
ONDA8	central_nervous_system	-2.19978
RERFLCAD1	lung	-2.19805
TE1	esophagus	-2.19738
MFM223	breast	-2.197
HT3	cervix	-2.1959
NCIH841	lung	-2.19581
CCLFUPGI0005T	gastric	-2.19445
FTC133	thyroid	-2.1938
ICC108	bile_duct	-2.19303
ES5	bone	-2.19157
BT549	breast	-2.1898
SNU201	central_nervous_system	-2.18947
HMC18	breast	-2.18814
P30OHK	blood	-2.18727
SF268	central_nervous_system	-2.18649
NCIH211	lung	-2.18643
PK1	pancreas	-2.18564
UMUC3	urinary_tract	-2.18558
BB30HNC	upper_aerodigestive	-2.18516
PANC1005	pancreas	-2.18466
BOKU	cervix	-2.18426
MIAPACA2	pancreas	-2.18412
OPM2	plasma_cell	-2.18384
SNU387	liver	-2.18345
MCC13	skin	-2.18181
HCC461	lung	-2.18173
COV413A	ovary	-2.18156
MERO41	lung	-2.18138
ASH3	thyroid	-2.18102
NCIH727	lung	-2.18081
SNU1033	colorectal	-2.18031
OMM1	eye	-2.18024
WM88	skin	-2.17976
DBTRG05MG	central_nervous_system	-2.17918
NCIH209	lung	-2.17882
SNU423	liver	-2.17795
SCC4	upper_aerodigestive	-2.17721
SHMAC5	prostate	-2.177
TUHR4TKB	kidney	-2.17681
HCC1143	breast	-2.17475
SAT	upper_aerodigestive	-2.1733
UMUC5	urinary_tract	-2.1723
HS766T	pancreas	-2.17188
HSC39	gastric	-2.17086
MCF7	breast	-2.1708
RERFGC1B	gastric	-2.17037
UPCISCC026	upper_aerodigestive	-2.1699
HT144SKINFV3	skin	-2.16974
SUM229PE	breast	-2.1697
UPCISCC131	upper_aerodigestive	-2.1693
NCIH2030	lung	-2.16919
JHOS2	ovary	-2.16793
EW22	bone	-2.16632
CALU6	lung	-2.16495
KMM1	plasma_cell	-2.16438
DOK	upper_aerodigestive	-2.16413
SW1116	colorectal	-2.16391
SKMEL2	skin	-2.16325
SHMAC4	prostate	-2.163
HUPT4	pancreas	-2.16273
HKGZCC	bile_duct	-2.16173
GB2	bile_duct	-2.16066
RCCFG2	kidney	-2.16017
NCIH520	lung	-2.15962
TOV21G	ovary	-2.15771
CAS1	central_nervous_system	-2.15729
SKGII	uterus	-2.15673
HT144	skin	-2.15625
U251MGDM	central_nervous_system	-2.15594
HS294T	skin	-2.15563
TGW	peripheral_nervous_system	-2.15502
HOP62	lung	-2.15489
SHP77	lung	-2.15447
CAL12T	lung	-2.15339
KARPAS422	lymphocyte	-2.15207
HT1080	soft_tissue	-2.15129
L33	pancreas	-2.15072
CCSW1	bile_duct	-2.15059
HB1119	blood	-2.14952
SNU61	colorectal	-2.14944
MERO83	lung	-2.14918
HSOS1	bone	-2.14894
AML193	blood	-2.1483
TTC549	soft_tissue	-2.14789
OUMS23	colorectal	-2.14768
LK2	lung	-2.14765
RCM1	colorectal	-2.14727
BICR10	upper_aerodigestive	-2.14706
SNUC5	colorectal	-2.14684
SW1271	lung	-2.14649
COLO824	breast	-2.14636
TCCSUP	urinary_tract	-2.14594
HCC2935	lung	-2.14593
SUDHL1	lymphocyte	-2.14495
RVH421SKINFV1	skin	-2.14339
PACADD119	pancreas	-2.14051
COGAR359	soft_tissue	-2.14043
HT144SKINFV2	skin	-2.14009
DIFI	colorectal	-2.13899
NCIH1666	lung	-2.13867
NCIH650	lung	-2.13854
M059K	central_nervous_system	-2.13852
CW9019	soft_tissue	-2.13851
BFTC909	kidney	-2.13666
IHH4	thyroid	-2.13636
ESO26	esophagus	-2.13628
SNU761	liver	-2.13592
KMBC2	urinary_tract	-2.13463
NALM16	blood	-2.13433
MCIXC	bone	-2.13392
HCT116	colorectal	-2.13382
TCCPAN2	pancreas	-2.13373
SNU213	pancreas	-2.13338
TE10	esophagus	-2.13299
NCIH1993	lung	-2.13286
SNU869	bile_duct	-2.13285
LCLC97TM1	lung	-2.13228
MDAMB436	breast	-2.13185
YD8	upper_aerodigestive	-2.1312
SUSA	embryo	-2.13068
COLO684	uterus	-2.13024
HCC2998	colorectal	-2.12958
H413	upper_aerodigestive	-2.12905
PCI38	upper_aerodigestive	-2.1289
GB1	central_nervous_system	-2.12844
NCIH3122	lung	-2.12811
PACADD165	pancreas	-2.12792
D502MG	central_nervous_system	-2.12769
SCC25	upper_aerodigestive	-2.12708
DMS53	lung	-2.12656
BXPC3	pancreas	-2.12639
CAKI1	kidney	-2.1233
DOV13	ovary	-2.12238
TGBC1TKB	bile_duct	-2.12182
NCIH2172	lung	-2.12172
SF767	central_nervous_system	-2.119
HO1U1	upper_aerodigestive	-2.11872
IMR32	peripheral_nervous_system	-2.11871
HT1197	urinary_tract	-2.1185
HTMMT	uterus	-2.11818
ICC137	bile_duct	-2.11792
HCC2450	lung	-2.11728
KOSC2	upper_aerodigestive	-2.11712
NCIH1048	lung	-2.11712
SW837	colorectal	-2.11704
42MGBA	central_nervous_system	-2.11696
OCIC4P	ovary	-2.11636
BE2M17	peripheral_nervous_system	-2.11608
22RV1	prostate	-2.11568
HS683	central_nervous_system	-2.11562
CHAGOK1	lung	-2.11542
SNUC1	colorectal	-2.11508
NCIH2052	lung	-2.11484
ES8	bone	-2.11405
ISTMES2	lung	-2.11386
SKMES1	lung	-2.11305
H376	upper_aerodigestive	-2.11304
KCIMOH1	pancreas	-2.11247
COGN278	peripheral_nervous_system	-2.11242
YH13	central_nervous_system	-2.11213
TC106	bone	-2.11202
KO52	blood	-2.11196
BICR22	upper_aerodigestive	-2.1119
NCIH226	lung	-2.11138
RVH421RPMI	skin	-2.11044
UMUC7	urinary_tract	-2.10983
MB1	thyroid	-2.10924
RVH421	skin	-2.10802
ISTMEL1	skin	-2.10801
L1236	lymphocyte	-2.10631
KATOIII	gastric	-2.10595
NH12	peripheral_nervous_system	-2.10464
EBC1	lung	-2.10457
KPNYN	peripheral_nervous_system	-2.10453
SNU719	gastric	-2.10428
TN2	peripheral_nervous_system	-2.10414
SNU1076	upper_aerodigestive	-2.10302
U87MG	central_nervous_system	-2.10271
NB6	peripheral_nervous_system	-2.10204
NCIH1092	lung	-2.1019
SW626	colorectal	-2.10119
NP8	central_nervous_system	-2.09978
PCI4B	upper_aerodigestive	-2.09967
KALS1	central_nervous_system	-2.09931
639V	urinary_tract	-2.09868
HCC38	breast	-2.0984
JHU011	upper_aerodigestive	-2.09833
MDAMB231	breast	-2.09817
SW620	colorectal	-2.09762
A549	lung	-2.09761
PC14	lung	-2.0969
SNU5	gastric	-2.09654
WERIRB1	eye	-2.09633
YD15	upper_aerodigestive	-2.09619
ONDA7	central_nervous_system	-2.09605
CCLFPEDS0001T	kidney	-2.0958
SW1990	pancreas	-2.09443
HCC827GR5	lung	-2.09424
H4	central_nervous_system	-2.09423
SW48	colorectal	-2.09402
NOMO1	blood	-2.09327
IM95	gastric	-2.09323
NCIH2122	lung	-2.09254
DB	lymphocyte	-2.09206
MPP89	lung	-2.09201
HUPT3	pancreas	-2.09183
UMUC13	urinary_tract	-2.09176
KPNYS	peripheral_nervous_system	-2.09168
RL952	uterus	-2.0913
SKNFI	peripheral_nervous_system	-2.09062
CAOV3	ovary	-2.08791
IGR39	skin	-2.08763
U118MG	central_nervous_system	-2.08719
TGBC52TKB	bile_duct	-2.08711
NCIH1975	lung	-2.08517
SCC9	upper_aerodigestive	-2.08441
OE21	esophagus	-2.08347
OCIP5X	ovary	-2.08318
SUDHL4	lymphocyte	-2.0828
TE4	esophagus	-2.08228
NCIH1581	lung	-2.08105
SUM102PT	breast	-2.08033
SKN3	upper_aerodigestive	-2.07941
HS729	fibroblast	-2.07813
Y79	eye	-2.07775
OVISE	ovary	-2.07706
LN428	central_nervous_system	-2.07603
A673	bone	-2.07564
OVCAR5	ovary	-2.07421
C4II	cervix	-2.07368
21NT	breast	-2.07366
LS513	colorectal	-2.07346
LN443	central_nervous_system	-2.07326
HCS2	cervix	-2.07303
VMRCLCD	lung	-2.07284
OS252	bone	-2.07257
CFPAC1	pancreas	-2.07217
KP3	pancreas	-2.07192
KYSE510	esophagus	-2.07175
NCIH2009	lung	-2.07119
MDAMB468	breast	-2.06943
T3M5	thyroid	-2.06942
UHO1	lymphocyte	-2.06884
U2904	lymphocyte	-2.06871
HCC56	colorectal	-2.06854
HCC70	breast	-2.06812
HOKUG	cervix	-2.06798
ZR751	breast	-2.06714
SU8686	pancreas	-2.06664
HCC1954	breast	-2.06648
NCIH1573	lung	-2.0651
LI7	liver	-2.0644
EN	uterus	-2.06437
LU65	lung	-2.06419
HEC116	uterus	-2.0632
NCIH526	lung	-2.0631
RHJT	soft_tissue	-2.06162
SIHA	cervix	-2.06132
D423MG	central_nervous_system	-2.05982
CJM	skin	-2.05932
DU145	prostate	-2.05805
NCIH1693	lung	-2.05758
NB5	peripheral_nervous_system	-2.05734
UPCISCC074	upper_aerodigestive	-2.05627
KP1N	pancreas	-2.05623
DOTC24510	cervix	-2.05499
D458	central_nervous_system	-2.05432
RCC10RGB	kidney	-2.05203
HPAFII	pancreas	-2.05187
RERFLCSQ1	lung	-2.05178
UW228	central_nervous_system	-2.05149
JHOS4	ovary	-2.05143
HCC1187	breast	-2.05039
COLO201	colorectal	-2.04987
NCIH1355	lung	-2.04964
RMGI	ovary	-2.04894
A2780	ovary	-2.04866
HT115	colorectal	-2.04856
WM793	skin	-2.04849
OV7	ovary	-2.04829
A253	upper_aerodigestive	-2.04817
MEL285	eye	-2.0479
KON	upper_aerodigestive	-2.04673
OCIAML3	blood	-2.04636
UMUC10	urinary_tract	-2.04487
JHESOAD1	esophagus	-2.04402
TL1	lymphocyte	-2.04383
KYSE70	esophagus	-2.04378
SNU398	liver	-2.0427
SET2	blood	-2.04259
EKVX	lung	-2.0425
NCIH2110	lung	-2.04229
EVSAT	breast	-2.04189
SNU46	upper_aerodigestive	-2.04124
KCL22	blood	-2.04093
JHU029	upper_aerodigestive	-2.04005
HCC1806	breast	-2.04005
C99	colorectal	-2.03982
EW8	bone	-2.03946
A172	central_nervous_system	-2.03904
CAPAN1	pancreas	-2.03885
TT1TKB	colorectal	-2.03828
BCPAP	thyroid	-2.03814
ES4	bone	-2.03639
VMRCRCW	kidney	-2.03601
HEY	ovary	-2.03574
KP2	pancreas	-2.03483
HSSCH2	central_nervous_system	-2.0346
CHLA10	bone	-2.03455
H157	upper_aerodigestive	-2.0345
NCIH2023	lung	-2.03346
KMS11	plasma_cell	-2.03308
VCAP	prostate	-2.0324
MORCPR	lung	-2.03237
BC3C	urinary_tract	-2.03216
HCC1937	breast	-2.0321
OVCA420	ovary	-2.03123
NCIH1703	lung	-2.03097
SKNDZ	peripheral_nervous_system	-2.03029
NMCG1	central_nervous_system	-2.03016
EJM	plasma_cell	-2.03002
VAESBJ	soft_tissue	-2.02966
ICC10	bile_duct	-2.0284
MFE280	uterus	-2.02789
ONCODG1	ovary	-2.02784
COGE352	bone	-2.02757
NCIH1155	lung	-2.02729
RPMI8226	plasma_cell	-2.02715
FU97	gastric	-2.02654
SW954	cervix	-2.02642
D341	central_nervous_system	-2.02596
2313287	gastric	-2.02456
UWB1289	ovary	-2.02354
NCIH522	lung	-2.02305
LCLC103H	lung	-2.02288
HEL9217	blood	-2.02147
NCIH1915	lung	-2.02084
HT1376	urinary_tract	-2.02043
M07E	blood	-2.02011
UPCISCC152	upper_aerodigestive	-2.01983
WM3772F	eye	-2.0197
SKGT4	esophagus	-2.01956
T24	urinary_tract	-2.01874
ES2	ovary	-2.01718
LP1	plasma_cell	-2.01692
C32	skin	-2.0163
NB13	peripheral_nervous_system	-2.01581
CAL33	upper_aerodigestive	-2.01501
SKNO1	blood	-2.01497
UPCISCC154	upper_aerodigestive	-2.0147
SUPT1	blood	-2.01424
LNZTA3WT4	central_nervous_system	-2.0137
PANC0403	pancreas	-2.01359
AGS	gastric	-2.01295
LN464	central_nervous_system	-2.01192
OV90	ovary	-2.01127
AM38	central_nervous_system	-2.01123
NUGC3	gastric	-2.00852
HGC27	gastric	-2.00818
KARPAS299	lymphocyte	-2.00777
OVMIU	ovary	-2.00729
LN18	central_nervous_system	-2.00698
DANG	pancreas	-2.00678
KLE	uterus	-2.00671
HCC95	lung	-2.00627
PACADD137	pancreas	-2.00622
T3M4	pancreas	-2.00559
MOGGUVW	central_nervous_system	-2.00541
IPC298	skin	-2.00523
ROS50	blood	-2.00501
KYSE520	esophagus	-2.00416
UBLC1	urinary_tract	-2.00356
SUM52PE	breast	-2.00337
TC71	bone	-2.00229
UMUC9	urinary_tract	-2.00222
ICC15	bile_duct	-2.00173
HSC4	upper_aerodigestive	-2.00171
PECAPJ15	upper_aerodigestive	-2.00153
5637	urinary_tract	-2.00101
TKKK	bile_duct	-2.00094
SF126	central_nervous_system	-1.99882
ANGMCSS	central_nervous_system	-1.99875
MEL290	eye	-1.99777
EM2	blood	-1.99721
OCIMY7	plasma_cell	-1.99695
786O	kidney	-1.99672
MCC26	skin	-1.99648
LC1SQ	lung	-1.9959
KNS42	central_nervous_system	-1.99583
KM12	colorectal	-1.99517
KINGS1	central_nervous_system	-1.99437
NCIN87	gastric	-1.99298
LUDLU1	lung	-1.99267
PCI30	upper_aerodigestive	-1.99187
MKN28	gastric	-1.99161
CORL105	lung	-1.99102
MUGCHOR1	bone	-1.99086
KNS62	lung	-1.9902
LPS853	soft_tissue	-1.99016
LPS141	soft_tissue	-1.98971
HHUA	uterus	-1.98923
PANC0327	pancreas	-1.98918
MOLM14	blood	-1.98906
OVCAR8	ovary	-1.98902
KYSE140	esophagus	-1.98822
KE39	gastric	-1.98618
COGN305	peripheral_nervous_system	-1.98603
KYSE410	esophagus	-1.98516
WAOSEL	blood	-1.98474
CHP134	peripheral_nervous_system	-1.9846
PCI15A	upper_aerodigestive	-1.98382
TE5	esophagus	-1.98331
TYKNU	ovary	-1.98329
NB1643	peripheral_nervous_system	-1.9823
SLR20	kidney	-1.98143
RPE1SS48	engineered	-1.98103
HEC1	uterus	-1.98008
TC138	bone	-1.9799
SNU216	gastric	-1.97894
JURLMK1	blood	-1.97878
UACC257	skin	-1.97772
HCC2429	lung	-1.97769
PSN1	pancreas	-1.97695
BHY	upper_aerodigestive	-1.97659
SEMK2	blood	-1.97569
NCIH2171	lung	-1.97402
SNU886	liver	-1.97333
NCIH647	lung	-1.97291
JHOC5	ovary	-1.97135
NB4	blood	-1.9713
C4I	cervix	-1.97118
NCIH23	lung	-1.97113
ASPC1	pancreas	-1.97089
SKNAS	peripheral_nervous_system	-1.97022
TE8	esophagus	-1.96814
OVTOKO	ovary	-1.96797
SNU638	gastric	-1.96791
SH10TC	gastric	-1.96672
LNZ308	central_nervous_system	-1.96672
NCIH2087	lung	-1.96617
TANOUE	blood	-1.96522
G292CLONEA141B1	bone	-1.96422
TF1	blood	-1.96369
OAW28	ovary	-1.96245
EGI1	bile_duct	-1.96232
MKN45	gastric	-1.96223
SNU1077	uterus	-1.95985
MERO82	lung	-1.95976
JHOM1	ovary	-1.95831
SKRC20	kidney	-1.95741
HCC202	breast	-1.95738
NCIH2887	lung	-1.95649
HEC251	uterus	-1.95628
YAPC	pancreas	-1.95556
SNU840	ovary	-1.95452
TR146	upper_aerodigestive	-1.95452
ECC2	bile_duct	-1.95311
SNU475	liver	-1.95266
HEPG2	liver	-1.95204
JHH4	liver	-1.95055
CAOV4	ovary	-1.95054
ESS1	uterus	-1.94923
LB1047RCC	kidney	-1.94919
143B	bone	-1.94908
NP5	central_nervous_system	-1.94894
EFE184	uterus	-1.94849
MDST8	colorectal	-1.94749
CORL23	lung	-1.94691
SKN	uterus	-1.94566
SKNEP1	bone	-1.94497
SNU668	gastric	-1.94447
ONDA9	central_nervous_system	-1.94172
SF539	central_nervous_system	-1.94129
SW156	kidney	-1.93817
SNU182	liver	-1.9368
MERO25	lung	-1.93548
GAMG	central_nervous_system	-1.93545
RT112	urinary_tract	-1.93508
NCIH1793	lung	-1.93432
CA922	upper_aerodigestive	-1.93428
OAW42	ovary	-1.93277
JVM3	blood	-1.93236
COLO680N	esophagus	-1.92904
HT29	colorectal	-1.92876
CAL51	breast	-1.92861
SF172	central_nervous_system	-1.92845
COV362	ovary	-1.92839
UMUC16	urinary_tract	-1.92819
CAL29	urinary_tract	-1.92588
CORL47	lung	-1.92522
TMK1	gastric	-1.92466
MONOMAC1	blood	-1.92382
NCIH1944	lung	-1.92246
JR	soft_tissue	-1.92181
MFE319	uterus	-1.92117
KP4	pancreas	-1.92096
HSB2	blood	-1.92082
MM383	skin	-1.92034
SF295	central_nervous_system	-1.91989
NCIH292	lung	-1.91894
COV504	ovary	-1.91801
NCIH1755	lung	-1.91792
RPE1SS77	engineered	-1.91768
CI	blood	-1.91759
PGA1	blood	-1.91735
SJSA1	bone	-1.91151
HEC6	uterus	-1.90942
8305C	thyroid	-1.90861
MHHES1	bone	-1.90812
H357	upper_aerodigestive	-1.90807
LO68	lung	-1.90804
EW16	bone	-1.90788
KKU213	bile_duct	-1.90706
RAJI	lymphocyte	-1.90676
LOVO	colorectal	-1.90658
HA1E	engineered_kidney	-1.90581
DLD1	colorectal	-1.90558
ABC1	lung	-1.90182
A375SKINCJ2	skin	-1.90154
G401	kidney	-1.90108
NIHOVCAR3	ovary	-1.90058
SKNMC	bone	-1.8997
SKNBE2	peripheral_nervous_system	-1.89894
CAKI2	kidney	-1.89723
HSQ89	upper_aerodigestive	-1.89636
SCCOHT1	ovary	-1.89609
JVE127	colorectal	-1.89518
HS944T	skin	-1.89312
CALU1	lung	-1.89257
SAS	upper_aerodigestive	-1.89173
SKPNDW	bone	-1.89124
MM1S	plasma_cell	-1.89085
PL4	pancreas	-1.88756
HEL	blood	-1.88693
SW1573	lung	-1.88652
BICR78	upper_aerodigestive	-1.88636
LN229	central_nervous_system	-1.88556
SUDHL8	lymphocyte	-1.88511
RT11284	urinary_tract	-1.88504
NOS1	bone	-1.88431
NCIH1299	lung	-1.88376
LS1034	colorectal	-1.88185
SCLC22H	lung	-1.88132
SAOS2	bone	-1.88
OCIM2	blood	-1.87879
UMUC1	urinary_tract	-1.87774
HUH1	liver	-1.87755
LAN2	peripheral_nervous_system	-1.87674
ONS76	central_nervous_system	-1.87544
U937	blood	-1.87477
HCC515	lung	-1.87431
GI1	central_nervous_system	-1.87371
BFTC905	urinary_tract	-1.87104
OE33	esophagus	-1.86965
HCC15	lung	-1.86844
RH4	soft_tissue	-1.8653
PA1	ovary	-1.8648
U2OS	bone	-1.86477
RBE	bile_duct	-1.86299
D542MG	central_nervous_system	-1.86228
RPMI2650	upper_aerodigestive	-1.86172
RL	lymphocyte	-1.85752
MYLA	lymphocyte	-1.85624
GP5D	colorectal	-1.85514
CAL27	upper_aerodigestive	-1.85347
SCABER	urinary_tract	-1.85337
HCC1419	breast	-1.85326
T98G	central_nervous_system	-1.85068
EFO21	ovary	-1.85012
CAL72	bone	-1.84954
SKMG1	central_nervous_system	-1.84886
PECAPJ41CLONED2	upper_aerodigestive	-1.84815
NB17	peripheral_nervous_system	-1.84508
KMS26	plasma_cell	-1.84476
KMS27	plasma_cell	-1.84469
SCMCRM2	soft_tissue	-1.84453
NB10	peripheral_nervous_system	-1.84178
COLO800	skin	-1.84051
COLO679	skin	-1.83967
WM115	skin	-1.83877
ICC106	bile_duct	-1.83848
MON	soft_tissue	-1.83831
HCC366	lung	-1.83655
UMCHOR1	bone	-1.83516
H103	upper_aerodigestive	-1.83236
GCIY	gastric	-1.83151
JHU022	upper_aerodigestive	-1.83004
JHUEM7	uterus	-1.82995
RH30	soft_tissue	-1.82946
OCIAML2	blood	-1.82863
A2058	skin	-1.82857
UACC62	skin	-1.82704
SMZ1	lymphocyte	-1.82678
SEM	blood	-1.82299
TM31	central_nervous_system	-1.82289
MEC1	blood	-1.82274
647V	urinary_tract	-1.82258
SNU1105	central_nervous_system	-1.82186
TC205	bone	-1.82151
NCIH838	lung	-1.82114
SNU16	gastric	-1.8203
HARA	lung	-1.82002
LN382	central_nervous_system	-1.81896
KMS18	plasma_cell	-1.81736
NCIH1650	lung	-1.81449
ARH77	engineered	-1.81326
ACCMESO1	lung	-1.81305
KURAMOCHI	ovary	-1.81272
SLVL	lymphocyte	-1.81136
K029AX	skin	-1.81033
SNUC4	colorectal	-1.8103
HEC1B	uterus	-1.81006
LS180	colorectal	-1.80416
KYSE450	esophagus	-1.80089
CAL62	thyroid	-1.8008
PEA1	ovary	-1.79964
NCCMPNST2C1	peripheral_nervous_system	-1.79888
769P	kidney	-1.79812
MERO14	lung	-1.79805
HCC1428	breast	-1.79698
OCIMY5	plasma_cell	-1.79669
LXF289	lung	-1.79533
LN235	central_nervous_system	-1.79144
LPS510	soft_tissue	-1.79018
9505BIK	pancreas	-1.78955
SKGI	uterus	-1.78855
FLO1	esophagus	-1.78665
8MGBA	central_nervous_system	-1.78471
MC116	lymphocyte	-1.78443
YKG1	central_nervous_system	-1.78399
NO10	central_nervous_system	-1.78382
KMS20	plasma_cell	-1.78286
OVMANA	ovary	-1.78213
MM485	skin	-1.78119
UPCISCC090	upper_aerodigestive	-1.78081
SNU1544	colorectal	-1.77807
YAMATO	soft_tissue	-1.77584
PLCPRF5	liver	-1.77184
LN340	central_nervous_system	-1.7718
KIJK	lymphocyte	-1.77052
KELLY	peripheral_nervous_system	-1.76993
OVK18	ovary	-1.76887
KMRC2	kidney	-1.76884
VMCUB1	urinary_tract	-1.76878
TC32	bone	-1.76568
SMSCTR	soft_tissue	-1.76162
K562	blood	-1.76108
JHH5	liver	-1.75909
RMSYM	soft_tissue	-1.75616
KYAE1	esophagus	-1.75605
A427	lung	-1.75579
P31FUJ	blood	-1.75197
SCH	gastric	-1.75066
697	blood	-1.75001
NCIH661	lung	-1.74999
TT2609C02	thyroid	-1.74826
MCC142	skin	-1.7464
TTC442	soft_tissue	-1.74566
KYM1	soft_tissue	-1.74521
A375	skin	-1.74515
UPCISCC111	upper_aerodigestive	-1.74415
CH157MN	central_nervous_system	-1.74356
SNU1	gastric	-1.73814
PATU8988T	pancreas	-1.73812
HCC44	lung	-1.73811
CCLFPEDS0003T	soft_tissue	-1.73649
MUTZ8	blood	-1.73564
HSC5	skin	-1.73464
NCIH1869	lung	-1.73426
TEN	uterus	-1.7333
CII	blood	-1.7287
MM127	skin	-1.72718
NAMALWA	lymphocyte	-1.72374
RERFLCAD2	lung	-1.72349
KYSE220	esophagus	-1.72332
DEL	lymphocyte	-1.72091
TASK1	peripheral_nervous_system	-1.71955
SNU1079	bile_duct	-1.71563
NCO2	blood	-1.7152
SW982	soft_tissue	-1.71501
T3M3	uterus	-1.71443
NO36	lung	-1.71336
JHUEM1	uterus	-1.71229
KYO1	blood	-1.70724
HUH6	liver	-1.7071
EW1	bone	-1.70621
WM983B	skin	-1.70372
SNU626	central_nervous_system	-1.70075
COV434	ovary	-1.69969
NCIH460	lung	-1.69932
OSRC2	kidney	-1.69859
DAOY	central_nervous_system	-1.6984
SNGM	uterus	-1.69681
SYO1	soft_tissue	-1.69662
MALME3M	skin	-1.69544
SKGT2	gastric	-1.69367
HCE4	esophagus	-1.69256
SW948	colorectal	-1.69254
KML1	lymphocyte	-1.69167
93T449	soft_tissue	-1.69135
HS936T	skin	-1.69118
SKBR3	breast	-1.69113
SHSY5Y	peripheral_nervous_system	-1.6896
NZM3	skin	-1.68751
HT	lymphocyte	-1.68748
NCIH2004RT	soft_tissue	-1.68558
NCIH1339	lung	-1.68472
RKO	colorectal	-1.68309
CHLA15	peripheral_nervous_system	-1.68115
RPE1SS51	engineered	-1.67601
MM426	skin	-1.6753
JM1	blood	-1.67386
SNU8	ovary	-1.67027
HCC827	lung	-1.66986
SKES1	bone	-1.66754
OMM25	eye	-1.66501
HUO9	bone	-1.66277
BLUE1	lymphocyte	-1.66057
SW403	colorectal	-1.6535
JURKAT	blood	-1.65257
NCIH82	lung	-1.65238
WM1799	skin	-1.64984
H3118	upper_aerodigestive	-1.64759
LPS6	soft_tissue	-1.6458
SNU1041	upper_aerodigestive	-1.63898
MELJUSO	skin	-1.63802
HUNS1	plasma_cell	-1.63085
PACADD161	pancreas	-1.62079
JAR	uterus	-1.61484
OCILY19	lymphocyte	-1.61032
TO14	ovary	-1.61015
KKU100	bile_duct	-1.60818
COLO320	colorectal	-1.60596
JOPACA1	pancreas	-1.59765
BIN67	ovary	-1.5971
HKA1	skin	-1.5908
MHHNB11	peripheral_nervous_system	-1.58885
SNU1066	upper_aerodigestive	-1.58213
UMUC6	urinary_tract	-1.57856
LS	peripheral_nervous_system	-1.57669
WSUNHL	lymphocyte	-1.57537
SIMA	peripheral_nervous_system	-1.5745
TTC642	soft_tissue	-1.57149
NCIH716	colorectal	-1.57077
HSC1	skin	-1.56989
UOK101	kidney	-1.56499
MERO95	lung	-1.56347
BT12	soft_tissue	-1.56087
NB1	peripheral_nervous_system	-1.55526
RPE1SS119	engineered	-1.55007
NB7	peripheral_nervous_system	-1.54883
SLR23	kidney	-1.54517
KD	soft_tissue	-1.54314
HMY1	skin	-1.53749
KMRC20	kidney	-1.53579
BICR16	upper_aerodigestive	-1.53543
C10	colorectal	-1.535
SH4	skin	-1.53224
MM370	skin	-1.52876
SUPM2	lymphocyte	-1.52379
DKMG	central_nervous_system	-1.5225
MEL202	eye	-1.51172
WM2664	skin	-1.51119
NCIH441	lung	-1.50874
SISO	cervix	-1.5051
SHI1	blood	-1.4998
SNU449	liver	-1.49389
COLO699	lung	-1.48988
MV411	blood	-1.48879
OCILY18	lymphocyte	-1.47411
SUDHL10	lymphocyte	-1.47354
KMRC1	kidney	-1.47118
BL70	lymphocyte	-1.46317
SNU620	gastric	-1.45548
SKUT1	soft_tissue	-1.45516
NCIH2882	lung	-1.45494
C2BBE1	colorectal	-1.45465
JL1	lung	-1.44924
RD	soft_tissue	-1.4462
PFSK1	central_nervous_system	-1.43722
IGROV1	ovary	-1.43391
A375SKINCJ3	skin	-1.41757
TTC709	soft_tissue	-1.40745
HUCCT1	bile_duct	-1.40359
MOLM13	blood	-1.40357
D283MED	central_nervous_system	-1.39695
KE97	plasma_cell	-1.39546
COLO792	skin	-1.35452
G402	soft_tissue	-1.34527
NB69	peripheral_nervous_system	-1.3381
SUIT2	pancreas	-1.33354
HOUAI	uterus	-1.33048
A375SKINCJ1	skin	-1.3251
HCT15	colorectal	-1.31765
253J	urinary_tract	-1.31201
MSTO211H	lung	-1.31061
HG3	blood	-1.30481
CHLA266	soft_tissue	-1.2766
TUHR10TKB	kidney	-1.26595
UACC62SKINCJ1	skin	-1.26364
IGR1	skin	-1.25564
8505C	thyroid	-1.24723
C8166	lymphocyte	-1.23977
SNB75	central_nervous_system	-1.20358
GIMEN	peripheral_nervous_system	-1.1849
NZOV9	ovary	-1.16767
MJ	lymphocyte	-1.15662
ECC4	colorectal	-1.15151
JHH1	liver	-1.14531
HS939T	skin	-1.10982
UMRC7	kidney	-1.10969
NCIH1373	lung	-1.09209
KMS34	plasma_cell	-1.08159
MMAC	skin	-1.06643
IM9	engineered	-1.00885
MM253	skin	-0.995357
M040416	skin	-0.971294
SKMEL19	skin	-0.923636
SUDHL5	lymphocyte	-0.847168
SKNSH	peripheral_nervous_system	-0.846004
LNCAPCLONEFGC	prostate	-0.813906
EW7	bone	-0.796279
RPE1SS6	engineered	-0.782391
MELHO	skin	-0.751176
MEL270	eye	-0.747287
MM386	skin	-0.661612
JEG3	uterus	-0.546097
SKMEL30	skin	-0.274084

## Sheet: B. CDK2
Gene effect scores for CDK2 in all cell lines in DepMap data
Cell line name	Lineage	Effect score
OCUG1	bile_duct	-1.82611
TO14	ovary	-1.75339
MDAMB157	breast	-1.71475
CORL279	lung	-1.68934
NO11	central_nervous_system	-1.66955
OUMS23	colorectal	-1.65121
OVMANA	ovary	-1.59916
KURAMOCHI	ovary	-1.59147
NIHOVCAR3	ovary	-1.57911
KLE	uterus	-1.57792
HCC2450	lung	-1.56139
SNU1077	uterus	-1.54833
UWB1289	ovary	-1.52621
EFO21	ovary	-1.50998
OCIC4P	ovary	-1.50223
NCIH526	lung	-1.46617
SNU182	liver	-1.46474
TMK1	gastric	-1.4444
LN235	central_nervous_system	-1.4415
KALS1	central_nervous_system	-1.41531
ONCODG1	ovary	-1.41317
HCC1937	breast	-1.41302
ESS1	uterus	-1.40984
SNB75	central_nervous_system	-1.4092
647V	urinary_tract	-1.38058
KYSE270	esophagus	-1.37627
EJM	plasma_cell	-1.3668
AM38	central_nervous_system	-1.35704
COV318	ovary	-1.35351
JHUEM7	uterus	-1.35304
VCAP	prostate	-1.3499
KMBC2	urinary_tract	-1.34852
NO10	central_nervous_system	-1.34416
JHH1	liver	-1.34179
95T1000	soft_tissue	-1.34129
SAOS2	bone	-1.33991
SNU308	bile_duct	-1.332
CCLFPEDS0008T	soft_tissue	-1.32321
NCIH2009	lung	-1.31947
HTMMT	uterus	-1.30812
NCIH650	lung	-1.29447
GCIY	gastric	-1.29374
ICC137	bile_duct	-1.29104
NCIH209	lung	-1.28553
KINGS1	central_nervous_system	-1.28143
OVISE	ovary	-1.27843
ANGMCSS	central_nervous_system	-1.2754
YH13	central_nervous_system	-1.2635
TF1	blood	-1.26345
HCC44	lung	-1.2616
OAW28	ovary	-1.25628
SNU1033	colorectal	-1.23912
JAR	uterus	-1.23798
UMUC7	urinary_tract	-1.23689
UMUC3	urinary_tract	-1.23674
LU65	lung	-1.2365
OV7	ovary	-1.22931
CAOV4	ovary	-1.22509
HCC70	breast	-1.22412
OVCAR8	ovary	-1.22124
SKGI	uterus	-1.22003
KYAE1	esophagus	-1.21593
LN443	central_nervous_system	-1.21293
D542MG	central_nervous_system	-1.20559
EMTOKA	uterus	-1.19838
TEN	uterus	-1.19392
RHJT	soft_tissue	-1.1876
HCC15	lung	-1.18204
JMURTK2	kidney	-1.1709
UPCISCC200	upper_aerodigestive	-1.16549
MUGCHOR1	bone	-1.16536
OCUM1	gastric	-1.16085
ROS50	blood	-1.15966
LN319	central_nervous_system	-1.15423
SW579	thyroid	-1.15178
MEL290	eye	-1.15026
WM3772F	eye	-1.15017
SKUT1	soft_tissue	-1.14926
JHUEM1	uterus	-1.14187
HUO9	bone	-1.14171
CAMA1	breast	-1.14014
FTC133	thyroid	-1.13948
WM115	skin	-1.13931
TE1	esophagus	-1.13827
NCIH1694	lung	-1.13556
MFE280	uterus	-1.12932
MDAMB361	breast	-1.12447
G401	kidney	-1.12062
YAMATO	soft_tissue	-1.11793
HPAFII	pancreas	-1.11444
LOUNH91	lung	-1.11261
NCIH2291	lung	-1.1062
SW1463	colorectal	-1.1028
H357	upper_aerodigestive	-1.10042
U118MG	central_nervous_system	-1.10001
ICC4	bile_duct	-1.09961
LN464	central_nervous_system	-1.09869
KMS34	plasma_cell	-1.09854
OCIM2	blood	-1.09718
NCIH522	lung	-1.09264
8505C	thyroid	-1.09189
NCIH1836	lung	-1.0915
SNU1	gastric	-1.0895
TT1TKB	colorectal	-1.08898
UACC62SKINCJ1	skin	-1.08328
MCC13	skin	-1.08136
RMUGS	ovary	-1.07866
UMUC13	urinary_tract	-1.07616
SNU719	gastric	-1.07587
G292CLONEA141B1	bone	-1.06879
EFE184	uterus	-1.06838
MCC26	skin	-1.06584
ICC8	bile_duct	-1.0638
U87MG	central_nervous_system	-1.06319
LC1SQ	lung	-1.06032
SNU1544	colorectal	-1.05939
RDES	bone	-1.05832
SNU8	ovary	-1.05566
MM1S	plasma_cell	-1.05295
RMGI	ovary	-1.05152
NOS1	bone	-1.05053
HT3	cervix	-1.05021
D283MED	central_nervous_system	-1.0486
HOUAI	uterus	-1.04796
OS252	bone	-1.04564
ONDA8	central_nervous_system	-1.04189
HEY	ovary	-1.04135
HMC18	breast	-1.03902
RVH421RPMI	skin	-1.03868
EN	uterus	-1.03757
SNUC1	colorectal	-1.0335
5637	urinary_tract	-1.0334
MM253	skin	-1.02827
HSC39	gastric	-1.02667
NCIH226	lung	-1.02546
MALME3M	skin	-1.02465
ONE58	lung	-1.02317
HEC59	uterus	-1.02291
OVCA420	ovary	-1.01884
PANC0203	pancreas	-1.01708
MPP89	lung	-1.01706
NCIH358	lung	-1.01131
CORL311	lung	-1.01084
NP5	central_nervous_system	-1.00738
OCIMY7	plasma_cell	-1.00373
KATOIII	gastric	-1.00097
HT1376	urinary_tract	-0.994036
T98G	central_nervous_system	-0.992539
RH28	soft_tissue	-0.988765
HMY1	skin	-0.988066
RERFLCAD2	lung	-0.98543
CAOV3	ovary	-0.984348
SNU216	gastric	-0.983642
TKKK	bile_duct	-0.980624
HT1197	urinary_tract	-0.977679
LPS510	soft_tissue	-0.977574
LPS6	soft_tissue	-0.974587
NCIH2110	lung	-0.974179
SW756	cervix	-0.971808
NB5	peripheral_nervous_system	-0.97099
NCIH1915	lung	-0.968978
C75	colorectal	-0.968354
BT549	breast	-0.96653
C80	colorectal	-0.964109
SNU626	central_nervous_system	-0.962482
KYSE410	esophagus	-0.957367
KML1	lymphocyte	-0.95648
PACADD188	pancreas	-0.955864
NCIH23	lung	-0.954676
EFM19	breast	-0.954557
T3M3	uterus	-0.953024
HS936T	skin	-0.951364
BPH1	prostate	-0.949641
HEC1	uterus	-0.948341
SNU410	pancreas	-0.947282
8MGBA	central_nervous_system	-0.944907
SNU201	central_nervous_system	-0.944358
NCIH446	lung	-0.943873
RERFGC1B	gastric	-0.943653
22RV1	prostate	-0.942432
HEL9217	blood	-0.940078
VAESBJ	soft_tissue	-0.939352
HS683	central_nervous_system	-0.936111
SKGII	uterus	-0.934963
NCIH1650	lung	-0.933723
SKNMC	bone	-0.932978
CAKI2	kidney	-0.932602
UACC62	skin	-0.932049
UW228	central_nervous_system	-0.931562
HCC2429	lung	-0.930454
NCIH2171	lung	-0.929982
SMZ1	lymphocyte	-0.929045
NP8	central_nervous_system	-0.92752
HS729	fibroblast	-0.926458
PFSK1	central_nervous_system	-0.924445
LU99	lung	-0.92341
C99	colorectal	-0.922621
SUM1315MO2	breast	-0.921735
LN18	central_nervous_system	-0.920566
HSC1	skin	-0.91919
TUHR10TKB	kidney	-0.918127
A427	lung	-0.917017
KMS18	plasma_cell	-0.916869
CAL72	bone	-0.916075
MDAMB453	breast	-0.910919
OV90	ovary	-0.910732
MCC142	skin	-0.910703
NCIH2126	lung	-0.904247
MM370	skin	-0.90358
RPMI7951	skin	-0.902231
EFO27	ovary	-0.902149
NZM3	skin	-0.901121
SUM229PE	breast	-0.900606
SNU1079	bile_duct	-0.899641
NCIH460	lung	-0.899066
SW626	colorectal	-0.898965
SCH	gastric	-0.897948
SKNFI	peripheral_nervous_system	-0.896705
TCCPAN2	pancreas	-0.896059
UACC257	skin	-0.894011
OVMIU	ovary	-0.89359
RPE1SS119	engineered	-0.889035
RERFLCAI	lung	-0.888875
SNU387	liver	-0.888875
PATU8902	pancreas	-0.885198
RVH421	skin	-0.885101
HEC1B	uterus	-0.884708
NCIH2887	lung	-0.878697
SUM52PE	breast	-0.876045
DKMG	central_nervous_system	-0.873243
A2058	skin	-0.873106
SW1088	central_nervous_system	-0.872468
NCIH1993	lung	-0.871886
UMUC10	urinary_tract	-0.871645
K029AX	skin	-0.871003
SKPNDW	bone	-0.869902
D458	central_nervous_system	-0.869768
LS1034	colorectal	-0.869712
M040416	skin	-0.867717
OCUBM	breast	-0.866614
SF539	central_nervous_system	-0.865927
DOTC24510	cervix	-0.865445
SET2	blood	-0.864175
COGN305	peripheral_nervous_system	-0.863761
HSB2	blood	-0.862887
HS852T	skin	-0.862267
T24	urinary_tract	-0.861027
KMCH1	bile_duct	-0.860597
NCIH1573	lung	-0.860213
MM386	skin	-0.85951
OAW42	ovary	-0.859322
C33A	cervix	-0.85909
COLO679	skin	-0.859061
DU4475	breast	-0.858424
HCC78	lung	-0.858293
CHLA06ATRT	soft_tissue	-0.855463
SKNO1	blood	-0.854381
KMS11	plasma_cell	-0.854112
GP5D	colorectal	-0.853938
ICC12	bile_duct	-0.853909
TGBC1TKB	bile_duct	-0.85295
TC106	bone	-0.850592
KASUMI1	blood	-0.848392
ISHIKAWAHERAKLIO02ER	uterus	-0.845335
CAL78	bone	-0.844706
KMS20	plasma_cell	-0.844062
DMS53	lung	-0.843943
42MGBA	central_nervous_system	-0.842871
HEC251	uterus	-0.841743
LN340	central_nervous_system	-0.839619
JHU022	upper_aerodigestive	-0.837609
CFPAC1	pancreas	-0.83728
EW8	bone	-0.835063
HUPT4	pancreas	-0.834747
PCI38	upper_aerodigestive	-0.834721
D502MG	central_nervous_system	-0.833358
KMRC2	kidney	-0.83108
KPNYS	peripheral_nervous_system	-0.827992
T47D	breast	-0.827754
CCK81	colorectal	-0.827457
HCC827GR5	lung	-0.827137
HS939T	skin	-0.826519
JVE127	colorectal	-0.824819
DB	lymphocyte	-0.824031
SNU668	gastric	-0.822445
KMM1	plasma_cell	-0.821238
MDAMB436	breast	-0.820614
HGC27	gastric	-0.82022
A3KAW	lymphocyte	-0.8172
UMUC1	urinary_tract	-0.816649
SNU840	ovary	-0.816343
ONDA7	central_nervous_system	-0.815807
NCIH2882	lung	-0.814875
ISTMEL1	skin	-0.813539
NCIH661	lung	-0.811632
NMCG1	central_nervous_system	-0.811582
IGR1	skin	-0.810576
IGROV1	ovary	-0.809824
BT12	soft_tissue	-0.809432
SNUC5	colorectal	-0.808909
SNU46	upper_aerodigestive	-0.8089
UMUC9	urinary_tract	-0.807789
TM87	soft_tissue	-0.807096
COLO699	lung	-0.806574
LS513	colorectal	-0.806466
CORL105	lung	-0.805521
YSCCC	bile_duct	-0.805089
JL1	lung	-0.803777
HUH6	liver	-0.803661
ONDA9	central_nervous_system	-0.802294
NCIH2087	lung	-0.802242
COLO684	uterus	-0.801128
NCIH3122	lung	-0.799149
ESO51	esophagus	-0.798762
HOP62	lung	-0.798056
SKGT4	esophagus	-0.797625
COLO320	colorectal	-0.796212
NOMO1	blood	-0.795729
SKHEP1	liver	-0.794714
CAS1	central_nervous_system	-0.794379
SKMES1	lung	-0.792239
LPS853	soft_tissue	-0.790834
HEC116	uterus	-0.78917
BECKER	central_nervous_system	-0.788947
HKA1	skin	-0.78811
GAMG	central_nervous_system	-0.786879
U251MG	central_nervous_system	-0.785902
D425	central_nervous_system	-0.784243
PK45H	pancreas	-0.784011
COLO792	skin	-0.782945
MSTO211H	lung	-0.781556
BIN67	ovary	-0.779442
SUSA	embryo	-0.778706
NCO2	blood	-0.776508
RPE1SS51	engineered	-0.775968
NCIH2004RT	soft_tissue	-0.775546
HCC2998	colorectal	-0.774308
C32	skin	-0.773883
SW156	kidney	-0.772876
HS766T	pancreas	-0.771427
SUIT2	pancreas	-0.770749
SNU1105	central_nervous_system	-0.770543
OMM1	eye	-0.767966
CCLFUPGI0005T	gastric	-0.767114
SCC9	upper_aerodigestive	-0.766439
NCIH2052	lung	-0.765994
JOPACA1	pancreas	-0.763228
BICR78	upper_aerodigestive	-0.762923
SF295	central_nervous_system	-0.762696
SKRC20	kidney	-0.762595
L1236	lymphocyte	-0.761
KD	soft_tissue	-0.757529
PANC1005	pancreas	-0.75658
HCC38	breast	-0.755478
NCIH1648	lung	-0.754928
TCCSUP	urinary_tract	-0.754409
MFE296	uterus	-0.75366
PANC0504	pancreas	-0.752457
PACADD119	pancreas	-0.752389
UMUC16	urinary_tract	-0.751004
COLO201	colorectal	-0.750739
OE21	esophagus	-0.750002
RPE1SS48	engineered	-0.74968
HCC1954	breast	-0.746635
JHOC5	ovary	-0.746595
SW403	colorectal	-0.744697
S117	soft_tissue	-0.744642
SCMCRM2	soft_tissue	-0.743631
ES5	bone	-0.742892
F5	central_nervous_system	-0.742417
RCC10RGB	kidney	-0.737986
TE11	esophagus	-0.736922
HCC1428	breast	-0.7369
TTC642	soft_tissue	-0.735742
SNU5	gastric	-0.734689
NCIH1092	lung	-0.733433
KYSE150	esophagus	-0.733351
MEL270	eye	-0.733348
LK2	lung	-0.733235
NCIH82	lung	-0.732864
YD15	upper_aerodigestive	-0.732129
ICC2	bile_duct	-0.731296
RBE	bile_duct	-0.730823
JHH6	liver	-0.729865
T3M5	thyroid	-0.729428
COV644	ovary	-0.728876
TYKNU	ovary	-0.728871
SNU886	liver	-0.728204
NCIH1793	lung	-0.727665
RPE1SS6	engineered	-0.727135
MERO41	lung	-0.726631
59M	ovary	-0.726005
ZR751	breast	-0.72559
SKBR3	breast	-0.724461
RERFLCAD1	lung	-0.723524
ES2	ovary	-0.722213
COLO800	skin	-0.721461
HCA1	cervix	-0.720601
SH10TC	gastric	-0.718872
OVCAR5	ovary	-0.717254
PCI15A	upper_aerodigestive	-0.717243
SHMAC5	prostate	-0.717016
ASPC1	pancreas	-0.716977
WM1799	skin	-0.715102
TTC549	soft_tissue	-0.714978
KP1N	pancreas	-0.714391
NCIH1944	lung	-0.713073
SHP77	lung	-0.710037
MB1	thyroid	-0.708721
VMRCLCD	lung	-0.70782
MDAMB468	breast	-0.707549
SMSCTR	soft_tissue	-0.707279
CORL47	lung	-0.706472
G402	soft_tissue	-0.706402
TGW	peripheral_nervous_system	-0.706319
HCC202	breast	-0.706299
COLO678	colorectal	-0.706212
HCC1419	breast	-0.706157
LS	peripheral_nervous_system	-0.70439
MEC1	blood	-0.703669
EGI1	bile_duct	-0.703414
ESO26	esophagus	-0.702573
DBTRG05MG	central_nervous_system	-0.702258
MERO83	lung	-0.70203
UHO1	lymphocyte	-0.701927
H157	upper_aerodigestive	-0.701234
SF126	central_nervous_system	-0.700695
CL11	colorectal	-0.700159
SIHA	cervix	-0.699846
PCI4B	upper_aerodigestive	-0.694819
MCAS	ovary	-0.693002
UMUC11	urinary_tract	-0.692143
NCIH1437	lung	-0.691067
HS695T	skin	-0.69103
OC314	ovary	-0.6905
EVSAT	breast	-0.68983
PANC0403	pancreas	-0.688782
CCFSTTG1	central_nervous_system	-0.688641
LCLC97TM1	lung	-0.688339
PEA1	ovary	-0.687301
SNU449	liver	-0.687086
NCIH441	lung	-0.686827
DIFI	colorectal	-0.685986
TC138	bone	-0.685719
PK1	pancreas	-0.685069
TT2609C02	thyroid	-0.684414
SG231	bile_duct	-0.683057
NCIH1339	lung	-0.682561
OVTOKO	ovary	-0.679795
MIAPACA2	pancreas	-0.679281
SUM159PT	breast	-0.679026
PCI30	upper_aerodigestive	-0.678493
HSC3	upper_aerodigestive	-0.67728
PECAPJ15	upper_aerodigestive	-0.677205
NCIH2170	lung	-0.677163
PA1	ovary	-0.676252
HCC515	lung	-0.676018
PLCPRF5	liver	-0.675381
ONS76	central_nervous_system	-0.674419
SKN	uterus	-0.671955
HT144SKINFV3	skin	-0.671888
MM127	skin	-0.671562
DAOY	central_nervous_system	-0.670967
IGR39	skin	-0.670197
SW1573	lung	-0.66947
HLF	liver	-0.669089
HCC56	colorectal	-0.668489
RVH421SKINFV1	skin	-0.668145
TL1	lymphocyte	-0.66793
HT144SKINFV2	skin	-0.667879
SKMEL19	skin	-0.667397
AML193	blood	-0.666375
KYSE450	esophagus	-0.666079
SW48	colorectal	-0.664212
HCS2	cervix	-0.663691
HA1E	engineered_kidney	-0.662292
LUDLU1	lung	-0.662112
NUGC3	gastric	-0.661917
HSOS1	bone	-0.661342
NCIH1568	lung	-0.661005
KNS42	central_nervous_system	-0.660698
TC71	bone	-0.659317
TC32	bone	-0.659228
SCLC22H	lung	-0.659089
NCIH2286	lung	-0.658731
OACM51	esophagus	-0.657978
THP1	blood	-0.657247
CII	blood	-0.656362
BICR10	upper_aerodigestive	-0.655982
NCIH520	lung	-0.655921
LN229	central_nervous_system	-0.654861
ICC3	bile_duct	-0.65441
MM426	skin	-0.654083
DOK	upper_aerodigestive	-0.652925
SNU685	uterus	-0.652304
639V	urinary_tract	-0.65214
CAKI1	kidney	-0.652108
MDAMB435S	skin	-0.6509
PANC0813	pancreas	-0.649849
HUH1	liver	-0.648196
MELJUSO	skin	-0.646402
A673	bone	-0.645925
NCIH1581	lung	-0.645617
UBLC1	urinary_tract	-0.644015
FU97	gastric	-0.642855
KP4	pancreas	-0.642852
RCCFG2	kidney	-0.641697
KYM1	soft_tissue	-0.641292
IM9	engineered	-0.641204
JHC7	bone	-0.641146
RH4	soft_tissue	-0.640766
TTC709	soft_tissue	-0.639813
TFK1	bile_duct	-0.639524
SKNEP1	bone	-0.638262
SW954	cervix	-0.637675
MKN45	gastric	-0.637468
HCC366	lung	-0.637274
NB17	peripheral_nervous_system	-0.636795
JEG3	uterus	-0.636304
RPMI2650	upper_aerodigestive	-0.635327
NCIH727	lung	-0.635221
KYSE520	esophagus	-0.635069
WM3211	skin	-0.63423
HS944T	skin	-0.633913
CHLA57	bone	-0.63372
HS578T	breast	-0.633262
MS751	cervix	-0.632717
TGBC18TKB	colorectal	-0.632623
NB1	peripheral_nervous_system	-0.631755
IM95	gastric	-0.631725
NCIH1373	lung	-0.631569
OVK18	ovary	-0.630175
SW837	colorectal	-0.630014
COV362	ovary	-0.629722
COLO680N	esophagus	-0.6292
HEPG2	liver	-0.629124
KYSE140	esophagus	-0.627149
MEL285	eye	-0.626482
SCS214	soft_tissue	-0.625695
HUCCT1	bile_duct	-0.625381
LPS141	soft_tissue	-0.624821
COLO824	breast	-0.624152
JHH4	liver	-0.624142
SNU1196	bile_duct	-0.622976
JHU029	upper_aerodigestive	-0.622232
SNU398	liver	-0.622212
MM383	skin	-0.621574
SU8686	pancreas	-0.621533
RH30	soft_tissue	-0.620715
93T449	soft_tissue	-0.619096
GCT	soft_tissue	-0.618804
U251MGDM	central_nervous_system	-0.618393
KNS62	lung	-0.618349
L428	lymphocyte	-0.618118
NALM16	blood	-0.616812
PATU8988T	pancreas	-0.616764
SNU738	central_nervous_system	-0.61651
GI1	central_nervous_system	-0.616464
SNU503	colorectal	-0.616396
NCIH716	colorectal	-0.61517
BXPC3	pancreas	-0.615138
MM485	skin	-0.615024
SW948	colorectal	-0.614366
TGBC52TKB	bile_duct	-0.61414
T3M4	pancreas	-0.612857
NO36	lung	-0.612606
HEL	blood	-0.611939
NCIH1355	lung	-0.610989
C4I	cervix	-0.610449
SUDHL8	lymphocyte	-0.61032
PECAPJ41CLONED2	upper_aerodigestive	-0.608784
NCIN87	gastric	-0.608485
ECC4	colorectal	-0.606738
LNZTA3WT4	central_nervous_system	-0.606304
MKN28	gastric	-0.605906
RKO	colorectal	-0.605875
CAL12T	lung	-0.605336
YKG1	central_nervous_system	-0.603439
H413	upper_aerodigestive	-0.601509
TE6	esophagus	-0.601058
AU565	breast	-0.599218
CASKI	cervix	-0.598612
OCIAML3	blood	-0.598611
RERFLCSQ1	lung	-0.59642
SKNAS	peripheral_nervous_system	-0.595651
JVM3	blood	-0.593579
KE97	plasma_cell	-0.59025
ES8	bone	-0.590104
SNU81	colorectal	-0.58893
D341	central_nervous_system	-0.588512
SW1990	pancreas	-0.588078
SKN3	upper_aerodigestive	-0.587094
NCIH1792	lung	-0.586837
COGE352	bone	-0.585943
WM793	skin	-0.585855
JHOS4	ovary	-0.584679
NCIH1703	lung	-0.584158
HT144	skin	-0.584099
JURKAT	blood	-0.583489
HCC1143	breast	-0.583336
CALU1	lung	-0.583014
HT1080	soft_tissue	-0.582842
SNU1076	upper_aerodigestive	-0.582379
MDST8	colorectal	-0.58182
NP2	central_nervous_system	-0.579825
MDAMB231	breast	-0.579422
LAN2	peripheral_nervous_system	-0.579344
SW620	colorectal	-0.578582
SKMEL2	skin	-0.577845
SF172	central_nervous_system	-0.577105
KOSC2	upper_aerodigestive	-0.576097
PACADD161	pancreas	-0.575931
NCIH2023	lung	-0.575012
SYO1	soft_tissue	-0.574337
HEC50B	uterus	-0.571768
SW1116	colorectal	-0.570836
JHH5	liver	-0.570124
SAS	upper_aerodigestive	-0.569909
LNCAPCLONEFGC	prostate	-0.569804
HT55	colorectal	-0.568411
RMSYM	soft_tissue	-0.567609
YAPC	pancreas	-0.567428
SNU423	liver	-0.565288
A172	central_nervous_system	-0.563561
MONOMAC1	blood	-0.563214
SCCOHT1	ovary	-0.562874
TM31	central_nervous_system	-0.562813
NB13	peripheral_nervous_system	-0.562704
CAL62	thyroid	-0.562108
RPE1SS77	engineered	-0.56176
GSS	gastric	-0.5607
A549	lung	-0.560549
SNU16	gastric	-0.559725
MCIXC	bone	-0.559588
NCIH838	lung	-0.559377
A2780	ovary	-0.558685
OE33	esophagus	-0.558531
NCIH747	colorectal	-0.557024
A253	upper_aerodigestive	-0.556945
VP229	breast	-0.554007
LPS27	soft_tissue	-0.55393
EW22	bone	-0.553535
CCLFPEDS0001T	kidney	-0.552648
TE5	esophagus	-0.552034
FLO1	esophagus	-0.551286
SKNDZ	peripheral_nervous_system	-0.551037
BT16	soft_tissue	-0.550623
D423MG	central_nervous_system	-0.550296
MDAMB415	breast	-0.549936
NCIH647	lung	-0.549881
HCC827	lung	-0.549182
COLO205	colorectal	-0.547973
MFM223	breast	-0.547967
SNU213	pancreas	-0.547917
SNU1066	upper_aerodigestive	-0.547226
NCIH1869	lung	-0.546132
GSU	gastric	-0.546128
EBC1	lung	-0.545449
UPCISCC116	upper_aerodigestive	-0.54526
NCIH2452	lung	-0.544431
JIMT1	breast	-0.543794
DU145	prostate	-0.542396
C10	colorectal	-0.54187
HOKUG	cervix	-0.541799
CAPAN1	pancreas	-0.538519
BICR31	upper_aerodigestive	-0.53842
SNU478	bile_duct	-0.537701
HKGZCC	bile_duct	-0.536766
TR146	upper_aerodigestive	-0.53655
SKMEL24	skin	-0.534219
HCT116	colorectal	-0.533874
SNU1041	upper_aerodigestive	-0.533726
HDMYZ	NA	-0.533133
MCF7	breast	-0.531784
M140325	skin	-0.530545
WM983B	skin	-0.529579
HEYA8	ovary	-0.529249
SLR20	kidney	-0.52852
UPCISCC131	upper_aerodigestive	-0.528259
HOTHC	thyroid	-0.527319
PK8	pancreas	-0.526107
MHHES1	bone	-0.524985
MEL202	eye	-0.524314
HCE4	esophagus	-0.52193
NCIH1975	lung	-0.521444
OSRC2	kidney	-0.521264
ICC9	bile_duct	-0.520601
LXF289	lung	-0.519772
KU812	blood	-0.519556
EW7	bone	-0.519061
CMK115	blood	-0.517982
OCIAML2	blood	-0.517445
LS180	colorectal	-0.51568
MMAC	skin	-0.514552
KYSE30	esophagus	-0.513975
SKES1	bone	-0.513867
BB30HNC	upper_aerodigestive	-0.513759
PL4	pancreas	-0.512723
HCC2935	lung	-0.511177
MORCPR	lung	-0.509867
UACC893	breast	-0.509614
KP2	pancreas	-0.509608
HUH7	liver	-0.50887
MJ	lymphocyte	-0.507166
MFE319	uterus	-0.507006
SKGT2	gastric	-0.506591
NCIH1666	lung	-0.505881
HCC1359	lung	-0.505449
9505BIK	pancreas	-0.503872
BICR16	upper_aerodigestive	-0.503808
TE4	esophagus	-0.503484
RKN	soft_tissue	-0.500151
HCC461	lung	-0.499928
697	blood	-0.499604
OPM2	plasma_cell	-0.499401
DLD1	colorectal	-0.49783
KMS26	plasma_cell	-0.497798
YD38	upper_aerodigestive	-0.496887
TOV112D	ovary	-0.496223
UMRC3	kidney	-0.496143
VMRCRCW	kidney	-0.496036
ECGI10	esophagus	-0.495487
RPMI8226	plasma_cell	-0.495198
CHAGOK1	lung	-0.494572
PSN1	pancreas	-0.494153
JHOM1	ovary	-0.493758
KARPAS1718	lymphocyte	-0.493073
LB771HNC	upper_aerodigestive	-0.492097
CJM	skin	-0.491996
SLVL	lymphocyte	-0.489202
WM2664	skin	-0.488608
MOLM14	blood	-0.487988
NB7	peripheral_nervous_system	-0.487348
BOKU	cervix	-0.486722
KYSE510	esophagus	-0.486538
JHU011	upper_aerodigestive	-0.486118
KKU213	bile_duct	-0.485708
NB10	peripheral_nervous_system	-0.48493
HARA	lung	-0.483541
NCIH1155	lung	-0.48349
BHY	upper_aerodigestive	-0.483445
KELLY	peripheral_nervous_system	-0.483441
HT144SKINFV1	skin	-0.483052
HSC5	skin	-0.482464
LS411N	colorectal	-0.482416
PANC1	pancreas	-0.481778
SEKI	skin	-0.481153
CHLA266	soft_tissue	-0.480977
NOZ	bile_duct	-0.480923
786O	kidney	-0.47903
GB2	bile_duct	-0.47882
LCLC103H	lung	-0.478191
CAL27	upper_aerodigestive	-0.478061
EW1	bone	-0.477609
HO1U1	upper_aerodigestive	-0.477018
SKMM2	plasma_cell	-0.475314
SJSA1	bone	-0.474347
KP3	pancreas	-0.474201
OCIP5X	ovary	-0.474176
CW9019	soft_tissue	-0.474174
GIMEN	peripheral_nervous_system	-0.474142
HCT15	colorectal	-0.473045
GB1	central_nervous_system	-0.472254
OSC19	upper_aerodigestive	-0.471802
ARH77	engineered	-0.471738
HSSCH2	central_nervous_system	-0.467947
UMRC7	kidney	-0.467873
CHLA15	peripheral_nervous_system	-0.466668
COV434	ovary	-0.46619
Y79	eye	-0.465562
NP3	central_nervous_system	-0.464486
BC3C	urinary_tract	-0.461831
CAL29	urinary_tract	-0.461754
WERIRB1	eye	-0.458909
U2904	lymphocyte	-0.458291
UMUC5	urinary_tract	-0.457419
H3118	upper_aerodigestive	-0.455255
TDOTT	esophagus	-0.455144
EWS502	bone	-0.453516
EPLC272H	lung	-0.451486
SUPT1	blood	-0.450586
21NT	breast	-0.449929
LB1047RCC	kidney	-0.44925
JM1	blood	-0.447721
OSC20	upper_aerodigestive	-0.44675
C2BBE1	colorectal	-0.446363
TASK1	peripheral_nervous_system	-0.445738
BE2M17	peripheral_nervous_system	-0.444389
EW16	bone	-0.444311
SLR26	kidney	-0.443219
KYSE70	esophagus	-0.443165
BICR56	upper_aerodigestive	-0.442848
SUM102PT	breast	-0.442451
NB6	peripheral_nervous_system	-0.442213
PACADD137	pancreas	-0.440805
EKVX	lung	-0.439078
PC14	lung	-0.438965
CHP134	peripheral_nervous_system	-0.438833
UMCHOR1	bone	-0.437988
8305C	thyroid	-0.437974
SKMG1	central_nervous_system	-0.437497
SNU620	gastric	-0.436893
SHMAC4	prostate	-0.43612
U2OS	bone	-0.43497
RT11284	urinary_tract	-0.434837
KE39	gastric	-0.434312
SUDHL10	lymphocyte	-0.433836
TN2	peripheral_nervous_system	-0.433421
PECAPJ49	upper_aerodigestive	-0.432588
OCILY19	lymphocyte	-0.431623
SAT	upper_aerodigestive	-0.431062
C4II	cervix	-0.430512
KM12	colorectal	-0.429041
SNU61	colorectal	-0.426499
KCIMOH1	pancreas	-0.426249
NCIH841	lung	-0.424268
ISTMES2	lung	-0.42291
UMUC6	urinary_tract	-0.422728
LP1	plasma_cell	-0.420802
ABC1	lung	-0.420706
KKU100	bile_duct	-0.419065
FADU	upper_aerodigestive	-0.418142
MYLA	lymphocyte	-0.417537
KE37	blood	-0.417368
SHI1	blood	-0.41677
CH157MN	central_nervous_system	-0.414847
SKOV3	ovary	-0.411944
UPCISCC090	upper_aerodigestive	-0.410922
NCIH1299	lung	-0.410901
LMSU	gastric	-0.410111
SEM	blood	-0.409099
MELHO	skin	-0.40845
RD	soft_tissue	-0.406539
HSC2	upper_aerodigestive	-0.40583
KYSE220	esophagus	-0.405754
KPL1	breast	-0.403261
OMM25	eye	-0.402065
PATU8988S	pancreas	-0.401748
WPE1NA22	prostate	-0.401396
BHT101	thyroid	-0.400833
TE10	esophagus	-0.399501
LN428	central_nervous_system	-0.397735
LU135	lung	-0.396939
SW982	soft_tissue	-0.395559
KON	upper_aerodigestive	-0.392622
NCIH322	lung	-0.392063
JHH7	liver	-0.391865
JJN3	plasma_cell	-0.391396
NZOV9	ovary	-0.389809
CA922	upper_aerodigestive	-0.388561
MOGGUVW	central_nervous_system	-0.388366
IPC298	skin	-0.388153
HEC6	uterus	-0.387591
JMSU1	urinary_tract	-0.38674
CHP212	peripheral_nervous_system	-0.386726
PACADD165	pancreas	-0.385456
KO52	blood	-0.383796
MERO14	lung	-0.382257
PEO1	ovary	-0.382152
CAL120	breast	-0.381322
M07E	blood	-0.379195
TUHR14TKB	kidney	-0.377596
MHHNB11	peripheral_nervous_system	-0.377309
HSQ89	upper_aerodigestive	-0.376981
SW1271	lung	-0.374114
SEMK2	blood	-0.373854
HT29	colorectal	-0.372607
NB4	blood	-0.371077
MON	soft_tissue	-0.36985
HS746T	gastric	-0.369446
SF268	central_nervous_system	-0.368527
MERO25	lung	-0.368423
L33	pancreas	-0.368029
UMUC14	urinary_tract	-0.367609
CCLP1	bile_duct	-0.366185
2313287	gastric	-0.365922
KARPAS422	lymphocyte	-0.364229
SNGM	uterus	-0.359225
COV413A	ovary	-0.359224
UPCISCC154	upper_aerodigestive	-0.357293
NCIH1048	lung	-0.354501
ES4	bone	-0.354389
MUTZ8	blood	-0.353133
JHH2	liver	-0.353114
NCIH1693	lung	-0.352657
RI1	lymphocyte	-0.352292
COGAR359	soft_tissue	-0.351838
NAMALWA	lymphocyte	-0.345934
PECAPJ34CLONEC12	upper_aerodigestive	-0.345638
CCSW1	bile_duct	-0.345274
HCC95	lung	-0.345089
ICC106	bile_duct	-0.344848
UOK101	kidney	-0.343976
PANC0327	pancreas	-0.343834
SUDHL5	lymphocyte	-0.343632
HCC1395	breast	-0.342157
CI	blood	-0.341654
BFTC905	urinary_tract	-0.338089
TTC442	soft_tissue	-0.336841
HEC265	uterus	-0.336809
INA6	plasma_cell	-0.336082
C84	colorectal	-0.334031
C8166	lymphocyte	-0.333055
JURLMK1	blood	-0.332644
RL	lymphocyte	-0.331902
SNUC4	colorectal	-0.32977
G415	bile_duct	-0.328235
KU1919	urinary_tract	-0.328062
NGP	peripheral_nervous_system	-0.326995
DANG	pancreas	-0.326778
NCIH2172	lung	-0.326048
ST486	lymphocyte	-0.325278
MOLM13	blood	-0.324872
NCIH2122	lung	-0.324677
DEL	lymphocyte	-0.323468
CAL33	upper_aerodigestive	-0.32344
SNU638	gastric	-0.321689
SF767	central_nervous_system	-0.321509
A388	epidermoid_carcinoma	-0.319895
ASH3	thyroid	-0.319779
REH	blood	-0.319429
UPCISCC040	upper_aerodigestive	-0.317911
P31FUJ	blood	-0.317889
SISO	cervix	-0.317766
JR	soft_tissue	-0.317237
JHESOAD1	esophagus	-0.316961
DETROIT562	upper_aerodigestive	-0.316059
M059K	central_nervous_system	-0.315037
MERO95	lung	-0.314888
HHUA	uterus	-0.313987
TANOUE	blood	-0.313275
NCIH1755	lung	-0.311089
NCIH28	lung	-0.310459
ICC108	bile_duct	-0.309025
TE8	esophagus	-0.308379
PEO4	ovary	-0.307462
RT112	urinary_tract	-0.306738
HSC4	upper_aerodigestive	-0.305546
SNU475	liver	-0.305033
EOL1	blood	-0.303176
NH12	peripheral_nervous_system	-0.302461
SUM149PT	breast	-0.301374
AMO1	plasma_cell	-0.300082
NCIH2030	lung	-0.299502
CORL23	lung	-0.297973
SNU869	bile_duct	-0.297598
IMR32	peripheral_nervous_system	-0.296993
HS294T	skin	-0.296908
PGA1	blood	-0.29494
BL70	lymphocyte	-0.294558
CHLA10	bone	-0.291612
SCC4	upper_aerodigestive	-0.291084
P2URK562	blood	-0.290011
K562	blood	-0.289731
KYO1	blood	-0.284688
TE9	esophagus	-0.284448
769P	kidney	-0.28195
TUHR4TKB	kidney	-0.28166
T84	colorectal	-0.280859
VMCUB1	urinary_tract	-0.2805
CCLFPEDS0003T	soft_tissue	-0.277247
H376	upper_aerodigestive	-0.276278
RL952	uterus	-0.274878
HT115	colorectal	-0.274672
UPCISCC152	upper_aerodigestive	-0.269642
KCL22	blood	-0.269179
SHSY5Y	peripheral_nervous_system	-0.268614
DOV13	ovary	-0.268537
SCABER	urinary_tract	-0.268507
SKRC31	kidney	-0.268181
WAOSEL	blood	-0.267983
U343	central_nervous_system	-0.267222
SLR23	kidney	-0.266772
HUPT3	pancreas	-0.265671
OCILY18	lymphocyte	-0.265462
JHOS2	ovary	-0.260692
CME1	soft_tissue	-0.260008
L363	plasma_cell	-0.259958
IHH4	thyroid	-0.259919
UPCISCC026	upper_aerodigestive	-0.259599
SNU761	liver	-0.258353
BCPAP	thyroid	-0.251372
LNZ308	central_nervous_system	-0.249247
BICR22	upper_aerodigestive	-0.248666
KYSE180	esophagus	-0.246785
P4E6	prostate	-0.246064
LN382	central_nervous_system	-0.245406
PF382	blood	-0.243922
EM2	blood	-0.242921
LO68	lung	-0.242529
RCHACV	blood	-0.241217
RAJI	lymphocyte	-0.23966
LOVO	colorectal	-0.237453
UPCISCC111	upper_aerodigestive	-0.235547
NCIH292	lung	-0.222372
A375	skin	-0.22188
P30OHK	blood	-0.219915
MKN74	gastric	-0.215549
UPCISCC074	upper_aerodigestive	-0.215322
RCM1	colorectal	-0.214654
NALM6	blood	-0.213342
H103	upper_aerodigestive	-0.207714
SUDHL4	lymphocyte	-0.207339
F36P	blood	-0.204486
NCIH211	lung	-0.202626
KMS27	plasma_cell	-0.200787
HG3	blood	-0.200282
HCC1806	breast	-0.200209
KPNYN	peripheral_nervous_system	-0.198398
NCCMPNST2C1	peripheral_nervous_system	-0.197511
OCIMY5	plasma_cell	-0.19661
HUNS1	plasma_cell	-0.193218
SSP25	bile_duct	-0.190908
U937	blood	-0.190563
H4	central_nervous_system	-0.187749
SLR24	kidney	-0.18734
BFTC909	kidney	-0.186525
MV411	blood	-0.183572
KIJK	lymphocyte	-0.183465
PCI6A	upper_aerodigestive	-0.180302
LS123	colorectal	-0.174843
COGN278	peripheral_nervous_system	-0.173632
AGS	gastric	-0.17271
SKNBE2	peripheral_nervous_system	-0.169326
KMRC3	kidney	-0.167731
A375RPMI	skin	-0.166925
HCC1187	breast	-0.165259
A375SKINCJ2	skin	-0.162292
ACCMESO1	lung	-0.161943
NB1643	peripheral_nervous_system	-0.160445
MC116	lymphocyte	-0.160283
LI7	liver	-0.160243
MERO82	lung	-0.158615
SNU601	gastric	-0.156957
SIMA	peripheral_nervous_system	-0.156817
253J	urinary_tract	-0.15458
TC205	bone	-0.154291
BICR6	upper_aerodigestive	-0.154144
143B	bone	-0.152067
CALU6	lung	-0.148687
NB69	peripheral_nervous_system	-0.147095
KMRC20	kidney	-0.139631
A431	skin	-0.138437
KMRC1	kidney	-0.138258
A375SKINCJ3	skin	-0.131782
94T778	soft_tissue	-0.129419
COV504	ovary	-0.128764
WSUNHL	lymphocyte	-0.12737
ICC10	bile_duct	-0.126842
TOV21G	ovary	-0.124862
KARPAS299	lymphocyte	-0.115138
KNS60	central_nervous_system	-0.11396
SKMEL30	skin	-0.106398
CAL51	breast	-0.10251
SCC25	upper_aerodigestive	-0.0924053
ICC15	bile_duct	-0.0892083
OC316	ovary	-0.0627064
SH4	skin	-0.0581573
WM88	skin	-0.0459531
BLUE1	lymphocyte	-0.0324005
ECC2	bile_duct	-0.0198609
SUDHL1	lymphocyte	-0.0182755
SNU349	kidney	-0.00442225
HT	lymphocyte	0.00113048
A375SKINCJ1	skin	0.00890354
FARAGE	lymphocyte	0.041727
SKNSH	peripheral_nervous_system	0.0610515
HB1119	blood	0.146502
SUPM2	lymphocyte	0.173954
YD8	upper_aerodigestive	0.178506

## Sheet: C. CDK3
Gene effect scores for CDK3 in all cell lines in DepMap data
Cell line name	Lineage	Effect score
ICC3	bile_duct	-0.535701
COLO680N	esophagus	-0.460913
ONDA9	central_nervous_system	-0.418274
21NT	breast	-0.372659
RPE1SS51	engineered	-0.351192
SKHEP1	liver	-0.350654
KYSE520	esophagus	-0.341828
VAESBJ	soft_tissue	-0.329945
NCIH1355	lung	-0.329641
SMZ1	lymphocyte	-0.321727
MERO14	lung	-0.31982
SKNO1	blood	-0.318958
C32	skin	-0.316443
SKNSH	peripheral_nervous_system	-0.311027
NCIH2030	lung	-0.310376
SNU626	central_nervous_system	-0.302272
HOUAI	uterus	-0.300762
HKA1	skin	-0.294747
PGA1	blood	-0.294348
SIHA	cervix	-0.291657
NAMALWA	lymphocyte	-0.290505
NP3	central_nervous_system	-0.289932
BT12	soft_tissue	-0.287379
253J	urinary_tract	-0.285338
TT2609C02	thyroid	-0.285078
HT1080	soft_tissue	-0.284858
UMUC6	urinary_tract	-0.284599
KYSE270	esophagus	-0.284214
8505C	thyroid	-0.281304
SUPT1	blood	-0.279306
EM2	blood	-0.27886
OCIP5X	ovary	-0.277944
NCIH1666	lung	-0.273032
SUM229PE	breast	-0.272709
KMRC3	kidney	-0.272071
C10	colorectal	-0.27163
HB1119	blood	-0.269761
A2058	skin	-0.268825
SUM159PT	breast	-0.268714
VMRCLCD	lung	-0.268285
MM426	skin	-0.267104
KMS27	plasma_cell	-0.263292
SNUC1	colorectal	-0.260797
MDAMB435S	skin	-0.258039
COGN278	peripheral_nervous_system	-0.257452
LPS510	soft_tissue	-0.257109
NCIH358	lung	-0.256606
HG3	blood	-0.255304
NCIH647	lung	-0.255093
A375SKINCJ1	skin	-0.25473
LN443	central_nervous_system	-0.253784
CA922	upper_aerodigestive	-0.251617
C99	colorectal	-0.248538
ICC8	bile_duct	-0.248425
HS294T	skin	-0.247416
93T449	soft_tissue	-0.246228
UACC893	breast	-0.240404
WM3772F	eye	-0.239175
GSU	gastric	-0.238873
NCIH838	lung	-0.237729
HSQ89	upper_aerodigestive	-0.236934
MKN74	gastric	-0.236904
KMS11	plasma_cell	-0.235843
MERO41	lung	-0.2357
PACADD161	pancreas	-0.235216
TYKNU	ovary	-0.234432
PANC0504	pancreas	-0.234419
NO10	central_nervous_system	-0.232859
MERO25	lung	-0.232655
LOUNH91	lung	-0.230476
SNU46	upper_aerodigestive	-0.229933
TL1	lymphocyte	-0.229683
SHMAC5	prostate	-0.229642
HT144SKINFV2	skin	-0.229103
MSTO211H	lung	-0.228818
PANC0203	pancreas	-0.228242
SAT	upper_aerodigestive	-0.227621
CW9019	soft_tissue	-0.227461
ANGMCSS	central_nervous_system	-0.225649
OAW28	ovary	-0.225403
CAL62	thyroid	-0.225332
UPCISCC074	upper_aerodigestive	-0.224486
KMRC1	kidney	-0.223878
SNU685	uterus	-0.223699
FU97	gastric	-0.223279
RERFLCAD1	lung	-0.222212
CHP134	peripheral_nervous_system	-0.221932
A388	epidermoid_carcinoma	-0.220866
NCIH1339	lung	-0.220764
MB1	thyroid	-0.220493
SLR20	kidney	-0.220418
SKGT4	esophagus	-0.220315
L428	lymphocyte	-0.220193
TGBC52TKB	bile_duct	-0.219713
SLR26	kidney	-0.21918
CHP212	peripheral_nervous_system	-0.219061
A375SKINCJ2	skin	-0.219054
MEL270	eye	-0.217874
GB1	central_nervous_system	-0.216825
LMSU	gastric	-0.216571
ICC106	bile_duct	-0.21615
SNU620	gastric	-0.215678
TC106	bone	-0.214991
SNU410	pancreas	-0.214816
CORL279	lung	-0.213365
SKRC31	kidney	-0.21228
ONE58	lung	-0.211528
RPE1SS6	engineered	-0.211512
A431	skin	-0.210953
HCC1359	lung	-0.210135
SIMA	peripheral_nervous_system	-0.209907
SUM149PT	breast	-0.208551
NP2	central_nervous_system	-0.208055
NCIH3122	lung	-0.207618
HCC78	lung	-0.207372
ES5	bone	-0.207078
42MGBA	central_nervous_system	-0.206863
UBLC1	urinary_tract	-0.206671
BLUE1	lymphocyte	-0.204431
COLO678	colorectal	-0.203969
CCLFPEDS0008T	soft_tissue	-0.203917
NCIH1915	lung	-0.203665
BICR22	upper_aerodigestive	-0.201763
C84	colorectal	-0.201585
UPCISCC154	upper_aerodigestive	-0.201248
RPE1SS48	engineered	-0.200738
KYSE30	esophagus	-0.199113
TCCSUP	urinary_tract	-0.199033
SNU423	liver	-0.1988
NCIH661	lung	-0.19858
RPE1SS119	engineered	-0.198192
HSC1	skin	-0.198095
RPE1SS77	engineered	-0.197886
JMURTK2	kidney	-0.19776
OCIMY7	plasma_cell	-0.197083
D502MG	central_nervous_system	-0.197067
HT144SKINFV3	skin	-0.196425
KMCH1	bile_duct	-0.196
MEL290	eye	-0.194433
SEMK2	blood	-0.194403
NCIH2087	lung	-0.194185
MOGGUVW	central_nervous_system	-0.194074
MDAMB157	breast	-0.194027
JL1	lung	-0.193573
HS852T	skin	-0.1929
HCC827GR5	lung	-0.192345
SNU5	gastric	-0.192338
RERFLCAI	lung	-0.191995
PEA1	ovary	-0.191035
SKMG1	central_nervous_system	-0.190078
LN428	central_nervous_system	-0.189982
FTC133	thyroid	-0.189189
HKGZCC	bile_duct	-0.188974
WERIRB1	eye	-0.18888
OACM51	esophagus	-0.188188
EWS502	bone	-0.187841
HCC2935	lung	-0.18769
PEO1	ovary	-0.186973
PECAPJ41CLONED2	upper_aerodigestive	-0.186632
FLO1	esophagus	-0.186404
NB69	peripheral_nervous_system	-0.186312
BHY	upper_aerodigestive	-0.185756
NCIH2004RT	soft_tissue	-0.185657
SNU1076	upper_aerodigestive	-0.184821
JVM3	blood	-0.184646
MM127	skin	-0.18439
MS751	cervix	-0.183659
SNU738	central_nervous_system	-0.183551
UACC257	skin	-0.183466
CHLA10	bone	-0.183266
SNU638	gastric	-0.183176
RKN	soft_tissue	-0.182898
PACADD188	pancreas	-0.182622
D423MG	central_nervous_system	-0.182576
A2780	ovary	-0.182388
LN382	central_nervous_system	-0.182215
HCC461	lung	-0.181657
JVE127	colorectal	-0.181301
LPS27	soft_tissue	-0.181162
RPMI8226	plasma_cell	-0.18069
SLVL	lymphocyte	-0.180579
MHHES1	bone	-0.180564
T3M5	thyroid	-0.180421
TDOTT	esophagus	-0.180204
BHT101	thyroid	-0.179932
94T778	soft_tissue	-0.179571
IPC298	skin	-0.179247
DOV13	ovary	-0.178862
P4E6	prostate	-0.178816
KATOIII	gastric	-0.17846
OCUM1	gastric	-0.178106
Y79	eye	-0.177329
H3118	upper_aerodigestive	-0.176886
KOSC2	upper_aerodigestive	-0.176861
HHUA	uterus	-0.176772
T3M4	pancreas	-0.176348
SW579	thyroid	-0.174826
IGR1	skin	-0.173573
KMS34	plasma_cell	-0.173368
SHMAC4	prostate	-0.173255
OPM2	plasma_cell	-0.173112
HCC1419	breast	-0.172977
CII	blood	-0.172637
OSC20	upper_aerodigestive	-0.172423
JHOC5	ovary	-0.171826
JOPACA1	pancreas	-0.171645
TFK1	bile_duct	-0.17142
TASK1	peripheral_nervous_system	-0.171411
L1236	lymphocyte	-0.171393
H4	central_nervous_system	-0.17137
HEC50B	uterus	-0.171313
9505BIK	pancreas	-0.171253
UMUC11	urinary_tract	-0.171202
LN229	central_nervous_system	-0.170776
RT11284	urinary_tract	-0.170037
PK45H	pancreas	-0.169927
PACADD165	pancreas	-0.169891
JURKAT	blood	-0.169804
SKGI	uterus	-0.169596
TCCPAN2	pancreas	-0.168829
NOS1	bone	-0.168308
D542MG	central_nervous_system	-0.168042
TKKK	bile_duct	-0.167574
NZOV9	ovary	-0.166289
SKMEL24	skin	-0.16577
LS123	colorectal	-0.165498
HOKUG	cervix	-0.165228
KURAMOCHI	ovary	-0.165066
LU135	lung	-0.165003
KIJK	lymphocyte	-0.164759
NCIH1648	lung	-0.164342
NUGC3	gastric	-0.164164
NCCMPNST2C1	peripheral_nervous_system	-0.163946
H376	upper_aerodigestive	-0.162869
OCIC4P	ovary	-0.162691
ESO51	esophagus	-0.162097
LAN2	peripheral_nervous_system	-0.162078
ARH77	engineered	-0.16207
REH	blood	-0.161918
HT3	cervix	-0.161734
RCM1	colorectal	-0.160688
ICC15	bile_duct	-0.160494
PK8	pancreas	-0.160305
JAR	uterus	-0.160205
BECKER	central_nervous_system	-0.160202
NB1643	peripheral_nervous_system	-0.159768
SISO	cervix	-0.159409
WM2664	skin	-0.159152
CJM	skin	-0.15912
KMRC20	kidney	-0.15836
SUM102PT	breast	-0.158067
NCIH650	lung	-0.157981
LCLC103H	lung	-0.157935
PC14	lung	-0.157872
SCC4	upper_aerodigestive	-0.157748
LO68	lung	-0.157294
ONDA7	central_nervous_system	-0.157113
OMM25	eye	-0.156853
MM386	skin	-0.156598
SCC25	upper_aerodigestive	-0.156589
NB10	peripheral_nervous_system	-0.1563
SNU886	liver	-0.156279
YH13	central_nervous_system	-0.156099
GB2	bile_duct	-0.155797
KNS60	central_nervous_system	-0.155731
KYSE450	esophagus	-0.155546
PACADD137	pancreas	-0.155346
SNU601	gastric	-0.155338
PACADD119	pancreas	-0.155059
DMS53	lung	-0.15496
TANOUE	blood	-0.154727
KCL22	blood	-0.154553
NCIH2286	lung	-0.154549
HEC265	uterus	-0.154535
ICC108	bile_duct	-0.1543
HO1U1	upper_aerodigestive	-0.154071
LB771HNC	upper_aerodigestive	-0.154024
LP1	plasma_cell	-0.153803
SG231	bile_duct	-0.153677
TE11	esophagus	-0.153559
KARPAS299	lymphocyte	-0.153414
OC314	ovary	-0.153371
RMSYM	soft_tissue	-0.153067
NMCG1	central_nervous_system	-0.152984
WM88	skin	-0.152943
ICC137	bile_duct	-0.1528
TEN	uterus	-0.152415
SNUC4	colorectal	-0.15231
NCIH1437	lung	-0.152275
HSC2	upper_aerodigestive	-0.152046
HCS2	cervix	-0.151821
LB1047RCC	kidney	-0.151361
KYSE410	esophagus	-0.151129
MFE280	uterus	-0.150791
D341	central_nervous_system	-0.150595
SUDHL1	lymphocyte	-0.150532
UACC62	skin	-0.150497
NCIH520	lung	-0.150283
CL11	colorectal	-0.149557
SW1088	central_nervous_system	-0.149516
PATU8988T	pancreas	-0.149481
RDES	bone	-0.149443
NCIH1048	lung	-0.149213
SKNMC	bone	-0.149138
ICC9	bile_duct	-0.149102
LPS853	soft_tissue	-0.148533
NIHOVCAR3	ovary	-0.14817
PEO4	ovary	-0.1478
NOZ	bile_duct	-0.147603
AML193	blood	-0.147211
SNU387	liver	-0.14704
CAL120	breast	-0.14703
SLR23	kidney	-0.146279
M07E	blood	-0.145653
CORL23	lung	-0.145151
HT115	colorectal	-0.145143
UMRC7	kidney	-0.14497
NCIH526	lung	-0.144849
ROS50	blood	-0.1447
PATU8988S	pancreas	-0.144493
WPE1NA22	prostate	-0.143876
OE21	esophagus	-0.14346
EPLC272H	lung	-0.143377
SNB75	central_nervous_system	-0.142937
HOTHC	thyroid	-0.142826
SNU16	gastric	-0.142805
SNU8	ovary	-0.142504
MDST8	colorectal	-0.142469
KYAE1	esophagus	-0.141749
HS746T	gastric	-0.141663
JHH4	liver	-0.141575
PF382	blood	-0.141333
SEKI	skin	-0.140554
BICR78	upper_aerodigestive	-0.140462
MFM223	breast	-0.140179
MV411	blood	-0.1399
OSRC2	kidney	-0.139861
COGE352	bone	-0.13944
ISTMES2	lung	-0.138719
CAL29	urinary_tract	-0.138558
BOKU	cervix	-0.138033
PANC1005	pancreas	-0.138016
A375	skin	-0.13779
SKNEP1	bone	-0.137746
P30OHK	blood	-0.136705
NCIH2452	lung	-0.136097
SNGM	uterus	-0.135893
HSC5	skin	-0.135801
LNZTA3WT4	central_nervous_system	-0.135697
TC205	bone	-0.135697
KALS1	central_nervous_system	-0.135564
DKMG	central_nervous_system	-0.13517
A375RPMI	skin	-0.135006
5637	urinary_tract	-0.134726
CHAGOK1	lung	-0.134709
TT1TKB	colorectal	-0.134682
RVH421SKINFV1	skin	-0.134436
MERO82	lung	-0.134203
SCABER	urinary_tract	-0.133855
ES4	bone	-0.133463
RBE	bile_duct	-0.133458
ABC1	lung	-0.133386
HEC1	uterus	-0.132983
NH12	peripheral_nervous_system	-0.132631
LK2	lung	-0.132529
KMS18	plasma_cell	-0.132469
RPMI2650	upper_aerodigestive	-0.131816
LCLC97TM1	lung	-0.131744
ZR751	breast	-0.131551
MM485	skin	-0.131544
NCIH1975	lung	-0.131521
YAPC	pancreas	-0.131409
DOK	upper_aerodigestive	-0.13114
DOTC24510	cervix	-0.131081
SNU449	liver	-0.130725
95T1000	soft_tissue	-0.130478
BXPC3	pancreas	-0.13043
SUPM2	lymphocyte	-0.13035
EW16	bone	-0.130303
UPCISCC090	upper_aerodigestive	-0.130226
HCC2450	lung	-0.130098
SUDHL5	lymphocyte	-0.130094
JHU022	upper_aerodigestive	-0.130046
ESO26	esophagus	-0.129747
NCIH1650	lung	-0.129554
M059K	central_nervous_system	-0.129509
59M	ovary	-0.129506
VCAP	prostate	-0.129488
KYSE510	esophagus	-0.129444
KP2	pancreas	-0.12902
LNCAPCLONEFGC	prostate	-0.12861
SF126	central_nervous_system	-0.128585
RL952	uterus	-0.128262
HT144SKINFV1	skin	-0.128119
OVISE	ovary	-0.128117
NCIH2172	lung	-0.127682
EW7	bone	-0.127585
PFSK1	central_nervous_system	-0.127584
MEL285	eye	-0.127566
KON	upper_aerodigestive	-0.127541
HEC116	uterus	-0.12742
G401	kidney	-0.127386
NCIH2171	lung	-0.127088
C4I	cervix	-0.12701
NB6	peripheral_nervous_system	-0.126616
UPCISCC040	upper_aerodigestive	-0.126102
U251MG	central_nervous_system	-0.126
RPMI7951	skin	-0.125799
OCIMY5	plasma_cell	-0.125643
SNU668	gastric	-0.125347
BE2M17	peripheral_nervous_system	-0.125081
CAOV4	ovary	-0.125026
NCIH2009	lung	-0.124084
NCIH1373	lung	-0.123819
MUTZ8	blood	-0.123739
LNZ308	central_nervous_system	-0.123313
BL70	lymphocyte	-0.123261
SNU869	bile_duct	-0.123116
COV413A	ovary	-0.122345
CCFSTTG1	central_nervous_system	-0.122293
D283MED	central_nervous_system	-0.122151
CAL27	upper_aerodigestive	-0.121993
HMY1	skin	-0.121852
ASH3	thyroid	-0.121701
MM370	skin	-0.121574
WM3211	skin	-0.121534
SKMM2	plasma_cell	-0.120918
SW954	cervix	-0.120563
JEG3	uterus	-0.120454
DAOY	central_nervous_system	-0.120183
TE8	esophagus	-0.120156
MERO95	lung	-0.119947
DEL	lymphocyte	-0.119871
HSC4	upper_aerodigestive	-0.119835
CORL311	lung	-0.119804
SKNBE2	peripheral_nervous_system	-0.119666
SF268	central_nervous_system	-0.119649
143B	bone	-0.11964
HUH1	liver	-0.119505
TE9	esophagus	-0.119112
F36P	blood	-0.119082
HCC366	lung	-0.118971
UHO1	lymphocyte	-0.118898
SUDHL4	lymphocyte	-0.11875
WM983B	skin	-0.118472
MKN45	gastric	-0.117803
TE4	esophagus	-0.117377
KPNYS	peripheral_nervous_system	-0.11737
NCIH1694	lung	-0.116376
BICR10	upper_aerodigestive	-0.116078
C4II	cervix	-0.115274
NCIH211	lung	-0.115173
H157	upper_aerodigestive	-0.115047
U251MGDM	central_nervous_system	-0.114948
U118MG	central_nervous_system	-0.114867
BCPAP	thyroid	-0.114278
BFTC909	kidney	-0.113994
MCC13	skin	-0.113679
A253	upper_aerodigestive	-0.113589
UMCHOR1	bone	-0.113334
SUM1315MO2	breast	-0.113084
YD8	upper_aerodigestive	-0.113015
BFTC905	urinary_tract	-0.112968
PECAPJ49	upper_aerodigestive	-0.112838
HS695T	skin	-0.112572
2313287	gastric	-0.112486
JHU029	upper_aerodigestive	-0.112424
SF172	central_nervous_system	-0.112402
ICC10	bile_duct	-0.112295
AGS	gastric	-0.112001
OVCAR8	ovary	-0.111823
UPCISCC026	upper_aerodigestive	-0.111812
LU99	lung	-0.111485
BPH1	prostate	-0.11128
GI1	central_nervous_system	-0.111202
NCIH292	lung	-0.111114
PATU8902	pancreas	-0.111074
EMTOKA	uterus	-0.111014
697	blood	-0.110994
CAL78	bone	-0.110898
IHH4	thyroid	-0.110697
MEC1	blood	-0.110677
YD15	upper_aerodigestive	-0.110371
H413	upper_aerodigestive	-0.109735
M040416	skin	-0.109618
RCHACV	blood	-0.109584
NCIH1092	lung	-0.109457
HSC39	gastric	-0.109034
SKES1	bone	-0.10895
HS683	central_nervous_system	-0.108084
HUPT4	pancreas	-0.107881
WM115	skin	-0.107439
SEM	blood	-0.107427
KNS62	lung	-0.107037
DETROIT562	upper_aerodigestive	-0.106978
NCIH1693	lung	-0.106648
UMUC7	urinary_tract	-0.106563
UMUC10	urinary_tract	-0.106366
C33A	cervix	-0.106225
NCIH1944	lung	-0.105622
JHH1	liver	-0.105445
TN2	peripheral_nervous_system	-0.105298
WAOSEL	blood	-0.105235
HEC251	uterus	-0.104995
EOL1	blood	-0.104878
SNU475	liver	-0.104477
SUDHL10	lymphocyte	-0.104295
G415	bile_duct	-0.103884
OUMS23	colorectal	-0.103759
DU145	prostate	-0.103707
ESS1	uterus	-0.103292
COV318	ovary	-0.103253
PLCPRF5	liver	-0.103055
SKPNDW	bone	-0.103047
PECAPJ15	upper_aerodigestive	-0.102821
NCIH2122	lung	-0.102592
A549	lung	-0.102521
KD	soft_tissue	-0.102452
DANG	pancreas	-0.102168
HSOS1	bone	-0.101555
NCIH522	lung	-0.101384
SSP25	bile_duct	-0.100831
DBTRG05MG	central_nervous_system	-0.100823
TUHR10TKB	kidney	-0.100747
TGBC18TKB	colorectal	-0.100682
ST486	lymphocyte	-0.100116
NCIH1155	lung	-0.100007
KYSE180	esophagus	-0.0999819
JHOS2	ovary	-0.0997515
CCLP1	bile_duct	-0.0996897
SJSA1	bone	-0.0996412
TE1	esophagus	-0.0995012
G402	soft_tissue	-0.0994125
HS766T	pancreas	-0.0988374
SNU1079	bile_duct	-0.0987727
HCC1143	breast	-0.0985767
A3KAW	lymphocyte	-0.0984243
GSS	gastric	-0.0980647
MON	soft_tissue	-0.0979031
COV434	ovary	-0.0971021
HCC1806	breast	-0.0961084
BT549	breast	-0.0958056
HSSCH2	central_nervous_system	-0.0957573
ONS76	central_nervous_system	-0.0956792
MM253	skin	-0.0956221
SF539	central_nervous_system	-0.0954372
CAPAN1	pancreas	-0.0953367
OCIAML2	blood	-0.09528
RMGI	ovary	-0.0951215
MYLA	lymphocyte	-0.0944854
GIMEN	peripheral_nervous_system	-0.0943514
TF1	blood	-0.0942946
SCMCRM2	soft_tissue	-0.0938877
SW1116	colorectal	-0.0935384
CCLFPEDS0003T	soft_tissue	-0.0933231
OAW42	ovary	-0.0932673
RH4	soft_tissue	-0.0931198
NGP	peripheral_nervous_system	-0.0928782
NB1	peripheral_nervous_system	-0.0928728
CAL33	upper_aerodigestive	-0.0923656
FARAGE	lymphocyte	-0.092317
NCIH2023	lung	-0.0922691
BICR31	upper_aerodigestive	-0.0920413
HCC202	breast	-0.0913101
TMK1	gastric	-0.0911155
ASPC1	pancreas	-0.0909515
LU65	lung	-0.0908828
OMM1	eye	-0.0905448
CCSW1	bile_duct	-0.0902312
U2OS	bone	-0.0898568
VP229	breast	-0.0897859
HDMYZ	NA	-0.0895737
JHC7	bone	-0.0894508
NCIH226	lung	-0.0891723
HEY	ovary	-0.0886974
GCT	soft_tissue	-0.0882632
KYSE220	esophagus	-0.0881081
SNU478	bile_duct	-0.08801
YKG1	central_nervous_system	-0.0876936
769P	kidney	-0.0876775
SNU213	pancreas	-0.0874493
639V	urinary_tract	-0.0871459
MKN28	gastric	-0.0868989
TE10	esophagus	-0.0863562
SNU201	central_nervous_system	-0.0860122
KELLY	peripheral_nervous_system	-0.0859515
OVCAR5	ovary	-0.0856297
K029AX	skin	-0.0854033
UW228	central_nervous_system	-0.0846391
HEPG2	liver	-0.0845877
SLR24	kidney	-0.08373
KKU213	bile_duct	-0.083679
ICC12	bile_duct	-0.0836376
OVMIU	ovary	-0.0833237
CORL47	lung	-0.0832725
HCC44	lung	-0.0829209
MHHNB11	peripheral_nervous_system	-0.0828675
OCUBM	breast	-0.0825686
NB4	blood	-0.0824257
NCIH2882	lung	-0.0823122
HTMMT	uterus	-0.0817912
NCIH1299	lung	-0.0815976
NB13	peripheral_nervous_system	-0.0815763
SCH	gastric	-0.0815589
HT	lymphocyte	-0.081547
AM38	central_nervous_system	-0.0814197
KMRC2	kidney	-0.0813233
OCIM2	blood	-0.0812832
BICR6	upper_aerodigestive	-0.0812407
HUCCT1	bile_duct	-0.0812159
KMBC2	urinary_tract	-0.0811807
TTC549	soft_tissue	-0.0805591
KCIMOH1	pancreas	-0.0802559
MPP89	lung	-0.0802234
RCCFG2	kidney	-0.0800093
MERO83	lung	-0.0798912
SNU1066	upper_aerodigestive	-0.0793798
HCC1937	breast	-0.0787259
KLE	uterus	-0.0785495
LS1034	colorectal	-0.0785134
UMUC14	urinary_tract	-0.0783508
OSC19	upper_aerodigestive	-0.0775651
NCIH1793	lung	-0.0771565
DIFI	colorectal	-0.0768753
IMR32	peripheral_nervous_system	-0.0765653
KE97	plasma_cell	-0.0765365
SKN3	upper_aerodigestive	-0.0763681
EGI1	bile_duct	-0.0762758
MCC142	skin	-0.0757131
SNU1041	upper_aerodigestive	-0.07564
CCLFPEDS0001T	kidney	-0.0755549
CALU6	lung	-0.0753541
MDAMB468	breast	-0.0749955
SKMES1	lung	-0.0748845
SNUC5	colorectal	-0.0747651
SKGII	uterus	-0.0746797
SET2	blood	-0.0744983
NB5	peripheral_nervous_system	-0.0744856
KYSE140	esophagus	-0.0743356
KMM1	plasma_cell	-0.0740045
GCIY	gastric	-0.0738911
NCIH1568	lung	-0.0737659
OV90	ovary	-0.0737584
HT29	colorectal	-0.072199
ISHIKAWAHERAKLIO02ER	uterus	-0.0716075
KARPAS422	lymphocyte	-0.071168
SW156	kidney	-0.0709212
PCI6A	upper_aerodigestive	-0.0707783
NCIH209	lung	-0.0707254
BC3C	urinary_tract	-0.0707245
NCIH82	lung	-0.0705562
P31FUJ	blood	-0.0704844
TUHR4TKB	kidney	-0.0704277
MALME3M	skin	-0.0704178
NCIH2291	lung	-0.070193
SW620	colorectal	-0.070137
HS944T	skin	-0.0698586
KNS42	central_nervous_system	-0.0697131
GAMG	central_nervous_system	-0.0695375
NCIH1993	lung	-0.0690903
LN18	central_nervous_system	-0.0684031
NCIH446	lung	-0.0683497
RERFLCSQ1	lung	-0.0679896
LXF289	lung	-0.0678978
UMUC5	urinary_tract	-0.0676776
SKNAS	peripheral_nervous_system	-0.0674665
KYO1	blood	-0.066882
FADU	upper_aerodigestive	-0.0662044
8305C	thyroid	-0.0660875
C2BBE1	colorectal	-0.065652
MEL202	eye	-0.065266
CORL105	lung	-0.0651297
NCIH1703	lung	-0.0650324
ACCMESO1	lung	-0.065026
COLO699	lung	-0.0649032
MCAS	ovary	-0.0644857
DU4475	breast	-0.0639443
IM95	gastric	-0.0638829
UMUC3	urinary_tract	-0.0636912
MIAPACA2	pancreas	-0.0635492
SNU349	kidney	-0.0633347
SCLC22H	lung	-0.0631444
TOV21G	ovary	-0.0630765
HA1E	engineered_kidney	-0.0630484
RAJI	lymphocyte	-0.0629678
KYSE70	esophagus	-0.0627741
JHUEM1	uterus	-0.0623948
NCIH727	lung	-0.0618172
CHLA06ATRT	soft_tissue	-0.0617793
SW982	soft_tissue	-0.0616325
SAS	upper_aerodigestive	-0.0611761
T98G	central_nervous_system	-0.0608352
TGBC1TKB	bile_duct	-0.0603114
NZM3	skin	-0.0598068
PANC0813	pancreas	-0.0597483
H103	upper_aerodigestive	-0.0595281
HS729	fibroblast	-0.0595163
CHLA266	soft_tissue	-0.0590131
SKGT2	gastric	-0.0589533
SH4	skin	-0.0587453
TR146	upper_aerodigestive	-0.0583577
COGN305	peripheral_nervous_system	-0.0582575
HS936T	skin	-0.0581474
LS180	colorectal	-0.0575586
PANC1	pancreas	-0.0573581
G292CLONEA141B1	bone	-0.0571437
NCIH747	colorectal	-0.056883
KP1N	pancreas	-0.0567855
TUHR14TKB	kidney	-0.0566751
EFE184	uterus	-0.0565356
PANC0403	pancreas	-0.0563899
EBC1	lung	-0.056336
SKBR3	breast	-0.0562103
SKRC20	kidney	-0.0562026
JMSU1	urinary_tract	-0.0561486
MCC26	skin	-0.0558756
JHH2	liver	-0.0558286
TM87	soft_tissue	-0.0554829
HCC1428	breast	-0.0549762
SMSCTR	soft_tissue	-0.0548734
TTC442	soft_tissue	-0.054721
CAL51	breast	-0.0546935
SW1463	colorectal	-0.0546891
GP5D	colorectal	-0.0538947
JHOM1	ovary	-0.0538585
LC1SQ	lung	-0.0537806
COGAR359	soft_tissue	-0.0534392
HUH6	liver	-0.0533524
OC316	ovary	-0.0532443
NALM6	blood	-0.0532018
SKOV3	ovary	-0.0531269
647V	urinary_tract	-0.0525295
KE39	gastric	-0.0523535
JIMT1	breast	-0.0516599
UWB1289	ovary	-0.0510103
ONDA8	central_nervous_system	-0.0509452
OVCA420	ovary	-0.0508391
IGR39	skin	-0.0505463
HS578T	breast	-0.0504146
EFO21	ovary	-0.0501989
ES2	ovary	-0.0499739
HLF	liver	-0.0493546
UMUC1	urinary_tract	-0.0492773
HCC70	breast	-0.0490268
SUIT2	pancreas	-0.0488819
COLO792	skin	-0.048852
P2URK562	blood	-0.0485973
PCI4B	upper_aerodigestive	-0.048284
NB17	peripheral_nervous_system	-0.0482716
HARA	lung	-0.0481191
VMRCRCW	kidney	-0.0480558
MORCPR	lung	-0.0480282
JHU011	upper_aerodigestive	-0.0480109
EKVX	lung	-0.0471568
AMO1	plasma_cell	-0.0467735
MOLM13	blood	-0.0466376
HOP62	lung	-0.0460936
ECC4	colorectal	-0.0460774
SNU1105	central_nervous_system	-0.0459777
HT1376	urinary_tract	-0.0458913
NCIH322	lung	-0.0458645
TGW	peripheral_nervous_system	-0.0456777
CALU1	lung	-0.0455735
CFPAC1	pancreas	-0.045518
SF767	central_nervous_system	-0.0454273
JURLMK1	blood	-0.0453284
NCO2	blood	-0.0451522
NCIH2126	lung	-0.0448601
KKU100	bile_duct	-0.0445473
ECC2	bile_duct	-0.0445048
HEYA8	ovary	-0.0435254
BT16	soft_tissue	-0.0433889
CAKI1	kidney	-0.0430866
SH10TC	gastric	-0.0429571
MELJUSO	skin	-0.0427959
VMCUB1	urinary_tract	-0.042187
KPNYN	peripheral_nervous_system	-0.0421601
L33	pancreas	-0.0421597
RL	lymphocyte	-0.0421024
MMAC	skin	-0.041966
CI	blood	-0.0419655
HCT15	colorectal	-0.0417247
WM793	skin	-0.0415788
OE33	esophagus	-0.0415736
U2904	lymphocyte	-0.0414198
NALM16	blood	-0.0412571
HMC18	breast	-0.0408043
MELHO	skin	-0.0406486
SHSY5Y	peripheral_nervous_system	-0.0404541
TM31	central_nervous_system	-0.0403473
HT55	colorectal	-0.040226
YD38	upper_aerodigestive	-0.0402123
786O	kidney	-0.0401635
LS	peripheral_nervous_system	-0.0398096
SNU1	gastric	-0.0391333
BB30HNC	upper_aerodigestive	-0.0385391
U937	blood	-0.0377005
SHI1	blood	-0.0375464
KP4	pancreas	-0.0371959
UPCISCC131	upper_aerodigestive	-0.0368993
NCIH716	colorectal	-0.0366076
SW837	colorectal	-0.0362927
NCIH1792	lung	-0.0359234
M140325	skin	-0.0356762
SNU216	gastric	-0.0354723
OS252	bone	-0.0349919
WSUNHL	lymphocyte	-0.0349657
CAKI2	kidney	-0.0344247
KPL1	breast	-0.0340283
SNU308	bile_duct	-0.034
RHJT	soft_tissue	-0.0339268
NCIH28	lung	-0.0335041
NCIH441	lung	-0.033483
AU565	breast	-0.0333056
KU1919	urinary_tract	-0.0332422
HGC27	gastric	-0.0327049
UPCISCC152	upper_aerodigestive	-0.0326838
SUDHL8	lymphocyte	-0.0319015
NCIH23	lung	-0.0313167
THP1	blood	-0.0311697
NCIH1836	lung	-0.0308277
KP3	pancreas	-0.0307402
ICC4	bile_duct	-0.0303748
HCC2429	lung	-0.0292143
WM1799	skin	-0.0290461
OCILY19	lymphocyte	-0.0287533
LN464	central_nervous_system	-0.028626
OCILY18	lymphocyte	-0.0282508
SNU761	liver	-0.0277832
LPS6	soft_tissue	-0.0271453
SKMEL2	skin	-0.025767
CHLA15	peripheral_nervous_system	-0.0257114
EW22	bone	-0.0256038
HCC827	lung	-0.0252556
HCC56	colorectal	-0.0252365
TC71	bone	-0.0250479
KMS20	plasma_cell	-0.0248353
CAS1	central_nervous_system	-0.0248295
SW756	cervix	-0.0247087
HEL	blood	-0.0246104
UPCISCC111	upper_aerodigestive	-0.0232524
RERFGC1B	gastric	-0.0231803
TOV112D	ovary	-0.0229761
PANC0327	pancreas	-0.0227567
HCA1	cervix	-0.0226023
YAMATO	soft_tissue	-0.0225571
JR	soft_tissue	-0.022262
UPCISCC200	upper_aerodigestive	-0.022237
SF295	central_nervous_system	-0.022141
KM12	colorectal	-0.0206554
A427	lung	-0.0203929
NCIH841	lung	-0.0201933
T84	colorectal	-0.0199362
PSN1	pancreas	-0.0199242
CAOV3	ovary	-0.0187401
SKNDZ	peripheral_nervous_system	-0.0187324
SW1271	lung	-0.0185635
HCC1187	breast	-0.0185114
SCC9	upper_aerodigestive	-0.0184985
SNU1077	uterus	-0.0169081
MDAMB231	breast	-0.016565
CAMA1	breast	-0.0156314
SW48	colorectal	-0.0150328
MUGCHOR1	bone	-0.0150068
NO11	central_nervous_system	-0.0148265
T47D	breast	-0.0144143
SW1573	lung	-0.0140198
CAL72	bone	-0.0132229
RVH421	skin	-0.0128365
H357	upper_aerodigestive	-0.01194
JHESOAD1	esophagus	-0.0118579
TO14	ovary	-0.0117606
NCIN87	gastric	-0.0112195
UMRC3	kidney	-0.00961415
SKUT1	soft_tissue	-0.00931442
HEC6	uterus	-0.0093138
HCC15	lung	-0.00871785
RKO	colorectal	-0.00868706
SNU1196	bile_duct	-0.00858823
COLO684	uterus	-0.0085351
HUPT3	pancreas	-0.00773611
NB7	peripheral_nervous_system	-0.00772511
BICR56	upper_aerodigestive	-0.00766233
MC116	lymphocyte	-0.00703313
SU8686	pancreas	-0.00693401
8MGBA	central_nervous_system	-0.00693216
MOLM14	blood	-0.00652932
COLO201	colorectal	-0.00620205
TE6	esophagus	-0.00570048
TC32	bone	-0.00510954
SKN	uterus	-0.00465639
C75	colorectal	-0.00449482
SNU61	colorectal	-0.00413687
NOMO1	blood	-0.00387976
NCIH1755	lung	-0.0032527
OCIAML3	blood	-0.00282945
T3M3	uterus	-0.00269935
NO36	lung	-0.00202453
RI1	lymphocyte	-0.00181477
LN340	central_nervous_system	-0.0017039
COV362	ovary	-0.000462027
MM1S	plasma_cell	-0.000450096
HEC1B	uterus	-0.000196426
JM1	blood	0.000245329
DLD1	colorectal	0.000341606
MJ	lymphocyte	0.000665746
RD	soft_tissue	0.000774377
CMK115	blood	0.00119107
C8166	lymphocyte	0.00131821
MM383	skin	0.00137663
KU812	blood	0.001792
ECGI10	esophagus	0.00231444
KE37	blood	0.00309362
HUH7	liver	0.00324826
OVMANA	ovary	0.00349587
MONOMAC1	blood	0.00363271
F5	central_nervous_system	0.00399247
OVK18	ovary	0.00417537
HPAFII	pancreas	0.00435228
A673	bone	0.00472697
LOVO	colorectal	0.00615921
KO52	blood	0.00618868
KYSE150	esophagus	0.00679741
U343	central_nervous_system	0.00790432
LI7	liver	0.00808308
SNU1544	colorectal	0.00813949
NCIH2052	lung	0.00818312
SHP77	lung	0.00868256
PCI30	upper_aerodigestive	0.00897463
UMUC13	urinary_tract	0.0100976
EW1	bone	0.0107986
KINGS1	central_nervous_system	0.0108351
OCUG1	bile_duct	0.0131673
PCI15A	upper_aerodigestive	0.0138904
JHUEM7	uterus	0.0145751
NP5	central_nervous_system	0.0162878
UOK101	kidney	0.0168476
RH30	soft_tissue	0.0172729
COV504	ovary	0.0183326
MDAMB453	breast	0.0185141
RERFLCAD2	lung	0.0199455
TTC709	soft_tissue	0.0202819
LPS141	soft_tissue	0.0213316
SNU81	colorectal	0.0214868
CCLFUPGI0005T	gastric	0.0224456
CASKI	cervix	0.0227566
COLO824	breast	0.0230036
BIN67	ovary	0.0233196
JHOS4	ovary	0.0233523
K562	blood	0.0234135
HT144	skin	0.0235226
COV644	ovary	0.0236232
KARPAS1718	lymphocyte	0.0242621
HCC38	breast	0.0245381
LN235	central_nervous_system	0.0261345
HSC3	upper_aerodigestive	0.026218
RVH421RPMI	skin	0.0265153
D458	central_nervous_system	0.0285152
MFE296	uterus	0.0304361
HCE4	esophagus	0.030538
NCIH2887	lung	0.0309792
L363	plasma_cell	0.0312216
ONCODG1	ovary	0.0321641
BICR16	upper_aerodigestive	0.0321918
LUDLU1	lung	0.0329521
JHH7	liver	0.0329941
EVSAT	breast	0.033082
KMS26	plasma_cell	0.0336633
JHH6	liver	0.0338125
KYM1	soft_tissue	0.0342971
YSCCC	bile_duct	0.0357549
CH157MN	central_nervous_system	0.0361245
LN319	central_nervous_system	0.0376455
EFO27	ovary	0.0384836
NCIH2170	lung	0.0385331
JJN3	plasma_cell	0.0385591
HCC1954	breast	0.0403114
KML1	lymphocyte	0.0407165
COLO679	skin	0.041237
SNU719	gastric	0.0421438
MDAMB361	breast	0.0423827
SNU503	colorectal	0.0426506
HUNS1	plasma_cell	0.0429065
ES8	bone	0.0431506
COLO800	skin	0.044717
TE5	esophagus	0.0467488
NCIH460	lung	0.0477508
MDAMB436	breast	0.0484617
INA6	plasma_cell	0.048727
SNU182	liver	0.0491535
HUO9	bone	0.0494784
A375SKINCJ3	skin	0.04974
PK1	pancreas	0.050802
D425	central_nervous_system	0.0508554
TC138	bone	0.0509913
SCCOHT1	ovary	0.0526946
T24	urinary_tract	0.0527163
CME1	soft_tissue	0.0532053
A172	central_nervous_system	0.0544979
SNU1033	colorectal	0.0546906
UPCISCC116	upper_aerodigestive	0.0578861
MCF7	breast	0.0618719
U87MG	central_nervous_system	0.0619565
OVTOKO	ovary	0.0623617
ISTMEL1	skin	0.0661582
HT1197	urinary_tract	0.0667176
NP8	central_nervous_system	0.0682722
HCC1395	breast	0.0690344
PCI38	upper_aerodigestive	0.0720423
SW1990	pancreas	0.0735754
SAOS2	bone	0.0751942
EFM19	breast	0.0758899
MCIXC	bone	0.076642
SW626	colorectal	0.0769471
SNU840	ovary	0.077252
NCIH1869	lung	0.0779457
S117	soft_tissue	0.0782131
RMUGS	ovary	0.0788418
DB	lymphocyte	0.0829324
CAL12T	lung	0.0829564
PL4	pancreas	0.0834745
HCC95	lung	0.0843109
CHLA57	bone	0.0857236
EN	uterus	0.0862368
COLO205	colorectal	0.0869998
ICC2	bile_duct	0.0873104
SUM52PE	breast	0.0874879
OV7	ovary	0.088039
C80	colorectal	0.0881059
PA1	ovary	0.0883204
SNU398	liver	0.0911366
PECAPJ34CLONEC12	upper_aerodigestive	0.0912697
JHH5	liver	0.091761
UMUC9	urinary_tract	0.100047
SKNFI	peripheral_nervous_system	0.101376
LS513	colorectal	0.105993
IM9	engineered	0.108301
TTC642	soft_tissue	0.109865
KASUMI1	blood	0.109939
HCC515	lung	0.113896
MDAMB415	breast	0.117339
NCIH1581	lung	0.119958
LS411N	colorectal	0.120367
EJM	plasma_cell	0.12066
SYO1	soft_tissue	0.121778
UACC62SKINCJ1	skin	0.123805
UMUC16	urinary_tract	0.129988
HS939T	skin	0.130393
SW403	colorectal	0.133614
HEL9217	blood	0.134708
HCT116	colorectal	0.138449
MFE319	uterus	0.139287
SCS214	soft_tissue	0.141242
SKMEL19	skin	0.145892
RT112	urinary_tract	0.153205
EW8	bone	0.157243
RH28	soft_tissue	0.157525
IGROV1	ovary	0.163573
HEC59	uterus	0.169975
HCC2998	colorectal	0.170773
COLO320	colorectal	0.172767
NCIH2110	lung	0.175096
CCK81	colorectal	0.210207
SUSA	embryo	0.232775
NCIH1573	lung	0.260652
SKMEL30	skin	0.262664
22RV1	prostate	0.269372
RCC10RGB	kidney	0.274945
SW948	colorectal	0.312827
HSB2	blood	0.336672

## Sheet: D. CDK4
Gene effect scores for CDK4 in all cell lines in DepMap data
Cell line name	Lineage	Effect score
SNU1544	colorectal	-2.07258
VCAP	prostate	-1.93527
MDAMB453	breast	-1.93355
EWS502	bone	-1.92327
ES2	ovary	-1.82725
ESO51	esophagus	-1.74564
COGE352	bone	-1.72469
RDES	bone	-1.71744
FU97	gastric	-1.70785
HCC1419	breast	-1.69725
NCIH2887	lung	-1.69058
DMS53	lung	-1.66587
CHLA10	bone	-1.65876
M040416	skin	-1.65406
NCIH1915	lung	-1.64985
UMUC9	urinary_tract	-1.64925
HS852T	skin	-1.63491
EW1	bone	-1.60947
HCC2429	lung	-1.59935
MEL290	eye	-1.59474
CAMA1	breast	-1.57011
MMAC	skin	-1.56236
MDAMB415	breast	-1.55873
LN464	central_nervous_system	-1.5543
22RV1	prostate	-1.54876
TASK1	peripheral_nervous_system	-1.54808
HMY1	skin	-1.54175
SNU1	gastric	-1.50854
NCIH3122	lung	-1.49461
T47D	breast	-1.49359
LNCAPCLONEFGC	prostate	-1.48589
OVTOKO	ovary	-1.47851
SW626	colorectal	-1.46895
PEA1	ovary	-1.45573
SCCOHT1	ovary	-1.42881
TTC709	soft_tissue	-1.42482
MJ	lymphocyte	-1.41987
HMC18	breast	-1.4165
EW7	bone	-1.4135
COV434	ovary	-1.40788
HCC1428	breast	-1.39434
JVE127	colorectal	-1.39119
SNU308	bile_duct	-1.38722
NCIH1792	lung	-1.37718
JHH5	liver	-1.37686
SNU475	liver	-1.37618
MCF7	breast	-1.36403
LN443	central_nervous_system	-1.36322
TC71	bone	-1.35691
HGC27	gastric	-1.3569
NCIH1573	lung	-1.35102
KD	soft_tissue	-1.34248
WM1799	skin	-1.33638
G292CLONEA141B1	bone	-1.33231
UACC893	breast	-1.32313
IGROV1	ovary	-1.31813
EFM19	breast	-1.30255
RMUGS	ovary	-1.30032
HEC1	uterus	-1.29536
MDAMB435S	skin	-1.28866
MDAMB361	breast	-1.28633
EW22	bone	-1.28595
NCIH727	lung	-1.25906
SCS214	soft_tissue	-1.25764
CCK81	colorectal	-1.25504
ONDA8	central_nervous_system	-1.25433
MELHO	skin	-1.25133
ZR751	breast	-1.2479
ES4	bone	-1.24685
SKNEP1	bone	-1.24251
WM793	skin	-1.23768
TTC549	soft_tissue	-1.23661
SNU886	liver	-1.22933
MHHES1	bone	-1.22382
NCIH2052	lung	-1.22193
RCC10RGB	kidney	-1.22014
SNU761	liver	-1.21911
HS936T	skin	-1.21893
LPS6	soft_tissue	-1.20907
TT1TKB	colorectal	-1.20612
BLUE1	lymphocyte	-1.20453
U118MG	central_nervous_system	-1.20149
BIN67	ovary	-1.19968
CHLA266	soft_tissue	-1.19023
TC106	bone	-1.18928
HEC1B	uterus	-1.18065
PACADD137	pancreas	-1.17989
VP229	breast	-1.17612
HEL9217	blood	-1.17357
MFE319	uterus	-1.17018
MIAPACA2	pancreas	-1.16802
OVK18	ovary	-1.15951
CHLA57	bone	-1.15859
PACADD188	pancreas	-1.1544
TC205	bone	-1.15431
NCIH1793	lung	-1.15312
SKES1	bone	-1.14972
SUDHL8	lymphocyte	-1.14476
CAL120	breast	-1.14207
G402	soft_tissue	-1.13833
NCIH1993	lung	-1.13617
MDST8	colorectal	-1.1231
HT115	colorectal	-1.11536
ICC3	bile_duct	-1.11485
RPE1SS48	engineered	-1.11437
NCIH2004RT	soft_tissue	-1.11039
AU565	breast	-1.10533
TM31	central_nervous_system	-1.10525
WM983B	skin	-1.10124
MFM223	breast	-1.09936
RPE1SS119	engineered	-1.08917
LS1034	colorectal	-1.08879
SNU503	colorectal	-1.08878
TGW	peripheral_nervous_system	-1.08726
SKRC20	kidney	-1.08361
RPE1SS51	engineered	-1.08243
C75	colorectal	-1.07947
HS578T	breast	-1.07915
M140325	skin	-1.079
C8166	lymphocyte	-1.07766
RERFLCAD2	lung	-1.07158
TE4	esophagus	-1.07119
NCIH1355	lung	-1.06955
U87MG	central_nervous_system	-1.0676
NCIH23	lung	-1.06224
LI7	liver	-1.05071
CCLFUPGI0005T	gastric	-1.04727
RH30	soft_tissue	-1.04651
TTC642	soft_tissue	-1.04294
EW8	bone	-1.03856
NCIH2087	lung	-1.03658
AM38	central_nervous_system	-1.0345
SW579	thyroid	-1.02001
FLO1	esophagus	-1.01943
MORCPR	lung	-1.01717
KARPAS299	lymphocyte	-1.01409
ICC2	bile_duct	-1.00942
CCLP1	bile_duct	-1.00272
ES5	bone	-1.00183
RMSYM	soft_tissue	-1.00002
SNU668	gastric	-0.999658
A673	bone	-0.994008
RPE1SS6	engineered	-0.992449
ANGMCSS	central_nervous_system	-0.985386
COLO679	skin	-0.983253
RCM1	colorectal	-0.980177
HCC78	lung	-0.972829
MEL270	eye	-0.971803
HEC59	uterus	-0.969502
MFE296	uterus	-0.96872
KMM1	plasma_cell	-0.96814
SNU398	liver	-0.964682
TC32	bone	-0.963078
LPS27	soft_tissue	-0.961557
SEKI	skin	-0.953521
CAKI2	kidney	-0.945769
KKU100	bile_duct	-0.944409
SUIT2	pancreas	-0.941733
KNS42	central_nervous_system	-0.940795
NCIH1437	lung	-0.940114
NCIH2286	lung	-0.939719
SNU638	gastric	-0.939242
HT144SKINFV1	skin	-0.938516
SW156	kidney	-0.938464
SW982	soft_tissue	-0.937811
HUH7	liver	-0.937363
KPL1	breast	-0.935044
NCIH2291	lung	-0.933161
RMGI	ovary	-0.929623
CAL72	bone	-0.92812
SNU719	gastric	-0.927197
WM115	skin	-0.924666
RVH421RPMI	skin	-0.922752
EFE184	uterus	-0.921085
RPE1SS77	engineered	-0.91301
PA1	ovary	-0.912151
MM127	skin	-0.906907
RVH421	skin	-0.906633
EFO27	ovary	-0.904481
697	blood	-0.902816
CCLFPEDS0003T	soft_tissue	-0.8992
A2780	ovary	-0.897951
KU1919	urinary_tract	-0.896826
UMUC14	urinary_tract	-0.895706
SUSA	embryo	-0.894851
HT55	colorectal	-0.894171
UMUC11	urinary_tract	-0.893306
BICR31	upper_aerodigestive	-0.890177
C32	skin	-0.882693
NCIH1975	lung	-0.875976
SNU840	ovary	-0.875722
PANC0504	pancreas	-0.87381
HPAFII	pancreas	-0.872281
HOUAI	uterus	-0.871966
SET2	blood	-0.860114
CMK115	blood	-0.856717
WM3211	skin	-0.848748
NGP	peripheral_nervous_system	-0.847782
OCILY18	lymphocyte	-0.847111
HS683	central_nervous_system	-0.845169
C99	colorectal	-0.83885
SJSA1	bone	-0.836867
ICC137	bile_duct	-0.82944
GIMEN	peripheral_nervous_system	-0.828701
HCC515	lung	-0.82684
KCIMOH1	pancreas	-0.818616
CAL51	breast	-0.81767
HS746T	gastric	-0.817581
LN18	central_nervous_system	-0.815315
SKMEL30	skin	-0.812904
SW954	cervix	-0.81054
HSB2	blood	-0.809312
HCC1954	breast	-0.803421
LPS510	soft_tissue	-0.802613
G401	kidney	-0.799697
SNU61	colorectal	-0.799369
NCCMPNST2C1	peripheral_nervous_system	-0.798817
HEY	ovary	-0.797602
TKKK	bile_duct	-0.796964
SKBR3	breast	-0.795646
NP5	central_nervous_system	-0.794222
C80	colorectal	-0.793871
SW48	colorectal	-0.792529
NB1643	peripheral_nervous_system	-0.788427
RPMI7951	skin	-0.781546
T24	urinary_tract	-0.779326
BICR10	upper_aerodigestive	-0.776823
PL4	pancreas	-0.776378
NOS1	bone	-0.775682
NCIH358	lung	-0.77538
DEL	lymphocyte	-0.775035
NCIH1648	lung	-0.77297
HOP62	lung	-0.769499
MM253	skin	-0.767384
COLO699	lung	-0.757134
ES8	bone	-0.751363
KO52	blood	-0.74984
NCIH2122	lung	-0.748918
NOZ	bile_duct	-0.745434
OCUG1	bile_duct	-0.742737
CCLFPEDS0001T	kidney	-0.74012
WM3772F	eye	-0.739158
HS695T	skin	-0.739015
NCIH650	lung	-0.738877
HCC202	breast	-0.738681
ISTMEL1	skin	-0.73824
NP8	central_nervous_system	-0.736643
TC138	bone	-0.73607
NCIH1944	lung	-0.734453
IGR39	skin	-0.73426
CHLA15	peripheral_nervous_system	-0.728902
UACC257	skin	-0.727727
NB17	peripheral_nervous_system	-0.727113
SW837	colorectal	-0.727069
RD	soft_tissue	-0.723793
C10	colorectal	-0.723144
PANC0403	pancreas	-0.722906
93T449	soft_tissue	-0.722377
94T778	soft_tissue	-0.720047
UMRC7	kidney	-0.719629
DIFI	colorectal	-0.719146
DB	lymphocyte	-0.718543
NCIH716	colorectal	-0.716529
HCC827GR5	lung	-0.715919
JHOM1	ovary	-0.713976
KML1	lymphocyte	-0.711882
UMUC1	urinary_tract	-0.710149
RERFLCAD1	lung	-0.707526
HCC1143	breast	-0.706511
SG231	bile_duct	-0.706383
DBTRG05MG	central_nervous_system	-0.705315
SNU387	liver	-0.701625
UMUC16	urinary_tract	-0.699422
MM370	skin	-0.698761
CORL105	lung	-0.69825
NCIN87	gastric	-0.694522
PCI15A	upper_aerodigestive	-0.693531
BHT101	thyroid	-0.692156
TE8	esophagus	-0.689496
OCIAML3	blood	-0.688969
COLO800	skin	-0.6877
OCUM1	gastric	-0.684352
PSN1	pancreas	-0.681026
SLR20	kidney	-0.677379
HSC2	upper_aerodigestive	-0.67722
KASUMI1	blood	-0.674903
LCLC97TM1	lung	-0.674794
LNZ308	central_nervous_system	-0.672809
PCI38	upper_aerodigestive	-0.672604
PANC1005	pancreas	-0.667025
HEL	blood	-0.665798
COLO678	colorectal	-0.665334
OAW42	ovary	-0.662677
BT16	soft_tissue	-0.662582
KYSE410	esophagus	-0.662267
COLO792	skin	-0.661556
WM2664	skin	-0.661261
MONOMAC1	blood	-0.661246
KP3	pancreas	-0.659087
KP1N	pancreas	-0.658647
NCIH2023	lung	-0.657818
SCH	gastric	-0.657264
CAKI1	kidney	-0.650993
HEC116	uterus	-0.650595
HCC56	colorectal	-0.64778
RH4	soft_tissue	-0.647236
NCIH2882	lung	-0.646972
SCC9	upper_aerodigestive	-0.644263
HCE4	esophagus	-0.643174
SW1116	colorectal	-0.642943
JHUEM1	uterus	-0.64238
RPMI8226	plasma_cell	-0.637279
A427	lung	-0.637108
NCIH2452	lung	-0.635313
NCIH28	lung	-0.63513
NCIH226	lung	-0.633444
DKMG	central_nervous_system	-0.630636
SKNDZ	peripheral_nervous_system	-0.629644
BL70	lymphocyte	-0.62746
OUMS23	colorectal	-0.624867
LS	peripheral_nervous_system	-0.62485
DU145	prostate	-0.624269
JOPACA1	pancreas	-0.623236
PANC0203	pancreas	-0.622324
SNU620	gastric	-0.617275
SNU216	gastric	-0.614917
JHH2	liver	-0.610703
SCMCRM2	soft_tissue	-0.609476
SKNFI	peripheral_nervous_system	-0.608613
UMUC3	urinary_tract	-0.607506
MALME3M	skin	-0.606612
MON	soft_tissue	-0.604005
CAL62	thyroid	-0.602648
H413	upper_aerodigestive	-0.602474
A549	lung	-0.601529
HCC15	lung	-0.600819
MM485	skin	-0.598407
RVH421SKINFV1	skin	-0.598387
SNB75	central_nervous_system	-0.597003
RH28	soft_tissue	-0.594435
S117	soft_tissue	-0.59141
SNUC5	colorectal	-0.5913
SKMEL19	skin	-0.588395
SNUC1	colorectal	-0.587141
HS944T	skin	-0.585095
LN229	central_nervous_system	-0.583239
HT144SKINFV2	skin	-0.582809
SNU423	liver	-0.581799
ASPC1	pancreas	-0.581232
SNU349	kidney	-0.580645
HT144	skin	-0.580261
T3M3	uterus	-0.579582
HCT116	colorectal	-0.579011
NCIH747	colorectal	-0.577993
PLCPRF5	liver	-0.576553
CORL311	lung	-0.576194
ONDA9	central_nervous_system	-0.575771
GSU	gastric	-0.573257
NB10	peripheral_nervous_system	-0.573119
MEL202	eye	-0.571975
CHP212	peripheral_nervous_system	-0.568131
LPS853	soft_tissue	-0.567371
HCC38	breast	-0.566805
TN2	peripheral_nervous_system	-0.566055
ONDA7	central_nervous_system	-0.563881
SNUC4	colorectal	-0.563403
LOVO	colorectal	-0.563277
YD8	upper_aerodigestive	-0.562249
SKMEL24	skin	-0.561494
PACADD119	pancreas	-0.559855
9505BIK	pancreas	-0.55916
KYM1	soft_tissue	-0.557833
UOK101	kidney	-0.557783
SUM102PT	breast	-0.556528
MKN45	gastric	-0.555502
LN340	central_nervous_system	-0.555023
IMR32	peripheral_nervous_system	-0.554988
95T1000	soft_tissue	-0.553947
8505C	thyroid	-0.553874
SF126	central_nervous_system	-0.553655
DU4475	breast	-0.552865
JHU022	upper_aerodigestive	-0.551453
SKMEL2	skin	-0.551259
HS939T	skin	-0.551026
YKG1	central_nervous_system	-0.549155
PCI30	upper_aerodigestive	-0.5485
BICR6	upper_aerodigestive	-0.548018
EN	uterus	-0.543486
T3M5	thyroid	-0.543112
OMM1	eye	-0.540932
OS252	bone	-0.540575
CII	blood	-0.538897
BECKER	central_nervous_system	-0.538166
SUM149PT	breast	-0.537662
IPC298	skin	-0.536992
CW9019	soft_tissue	-0.536478
YSCCC	bile_duct	-0.536124
HT1197	urinary_tract	-0.533522
BICR78	upper_aerodigestive	-0.533467
NMCG1	central_nervous_system	-0.532562
8305C	thyroid	-0.53142
U2OS	bone	-0.5313
ST486	lymphocyte	-0.53007
SW948	colorectal	-0.52982
MEC1	blood	-0.529549
PC14	lung	-0.529438
LB771HNC	upper_aerodigestive	-0.527997
SNU16	gastric	-0.526094
TE10	esophagus	-0.525298
NCIH441	lung	-0.52418
EW16	bone	-0.5226
MUGCHOR1	bone	-0.522585
TUHR14TKB	kidney	-0.52128
HSOS1	bone	-0.520409
DETROIT562	upper_aerodigestive	-0.520094
NCIH1869	lung	-0.519735
JEG3	uterus	-0.519448
KE97	plasma_cell	-0.519072
YAMATO	soft_tissue	-0.519028
NO36	lung	-0.516559
TE6	esophagus	-0.515438
LNZTA3WT4	central_nervous_system	-0.514519
KMS34	plasma_cell	-0.513377
ICC8	bile_duct	-0.512999
HCA1	cervix	-0.512767
BFTC905	urinary_tract	-0.510364
MDAMB231	breast	-0.509937
TM87	soft_tissue	-0.509095
SNU685	uterus	-0.508484
GP5D	colorectal	-0.50659
HCC1359	lung	-0.506205
CHLA06ATRT	soft_tissue	-0.505462
SKOV3	ovary	-0.50488
H357	upper_aerodigestive	-0.504258
L33	pancreas	-0.50372
SKN	uterus	-0.502361
CALU1	lung	-0.499619
JURKAT	blood	-0.49951
C84	colorectal	-0.499387
HCC2935	lung	-0.499115
CAPAN1	pancreas	-0.498364
BOKU	cervix	-0.49777
HS766T	pancreas	-0.497335
K029AX	skin	-0.497314
NCIH838	lung	-0.496889
UACC62SKINCJ1	skin	-0.496728
KKU213	bile_duct	-0.494271
SNU81	colorectal	-0.494265
CCLFPEDS0008T	soft_tissue	-0.492148
KMRC2	kidney	-0.491779
NCIH1703	lung	-0.491534
MM426	skin	-0.490258
SNU46	upper_aerodigestive	-0.488674
RBE	bile_duct	-0.488456
JHC7	bone	-0.487041
ECC4	colorectal	-0.485275
NCIH2030	lung	-0.484486
NCIH1650	lung	-0.483496
HSC3	upper_aerodigestive	-0.483344
KMS11	plasma_cell	-0.482804
BPH1	prostate	-0.48245
JM1	blood	-0.482336
TDOTT	esophagus	-0.481525
SNU1076	upper_aerodigestive	-0.480399
LS513	colorectal	-0.480047
LO68	lung	-0.478913
VMRCRCW	kidney	-0.478282
OVMIU	ovary	-0.478182
NCIH647	lung	-0.478091
JHH7	liver	-0.477142
HT144SKINFV3	skin	-0.476798
JAR	uterus	-0.47495
A172	central_nervous_system	-0.474268
CAL12T	lung	-0.472995
BFTC909	kidney	-0.472931
NCIH446	lung	-0.472546
U2904	lymphocyte	-0.472157
LN382	central_nervous_system	-0.472036
KMS20	plasma_cell	-0.470678
RL952	uterus	-0.470392
T3M4	pancreas	-0.469634
SHMAC5	prostate	-0.469522
RCCFG2	kidney	-0.468965
SW1990	pancreas	-0.46826
SH10TC	gastric	-0.467291
MELJUSO	skin	-0.465591
CAL29	urinary_tract	-0.464415
KMS27	plasma_cell	-0.463803
NCIH1755	lung	-0.463533
PANC1	pancreas	-0.462545
HEC6	uterus	-0.462511
GCT	soft_tissue	-0.459135
639V	urinary_tract	-0.458902
OCIMY7	plasma_cell	-0.458726
HCC95	lung	-0.458452
SLR23	kidney	-0.458355
SNU1041	upper_aerodigestive	-0.456971
SU8686	pancreas	-0.454736
WAOSEL	blood	-0.454311
SKHEP1	liver	-0.454055
SKPNDW	bone	-0.451905
ABC1	lung	-0.451264
LN235	central_nervous_system	-0.449058
HUO9	bone	-0.448512
SIMA	peripheral_nervous_system	-0.44769
COLO201	colorectal	-0.447345
KYSE520	esophagus	-0.4471
NB1	peripheral_nervous_system	-0.44617
IM95	gastric	-0.446028
NCIH2126	lung	-0.445003
JVM3	blood	-0.443401
OVCA420	ovary	-0.443112
HS729	fibroblast	-0.441733
TYKNU	ovary	-0.441336
LC1SQ	lung	-0.439701
T98G	central_nervous_system	-0.439266
UPCISCC074	upper_aerodigestive	-0.438096
TUHR10TKB	kidney	-0.437235
SUM159PT	breast	-0.43712
LS180	colorectal	-0.436664
LS411N	colorectal	-0.436122
NCIH1693	lung	-0.434062
SNU182	liver	-0.43384
TCCPAN2	pancreas	-0.433358
MC116	lymphocyte	-0.432411
H3118	upper_aerodigestive	-0.431542
AML193	blood	-0.431168
2313287	gastric	-0.431024
HT	lymphocyte	-0.429886
HDMYZ	NA	-0.429856
HEYA8	ovary	-0.429825
KYSE220	esophagus	-0.429774
JIMT1	breast	-0.429772
OSC20	upper_aerodigestive	-0.42855
A253	upper_aerodigestive	-0.426879
TMK1	gastric	-0.426848
RKO	colorectal	-0.426611
HCC70	breast	-0.42656
VMCUB1	urinary_tract	-0.426402
CAS1	central_nervous_system	-0.424953
JHUEM7	uterus	-0.424784
NO11	central_nervous_system	-0.42411
AMO1	plasma_cell	-0.422666
HCT15	colorectal	-0.422491
MSTO211H	lung	-0.422155
KPNYN	peripheral_nervous_system	-0.422129
MEL285	eye	-0.421974
SW1271	lung	-0.421194
JHOC5	ovary	-0.420716
L428	lymphocyte	-0.418718
IHH4	thyroid	-0.418698
NB4	blood	-0.418553
UMRC3	kidney	-0.416434
COGN278	peripheral_nervous_system	-0.415739
JHU011	upper_aerodigestive	-0.415275
CCFSTTG1	central_nervous_system	-0.413716
SF295	central_nervous_system	-0.413389
MB1	thyroid	-0.413003
RAJI	lymphocyte	-0.412706
LPS141	soft_tissue	-0.412517
IGR1	skin	-0.411814
A375SKINCJ3	skin	-0.411084
THP1	blood	-0.410832
SUPM2	lymphocyte	-0.410614
CALU6	lung	-0.40975
MM386	skin	-0.409744
HUPT3	pancreas	-0.409304
ECGI10	esophagus	-0.409058
ICC15	bile_duct	-0.409051
ACCMESO1	lung	-0.407152
KMRC1	kidney	-0.406413
CFPAC1	pancreas	-0.405806
HCC461	lung	-0.404277
ICC12	bile_duct	-0.402968
OSC19	upper_aerodigestive	-0.402525
NB7	peripheral_nervous_system	-0.402096
MM1S	plasma_cell	-0.401376
SW1088	central_nervous_system	-0.400266
EFO21	ovary	-0.400096
ISHIKAWAHERAKLIO02ER	uterus	-0.397758
HLF	liver	-0.395586
D542MG	central_nervous_system	-0.393877
KURAMOCHI	ovary	-0.393125
RERFLCAI	lung	-0.393103
SNU1105	central_nervous_system	-0.392507
SW1573	lung	-0.392005
OMM25	eye	-0.391481
MCAS	ovary	-0.391105
JL1	lung	-0.390869
OVMANA	ovary	-0.390169
PCI6A	upper_aerodigestive	-0.390124
LU99	lung	-0.389683
SKNAS	peripheral_nervous_system	-0.38954
KELLY	peripheral_nervous_system	-0.38941
PEO4	ovary	-0.389388
PK45H	pancreas	-0.389306
DOK	upper_aerodigestive	-0.389242
HCC827	lung	-0.386793
SKNBE2	peripheral_nervous_system	-0.386243
647V	urinary_tract	-0.386106
CORL47	lung	-0.385528
WM88	skin	-0.381703
UACC62	skin	-0.380402
HKA1	skin	-0.379743
HCC1395	breast	-0.379145
HT1080	soft_tissue	-0.378934
HT3	cervix	-0.378452
NCIH1568	lung	-0.377873
OCIP5X	ovary	-0.377482
RPMI2650	upper_aerodigestive	-0.376843
NCIH522	lung	-0.376811
SNU1196	bile_duct	-0.376354
C33A	cervix	-0.375882
YH13	central_nervous_system	-0.375616
NB5	peripheral_nervous_system	-0.375163
COV504	ovary	-0.375128
NCIH1836	lung	-0.374801
SUM52PE	breast	-0.374114
769P	kidney	-0.372928
CH157MN	central_nervous_system	-0.370811
NIHOVCAR3	ovary	-0.369261
COGN305	peripheral_nervous_system	-0.369108
RERFGC1B	gastric	-0.368632
SNU869	bile_duct	-0.367247
COV362	ovary	-0.366349
EPLC272H	lung	-0.366057
EKVX	lung	-0.365956
COLO680N	esophagus	-0.365518
JMSU1	urinary_tract	-0.365485
SKN3	upper_aerodigestive	-0.36359
NZM3	skin	-0.363025
UMUC7	urinary_tract	-0.361762
CHAGOK1	lung	-0.361542
KLE	uterus	-0.361048
SKGI	uterus	-0.360243
NCIH1092	lung	-0.359925
CL11	colorectal	-0.358299
CHP134	peripheral_nervous_system	-0.357244
COLO205	colorectal	-0.3564
SYO1	soft_tissue	-0.355908
NCIH1339	lung	-0.355814
C4II	cervix	-0.354968
CAL33	upper_aerodigestive	-0.354373
SCABER	urinary_tract	-0.353725
H103	upper_aerodigestive	-0.353721
JHOS4	ovary	-0.353532
JHH6	liver	-0.352552
COLO684	uterus	-0.351746
BICR56	upper_aerodigestive	-0.351471
SW1463	colorectal	-0.351358
EGI1	bile_duct	-0.350173
SCLC22H	lung	-0.350122
COGAR359	soft_tissue	-0.349078
ICC108	bile_duct	-0.348756
PANC0327	pancreas	-0.348135
PATU8988S	pancreas	-0.347667
EM2	blood	-0.347382
TE9	esophagus	-0.346017
SHSY5Y	peripheral_nervous_system	-0.344844
HOKUG	cervix	-0.344814
SCC4	upper_aerodigestive	-0.344502
EVSAT	breast	-0.34443
SSP25	bile_duct	-0.341524
TGBC52TKB	bile_duct	-0.341249
ICC4	bile_duct	-0.341094
NCIH1373	lung	-0.339631
OCIAML2	blood	-0.338681
SKUT1	soft_tissue	-0.338507
SKMES1	lung	-0.338492
HT1376	urinary_tract	-0.338194
CJM	skin	-0.337797
SF767	central_nervous_system	-0.33771
A2058	skin	-0.337167
M059K	central_nervous_system	-0.336831
SAT	upper_aerodigestive	-0.336443
JURLMK1	blood	-0.335858
BE2M17	peripheral_nervous_system	-0.335468
A388	epidermoid_carcinoma	-0.335449
GAMG	central_nervous_system	-0.335354
HSC4	upper_aerodigestive	-0.334823
SUDHL4	lymphocyte	-0.332625
KYSE510	esophagus	-0.332617
HSSCH2	central_nervous_system	-0.332229
LXF289	lung	-0.3319
KYO1	blood	-0.330213
SUM1315MO2	breast	-0.330097
FTC133	thyroid	-0.33005
UPCISCC131	upper_aerodigestive	-0.329836
KMRC3	kidney	-0.329678
UMCHOR1	bone	-0.329004
UPCISCC152	upper_aerodigestive	-0.329002
CORL23	lung	-0.328995
D423MG	central_nervous_system	-0.328201
D502MG	central_nervous_system	-0.327521
UPCISCC111	upper_aerodigestive	-0.327443
SUM229PE	breast	-0.327419
COV644	ovary	-0.327115
PECAPJ41CLONED2	upper_aerodigestive	-0.325656
SLR26	kidney	-0.323956
UPCISCC200	upper_aerodigestive	-0.323537
HCC1806	breast	-0.322156
MOLM13	blood	-0.320169
OVCAR8	ovary	-0.319873
AGS	gastric	-0.31959
WPE1NA22	prostate	-0.319462
KON	upper_aerodigestive	-0.31912
SNU1033	colorectal	-0.318153
SF172	central_nervous_system	-0.318133
TCCSUP	urinary_tract	-0.317973
OV7	ovary	-0.317772
KP4	pancreas	-0.317734
U251MG	central_nervous_system	-0.31686
OVCAR5	ovary	-0.316629
UMUC13	urinary_tract	-0.315208
CI	blood	-0.314922
LMSU	gastric	-0.314319
H376	upper_aerodigestive	-0.314305
NCIH2009	lung	-0.314281
SKGT4	esophagus	-0.313953
WERIRB1	eye	-0.312992
HSC39	gastric	-0.31281
TUHR4TKB	kidney	-0.312257
KYSE450	esophagus	-0.311555
SUDHL10	lymphocyte	-0.311469
PGA1	blood	-0.310063
LOUNH91	lung	-0.309247
UBLC1	urinary_tract	-0.308568
MOGGUVW	central_nervous_system	-0.308441
8MGBA	central_nervous_system	-0.306439
SKNMC	bone	-0.306258
UMUC5	urinary_tract	-0.306181
ONS76	central_nervous_system	-0.306033
NCIH2170	lung	-0.305183
MCIXC	bone	-0.30456
SF539	central_nervous_system	-0.304
KMCH1	bile_duct	-0.30352
PACADD161	pancreas	-0.302401
OPM2	plasma_cell	-0.302045
PATU8988T	pancreas	-0.301927
ONE58	lung	-0.301395
PECAPJ49	upper_aerodigestive	-0.301001
BICR22	upper_aerodigestive	-0.30076
VMRCLCD	lung	-0.300736
KPNYS	peripheral_nervous_system	-0.300731
LU135	lung	-0.300578
HT29	colorectal	-0.300514
SCC25	upper_aerodigestive	-0.300119
MDAMB157	breast	-0.299396
KMS18	plasma_cell	-0.298854
SKMM2	plasma_cell	-0.298834
A431	skin	-0.29829
PECAPJ15	upper_aerodigestive	-0.29793
NOMO1	blood	-0.297811
ONCODG1	ovary	-0.297478
H4	central_nervous_system	-0.295321
VAESBJ	soft_tissue	-0.294882
21NT	breast	-0.294732
CA922	upper_aerodigestive	-0.293859
MS751	cervix	-0.293528
KYSE30	esophagus	-0.293521
MHHNB11	peripheral_nervous_system	-0.292159
NB13	peripheral_nervous_system	-0.291587
ECC2	bile_duct	-0.290821
ICC106	bile_duct	-0.290744
DLD1	colorectal	-0.290189
HOTHC	thyroid	-0.29002
RKN	soft_tissue	-0.289542
SKGII	uterus	-0.289523
TL1	lymphocyte	-0.288806
PATU8902	pancreas	-0.288796
TOV21G	ovary	-0.288721
OE21	esophagus	-0.287866
HCC2998	colorectal	-0.285819
NAMALWA	lymphocyte	-0.285294
HS294T	skin	-0.285256
NCIH1581	lung	-0.283334
HSQ89	upper_aerodigestive	-0.283145
PANC0813	pancreas	-0.282821
UPCISCC040	upper_aerodigestive	-0.282191
NH12	peripheral_nervous_system	-0.281464
GB1	central_nervous_system	-0.280294
TO14	ovary	-0.279986
BT549	breast	-0.279512
143B	bone	-0.279217
MOLM14	blood	-0.277683
MKN28	gastric	-0.277325
KYAE1	esophagus	-0.277256
JHH4	liver	-0.277244
SNU213	pancreas	-0.277166
LP1	plasma_cell	-0.276722
SHP77	lung	-0.276672
LAN2	peripheral_nervous_system	-0.27625
ISTMES2	lung	-0.275954
KM12	colorectal	-0.275455
PEO1	ovary	-0.275272
KALS1	central_nervous_system	-0.275269
SW403	colorectal	-0.275181
SKNSH	peripheral_nervous_system	-0.274727
A3KAW	lymphocyte	-0.274524
L1236	lymphocyte	-0.274074
BXPC3	pancreas	-0.27401
NB6	peripheral_nervous_system	-0.273466
COLO320	colorectal	-0.273223
P30OHK	blood	-0.273003
SNU1077	uterus	-0.272548
ARH77	engineered	-0.271409
YAPC	pancreas	-0.271313
MERO95	lung	-0.270701
NUGC3	gastric	-0.270403
OE33	esophagus	-0.27033
SW620	colorectal	-0.270228
C2BBE1	colorectal	-0.269569
ROS50	blood	-0.269049
HARA	lung	-0.268373
HUH6	liver	-0.268331
SNU5	gastric	-0.26759
JHESOAD1	esophagus	-0.266946
SAS	upper_aerodigestive	-0.266122
HCC1937	breast	-0.265821
UMUC10	urinary_tract	-0.265552
HB1119	blood	-0.26548
TE1	esophagus	-0.265286
MUTZ8	blood	-0.26434
BB30HNC	upper_aerodigestive	-0.264127
MPP89	lung	-0.264095
PECAPJ34CLONEC12	upper_aerodigestive	-0.263292
KNS62	lung	-0.263289
SNU738	central_nervous_system	-0.262617
CAL27	upper_aerodigestive	-0.262418
SH4	skin	-0.261569
HA1E	engineered_kidney	-0.261409
NCIH2110	lung	-0.260993
OC314	ovary	-0.260548
OCIC4P	ovary	-0.260339
BICR16	upper_aerodigestive	-0.259838
TANOUE	blood	-0.259762
U937	blood	-0.259714
NCIH2171	lung	-0.259608
CME1	soft_tissue	-0.259251
UPCISCC090	upper_aerodigestive	-0.259195
COV318	ovary	-0.258585
D341	central_nervous_system	-0.25727
SF268	central_nervous_system	-0.256638
KYSE140	esophagus	-0.256181
BCPAP	thyroid	-0.256109
Y79	eye	-0.256093
TF1	blood	-0.255878
KMBC2	urinary_tract	-0.254894
TT2609C02	thyroid	-0.254879
SNU626	central_nervous_system	-0.254421
NO10	central_nervous_system	-0.253992
LU65	lung	-0.25381
NCIH209	lung	-0.253773
HEC265	uterus	-0.251882
SUPT1	blood	-0.251508
NCIH211	lung	-0.249339
SNU410	pancreas	-0.249325
L363	plasma_cell	-0.248503
T84	colorectal	-0.247927
OSRC2	kidney	-0.247723
MERO25	lung	-0.247638
GI1	central_nervous_system	-0.24646
PCI4B	upper_aerodigestive	-0.246246
SAOS2	bone	-0.245867
CASKI	cervix	-0.24505
KNS60	central_nervous_system	-0.244218
MERO41	lung	-0.243813
HCC44	lung	-0.243774
UPCISCC116	upper_aerodigestive	-0.242869
HEPG2	liver	-0.242625
EBC1	lung	-0.242615
ICC10	bile_duct	-0.242029
KE39	gastric	-0.240776
OVISE	ovary	-0.240718
MDAMB468	breast	-0.240256
U343	central_nervous_system	-0.239363
NCIH1299	lung	-0.239329
TEN	uterus	-0.239154
UHO1	lymphocyte	-0.238766
GB2	bile_duct	-0.238684
786O	kidney	-0.238419
JR	soft_tissue	-0.238257
DANG	pancreas	-0.238044
A375SKINCJ1	skin	-0.236716
TE5	esophagus	-0.23619
D458	central_nervous_system	-0.235611
NCIH322	lung	-0.235206
OCIMY5	plasma_cell	-0.235113
TR146	upper_aerodigestive	-0.233189
SNU1066	upper_aerodigestive	-0.232625
PK8	pancreas	-0.232253
KIJK	lymphocyte	-0.231134
EJM	plasma_cell	-0.230992
RT11284	urinary_tract	-0.230652
HEC50B	uterus	-0.230442
H157	upper_aerodigestive	-0.230436
U251MGDM	central_nervous_system	-0.230329
OCIM2	blood	-0.229796
UWB1289	ovary	-0.229745
HO1U1	upper_aerodigestive	-0.228814
ESS1	uterus	-0.227746
SMSCTR	soft_tissue	-0.226733
RT112	urinary_tract	-0.226388
NCIH292	lung	-0.226046
KOSC2	upper_aerodigestive	-0.22541
HUPT4	pancreas	-0.224297
COV413A	ovary	-0.223946
SEMK2	blood	-0.223629
LN319	central_nervous_system	-0.222469
SW756	cervix	-0.221731
59M	ovary	-0.219472
SUDHL5	lymphocyte	-0.219313
A375	skin	-0.218977
OC316	ovary	-0.217578
CAL78	bone	-0.217234
MDAMB436	breast	-0.216891
DAOY	central_nervous_system	-0.216644
MV411	blood	-0.216568
KYSE150	esophagus	-0.216464
MCC13	skin	-0.216208
FADU	upper_aerodigestive	-0.21578
HUCCT1	bile_duct	-0.215373
LN428	central_nervous_system	-0.215216
NCIH526	lung	-0.215156
SKMG1	central_nervous_system	-0.213699
SIHA	cervix	-0.213467
HHUA	uterus	-0.211753
HSC5	skin	-0.211234
NCIH520	lung	-0.21036
HTMMT	uterus	-0.209002
SLR24	kidney	-0.20885
ESO26	esophagus	-0.20826
HCS2	cervix	-0.207955
NB69	peripheral_nervous_system	-0.207821
HUH1	liver	-0.206778
OV90	ovary	-0.205222
KU812	blood	-0.20409
RHJT	soft_tissue	-0.2006
UW228	central_nervous_system	-0.200077
JHH1	liver	-0.197785
LB1047RCC	kidney	-0.197742
KATOIII	gastric	-0.19626
DOTC24510	cervix	-0.195839
M07E	blood	-0.195809
MCC26	skin	-0.195342
A375RPMI	skin	-0.194882
HCC1187	breast	-0.191572
D425	central_nervous_system	-0.191101
SKNO1	blood	-0.19057
INA6	plasma_cell	-0.190489
P4E6	prostate	-0.189681
MERO83	lung	-0.188769
ICC9	bile_duct	-0.185498
SNGM	uterus	-0.183143
IM9	engineered	-0.18296
KINGS1	central_nervous_system	-0.182882
NCIH1155	lung	-0.181823
GSS	gastric	-0.181693
KARPAS422	lymphocyte	-0.18133
UMUC6	urinary_tract	-0.180337
42MGBA	central_nervous_system	-0.179284
253J	urinary_tract	-0.179191
G415	bile_duct	-0.178988
SKGT2	gastric	-0.176897
BT12	soft_tissue	-0.175828
COLO824	breast	-0.175399
JHU029	upper_aerodigestive	-0.17495
HCC2450	lung	-0.174064
NCIH1666	lung	-0.173685
UPCISCC026	upper_aerodigestive	-0.173164
KARPAS1718	lymphocyte	-0.172464
SKRC31	kidney	-0.171807
UPCISCC154	upper_aerodigestive	-0.171795
KP2	pancreas	-0.171734
RL	lymphocyte	-0.169778
NALM6	blood	-0.168062
NCIH661	lung	-0.167111
NP3	central_nervous_system	-0.166732
LCLC103H	lung	-0.165788
CCSW1	bile_duct	-0.164663
MCC142	skin	-0.164592
SNU449	liver	-0.163812
KMS26	plasma_cell	-0.161313
OCUBM	breast	-0.160594
TFK1	bile_duct	-0.158114
KCL22	blood	-0.157653
MERO14	lung	-0.15523
WSUNHL	lymphocyte	-0.154434
TOV112D	ovary	-0.15258
JHOS2	ovary	-0.151972
NCO2	blood	-0.151822
HSC1	skin	-0.15148
C4I	cervix	-0.15076
SNU201	central_nervous_system	-0.150554
NALM16	blood	-0.150042
RERFLCSQ1	lung	-0.149532
RI1	lymphocyte	-0.144898
TTC442	soft_tissue	-0.14384
NCIH1694	lung	-0.143731
BHY	upper_aerodigestive	-0.143483
KYSE180	esophagus	-0.142945
NP2	central_nervous_system	-0.142752
ASH3	thyroid	-0.139585
NCIH2172	lung	-0.139493
JMURTK2	kidney	-0.139028
SISO	cervix	-0.13889
LS123	colorectal	-0.138609
MKN74	gastric	-0.133438
HEC251	uterus	-0.132628
OACM51	esophagus	-0.131032
KE37	blood	-0.130489
SMZ1	lymphocyte	-0.130308
JJN3	plasma_cell	-0.12982
SEM	blood	-0.129491
PACADD165	pancreas	-0.128619
K562	blood	-0.12723
F5	central_nervous_system	-0.126449
OAW28	ovary	-0.126197
MERO82	lung	-0.125025
LUDLU1	lung	-0.1226
SLVL	lymphocyte	-0.118621
REH	blood	-0.11747
KYSE70	esophagus	-0.115617
HKGZCC	bile_duct	-0.114963
TGBC18TKB	colorectal	-0.11429
EMTOKA	uterus	-0.114075
NCIH460	lung	-0.112909
NCIH82	lung	-0.111959
GCIY	gastric	-0.110622
A375SKINCJ2	skin	-0.108128
SNU8	ovary	-0.105274
FARAGE	lymphocyte	-0.104402
HCC366	lung	-0.102259
SNU1079	bile_duct	-0.102226
NCIH1048	lung	-0.101569
NCIH841	lung	-0.0973431
PK1	pancreas	-0.0965796
CORL279	lung	-0.0943794
SNU601	gastric	-0.0939344
LK2	lung	-0.0924452
YD15	upper_aerodigestive	-0.0914207
OCILY19	lymphocyte	-0.0912501
MFE280	uterus	-0.0904728
DOV13	ovary	-0.0878825
SUDHL1	lymphocyte	-0.0876835
P31FUJ	blood	-0.0866569
P2URK562	blood	-0.0859407
D283MED	central_nervous_system	-0.0846198
MYLA	lymphocyte	-0.0841973
BC3C	urinary_tract	-0.075047
PF382	blood	-0.0707294
SHMAC4	prostate	-0.0707107
EOL1	blood	-0.0679192
5637	urinary_tract	-0.062676
CAOV4	ovary	-0.0603181
NZOV9	ovary	-0.057174
TGBC1TKB	bile_duct	-0.043719
KYSE270	esophagus	-0.0282194
HUNS1	plasma_cell	-0.02334
SHI1	blood	-0.0107166
KMRC20	kidney	-0.0106553
TE11	esophagus	-0.00836244
SNU478	bile_duct	-0.00549581
YD38	upper_aerodigestive	0.012096
HG3	blood	0.0134055
RCHACV	blood	0.054868
MM383	skin	0.0595729
F36P	blood	0.069459
CAOV3	ovary	0.0844168
PFSK1	central_nervous_system	0.127525

## Sheet: E. CDK5
Gene effect scores for CDK5 in all cell lines in DepMap data
Cell line name	Lineage	Effect score
LS1034	colorectal	-0.63276
ROS50	blood	-0.568563
ST486	lymphocyte	-0.518859
MON	soft_tissue	-0.4714
TM87	soft_tissue	-0.462402
VMRCRCW	kidney	-0.451157
BT16	soft_tissue	-0.429514
JVM3	blood	-0.378874
NB5	peripheral_nervous_system	-0.371868
COGAR359	soft_tissue	-0.363406
NB1	peripheral_nervous_system	-0.360971
RPE1SS48	engineered	-0.358409
PFSK1	central_nervous_system	-0.355119
ICC2	bile_duct	-0.348327
ECC4	colorectal	-0.340566
COLO205	colorectal	-0.3374
59M	ovary	-0.335264
A375SKINCJ2	skin	-0.332159
MM485	skin	-0.332019
SUPM2	lymphocyte	-0.331701
NB6	peripheral_nervous_system	-0.33041
BICR16	upper_aerodigestive	-0.324005
BL70	lymphocyte	-0.315458
HT144SKINFV1	skin	-0.314468
CHP134	peripheral_nervous_system	-0.313008
ES4	bone	-0.312965
NCIH1836	lung	-0.311345
DEL	lymphocyte	-0.308894
JL1	lung	-0.29793
BT12	soft_tissue	-0.293688
PA1	ovary	-0.292471
MEL270	eye	-0.292238
DU4475	breast	-0.288073
SKNMC	bone	-0.285712
SH10TC	gastric	-0.285331
CHLA57	bone	-0.282985
IM95	gastric	-0.278502
SUM52PE	breast	-0.27787
DB	lymphocyte	-0.277187
RPE1SS6	engineered	-0.27687
SW982	soft_tissue	-0.274441
HEC116	uterus	-0.272977
SCS214	soft_tissue	-0.271509
ONS76	central_nervous_system	-0.270913
NOS1	bone	-0.26861
MJ	lymphocyte	-0.266628
WM3772F	eye	-0.265697
NCIH2286	lung	-0.265369
HCC827	lung	-0.26486
CORL105	lung	-0.263961
MC116	lymphocyte	-0.263678
C32	skin	-0.263319
T3M4	pancreas	-0.262842
CORL23	lung	-0.260289
TUHR4TKB	kidney	-0.258485
PGA1	blood	-0.258095
LAN2	peripheral_nervous_system	-0.257452
NCIH1573	lung	-0.257394
LPS853	soft_tissue	-0.257275
NAMALWA	lymphocyte	-0.256028
DBTRG05MG	central_nervous_system	-0.255705
AGS	gastric	-0.254474
KASUMI1	blood	-0.254467
SCH	gastric	-0.253359
NCIH1694	lung	-0.252221
HMY1	skin	-0.249882
SNU626	central_nervous_system	-0.249298
UOK101	kidney	-0.248318
RPE1SS77	engineered	-0.24831
PACADD188	pancreas	-0.247071
ESS1	uterus	-0.247008
SKRC20	kidney	-0.244642
A375SKINCJ1	skin	-0.243212
NCIH446	lung	-0.242694
KELLY	peripheral_nervous_system	-0.242467
MCC13	skin	-0.24176
RVH421SKINFV1	skin	-0.24149
HOUAI	uterus	-0.239811
RPE1SS119	engineered	-0.238156
MM1S	plasma_cell	-0.236336
253J	urinary_tract	-0.235764
OCIP5X	ovary	-0.235091
C99	colorectal	-0.233546
SUSA	embryo	-0.232633
HEL	blood	-0.230586
HSB2	blood	-0.226277
JVE127	colorectal	-0.2254
CL11	colorectal	-0.225301
K029AX	skin	-0.224805
SW48	colorectal	-0.224596
769P	kidney	-0.223415
RMSYM	soft_tissue	-0.221572
HGC27	gastric	-0.221142
KE37	blood	-0.220797
FARAGE	lymphocyte	-0.220505
SKNSH	peripheral_nervous_system	-0.219828
KO52	blood	-0.219241
PEO4	ovary	-0.217953
NCIH28	lung	-0.217206
SCLC22H	lung	-0.214172
A3KAW	lymphocyte	-0.213993
KMRC3	kidney	-0.21269
KYM1	soft_tissue	-0.211667
SUDHL1	lymphocyte	-0.209108
OVMANA	ovary	-0.208527
NCIH2171	lung	-0.207746
CHLA15	peripheral_nervous_system	-0.207258
UMUC6	urinary_tract	-0.206727
MELHO	skin	-0.20556
95T1000	soft_tissue	-0.205358
SUDHL10	lymphocyte	-0.204969
NCIH727	lung	-0.204951
EN	uterus	-0.204832
NCIH2122	lung	-0.204681
ES8	bone	-0.202708
KARPAS299	lymphocyte	-0.201815
CHLA266	soft_tissue	-0.201192
NMCG1	central_nervous_system	-0.200918
NZM3	skin	-0.19873
ISTMES2	lung	-0.198381
8505C	thyroid	-0.198349
C80	colorectal	-0.198246
MERO82	lung	-0.197642
WSUNHL	lymphocyte	-0.195716
NCIH211	lung	-0.195625
T3M3	uterus	-0.194912
RVH421	skin	-0.194906
SUM149PT	breast	-0.194855
U343	central_nervous_system	-0.194746
MALME3M	skin	-0.193486
HUO9	bone	-0.193425
KMS27	plasma_cell	-0.193341
RCC10RGB	kidney	-0.192436
KIJK	lymphocyte	-0.192322
EBC1	lung	-0.192298
RI1	lymphocyte	-0.190475
A388	epidermoid_carcinoma	-0.190301
C4I	cervix	-0.189314
KARPAS422	lymphocyte	-0.18895
KYO1	blood	-0.188882
SET2	blood	-0.188178
HCC15	lung	-0.188142
NCIH226	lung	-0.187958
F36P	blood	-0.186318
SW156	kidney	-0.185692
HT	lymphocyte	-0.185483
L1236	lymphocyte	-0.183948
HKA1	skin	-0.183765
SNU620	gastric	-0.183678
CME1	soft_tissue	-0.183651
D502MG	central_nervous_system	-0.183594
HT144	skin	-0.183135
WM3211	skin	-0.17961
L428	lymphocyte	-0.179346
PEA1	ovary	-0.179123
COLO679	skin	-0.177858
DKMG	central_nervous_system	-0.177801
NCIH2882	lung	-0.177759
YAMATO	soft_tissue	-0.177426
KNS42	central_nervous_system	-0.177082
NALM16	blood	-0.176931
NCCMPNST2C1	peripheral_nervous_system	-0.174435
CALU1	lung	-0.173687
T3M5	thyroid	-0.173383
SNU46	upper_aerodigestive	-0.173157
SKUT1	soft_tissue	-0.17285
CMK115	blood	-0.172828
UMUC7	urinary_tract	-0.17279
C84	colorectal	-0.172684
OAW42	ovary	-0.171872
ESO51	esophagus	-0.169638
NP8	central_nervous_system	-0.169529
EW22	bone	-0.16937
D283MED	central_nervous_system	-0.168902
SLVL	lymphocyte	-0.168475
NCIH358	lung	-0.167713
CORL47	lung	-0.167177
EOL1	blood	-0.166829
ASH3	thyroid	-0.166796
SW1116	colorectal	-0.166677
SNU182	liver	-0.166621
T84	colorectal	-0.164809
MHHES1	bone	-0.164717
LPS141	soft_tissue	-0.164583
MEL290	eye	-0.164483
UMRC3	kidney	-0.164286
EM2	blood	-0.163731
RVH421RPMI	skin	-0.162627
OVMIU	ovary	-0.16223
CASKI	cervix	-0.161144
TTC709	soft_tissue	-0.161005
42MGBA	central_nervous_system	-0.160728
OCIMY7	plasma_cell	-0.16024
NB13	peripheral_nervous_system	-0.159648
MMAC	skin	-0.159041
JMURTK2	kidney	-0.159014
RERFGC1B	gastric	-0.158798
KOSC2	upper_aerodigestive	-0.158538
VCAP	prostate	-0.157954
MHHNB11	peripheral_nervous_system	-0.156896
HCC1428	breast	-0.15685
WM1799	skin	-0.156708
MEL285	eye	-0.156482
SNU216	gastric	-0.156453
OVCA420	ovary	-0.155728
IHH4	thyroid	-0.155601
IMR32	peripheral_nervous_system	-0.155313
SHSY5Y	peripheral_nervous_system	-0.154653
TR146	upper_aerodigestive	-0.154196
HA1E	engineered_kidney	-0.154125
ANGMCSS	central_nervous_system	-0.154112
VMRCLCD	lung	-0.153756
HB1119	blood	-0.153459
DMS53	lung	-0.153327
SLR20	kidney	-0.153228
SF767	central_nervous_system	-0.152911
F5	central_nervous_system	-0.152609
ONDA8	central_nervous_system	-0.151926
NCIH1437	lung	-0.151417
TOV21G	ovary	-0.150781
MM370	skin	-0.150565
HO1U1	upper_aerodigestive	-0.149977
HS695T	skin	-0.149862
SLR26	kidney	-0.149357
UACC257	skin	-0.148423
HEC251	uterus	-0.147757
SNU638	gastric	-0.147466
ICC4	bile_duct	-0.147216
SNU668	gastric	-0.147142
NCIH2172	lung	-0.146661
H376	upper_aerodigestive	-0.146099
JHESOAD1	esophagus	-0.145918
KCIMOH1	pancreas	-0.145529
SEM	blood	-0.14546
HKGZCC	bile_duct	-0.143783
NCIH209	lung	-0.143758
C75	colorectal	-0.143389
NH12	peripheral_nervous_system	-0.143351
A375	skin	-0.142634
PF382	blood	-0.142081
NCIH650	lung	-0.141674
LU99	lung	-0.14156
HCC78	lung	-0.141558
NCIH1993	lung	-0.141468
HT1197	urinary_tract	-0.141437
G292CLONEA141B1	bone	-0.141379
SLR23	kidney	-0.141149
MS751	cervix	-0.140807
HT3	cervix	-0.140369
KMRC2	kidney	-0.139801
SF539	central_nervous_system	-0.139015
KMS34	plasma_cell	-0.137916
COLO320	colorectal	-0.137911
93T449	soft_tissue	-0.137847
SUM159PT	breast	-0.137836
BICR10	upper_aerodigestive	-0.137633
LNCAPCLONEFGC	prostate	-0.137629
ICC9	bile_duct	-0.137016
OACM51	esophagus	-0.136667
UACC62SKINCJ1	skin	-0.136618
LU65	lung	-0.136405
U2904	lymphocyte	-0.136157
JHU029	upper_aerodigestive	-0.135396
PACADD137	pancreas	-0.13461
HCC827GR5	lung	-0.134521
TUHR10TKB	kidney	-0.134507
2313287	gastric	-0.134083
RBE	bile_duct	-0.133913
SNUC4	colorectal	-0.133833
UPCISCC090	upper_aerodigestive	-0.133604
OUMS23	colorectal	-0.133301
HS294T	skin	-0.132949
KMM1	plasma_cell	-0.1327
HEC265	uterus	-0.132523
KALS1	central_nervous_system	-0.13198
HCC2998	colorectal	-0.130925
KNS60	central_nervous_system	-0.130671
INA6	plasma_cell	-0.130573
JJN3	plasma_cell	-0.130453
TKKK	bile_duct	-0.12995
LCLC97TM1	lung	-0.12955
HLF	liver	-0.12916
GP5D	colorectal	-0.129156
RH28	soft_tissue	-0.128871
LNZTA3WT4	central_nervous_system	-0.127788
HS683	central_nervous_system	-0.127779
SCCOHT1	ovary	-0.127532
COLO201	colorectal	-0.127294
SNU475	liver	-0.127173
G402	soft_tissue	-0.127068
MM253	skin	-0.126627
WAOSEL	blood	-0.125828
SISO	cervix	-0.125543
TTC442	soft_tissue	-0.125245
HT29	colorectal	-0.125183
RPE1SS51	engineered	-0.1244
PACADD165	pancreas	-0.124391
EFE184	uterus	-0.124146
HS746T	gastric	-0.123942
KML1	lymphocyte	-0.123234
UMUC11	urinary_tract	-0.122503
SUM1315MO2	breast	-0.122463
WPE1NA22	prostate	-0.122395
MV411	blood	-0.122363
KARPAS1718	lymphocyte	-0.122006
M07E	blood	-0.121359
SNUC1	colorectal	-0.120049
KPNYS	peripheral_nervous_system	-0.119772
PCI15A	upper_aerodigestive	-0.119324
SNU1196	bile_duct	-0.119101
OCILY18	lymphocyte	-0.119081
CALU6	lung	-0.118731
COLO684	uterus	-0.118573
TE4	esophagus	-0.118545
FTC133	thyroid	-0.118367
OCIAML3	blood	-0.118152
GCIY	gastric	-0.118002
P31FUJ	blood	-0.11778
SW954	cervix	-0.117557
M059K	central_nervous_system	-0.117363
UMRC7	kidney	-0.116717
TFK1	bile_duct	-0.116593
MFE296	uterus	-0.116522
ZR751	breast	-0.116515
FU97	gastric	-0.116394
SW1271	lung	-0.115203
ABC1	lung	-0.114956
TC106	bone	-0.114835
CAS1	central_nervous_system	-0.11474
L363	plasma_cell	-0.114493
DOTC24510	cervix	-0.114099
MM127	skin	-0.113301
PCI4B	upper_aerodigestive	-0.112944
KMRC20	kidney	-0.112463
KKU100	bile_duct	-0.112214
SW1573	lung	-0.112207
REH	blood	-0.111778
MFE319	uterus	-0.111702
C8166	lymphocyte	-0.111688
MCF7	breast	-0.111616
HUPT3	pancreas	-0.110484
SKRC31	kidney	-0.109938
UMUC16	urinary_tract	-0.109779
T98G	central_nervous_system	-0.109754
P4E6	prostate	-0.109745
C2BBE1	colorectal	-0.109378
MERO83	lung	-0.108746
PANC1005	pancreas	-0.108668
NCIH3122	lung	-0.108344
JURKAT	blood	-0.107825
SNU1041	upper_aerodigestive	-0.107759
NCIH1648	lung	-0.107255
TTC549	soft_tissue	-0.107167
PL4	pancreas	-0.10704
SNU213	pancreas	-0.106677
SKGII	uterus	-0.106614
OSRC2	kidney	-0.106498
WM115	skin	-0.106459
JHU011	upper_aerodigestive	-0.10634
MONOMAC1	blood	-0.106255
SNU1	gastric	-0.10623
RMGI	ovary	-0.10611
NCIH522	lung	-0.105989
WERIRB1	eye	-0.105979
SNGM	uterus	-0.105361
NCIN87	gastric	-0.104753
KE97	plasma_cell	-0.104453
SEKI	skin	-0.104232
SMZ1	lymphocyte	-0.104192
SNU449	liver	-0.104081
CCLFPEDS0003T	soft_tissue	-0.103791
SHP77	lung	-0.10378
KPNYN	peripheral_nervous_system	-0.103766
A375RPMI	skin	-0.103142
SW756	cervix	-0.103104
EW16	bone	-0.102821
RH30	soft_tissue	-0.102673
MERO25	lung	-0.102591
SHMAC4	prostate	-0.102256
OMM1	eye	-0.102126
NOZ	bile_duct	-0.101609
KYAE1	esophagus	-0.101568
COLO824	breast	-0.101513
LNZ308	central_nervous_system	-0.101392
KYSE410	esophagus	-0.10137
PANC0203	pancreas	-0.101274
BHT101	thyroid	-0.101074
SKN	uterus	-0.100755
A427	lung	-0.100632
LI7	liver	-0.100603
PK8	pancreas	-0.100333
HT144SKINFV2	skin	-0.0999585
KU812	blood	-0.0992403
CORL311	lung	-0.0988682
LB1047RCC	kidney	-0.0981804
LN340	central_nervous_system	-0.0981327
HCT15	colorectal	-0.098113
JHH6	liver	-0.0980346
UACC62	skin	-0.0978892
PK45H	pancreas	-0.0978587
JHC7	bone	-0.0978387
VAESBJ	soft_tissue	-0.0978168
NCIH2009	lung	-0.0978055
SUDHL5	lymphocyte	-0.0976305
T24	urinary_tract	-0.0972244
ICC106	bile_duct	-0.0967847
KURAMOCHI	ovary	-0.0964966
BXPC3	pancreas	-0.0963672
C33A	cervix	-0.0960489
THP1	blood	-0.0957257
HCC70	breast	-0.0956059
HTMMT	uterus	-0.0952694
SNUC5	colorectal	-0.094809
NB7	peripheral_nervous_system	-0.0946326
SW1088	central_nervous_system	-0.094624
LB771HNC	upper_aerodigestive	-0.0939664
MYLA	lymphocyte	-0.0937122
SKGT4	esophagus	-0.0936725
SKNDZ	peripheral_nervous_system	-0.0934456
KYSE70	esophagus	-0.0932808
HOP62	lung	-0.0925083
JAR	uterus	-0.0924272
NGP	peripheral_nervous_system	-0.0917289
EW7	bone	-0.0915652
CHLA10	bone	-0.0910689
NZOV9	ovary	-0.0904279
8305C	thyroid	-0.0903502
KYSE140	esophagus	-0.090042
HCC366	lung	-0.0898517
CAKI2	kidney	-0.089217
NCIH1944	lung	-0.0888763
TM31	central_nervous_system	-0.0886157
KMBC2	urinary_tract	-0.0884934
MERO41	lung	-0.0884542
SCC25	upper_aerodigestive	-0.0884196
CI	blood	-0.0883005
NCIH526	lung	-0.0877799
BHY	upper_aerodigestive	-0.0876215
HEC50B	uterus	-0.0876206
SUM229PE	breast	-0.0875458
CAL78	bone	-0.0873615
KMS20	plasma_cell	-0.087206
JHUEM1	uterus	-0.0868443
HSOS1	bone	-0.0867553
HCC1187	breast	-0.0864543
HS852T	skin	-0.0864542
HSC2	upper_aerodigestive	-0.0859056
SW1463	colorectal	-0.0857261
HCC1419	breast	-0.0849648
HHUA	uterus	-0.0846863
YSCCC	bile_duct	-0.0846072
SNU685	uterus	-0.0845513
CAL33	upper_aerodigestive	-0.0843745
C10	colorectal	-0.0843069
KCL22	blood	-0.0841415
HSC3	upper_aerodigestive	-0.0839852
NCIH2052	lung	-0.083858
143B	bone	-0.0837925
LU135	lung	-0.0837884
ONDA9	central_nervous_system	-0.0831689
PANC0813	pancreas	-0.0827682
DAOY	central_nervous_system	-0.082717
GSU	gastric	-0.0824966
SNU5	gastric	-0.082444
HCC1143	breast	-0.0822192
TUHR14TKB	kidney	-0.0821897
JHH7	liver	-0.0817992
NCIH322	lung	-0.0814256
NCIH441	lung	-0.0812991
KINGS1	central_nervous_system	-0.0811895
SG231	bile_duct	-0.0811465
PEO1	ovary	-0.0809364
SKMEL24	skin	-0.0808652
LN428	central_nervous_system	-0.0804574
RD	soft_tissue	-0.0803703
OE33	esophagus	-0.0794409
ESO26	esophagus	-0.0793939
YH13	central_nervous_system	-0.0789231
DOV13	ovary	-0.0789178
HT144SKINFV3	skin	-0.0787293
SNU719	gastric	-0.0785291
NCIH647	lung	-0.0784339
EMTOKA	uterus	-0.0783307
SNU308	bile_duct	-0.0782622
TGW	peripheral_nervous_system	-0.0780812
LPS6	soft_tissue	-0.0780116
H103	upper_aerodigestive	-0.0776853
EFO21	ovary	-0.0774525
H157	upper_aerodigestive	-0.0773598
UPCISCC131	upper_aerodigestive	-0.0771967
8MGBA	central_nervous_system	-0.0765491
SKNEP1	bone	-0.0765137
ICC108	bile_duct	-0.0764452
MOGGUVW	central_nervous_system	-0.0764184
SNU1066	upper_aerodigestive	-0.075744
YD38	upper_aerodigestive	-0.0749751
TO14	ovary	-0.074873
NCIH1693	lung	-0.0747466
21NT	breast	-0.0746346
RKO	colorectal	-0.0744394
HCC461	lung	-0.074342
HOTHC	thyroid	-0.0742329
RL	lymphocyte	-0.0741088
CAOV4	ovary	-0.0736047
MSTO211H	lung	-0.0735345
HSC5	skin	-0.0734484
TN2	peripheral_nervous_system	-0.0727513
UMUC14	urinary_tract	-0.0723242
HEL9217	blood	-0.0719863
KATOIII	gastric	-0.0718729
CH157MN	central_nervous_system	-0.0712586
UPCISCC111	upper_aerodigestive	-0.0711112
RKN	soft_tissue	-0.0705834
UMUC3	urinary_tract	-0.0704038
COV413A	ovary	-0.0702901
SW626	colorectal	-0.069909
BLUE1	lymphocyte	-0.0698358
TE11	esophagus	-0.0697656
ACCMESO1	lung	-0.0695262
NCIH2087	lung	-0.069295
NCIH2004RT	soft_tissue	-0.0690337
OV90	ovary	-0.0686859
LS123	colorectal	-0.0685604
LPS510	soft_tissue	-0.0682709
NCIH2023	lung	-0.067631
OSC19	upper_aerodigestive	-0.0671087
HS944T	skin	-0.0667634
NCIH2110	lung	-0.0666203
MDST8	colorectal	-0.0663148
ARH77	engineered	-0.0661013
UBLC1	urinary_tract	-0.0655649
NCIH1155	lung	-0.06532
HS578T	breast	-0.0650779
NCIH1915	lung	-0.0649039
PCI30	upper_aerodigestive	-0.0648463
SUM102PT	breast	-0.0647628
HDMYZ	NA	-0.064661
LMSU	gastric	-0.0644539
TOV112D	ovary	-0.0642202
OE21	esophagus	-0.0640493
OS252	bone	-0.0636073
HT1080	soft_tissue	-0.063087
HS729	fibroblast	-0.0623009
TF1	blood	-0.0620814
SKHEP1	liver	-0.0617984
KE39	gastric	-0.0616166
TGBC1TKB	bile_duct	-0.0613778
GCT	soft_tissue	-0.0611823
UACC893	breast	-0.0611323
LCLC103H	lung	-0.0609145
EWS502	bone	-0.0607641
COLO678	colorectal	-0.0607465
K562	blood	-0.060505
OVTOKO	ovary	-0.0604593
A549	lung	-0.0603711
AM38	central_nervous_system	-0.0593331
KON	upper_aerodigestive	-0.0593241
NB69	peripheral_nervous_system	-0.0592595
YD8	upper_aerodigestive	-0.058796
M140325	skin	-0.0583222
TL1	lymphocyte	-0.0581352
U2OS	bone	-0.0579931
HCC1806	breast	-0.0571719
PANC1	pancreas	-0.056835
TTC642	soft_tissue	-0.0567992
SKNAS	peripheral_nervous_system	-0.056662
M040416	skin	-0.0564575
TEN	uterus	-0.0561512
SLR24	kidney	-0.0556089
TC205	bone	-0.0555607
EKVX	lung	-0.0555227
HPAFII	pancreas	-0.0554137
PACADD161	pancreas	-0.0552097
CHAGOK1	lung	-0.0551584
LK2	lung	-0.0550464
NUGC3	gastric	-0.0544948
CCFSTTG1	central_nervous_system	-0.0543863
CA922	upper_aerodigestive	-0.0539915
LS180	colorectal	-0.0538045
HT115	colorectal	-0.0534067
KMCH1	bile_duct	-0.0533626
MOLM13	blood	-0.0531916
HSC39	gastric	-0.0531252
TE9	esophagus	-0.0530567
ES5	bone	-0.0530302
CFPAC1	pancreas	-0.0529165
TC138	bone	-0.0527854
TGBC52TKB	bile_duct	-0.0519356
NCIH841	lung	-0.0518664
A253	upper_aerodigestive	-0.0518618
UPCISCC074	upper_aerodigestive	-0.0516025
SEMK2	blood	-0.0514593
OCIMY5	plasma_cell	-0.0512815
YKG1	central_nervous_system	-0.0510417
A431	skin	-0.0509618
MKN74	gastric	-0.0504045
FADU	upper_aerodigestive	-0.0503038
SMSCTR	soft_tissue	-0.0502063
MEL202	eye	-0.0501726
LN443	central_nervous_system	-0.0501401
SNU61	colorectal	-0.0500382
HSC4	upper_aerodigestive	-0.0500057
MFM223	breast	-0.0499892
COLO800	skin	-0.0499511
T47D	breast	-0.0499167
SNU1544	colorectal	-0.0493676
SUPT1	blood	-0.0493655
PATU8988S	pancreas	-0.0491275
BFTC909	kidney	-0.0489231
HUCCT1	bile_duct	-0.0488702
HEC59	uterus	-0.0488517
SNU1077	uterus	-0.0486546
22RV1	prostate	-0.0484976
9505BIK	pancreas	-0.0482629
SNU869	bile_duct	-0.0482554
Y79	eye	-0.0479711
YAPC	pancreas	-0.0478797
S117	soft_tissue	-0.0477667
IGR39	skin	-0.047549
OSC20	upper_aerodigestive	-0.0474452
NALM6	blood	-0.0473828
OC314	ovary	-0.0471816
RL952	uterus	-0.0470111
JHOM1	ovary	-0.0468371
MDAMB453	breast	-0.0464777
D341	central_nervous_system	-0.0462264
WM2664	skin	-0.0459108
TC71	bone	-0.0459046
GIMEN	peripheral_nervous_system	-0.0455862
ES2	ovary	-0.0452139
P2URK562	blood	-0.0448266
OAW28	ovary	-0.0447143
NO10	central_nervous_system	-0.0446943
SF268	central_nervous_system	-0.0446654
TASK1	peripheral_nervous_system	-0.0444907
RDES	bone	-0.0437455
KYSE520	esophagus	-0.0435704
OVISE	ovary	-0.0434292
EJM	plasma_cell	-0.0433078
LN464	central_nervous_system	-0.0432468
BT549	breast	-0.0432067
CCLP1	bile_duct	-0.043119
BICR56	upper_aerodigestive	-0.0430658
HCC2450	lung	-0.0430171
OPM2	plasma_cell	-0.0429774
NB1643	peripheral_nervous_system	-0.0422409
EW8	bone	-0.0420355
KYSE220	esophagus	-0.0418819
ICC15	bile_duct	-0.0417486
ECC2	bile_duct	-0.041673
COV434	ovary	-0.0404288
TE6	esophagus	-0.0400757
SNU398	liver	-0.0399204
L33	pancreas	-0.0393537
KMS18	plasma_cell	-0.0386873
ISTMEL1	skin	-0.0385052
PCI6A	upper_aerodigestive	-0.0380991
CCLFPEDS0008T	soft_tissue	-0.0375132
WM983B	skin	-0.0373816
UWB1289	ovary	-0.0371583
ONE58	lung	-0.0370842
CAMA1	breast	-0.0364989
H4	central_nervous_system	-0.0357265
NCIH1975	lung	-0.0356455
MCAS	ovary	-0.0355794
OCIC4P	ovary	-0.0352751
SF172	central_nervous_system	-0.034827
RHJT	soft_tissue	-0.0346396
KMS11	plasma_cell	-0.0345639
AU565	breast	-0.0344157
NCIH661	lung	-0.0341416
LS513	colorectal	-0.0337399
G415	bile_duct	-0.0337181
NCIH1373	lung	-0.0333761
OCILY19	lymphocyte	-0.0332649
COGE352	bone	-0.0331069
NCIH2291	lung	-0.0327149
JHH2	liver	-0.0326399
A2780	ovary	-0.0322465
NIHOVCAR3	ovary	-0.0320927
ASPC1	pancreas	-0.0320677
SNU478	bile_duct	-0.0320224
KLE	uterus	-0.0317326
NCIH1355	lung	-0.0315148
NCIH2452	lung	-0.0314226
MM383	skin	-0.0309521
ONCODG1	ovary	-0.0302584
NCIH1339	lung	-0.029927
SNU1105	central_nervous_system	-0.0294781
SNU886	liver	-0.0294007
SUDHL4	lymphocyte	-0.029356
D423MG	central_nervous_system	-0.0292433
SNU387	liver	-0.0291552
JHH4	liver	-0.0287206
SU8686	pancreas	-0.0286805
RT11284	urinary_tract	-0.0286707
GSS	gastric	-0.0286696
SCMCRM2	soft_tissue	-0.0286052
YD15	upper_aerodigestive	-0.0280676
UMUC1	urinary_tract	-0.0279579
SNU8	ovary	-0.0277468
NO11	central_nervous_system	-0.0275631
TC32	bone	-0.0275449
CCLFPEDS0001T	kidney	-0.0269633
U251MG	central_nervous_system	-0.0267879
KMS26	plasma_cell	-0.0267051
JM1	blood	-0.0266669
HEY	ovary	-0.0261589
BE2M17	peripheral_nervous_system	-0.026064
CHLA06ATRT	soft_tissue	-0.02601
SAS	upper_aerodigestive	-0.0258046
JMSU1	urinary_tract	-0.0253349
NCIH1568	lung	-0.0251102
CHP212	peripheral_nervous_system	-0.0249075
PANC0504	pancreas	-0.0242094
UPCISCC152	upper_aerodigestive	-0.0239346
NCIH1092	lung	-0.02373
KNS62	lung	-0.0234028
VMCUB1	urinary_tract	-0.023295
HCC202	breast	-0.0232118
MM386	skin	-0.0231969
OVK18	ovary	-0.0231723
JHH5	liver	-0.022924
ICC8	bile_duct	-0.0227846
TE5	esophagus	-0.0223178
BECKER	central_nervous_system	-0.0214968
JHOC5	ovary	-0.0208537
MDAMB468	breast	-0.0203071
MCC26	skin	-0.020082
DU145	prostate	-0.0199604
HEPG2	liver	-0.0195569
NCIH1650	lung	-0.019443
CJM	skin	-0.0190231
CAL120	breast	-0.0188533
LN235	central_nervous_system	-0.0187771
SF295	central_nervous_system	-0.0185591
TCCPAN2	pancreas	-0.0184264
TE8	esophagus	-0.017836
SKNBE2	peripheral_nervous_system	-0.0174342
ICC137	bile_duct	-0.0174332
ONDA7	central_nervous_system	-0.0171396
BFTC905	urinary_tract	-0.0171148
NP2	central_nervous_system	-0.0167925
UPCISCC154	upper_aerodigestive	-0.0167188
ICC10	bile_duct	-0.0165687
NCIH1299	lung	-0.0163876
TANOUE	blood	-0.0163474
P30OHK	blood	-0.0161688
647V	urinary_tract	-0.0155858
LPS27	soft_tissue	-0.0154573
LC1SQ	lung	-0.0154294
KM12	colorectal	-0.0150428
KU1919	urinary_tract	-0.0149034
HSSCH2	central_nervous_system	-0.01478
MDAMB157	breast	-0.0146516
NCIH1048	lung	-0.0143933
MB1	thyroid	-0.0141651
NCIH1793	lung	-0.0140365
UHO1	lymphocyte	-0.013676
SIHA	cervix	-0.0136658
HARA	lung	-0.0134552
FLO1	esophagus	-0.0134073
NCIH838	lung	-0.0123709
ECGI10	esophagus	-0.0120254
A2058	skin	-0.0118041
SNU410	pancreas	-0.0116958
PATU8902	pancreas	-0.0116932
HUNS1	plasma_cell	-0.0108069
UPCISCC040	upper_aerodigestive	-0.0107737
SUDHL8	lymphocyte	-0.0105743
RERFLCAD2	lung	-0.0105291
MFE280	uterus	-0.0105146
NCIH2126	lung	-0.0104238
RCHACV	blood	-0.0102539
HEC1B	uterus	-0.0102381
H3118	upper_aerodigestive	-0.0100647
SUIT2	pancreas	-0.0095905
BCPAP	thyroid	-0.00903331
KYSE270	esophagus	-0.00897346
ICC12	bile_duct	-0.00881319
PECAPJ15	upper_aerodigestive	-0.00853637
U937	blood	-0.00851762
SNU601	gastric	-0.00816132
SKMG1	central_nervous_system	-0.00794317
MKN45	gastric	-0.00761509
PLCPRF5	liver	-0.00747256
OVCAR8	ovary	-0.0069687
JR	soft_tissue	-0.00695815
RH4	soft_tissue	-0.00676115
HG3	blood	-0.00655325
KKU213	bile_duct	-0.00476896
RPMI2650	upper_aerodigestive	-0.00455709
TGBC18TKB	colorectal	-0.00451572
SKMEL19	skin	-0.00450284
NCIH716	colorectal	-0.00440344
SYO1	soft_tissue	-0.00439974
CAKI1	kidney	-0.00431395
NCIH1666	lung	-0.00378897
BPH1	prostate	-0.0036757
NCIH747	colorectal	-0.00367315
KP4	pancreas	-0.0031942
GB1	central_nervous_system	-0.00295822
OVCAR5	ovary	-0.00251796
HEC1	uterus	-0.00225699
KYSE510	esophagus	-0.00203735
TT1TKB	colorectal	-0.00183827
KP3	pancreas	-0.00175671
UPCISCC026	upper_aerodigestive	-0.00155354
WM793	skin	-0.00137777
LN229	central_nervous_system	-0.00128714
CCSW1	bile_duct	-0.0001871
JOPACA1	pancreas	-0.000183163
OCUG1	bile_duct	4.46318e-05
MUGCHOR1	bone	0.00124236
EPLC272H	lung	0.00138001
A673	bone	0.00140307
HCA1	cervix	0.00159133
MCIXC	bone	0.0020631
MDAMB436	breast	0.00222715
SKBR3	breast	0.00225719
SKMEL2	skin	0.00256791
TMK1	gastric	0.00290077
HCC1937	breast	0.00302841
LN382	central_nervous_system	0.0035435
CORL279	lung	0.00389638
TT2609C02	thyroid	0.00426726
TE10	esophagus	0.00479487
PACADD119	pancreas	0.00486418
UMUC13	urinary_tract	0.00631592
MIAPACA2	pancreas	0.00661858
HUH1	liver	0.00676397
MORCPR	lung	0.0068389
COLO792	skin	0.00698204
SKPNDW	bone	0.00787641
HOKUG	cervix	0.00844553
CAL27	upper_aerodigestive	0.00876314
U87MG	central_nervous_system	0.00892079
HS939T	skin	0.00971756
NCIH2030	lung	0.0100875
PK1	pancreas	0.0109332
NCIH2887	lung	0.0112841
JHH1	liver	0.0112878
RCM1	colorectal	0.011466
BOKU	cervix	0.0116856
TDOTT	esophagus	0.0122143
SKGI	uterus	0.0123168
NCIH520	lung	0.0124091
SKMES1	lung	0.0126954
OMM25	eye	0.0131264
SF126	central_nervous_system	0.0135659
PECAPJ34CLONEC12	upper_aerodigestive	0.0136202
D542MG	central_nervous_system	0.0139779
SNU1079	bile_duct	0.014048
KYSE180	esophagus	0.0142913
RPMI7951	skin	0.0145206
KMRC1	kidney	0.0150611
CCK81	colorectal	0.0151302
MEC1	blood	0.0152603
COV362	ovary	0.015301
NB10	peripheral_nervous_system	0.0156508
697	blood	0.0158912
UW228	central_nervous_system	0.0165439
PATU8988T	pancreas	0.0167953
PANC0327	pancreas	0.0169284
OCIAML2	blood	0.01769
SHMAC5	prostate	0.0177128
HCC38	breast	0.0182932
HCT116	colorectal	0.0185746
MOLM14	blood	0.0188319
CAOV3	ovary	0.0190579
KYSE150	esophagus	0.0198718
HCC44	lung	0.0200565
LP1	plasma_cell	0.0206768
NO36	lung	0.0212608
NCIH292	lung	0.0212771
SSP25	bile_duct	0.0215074
ISHIKAWAHERAKLIO02ER	uterus	0.0217118
SAT	upper_aerodigestive	0.021759
UMCHOR1	bone	0.021864
JEG3	uterus	0.0222958
UPCISCC200	upper_aerodigestive	0.0228992
HCC56	colorectal	0.0229984
RPMI8226	plasma_cell	0.0243398
NCIH1792	lung	0.0245145
GI1	central_nervous_system	0.0246496
NP5	central_nervous_system	0.0255905
COGN278	peripheral_nervous_system	0.0259215
SKMM2	plasma_cell	0.0259665
KP2	pancreas	0.0265206
U251MGDM	central_nervous_system	0.0267508
CAL51	breast	0.0270267
SW837	colorectal	0.0279829
LN319	central_nervous_system	0.0285321
SNU738	central_nervous_system	0.028793
DOK	upper_aerodigestive	0.028896
SKMEL30	skin	0.030106
SKN3	upper_aerodigestive	0.0306357
COLO680N	esophagus	0.0310221
HEC6	uterus	0.0311748
A172	central_nervous_system	0.0317034
EW1	bone	0.032301
KPL1	breast	0.0329483
HMC18	breast	0.033031
MERO14	lung	0.0334658
IGROV1	ovary	0.033718
JHUEM7	uterus	0.033888
NCIH23	lung	0.0340334
PCI38	upper_aerodigestive	0.0344227
NP3	central_nervous_system	0.0350444
KYSE450	esophagus	0.035053
MDAMB361	breast	0.035106
OV7	ovary	0.0351363
MM426	skin	0.0354337
LXF289	lung	0.0359883
PSN1	pancreas	0.0360027
HCC1395	breast	0.0364821
PANC0403	pancreas	0.0373655
H413	upper_aerodigestive	0.0376624
DLD1	colorectal	0.0377027
MERO95	lung	0.0382133
SNU423	liver	0.0385213
SCC4	upper_aerodigestive	0.0387196
MDAMB231	breast	0.0388906
HS766T	pancreas	0.0389712
RERFLCAD1	lung	0.0397598
HEYA8	ovary	0.0404661
HT55	colorectal	0.0411727
SNU761	liver	0.0417139
RCCFG2	kidney	0.0424568
VP229	breast	0.0426942
MCC142	skin	0.0427874
RERFLCAI	lung	0.0431085
SNU349	kidney	0.0432116
COV318	ovary	0.0433784
BICR6	upper_aerodigestive	0.0439366
SNU16	gastric	0.0441379
SIMA	peripheral_nervous_system	0.0449553
HCC515	lung	0.0455473
GB2	bile_duct	0.0462111
786O	kidney	0.0466032
WM88	skin	0.0467946
5637	urinary_tract	0.0468101
NB4	blood	0.0469143
LOUNH91	lung	0.0469854
A375SKINCJ3	skin	0.0473236
SKNO1	blood	0.0476075
94T778	soft_tissue	0.0480423
JHOS4	ovary	0.0480553
KYSE30	esophagus	0.0491979
JHU022	upper_aerodigestive	0.0498458
PC14	lung	0.0503241
KD	soft_tissue	0.0505032
NCIH460	lung	0.0505068
UPCISCC116	upper_aerodigestive	0.0514117
SW1990	pancreas	0.0514477
HSQ89	upper_aerodigestive	0.0521469
LS411N	colorectal	0.0522211
TYKNU	ovary	0.0536153
OCIM2	blood	0.0539648
DIFI	colorectal	0.0540513
CW9019	soft_tissue	0.0553436
MDAMB435S	skin	0.0564568
CAPAN1	pancreas	0.0568501
BICR31	upper_aerodigestive	0.057109
PECAPJ41CLONED2	upper_aerodigestive	0.0572175
JIMT1	breast	0.0581421
NCIH1869	lung	0.0582083
DANG	pancreas	0.0589165
OCUM1	gastric	0.0597569
HCS2	cervix	0.0601652
CII	blood	0.0622212
RAJI	lymphocyte	0.0625628
SNU201	central_nervous_system	0.0633525
HCC1954	breast	0.0636743
SKGT2	gastric	0.0646307
DETROIT562	upper_aerodigestive	0.066226
HCC2429	lung	0.0663254
H357	upper_aerodigestive	0.0667145
LS	peripheral_nervous_system	0.067026
SKOV3	ovary	0.0670956
HCC2935	lung	0.0700712
MKN28	gastric	0.0704675
HCC1359	lung	0.0713842
SHI1	blood	0.0740105
HUH7	liver	0.0755048
LN18	central_nervous_system	0.0768371
BIN67	ovary	0.0771781
SNU1076	upper_aerodigestive	0.0781814
AML193	blood	0.0790949
COV644	ovary	0.0794725
NCIH1703	lung	0.0797347
HT1376	urinary_tract	0.0805434
SW620	colorectal	0.0814555
UMUC10	urinary_tract	0.0823052
SJSA1	bone	0.0829646
SNB75	central_nervous_system	0.0834402
TE1	esophagus	0.0836133
RERFLCSQ1	lung	0.0846645
SW579	thyroid	0.0849619
LUDLU1	lung	0.0857577
MPP89	lung	0.0857739
BICR22	upper_aerodigestive	0.0894412
NCIH1581	lung	0.0896735
OC316	ovary	0.0897288
SNU503	colorectal	0.0928698
EFO27	ovary	0.092961
C4II	cervix	0.0935669
TCCSUP	urinary_tract	0.0943468
EVSAT	breast	0.0949356
COGN305	peripheral_nervous_system	0.0955404
SCC9	upper_aerodigestive	0.096415
JURLMK1	blood	0.0968694
PECAPJ49	upper_aerodigestive	0.0988138
BB30HNC	upper_aerodigestive	0.0991496
GAMG	central_nervous_system	0.0994441
NCIH1755	lung	0.100305
SNU1033	colorectal	0.100461
639V	urinary_tract	0.10259
HSC1	skin	0.103376
MUTZ8	blood	0.10372
HUH6	liver	0.10412
AMO1	plasma_cell	0.10438
RMUGS	ovary	0.105697
CAL62	thyroid	0.106042
SH4	skin	0.106928
RT112	urinary_tract	0.107149
MDAMB415	breast	0.107574
OCUBM	breast	0.109939
BC3C	urinary_tract	0.110804
NB17	peripheral_nervous_system	0.111158
SNU81	colorectal	0.112466
IGR1	skin	0.113313
HS936T	skin	0.114525
EGI1	bile_duct	0.115019
SKNFI	peripheral_nervous_system	0.115592
NOMO1	blood	0.119815
COV504	ovary	0.119874
HUPT4	pancreas	0.120873
HCC95	lung	0.121224
LO68	lung	0.12326
ICC3	bile_duct	0.12373
NCIH2170	lung	0.136212
UMUC9	urinary_tract	0.136332
IM9	engineered	0.138129
LOVO	colorectal	0.139554
D458	central_nervous_system	0.14107
UMUC5	urinary_tract	0.141125
CCLFUPGI0005T	gastric	0.142023
EFM19	breast	0.142469
JHOS2	ovary	0.147336
CAL12T	lung	0.154089
KP1N	pancreas	0.154736
MELJUSO	skin	0.160546
SAOS2	bone	0.161691
BICR78	upper_aerodigestive	0.168404
CAL72	bone	0.170178
G401	kidney	0.173046
HCE4	esophagus	0.174523
SNU840	ovary	0.176343
SW403	colorectal	0.179369
NCIH82	lung	0.188696
NCO2	blood	0.215586
D425	central_nervous_system	0.225373
SCABER	urinary_tract	0.225846
SKES1	bone	0.246752
SW948	colorectal	0.250991
U118MG	central_nervous_system	0.254624
IPC298	skin	0.271094
CAL29	urinary_tract	0.275884
COLO699	lung	0.342317

## Sheet: F. CDK6
Gene effect scores for CDK6 in all cell lines in DepMap data
Cell line name	Lineage	Effect score
ROS50	blood	-1.98229
AML193	blood	-1.80157
THP1	blood	-1.71257
DB	lymphocyte	-1.67136
MUTZ8	blood	-1.65461
RVH421RPMI	skin	-1.52326
U937	blood	-1.51773
MOLM13	blood	-1.48645
JHU011	upper_aerodigestive	-1.47398
OCILY19	lymphocyte	-1.44409
D425	central_nervous_system	-1.43608
HEL9217	blood	-1.43334
ICC8	bile_duct	-1.42439
SNU308	bile_duct	-1.42396
TFK1	bile_duct	-1.42365
NB17	peripheral_nervous_system	-1.41375
UPCISCC200	upper_aerodigestive	-1.40517
SUDHL4	lymphocyte	-1.40178
KARPAS422	lymphocyte	-1.39873
SEMK2	blood	-1.37503
PECAPJ49	upper_aerodigestive	-1.37114
M07E	blood	-1.36934
TR146	upper_aerodigestive	-1.35943
OACM51	esophagus	-1.35789
UPCISCC116	upper_aerodigestive	-1.35615
MUGCHOR1	bone	-1.35233
HSC1	skin	-1.35204
H157	upper_aerodigestive	-1.33476
TGW	peripheral_nervous_system	-1.32321
OPM2	plasma_cell	-1.31187
NALM16	blood	-1.30227
NOMO1	blood	-1.2973
LP1	plasma_cell	-1.29541
KIJK	lymphocyte	-1.29392
P31FUJ	blood	-1.29147
H3118	upper_aerodigestive	-1.28913
HUPT4	pancreas	-1.27535
IGR39	skin	-1.26845
EOL1	blood	-1.26192
JHC7	bone	-1.25266
SCMCRM2	soft_tissue	-1.24083
KU812	blood	-1.22795
ICC10	bile_duct	-1.22048
KMS20	plasma_cell	-1.21818
H357	upper_aerodigestive	-1.21281
SH4	skin	-1.21236
COGN305	peripheral_nervous_system	-1.20463
UPCISCC131	upper_aerodigestive	-1.20345
BICR56	upper_aerodigestive	-1.20097
SNUC1	colorectal	-1.19605
EPLC272H	lung	-1.19342
MM1S	plasma_cell	-1.18531
HCC461	lung	-1.17491
OCIMY5	plasma_cell	-1.17218
SNU213	pancreas	-1.17152
BICR16	upper_aerodigestive	-1.16849
SNU1066	upper_aerodigestive	-1.16045
HSOS1	bone	-1.15928
BT12	soft_tissue	-1.15533
SHI1	blood	-1.15058
RH28	soft_tissue	-1.14631
HB1119	blood	-1.14399
RPMI8226	plasma_cell	-1.12223
OCIAML2	blood	-1.11954
KMS18	plasma_cell	-1.11679
KMS26	plasma_cell	-1.10712
MOGGUVW	central_nervous_system	-1.10298
L363	plasma_cell	-1.09998
SCC4	upper_aerodigestive	-1.09902
RVH421	skin	-1.0925
KML1	lymphocyte	-1.09215
SKNAS	peripheral_nervous_system	-1.08917
MM253	skin	-1.08713
U343	central_nervous_system	-1.08656
HSC2	upper_aerodigestive	-1.08205
NCIH1568	lung	-1.08067
SUPT1	blood	-1.07458
KKU100	bile_duct	-1.07337
KMM1	plasma_cell	-1.06588
CW9019	soft_tissue	-1.06315
SET2	blood	-1.06215
KMRC3	kidney	-1.0609
NCIH1573	lung	-1.05835
NB1	peripheral_nervous_system	-1.05371
LS513	colorectal	-1.05319
HUCCT1	bile_duct	-1.05104
MYLA	lymphocyte	-1.0498
F36P	blood	-1.04941
RAJI	lymphocyte	-1.04418
SNU349	kidney	-1.04302
RHJT	soft_tissue	-1.04217
COLO800	skin	-1.03939
CAKI2	kidney	-1.03915
SCABER	urinary_tract	-1.03769
SNU1105	central_nervous_system	-1.03368
SSP25	bile_duct	-1.03209
HKA1	skin	-1.03004
KE37	blood	-1.0278
ONDA9	central_nervous_system	-1.02611
IMR32	peripheral_nervous_system	-1.02213
RCHACV	blood	-1.01032
REH	blood	-1.01002
OE21	esophagus	-1.00633
UMUC3	urinary_tract	-0.99865
LUDLU1	lung	-0.996377
SNU216	gastric	-0.994376
BT16	soft_tissue	-0.992934
PF382	blood	-0.992637
JM1	blood	-0.989598
NB1643	peripheral_nervous_system	-0.988781
GSU	gastric	-0.987974
EBC1	lung	-0.984452
MJ	lymphocyte	-0.983988
NH12	peripheral_nervous_system	-0.982346
NCIH838	lung	-0.978758
SUDHL1	lymphocyte	-0.977757
SKRC20	kidney	-0.976634
PK45H	pancreas	-0.974579
JJN3	plasma_cell	-0.968955
SUM102PT	breast	-0.96747
NCIH650	lung	-0.966191
SLVL	lymphocyte	-0.966119
BFTC909	kidney	-0.965724
RERFLCSQ1	lung	-0.963733
CMK115	blood	-0.961868
SKNFI	peripheral_nervous_system	-0.957061
NCIH1703	lung	-0.956624
KINGS1	central_nervous_system	-0.954788
PCI38	upper_aerodigestive	-0.953349
SKNDZ	peripheral_nervous_system	-0.953082
MERO83	lung	-0.951197
UMUC6	urinary_tract	-0.948984
KP1N	pancreas	-0.947392
NMCG1	central_nervous_system	-0.943954
HS294T	skin	-0.943465
KNS42	central_nervous_system	-0.940819
HEC116	uterus	-0.936051
KYSE150	esophagus	-0.932936
SLR23	kidney	-0.931002
C32	skin	-0.927895
KMS11	plasma_cell	-0.926053
HS695T	skin	-0.925881
253J	urinary_tract	-0.923964
SUDHL10	lymphocyte	-0.923438
NP2	central_nervous_system	-0.9223
PACADD161	pancreas	-0.921509
NB69	peripheral_nervous_system	-0.918866
RMSYM	soft_tissue	-0.91602
JURLMK1	blood	-0.915402
OCIAML3	blood	-0.912885
SNU840	ovary	-0.911942
AM38	central_nervous_system	-0.911771
NAMALWA	lymphocyte	-0.90936
HCA1	cervix	-0.902992
RL	lymphocyte	-0.90133
YH13	central_nervous_system	-0.901139
HPAFII	pancreas	-0.897731
HSC5	skin	-0.897363
NCIH1648	lung	-0.892822
OSC19	upper_aerodigestive	-0.889658
CALU1	lung	-0.888157
D341	central_nervous_system	-0.886058
DOK	upper_aerodigestive	-0.885734
TE5	esophagus	-0.885263
HSC3	upper_aerodigestive	-0.884955
NCIH2122	lung	-0.881274
T3M5	thyroid	-0.877316
OVCA420	ovary	-0.876957
NCIH2882	lung	-0.874581
COLO205	colorectal	-0.874042
RCC10RGB	kidney	-0.874025
BHT101	thyroid	-0.873326
RKN	soft_tissue	-0.870592
KYM1	soft_tissue	-0.864
UPCISCC026	upper_aerodigestive	-0.863287
NALM6	blood	-0.858519
UMRC3	kidney	-0.857631
NB13	peripheral_nervous_system	-0.85666
ONS76	central_nervous_system	-0.855652
BXPC3	pancreas	-0.854314
CAS1	central_nervous_system	-0.85352
UHO1	lymphocyte	-0.852742
HS766T	pancreas	-0.85191
SMZ1	lymphocyte	-0.851315
VMCUB1	urinary_tract	-0.84704
CI	blood	-0.844617
SKNO1	blood	-0.844004
EKVX	lung	-0.843276
CCLFUPGI0005T	gastric	-0.838971
KCL22	blood	-0.837165
NCIH1944	lung	-0.833592
BE2M17	peripheral_nervous_system	-0.831185
UPCISCC111	upper_aerodigestive	-0.830448
TE6	esophagus	-0.83016
JVM3	blood	-0.829722
NCIH2030	lung	-0.828881
KPNYN	peripheral_nervous_system	-0.827407
SLR26	kidney	-0.826309
SMSCTR	soft_tissue	-0.825911
PK8	pancreas	-0.824004
42MGBA	central_nervous_system	-0.821287
S117	soft_tissue	-0.819587
JHU022	upper_aerodigestive	-0.818192
SW579	thyroid	-0.815687
TE10	esophagus	-0.814002
C80	colorectal	-0.810425
VAESBJ	soft_tissue	-0.810109
F5	central_nervous_system	-0.808609
CH157MN	central_nervous_system	-0.807322
CHLA15	peripheral_nervous_system	-0.807298
KMRC1	kidney	-0.805528
AMO1	plasma_cell	-0.80479
UMUC16	urinary_tract	-0.804036
DBTRG05MG	central_nervous_system	-0.803626
LAN2	peripheral_nervous_system	-0.802593
ICC3	bile_duct	-0.801995
9505BIK	pancreas	-0.800842
SHSY5Y	peripheral_nervous_system	-0.800568
UMUC1	urinary_tract	-0.800121
BC3C	urinary_tract	-0.79738
L33	pancreas	-0.797094
KPNYS	peripheral_nervous_system	-0.796044
OVTOKO	ovary	-0.792465
RD	soft_tissue	-0.790637
HSC39	gastric	-0.7903
MALME3M	skin	-0.790062
COLO320	colorectal	-0.786612
TGBC52TKB	bile_duct	-0.784722
CCLFPEDS0001T	kidney	-0.784487
SNU201	central_nervous_system	-0.782269
KYO1	blood	-0.781787
BHY	upper_aerodigestive	-0.780806
COGAR359	soft_tissue	-0.779422
NCIH292	lung	-0.769667
RT112	urinary_tract	-0.768065
JURKAT	blood	-0.767808
COV644	ovary	-0.767217
D502MG	central_nervous_system	-0.766311
A375RPMI	skin	-0.76564
D283MED	central_nervous_system	-0.765389
SCC9	upper_aerodigestive	-0.762746
EM2	blood	-0.762342
TM87	soft_tissue	-0.762197
SHMAC4	prostate	-0.762089
MM426	skin	-0.757421
G415	bile_duct	-0.754816
BB30HNC	upper_aerodigestive	-0.752342
D458	central_nervous_system	-0.749874
SUDHL5	lymphocyte	-0.745886
YD15	upper_aerodigestive	-0.74511
RPMI2650	upper_aerodigestive	-0.74283
SNU719	gastric	-0.742476
WM88	skin	-0.742008
BL70	lymphocyte	-0.738504
TANOUE	blood	-0.738072
U118MG	central_nervous_system	-0.736682
RCCFG2	kidney	-0.733291
TL1	lymphocyte	-0.733015
MKN74	gastric	-0.730204
HUNS1	plasma_cell	-0.729124
A172	central_nervous_system	-0.729019
PANC0504	pancreas	-0.727499
SAS	upper_aerodigestive	-0.726518
SKNBE2	peripheral_nervous_system	-0.726001
SLR24	kidney	-0.724052
KNS62	lung	-0.723814
786O	kidney	-0.719176
SKN	uterus	-0.718908
BICR10	upper_aerodigestive	-0.715744
UMRC7	kidney	-0.714921
ANGMCSS	central_nervous_system	-0.713084
MON	soft_tissue	-0.712497
PCI4B	upper_aerodigestive	-0.711167
SU8686	pancreas	-0.710753
NCIH716	colorectal	-0.709581
SKGT4	esophagus	-0.709486
SNU668	gastric	-0.70916
ICC2	bile_duct	-0.708948
TE9	esophagus	-0.706425
OSC20	upper_aerodigestive	-0.704751
SKMEL24	skin	-0.703517
OCILY18	lymphocyte	-0.703497
HCC2935	lung	-0.702458
MERO14	lung	-0.702277
SNU1076	upper_aerodigestive	-0.698647
CCSW1	bile_duct	-0.69821
SNU81	colorectal	-0.696929
KP3	pancreas	-0.694637
DKMG	central_nervous_system	-0.690584
HARA	lung	-0.687896
CORL105	lung	-0.684603
H103	upper_aerodigestive	-0.683407
YD38	upper_aerodigestive	-0.681433
ICC108	bile_duct	-0.680648
WAOSEL	blood	-0.679862
WSUNHL	lymphocyte	-0.678058
RPE1SS48	engineered	-0.677983
MV411	blood	-0.677643
COLO679	skin	-0.677278
ISTMES2	lung	-0.676481
697	blood	-0.676256
HEPG2	liver	-0.67529
CALU6	lung	-0.674817
SW156	kidney	-0.672359
UACC62	skin	-0.671594
SW1573	lung	-0.671346
SEM	blood	-0.670592
MELHO	skin	-0.669809
AGS	gastric	-0.668985
KATOIII	gastric	-0.668557
OSRC2	kidney	-0.66663
L1236	lymphocyte	-0.664467
JHH5	liver	-0.663856
KASUMI1	blood	-0.663621
NCIH2052	lung	-0.661555
HG3	blood	-0.655279
TM31	central_nervous_system	-0.655185
HEYA8	ovary	-0.64985
SHMAC5	prostate	-0.649837
2313287	gastric	-0.647257
KCIMOH1	pancreas	-0.646355
SUM1315MO2	breast	-0.646097
HGC27	gastric	-0.645928
PECAPJ15	upper_aerodigestive	-0.644307
UMUC5	urinary_tract	-0.640668
CAPAN1	pancreas	-0.640308
JHH6	liver	-0.638762
PECAPJ41CLONED2	upper_aerodigestive	-0.63871
HCC1395	breast	-0.63781
LO68	lung	-0.636989
NCIH460	lung	-0.636587
UMCHOR1	bone	-0.633
TGBC1TKB	bile_duct	-0.632552
KO52	blood	-0.632521
U251MG	central_nervous_system	-0.6304
JOPACA1	pancreas	-0.627128
RCM1	colorectal	-0.626749
HEY	ovary	-0.623667
BICR78	upper_aerodigestive	-0.619957
JHU029	upper_aerodigestive	-0.619622
KKU213	bile_duct	-0.618344
HCC366	lung	-0.61834
WM3772F	eye	-0.618068
SF295	central_nervous_system	-0.61784
L428	lymphocyte	-0.617618
HS683	central_nervous_system	-0.613533
JHH2	liver	-0.612657
BICR6	upper_aerodigestive	-0.611951
PK1	pancreas	-0.610874
SYO1	soft_tissue	-0.609519
WM2664	skin	-0.609372
MHHNB11	peripheral_nervous_system	-0.608757
NUGC3	gastric	-0.607162
H376	upper_aerodigestive	-0.607106
8305C	thyroid	-0.60693
GAMG	central_nervous_system	-0.605196
LS411N	colorectal	-0.603595
PATU8988S	pancreas	-0.603476
21NT	breast	-0.599359
SNUC4	colorectal	-0.59851
NCIH226	lung	-0.598312
SW1990	pancreas	-0.595526
YAMATO	soft_tissue	-0.594829
T24	urinary_tract	-0.59445
RT11284	urinary_tract	-0.594443
NCIH520	lung	-0.59304
H413	upper_aerodigestive	-0.58872
KYSE410	esophagus	-0.588501
NB10	peripheral_nervous_system	-0.586604
HT1197	urinary_tract	-0.586524
WM115	skin	-0.585965
RH4	soft_tissue	-0.584881
NO36	lung	-0.584807
NCIH1650	lung	-0.584298
UPCISCC040	upper_aerodigestive	-0.583482
KMS27	plasma_cell	-0.580202
UACC62SKINCJ1	skin	-0.579206
SW1088	central_nervous_system	-0.578255
SKMEL19	skin	-0.576962
CII	blood	-0.576673
A375	skin	-0.576039
PATU8902	pancreas	-0.575577
BIN67	ovary	-0.575312
HCC38	breast	-0.574145
CAL33	upper_aerodigestive	-0.573731
IM95	gastric	-0.572036
HS578T	breast	-0.571651
SKOV3	ovary	-0.570979
NCIH1755	lung	-0.570266
CCFSTTG1	central_nervous_system	-0.569895
ASPC1	pancreas	-0.568769
YAPC	pancreas	-0.568525
IM9	engineered	-0.56813
MDST8	colorectal	-0.567097
ECC2	bile_duct	-0.565652
NCIH841	lung	-0.565212
LN340	central_nervous_system	-0.564931
SW954	cervix	-0.564803
ARH77	engineered	-0.564605
NCIH2023	lung	-0.564437
SIMA	peripheral_nervous_system	-0.563529
HS746T	gastric	-0.561767
TUHR4TKB	kidney	-0.560408
769P	kidney	-0.559772
HS944T	skin	-0.55969
CAL29	urinary_tract	-0.559587
CAKI1	kidney	-0.559156
CHP134	peripheral_nervous_system	-0.558337
KP2	pancreas	-0.557838
ICC4	bile_duct	-0.556899
PACADD119	pancreas	-0.555445
SAT	upper_aerodigestive	-0.553971
LC1SQ	lung	-0.552345
UOK101	kidney	-0.551278
DAOY	central_nervous_system	-0.550382
YKG1	central_nervous_system	-0.549878
HO1U1	upper_aerodigestive	-0.548358
BFTC905	urinary_tract	-0.548181
HT29	colorectal	-0.547617
LCLC103H	lung	-0.54727
SUM229PE	breast	-0.545846
C75	colorectal	-0.545131
MERO41	lung	-0.543895
KELLY	peripheral_nervous_system	-0.543468
C10	colorectal	-0.542938
OE33	esophagus	-0.541302
TTC442	soft_tissue	-0.541011
H4	central_nervous_system	-0.540361
CFPAC1	pancreas	-0.5396
OVCAR5	ovary	-0.539445
PSN1	pancreas	-0.537977
KE97	plasma_cell	-0.537176
EVSAT	breast	-0.536714
NP5	central_nervous_system	-0.534745
SUM52PE	breast	-0.532505
RPE1SS119	engineered	-0.528942
PANC0403	pancreas	-0.528126
A549	lung	-0.525401
NCIH1581	lung	-0.525267
KON	upper_aerodigestive	-0.525056
KNS60	central_nervous_system	-0.51884
NCIH2126	lung	-0.518529
BECKER	central_nervous_system	-0.518104
JMURTK2	kidney	-0.51602
CCK81	colorectal	-0.51495
HEL	blood	-0.51134
NCIH2887	lung	-0.510741
EGI1	bile_duct	-0.503958
C8166	lymphocyte	-0.502156
SNU1079	bile_duct	-0.501575
CA922	upper_aerodigestive	-0.499793
UPCISCC074	upper_aerodigestive	-0.495049
MEL202	eye	-0.494687
NCIH1993	lung	-0.490135
HSC4	upper_aerodigestive	-0.488643
NZOV9	ovary	-0.488286
59M	ovary	-0.487036
SKN3	upper_aerodigestive	-0.485043
K029AX	skin	-0.484297
DIFI	colorectal	-0.48294
HSB2	blood	-0.481623
LOVO	colorectal	-0.478464
SNU46	upper_aerodigestive	-0.478278
T98G	central_nervous_system	-0.47764
MCAS	ovary	-0.477241
NCIH1339	lung	-0.477186
HT144SKINFV3	skin	-0.476894
LN428	central_nervous_system	-0.474539
MM383	skin	-0.474484
U2OS	bone	-0.473838
C84	colorectal	-0.471078
NCIH1355	lung	-0.470743
NCIH1299	lung	-0.4685
VMRCRCW	kidney	-0.467751
ABC1	lung	-0.466161
PANC1005	pancreas	-0.464093
SKRC31	kidney	-0.462788
NZM3	skin	-0.462514
HT144SKINFV2	skin	-0.461299
TT2609C02	thyroid	-0.460819
ICC137	bile_duct	-0.460427
JHH4	liver	-0.459862
KYSE30	esophagus	-0.45877
8505C	thyroid	-0.458292
SNU503	colorectal	-0.456245
RPMI7951	skin	-0.45422
BICR31	upper_aerodigestive	-0.45406
ISTMEL1	skin	-0.453566
NCIH1666	lung	-0.450796
HT55	colorectal	-0.450585
NCCMPNST2C1	peripheral_nervous_system	-0.450185
ICC12	bile_duct	-0.448781
LMSU	gastric	-0.448188
SKMES1	lung	-0.447833
SNU620	gastric	-0.447397
JL1	lung	-0.445723
NCIH2170	lung	-0.444747
CCLP1	bile_duct	-0.443885
ESO26	esophagus	-0.443535
NCIH1693	lung	-0.44314
PGA1	blood	-0.441715
RPE1SS6	engineered	-0.441697
TDOTT	esophagus	-0.440695
TKKK	bile_duct	-0.439795
NB6	peripheral_nervous_system	-0.437636
ICC9	bile_duct	-0.437547
HOP62	lung	-0.436071
PACADD165	pancreas	-0.434767
NCIH322	lung	-0.434258
SW620	colorectal	-0.430665
COV504	ovary	-0.429
A253	upper_aerodigestive	-0.428807
HT1080	soft_tissue	-0.428376
PANC0813	pancreas	-0.428107
HCC1419	breast	-0.427062
PATU8988T	pancreas	-0.426406
SUM149PT	breast	-0.425221
JHOM1	ovary	-0.424475
A3KAW	lymphocyte	-0.420611
MKN28	gastric	-0.42003
JHOS2	ovary	-0.419663
JR	soft_tissue	-0.41817
NB4	blood	-0.417268
CAL27	upper_aerodigestive	-0.415709
CAL72	bone	-0.415205
HS936T	skin	-0.414059
DOV13	ovary	-0.412733
LS123	colorectal	-0.411946
SNU475	liver	-0.411928
LN18	central_nervous_system	-0.410756
MM386	skin	-0.409612
TUHR14TKB	kidney	-0.409598
RERFLCAI	lung	-0.408181
HSQ89	upper_aerodigestive	-0.407786
HT	lymphocyte	-0.406818
TMK1	gastric	-0.406755
MOLM14	blood	-0.406666
PANC1	pancreas	-0.406184
NCIH1793	lung	-0.405926
LB771HNC	upper_aerodigestive	-0.40428
JHOC5	ovary	-0.403896
NCIH1437	lung	-0.403714
ECGI10	esophagus	-0.403313
WM1799	skin	-0.401996
SNGM	uterus	-0.399962
MDAMB415	breast	-0.398629
TGBC18TKB	colorectal	-0.397719
A427	lung	-0.397694
HCC95	lung	-0.397537
SCS214	soft_tissue	-0.39654
ACCMESO1	lung	-0.395218
KMS34	plasma_cell	-0.393027
A375SKINCJ2	skin	-0.390963
MDAMB231	breast	-0.390867
HUH1	liver	-0.390548
LB1047RCC	kidney	-0.388136
LS1034	colorectal	-0.384638
C99	colorectal	-0.383056
DANG	pancreas	-0.381991
OCUM1	gastric	-0.381523
RVH421SKINFV1	skin	-0.37976
SNU387	liver	-0.378733
SNU1544	colorectal	-0.377362
M040416	skin	-0.377105
PCI15A	upper_aerodigestive	-0.37691
NB5	peripheral_nervous_system	-0.375117
ONDA8	central_nervous_system	-0.373788
OCIMY7	plasma_cell	-0.373259
LXF289	lung	-0.372862
OV7	ovary	-0.372685
HKGZCC	bile_duct	-0.37119
SKMG1	central_nervous_system	-0.370941
LN382	central_nervous_system	-0.36958
HCC202	breast	-0.369017
DETROIT562	upper_aerodigestive	-0.368291
PL4	pancreas	-0.367891
A375SKINCJ1	skin	-0.367563
SW1116	colorectal	-0.367301
CAL12T	lung	-0.366641
PANC0203	pancreas	-0.366356
NCIH747	colorectal	-0.366301
KOSC2	upper_aerodigestive	-0.36576
LN443	central_nervous_system	-0.364152
NCIH211	lung	-0.361611
TCCPAN2	pancreas	-0.361289
SUIT2	pancreas	-0.360393
COLO201	colorectal	-0.358837
UACC893	breast	-0.357685
MERO95	lung	-0.357428
SKNSH	peripheral_nervous_system	-0.355875
RPE1SS77	engineered	-0.35583
CHLA57	bone	-0.355193
A388	epidermoid_carcinoma	-0.354744
U251MGDM	central_nervous_system	-0.352902
BICR22	upper_aerodigestive	-0.351083
CAL62	thyroid	-0.346237
RMUGS	ovary	-0.344518
SCH	gastric	-0.342801
OC314	ovary	-0.340604
RBE	bile_duct	-0.339719
HCC78	lung	-0.339441
RKO	colorectal	-0.339323
KMRC2	kidney	-0.339218
SKMM2	plasma_cell	-0.339081
HCT116	colorectal	-0.337459
ESO51	esophagus	-0.337338
HT144	skin	-0.336535
MCF7	breast	-0.335909
MEL270	eye	-0.334597
MFE319	uterus	-0.332064
MC116	lymphocyte	-0.331912
TE8	esophagus	-0.331448
SNU16	gastric	-0.33089
CORL23	lung	-0.330703
KYSE140	esophagus	-0.327649
HCC1806	breast	-0.326442
SCC25	upper_aerodigestive	-0.326287
PCI6A	upper_aerodigestive	-0.32543
COLO680N	esophagus	-0.32396
MELJUSO	skin	-0.323323
CJM	skin	-0.321393
IPC298	skin	-0.320757
ECC4	colorectal	-0.319299
HSSCH2	central_nervous_system	-0.318318
SNUC5	colorectal	-0.318097
HCE4	esophagus	-0.315919
SF172	central_nervous_system	-0.315905
HUPT3	pancreas	-0.315048
NCIH647	lung	-0.314905
NP8	central_nervous_system	-0.31453
HS852T	skin	-0.313178
HT144SKINFV1	skin	-0.312358
LN229	central_nervous_system	-0.311729
HOTHC	thyroid	-0.310442
T84	colorectal	-0.310085
VMRCLCD	lung	-0.307481
KYSE70	esophagus	-0.306943
HCC1359	lung	-0.306465
COLO678	colorectal	-0.306317
HT1376	urinary_tract	-0.302726
KYSE180	esophagus	-0.30032
P4E6	prostate	-0.299094
NCIH3122	lung	-0.29862
OV90	ovary	-0.297212
SKBR3	breast	-0.296871
DEL	lymphocyte	-0.29573
UMUC7	urinary_tract	-0.295696
MB1	thyroid	-0.29428
KU1919	urinary_tract	-0.29196
SNU398	liver	-0.291511
EN	uterus	-0.290355
CL11	colorectal	-0.290197
GCT	soft_tissue	-0.28981
LS180	colorectal	-0.289741
PA1	ovary	-0.289274
GB1	central_nervous_system	-0.288773
FLO1	esophagus	-0.287747
SNU761	liver	-0.28772
LI7	liver	-0.287277
NCIH2286	lung	-0.286286
HUH7	liver	-0.285919
ST486	lymphocyte	-0.285694
SNU410	pancreas	-0.284705
SUM159PT	breast	-0.283209
ICC106	bile_duct	-0.279491
KM12	colorectal	-0.278172
HUH6	liver	-0.277673
SKHEP1	liver	-0.269963
KYSE450	esophagus	-0.269124
GIMEN	peripheral_nervous_system	-0.268997
CORL47	lung	-0.268522
DU4475	breast	-0.268006
WPE1NA22	prostate	-0.267954
LS	peripheral_nervous_system	-0.267316
ES4	bone	-0.267117
SH10TC	gastric	-0.26702
NCIH1792	lung	-0.266073
JHOS4	ovary	-0.265537
COLO792	skin	-0.264106
ONE58	lung	-0.259916
RPE1SS51	engineered	-0.258047
CHP212	peripheral_nervous_system	-0.257899
ASH3	thyroid	-0.256952
U87MG	central_nervous_system	-0.255528
SNU1196	bile_duct	-0.254097
LOUNH91	lung	-0.252501
NCIH1373	lung	-0.251108
LCLC97TM1	lung	-0.249764
PANC0327	pancreas	-0.249577
SNU869	bile_duct	-0.249145
K562	blood	-0.249073
WM3211	skin	-0.248691
HDMYZ	NA	-0.248672
OC316	ovary	-0.248307
SKMEL2	skin	-0.248032
NCIH2452	lung	-0.247438
MM127	skin	-0.247125
NCIH1092	lung	-0.246625
22RV1	prostate	-0.245065
HEC1B	uterus	-0.244627
MKN45	gastric	-0.24312
YSCCC	bile_duct	-0.24253
WM983B	skin	-0.241141
INA6	plasma_cell	-0.240834
MDAMB361	breast	-0.240554
MM370	skin	-0.237922
TOV112D	ovary	-0.237567
SUDHL8	lymphocyte	-0.237279
SF268	central_nervous_system	-0.236764
NOZ	bile_duct	-0.236522
MEL285	eye	-0.235778
SKGI	uterus	-0.235064
OMM25	eye	-0.234553
KYSE520	esophagus	-0.234032
KYSE220	esophagus	-0.233154
HCC56	colorectal	-0.230061
MSTO211H	lung	-0.228568
KARPAS299	lymphocyte	-0.227475
NCIH28	lung	-0.227288
RMGI	ovary	-0.225784
OCUBM	breast	-0.225522
MEC1	blood	-0.225254
RERFGC1B	gastric	-0.224747
NCIH441	lung	-0.223398
SNU626	central_nervous_system	-0.223079
HCC515	lung	-0.223047
P2URK562	blood	-0.222974
KE39	gastric	-0.221451
SF126	central_nervous_system	-0.22008
KYSE510	esophagus	-0.218615
TT1TKB	colorectal	-0.216518
LK2	lung	-0.216223
RERFLCAD1	lung	-0.216134
IGR1	skin	-0.215825
MDAMB453	breast	-0.213606
SW403	colorectal	-0.213194
CORL279	lung	-0.212138
HT115	colorectal	-0.211439
SNU685	uterus	-0.210176
COGN278	peripheral_nervous_system	-0.206487
JHH7	liver	-0.205959
SEKI	skin	-0.205676
SW982	soft_tissue	-0.204693
SW48	colorectal	-0.202452
FARAGE	lymphocyte	-0.198958
JHESOAD1	esophagus	-0.197823
SW1271	lung	-0.196442
A375SKINCJ3	skin	-0.19577
KLE	uterus	-0.195651
JEG3	uterus	-0.195345
UACC257	skin	-0.194867
SNU478	bile_duct	-0.194764
GSS	gastric	-0.194544
MEL290	eye	-0.19229
HCC2998	colorectal	-0.191109
SNU182	liver	-0.188114
EW16	bone	-0.187505
DMS53	lung	-0.187205
EFM19	breast	-0.186989
MMAC	skin	-0.186597
TC205	bone	-0.185943
MCC26	skin	-0.183836
TOV21G	ovary	-0.182325
HEC265	uterus	-0.182164
SW837	colorectal	-0.181716
BCPAP	thyroid	-0.180467
U2904	lymphocyte	-0.18039
143B	bone	-0.179808
KMRC20	kidney	-0.179091
SNU423	liver	-0.178648
SNU61	colorectal	-0.177414
OVMIU	ovary	-0.175955
MFE280	uterus	-0.174768
SNU449	liver	-0.174572
HHUA	uterus	-0.173725
TUHR10TKB	kidney	-0.173518
T3M4	pancreas	-0.173258
VCAP	prostate	-0.172774
SUSA	embryo	-0.172661
PCI30	upper_aerodigestive	-0.168866
LPS27	soft_tissue	-0.167313
TC138	bone	-0.16473
SKNMC	bone	-0.16361
HCC1187	breast	-0.160778
SKNEP1	bone	-0.160276
C4II	cervix	-0.158828
PEO4	ovary	-0.157283
NCIH526	lung	-0.154322
UBLC1	urinary_tract	-0.154195
NCIH358	lung	-0.152076
G401	kidney	-0.151859
SKMEL30	skin	-0.150694
GP5D	colorectal	-0.150496
SW948	colorectal	-0.150059
ICC15	bile_duct	-0.148806
AU565	breast	-0.14829
EW1	bone	-0.148267
MFM223	breast	-0.14563
KP4	pancreas	-0.145002
HEC50B	uterus	-0.144634
OCUG1	bile_duct	-0.143353
OAW42	ovary	-0.141402
KMCH1	bile_duct	-0.140141
PLCPRF5	liver	-0.140141
SUPM2	lymphocyte	-0.139392
EW8	bone	-0.139166
NO10	central_nervous_system	-0.138755
GB2	bile_duct	-0.138421
D423MG	central_nervous_system	-0.13786
SNU5	gastric	-0.136769
EJM	plasma_cell	-0.136262
COV362	ovary	-0.135953
SW626	colorectal	-0.13443
ES5	bone	-0.134216
NCIN87	gastric	-0.134182
NCIH1869	lung	-0.13385
LNZTA3WT4	central_nervous_system	-0.133751
PACADD188	pancreas	-0.133479
A431	skin	-0.133139
C2BBE1	colorectal	-0.132355
SNU886	liver	-0.13232
NCIH727	lung	-0.131725
A2058	skin	-0.12927
SNU601	gastric	-0.128825
KYAE1	esophagus	-0.127344
FTC133	thyroid	-0.126741
FADU	upper_aerodigestive	-0.126469
PECAPJ34CLONEC12	upper_aerodigestive	-0.125851
NIHOVCAR3	ovary	-0.124622
UMUC11	urinary_tract	-0.124367
MHHES1	bone	-0.123671
EW7	bone	-0.123022
T47D	breast	-0.122978
SNB75	central_nervous_system	-0.122149
UPCISCC152	upper_aerodigestive	-0.121694
SNU738	central_nervous_system	-0.121587
PEO1	ovary	-0.119412
NP3	central_nervous_system	-0.117568
COLO699	lung	-0.117535
HEC59	uterus	-0.117038
HCC1954	breast	-0.116553
MDAMB435S	skin	-0.11539
SHP77	lung	-0.113363
LPS6	soft_tissue	-0.112597
RDES	bone	-0.112073
8MGBA	central_nervous_system	-0.111278
NCIH2291	lung	-0.111136
MDAMB157	breast	-0.109905
PACADD137	pancreas	-0.107865
NB7	peripheral_nervous_system	-0.107092
WERIRB1	eye	-0.106158
MERO82	lung	-0.105807
NCIH1836	lung	-0.105707
TC32	bone	-0.105581
CAMA1	breast	-0.105026
IGROV1	ovary	-0.104176
UMUC14	urinary_tract	-0.101746
KPL1	breast	-0.101625
EFE184	uterus	-0.099092
HUO9	bone	-0.0987436
P30OHK	blood	-0.0982185
LU135	lung	-0.0981226
COLO824	breast	-0.0973257
M140325	skin	-0.097148
OVMANA	ovary	-0.0962698
DLD1	colorectal	-0.0954186
CCLFPEDS0008T	soft_tissue	-0.0947218
ES8	bone	-0.0916002
SW756	cervix	-0.0913394
RH30	soft_tissue	-0.0909486
HEC251	uterus	-0.0900556
TC106	bone	-0.0887793
Y79	eye	-0.0881902
A673	bone	-0.0869735
MORCPR	lung	-0.086479
UPCISCC090	upper_aerodigestive	-0.0839988
NO11	central_nervous_system	-0.0838929
SKUT1	soft_tissue	-0.0838416
SNU8	ovary	-0.0804328
SCLC22H	lung	-0.0797328
UMUC9	urinary_tract	-0.0789609
HLF	liver	-0.0784817
OCIM2	blood	-0.0782515
MS751	cervix	-0.077472
TE4	esophagus	-0.0772038
HCC44	lung	-0.0770177
JVE127	colorectal	-0.075329
NCIH82	lung	-0.0749376
95T1000	soft_tissue	-0.0749141
HEC1	uterus	-0.0746108
KMBC2	urinary_tract	-0.0736353
CHLA266	soft_tissue	-0.0731047
EW22	bone	-0.0717356
NCIH1975	lung	-0.0713057
SISO	cervix	-0.0707648
LPS141	soft_tissue	-0.0694278
94T778	soft_tissue	-0.0684389
OMM1	eye	-0.068069
HS939T	skin	-0.0673539
LN464	central_nervous_system	-0.0667175
OVCAR8	ovary	-0.0663946
MERO25	lung	-0.0655926
ONCODG1	ovary	-0.064981
IHH4	thyroid	-0.0648991
EFO27	ovary	-0.0645959
SG231	bile_duct	-0.0644082
NCIH2009	lung	-0.063714
JIMT1	breast	-0.0633725
RL952	uterus	-0.0623633
MFE296	uterus	-0.06224
CHAGOK1	lung	-0.0603231
G292CLONEA141B1	bone	-0.058809
SJSA1	bone	-0.0583337
OUMS23	colorectal	-0.057457
SAOS2	bone	-0.0562269
NCIH1694	lung	-0.0557787
NCIH209	lung	-0.0554915
MM485	skin	-0.0537992
COLO684	uterus	-0.0535042
DOTC24510	cervix	-0.0534926
M059K	central_nervous_system	-0.0525678
NCIH522	lung	-0.0512526
YD8	upper_aerodigestive	-0.0496292
SLR20	kidney	-0.0493878
ES2	ovary	-0.0487159
OCIC4P	ovary	-0.0484544
DU145	prostate	-0.0454868
EFO21	ovary	-0.0448816
SKPNDW	bone	-0.0432718
D542MG	central_nervous_system	-0.0429153
HCC70	breast	-0.0421895
PEA1	ovary	-0.0392481
NGP	peripheral_nervous_system	-0.0390668
KD	soft_tissue	-0.0384629
HEC6	uterus	-0.0381565
HCT15	colorectal	-0.0371746
RERFLCAD2	lung	-0.0370238
LN235	central_nervous_system	-0.0369795
HCS2	cervix	-0.0368601
ONDA7	central_nervous_system	-0.0364411
UMUC13	urinary_tract	-0.0356181
HCC1428	breast	-0.0325712
NCIH2171	lung	-0.0296796
CHLA06ATRT	soft_tissue	-0.027217
OS252	bone	-0.0262821
HCC1937	breast	-0.0249594
G402	soft_tissue	-0.024892
TE11	esophagus	-0.0243823
KURAMOCHI	ovary	-0.0233896
TF1	blood	-0.0231524
T3M3	uterus	-0.0231342
JHH1	liver	-0.0218451
TTC642	soft_tissue	-0.0209397
TYKNU	ovary	-0.02044
TE1	esophagus	-0.0195345
HMY1	skin	-0.0193446
LU65	lung	-0.0192047
MONOMAC1	blood	-0.0191141
TEN	uterus	-0.016869
TTC549	soft_tissue	-0.0165753
ESS1	uterus	-0.0161909
SIHA	cervix	-0.0157786
SW1463	colorectal	-0.0106622
SNU1	gastric	-0.0100726
FU97	gastric	-0.0079334
SF767	central_nervous_system	-0.00734708
TASK1	peripheral_nervous_system	-0.00653614
TC71	bone	-0.00650681
BOKU	cervix	-0.00404509
BLUE1	lymphocyte	-0.0039667
TN2	peripheral_nervous_system	-0.00266574
HT3	cervix	-3.593e-05
SNU1041	upper_aerodigestive	0.00232313
MDAMB436	breast	0.00331202
UMUC10	urinary_tract	0.00406764
639V	urinary_tract	0.00406892
CORL311	lung	0.00583438
LNCAPCLONEFGC	prostate	0.00763248
MIAPACA2	pancreas	0.00790968
KYSE270	esophagus	0.00931896
TO14	ovary	0.0143392
HCC2450	lung	0.0148231
NCIH1048	lung	0.0156283
JHUEM1	uterus	0.0157963
CCLFPEDS0003T	soft_tissue	0.018661
LU99	lung	0.0196018
COGE352	bone	0.0196052
NCIH2172	lung	0.0196637
SKGII	uterus	0.0198939
OVISE	ovary	0.0206339
HTMMT	uterus	0.0206943
SKGT2	gastric	0.0224815
CASKI	cervix	0.022512
CAOV3	ovary	0.0229868
PC14	lung	0.0229912
647V	urinary_tract	0.0233046
NCIH2087	lung	0.0236615
SNU1077	uterus	0.0242647
C33A	cervix	0.0245369
SF539	central_nervous_system	0.0251932
UW228	central_nervous_system	0.0260233
BT549	breast	0.0262551
NCIH1155	lung	0.0276617
CAL78	bone	0.0277613
ZR751	breast	0.02815
NCIH2110	lung	0.028453
SCCOHT1	ovary	0.0289114
GI1	central_nervous_system	0.0294511
EMTOKA	uterus	0.0299741
NCIH446	lung	0.030167
OAW28	ovary	0.0303265
A2780	ovary	0.030954
SNU1033	colorectal	0.0325189
OCIP5X	ovary	0.0334886
CAL51	breast	0.0352574
LPS853	soft_tissue	0.0361374
LPS510	soft_tissue	0.0373072
HCC1143	breast	0.0379552
LNZ308	central_nervous_system	0.0387623
93T449	soft_tissue	0.0406604
SNU638	gastric	0.040719
HCC827GR5	lung	0.0408674
VP229	breast	0.0428762
WM793	skin	0.0485077
OVK18	ovary	0.0496149
HMC18	breast	0.051711
GCIY	gastric	0.0521526
UPCISCC154	upper_aerodigestive	0.0525757
5637	urinary_tract	0.0531517
NOS1	bone	0.0534957
UWB1289	ovary	0.0568209
KALS1	central_nervous_system	0.0579628
MCC13	skin	0.0585312
EWS502	bone	0.0606276
COV318	ovary	0.0627124
HOKUG	cervix	0.0644963
MDAMB468	breast	0.0680241
HCC15	lung	0.069244
COV413A	ovary	0.0708604
JAR	uterus	0.074867
HCC827	lung	0.0750083
KARPAS1718	lymphocyte	0.0754048
ISHIKAWAHERAKLIO02ER	uterus	0.0767951
MCC142	skin	0.0790198
LN319	central_nervous_system	0.0808457
NCIH23	lung	0.0826038
HCC2429	lung	0.0883038
JMSU1	urinary_tract	0.0891295
NCIH661	lung	0.0908549
MPP89	lung	0.100819
MCIXC	bone	0.10679
JHUEM7	uterus	0.113122
CHLA10	bone	0.115392
HS729	fibroblast	0.115598
RI1	lymphocyte	0.11827
HOUAI	uterus	0.120604
TCCSUP	urinary_tract	0.127966
TTC709	soft_tissue	0.139444
CAOV4	ovary	0.142185
NCIH1915	lung	0.148724
HA1E	engineered_kidney	0.151335
C4I	cervix	0.153475
COV434	ovary	0.158239
SKES1	bone	0.162076
NCIH2004RT	soft_tissue	0.176529
CAL120	breast	0.184852
PFSK1	central_nervous_system	0.191207
BPH1	prostate	0.206068
NCO2	blood	0.21265
CME1	soft_tissue	0.224314

## Sheet: G. CDK7
Gene effect scores for CDK7 in all cell lines in DepMap data
Cell line name	Lineage	Effect score
NCIH82	lung	-2.77424
SKNSH	peripheral_nervous_system	-2.55585
WAOSEL	blood	-2.54175
ROS50	blood	-2.37597
MJ	lymphocyte	-2.37051
UMUC9	urinary_tract	-2.34778
NB4	blood	-2.33959
KARPAS422	lymphocyte	-2.29994
HCC827	lung	-2.29732
HS939T	skin	-2.29671
EJM	plasma_cell	-2.29133
D283MED	central_nervous_system	-2.28913
DB	lymphocyte	-2.28447
KELLY	peripheral_nervous_system	-2.28237
NB7	peripheral_nervous_system	-2.27299
SMZ1	lymphocyte	-2.26305
PCI4B	upper_aerodigestive	-2.26266
RVH421RPMI	skin	-2.25571
MEC1	blood	-2.25562
PGA1	blood	-2.25232
MERO82	lung	-2.24884
OCIM2	blood	-2.24808
WSUNHL	lymphocyte	-2.24595
NCIH1792	lung	-2.24355
A3KAW	lymphocyte	-2.24202
OCIMY7	plasma_cell	-2.24118
S117	soft_tissue	-2.23258
MM1S	plasma_cell	-2.23228
PK45H	pancreas	-2.23215
TUHR14TKB	kidney	-2.22468
COLO800	skin	-2.22211
L363	plasma_cell	-2.21876
THP1	blood	-2.21171
PF382	blood	-2.20868
RH30	soft_tissue	-2.20691
U937	blood	-2.20587
C32	skin	-2.20528
TR146	upper_aerodigestive	-2.20365
KP4	pancreas	-2.19866
EW1	bone	-2.19086
SNU620	gastric	-2.19039
HCC2429	lung	-2.19016
MSTO211H	lung	-2.18967
BB30HNC	upper_aerodigestive	-2.18665
BICR16	upper_aerodigestive	-2.18378
JHH6	liver	-2.18016
TDOTT	esophagus	-2.17402
KYSE30	esophagus	-2.17204
NAMALWA	lymphocyte	-2.17005
MFE319	uterus	-2.16958
SKN3	upper_aerodigestive	-2.16506
MM253	skin	-2.16452
TTC442	soft_tissue	-2.16437
SHI1	blood	-2.16246
SNU308	bile_duct	-2.15862
SF767	central_nervous_system	-2.15523
NCIH446	lung	-2.15391
JURLMK1	blood	-2.15265
MOLM13	blood	-2.14799
SUDHL4	lymphocyte	-2.14782
OAW28	ovary	-2.14672
SCC25	upper_aerodigestive	-2.14627
CHLA10	bone	-2.14187
SUM149PT	breast	-2.14028
TASK1	peripheral_nervous_system	-2.13948
INA6	plasma_cell	-2.13856
KMS20	plasma_cell	-2.13796
CCLFUPGI0005T	gastric	-2.13683
SNU601	gastric	-2.13491
LN235	central_nervous_system	-2.13452
SNU475	liver	-2.13201
H4	central_nervous_system	-2.13196
RPMI8226	plasma_cell	-2.13136
NO36	lung	-2.13111
LXF289	lung	-2.12934
RVH421SKINFV1	skin	-2.12922
WM1799	skin	-2.12913
SNU1077	uterus	-2.12768
JJN3	plasma_cell	-2.12683
COGE352	bone	-2.12486
EOL1	blood	-2.12437
U251MGDM	central_nervous_system	-2.12414
NB69	peripheral_nervous_system	-2.12365
GSS	gastric	-2.12351
TCCPAN2	pancreas	-2.12309
M040416	skin	-2.12278
DMS53	lung	-2.12219
F36P	blood	-2.12038
HOTHC	thyroid	-2.11976
PCI15A	upper_aerodigestive	-2.11922
MCC142	skin	-2.11697
NCIH1299	lung	-2.11255
LPS6	soft_tissue	-2.11056
SEMK2	blood	-2.10996
EGI1	bile_duct	-2.10992
MALME3M	skin	-2.10904
OCILY18	lymphocyte	-2.10855
RT112	urinary_tract	-2.10823
KYSE270	esophagus	-2.10691
SAT	upper_aerodigestive	-2.10616
YH13	central_nervous_system	-2.10577
HEY	ovary	-2.1041
OCIMY5	plasma_cell	-2.10304
ONCODG1	ovary	-2.10208
CAL29	urinary_tract	-2.10139
5637	urinary_tract	-2.10049
NALM6	blood	-2.10037
EW7	bone	-2.09986
KYSE150	esophagus	-2.09699
M07E	blood	-2.09458
PACADD119	pancreas	-2.09366
MERO14	lung	-2.09299
YKG1	central_nervous_system	-2.09293
TF1	blood	-2.09208
CHAGOK1	lung	-2.09188
NO10	central_nervous_system	-2.09087
WM983B	skin	-2.09036
L1236	lymphocyte	-2.08752
NCO2	blood	-2.08673
OVTOKO	ovary	-2.08556
RVH421	skin	-2.08516
JVE127	colorectal	-2.08477
UMRC3	kidney	-2.0827
ES8	bone	-2.08258
H103	upper_aerodigestive	-2.08216
SKMG1	central_nervous_system	-2.08145
SCC4	upper_aerodigestive	-2.07976
HMY1	skin	-2.07937
JVM3	blood	-2.07804
JHOM1	ovary	-2.07549
EW8	bone	-2.07529
H157	upper_aerodigestive	-2.07455
DU145	prostate	-2.07329
KP1N	pancreas	-2.07316
KMCH1	bile_duct	-2.07193
SLVL	lymphocyte	-2.07029
HT	lymphocyte	-2.06919
COLO680N	esophagus	-2.06887
SW620	colorectal	-2.06875
IPC298	skin	-2.06859
DANG	pancreas	-2.06851
SET2	blood	-2.06836
COV504	ovary	-2.06808
BICR31	upper_aerodigestive	-2.06774
SAOS2	bone	-2.06662
NZM3	skin	-2.06651
HT144	skin	-2.06608
JMSU1	urinary_tract	-2.0654
HTMMT	uterus	-2.06539
OV90	ovary	-2.06536
BICR6	upper_aerodigestive	-2.06523
D341	central_nervous_system	-2.06505
YD38	upper_aerodigestive	-2.06407
BFTC905	urinary_tract	-2.06376
NCIH3122	lung	-2.06332
A375SKINCJ2	skin	-2.06288
BT549	breast	-2.06286
A375RPMI	skin	-2.06224
MM386	skin	-2.0613
UACC62SKINCJ1	skin	-2.06118
FARAGE	lymphocyte	-2.06078
NALM16	blood	-2.0602
ES2	ovary	-2.06006
NCIH460	lung	-2.05872
KMS26	plasma_cell	-2.05862
KYSE510	esophagus	-2.05837
TYKNU	ovary	-2.05796
LU99	lung	-2.0569
MM426	skin	-2.05672
SNU387	liver	-2.05636
KMS18	plasma_cell	-2.05622
MV411	blood	-2.05567
253J	urinary_tract	-2.05519
BC3C	urinary_tract	-2.05514
TANOUE	blood	-2.05235
UMUC13	urinary_tract	-2.05201
LI7	liver	-2.05098
HCC1359	lung	-2.05074
HS944T	skin	-2.04857
SNU81	colorectal	-2.0482
KYSE180	esophagus	-2.04806
GSU	gastric	-2.04766
EWS502	bone	-2.04765
NOZ	bile_duct	-2.04751
NCIH841	lung	-2.0463
NCIH1155	lung	-2.04493
BLUE1	lymphocyte	-2.04417
JOPACA1	pancreas	-2.04389
SNU1105	central_nervous_system	-2.04266
C10	colorectal	-2.04263
OC316	ovary	-2.04246
KMRC20	kidney	-2.0424
GB2	bile_duct	-2.0411
TT1TKB	colorectal	-2.03967
BICR78	upper_aerodigestive	-2.03834
PACADD137	pancreas	-2.03812
PATU8988T	pancreas	-2.03748
RH28	soft_tissue	-2.03693
BT16	soft_tissue	-2.03641
OE33	esophagus	-2.03639
PK1	pancreas	-2.03592
L33	pancreas	-2.03574
KMM1	plasma_cell	-2.03527
JHUEM1	uterus	-2.03516
SW1088	central_nervous_system	-2.03514
NCIH1703	lung	-2.03395
SNU478	bile_duct	-2.03373
LU135	lung	-2.03217
TFK1	bile_duct	-2.03153
SAS	upper_aerodigestive	-2.03053
SNU61	colorectal	-2.02806
A2780	ovary	-2.02401
COLO699	lung	-2.02397
CH157MN	central_nervous_system	-2.02325
COGAR359	soft_tissue	-2.02229
NCIH1693	lung	-2.0206
WM2664	skin	-2.02039
SKNEP1	bone	-2.01969
SYO1	soft_tissue	-2.01929
CCLFPEDS0008T	soft_tissue	-2.01834
C2BBE1	colorectal	-2.0183
EKVX	lung	-2.01814
KYSE410	esophagus	-2.01777
OPM2	plasma_cell	-2.01715
SNU216	gastric	-2.01694
KYSE220	esophagus	-2.01645
NCIH2004RT	soft_tissue	-2.01639
HUH1	liver	-2.01461
HSC2	upper_aerodigestive	-2.0145
A549	lung	-2.01432
HSSCH2	central_nervous_system	-2.01275
KE37	blood	-2.01231
A375SKINCJ1	skin	-2.0121
SNU840	ovary	-2.01117
BCPAP	thyroid	-2.01098
LN428	central_nervous_system	-2.0097
AMO1	plasma_cell	-2.00952
BICR56	upper_aerodigestive	-2.00785
BPH1	prostate	-2.00719
MERO41	lung	-2.00709
647V	urinary_tract	-2.0056
VAESBJ	soft_tissue	-2.00514
SUDHL1	lymphocyte	-2.0051
8MGBA	central_nervous_system	-2.00403
UMUC7	urinary_tract	-2.00383
WM3211	skin	-2.00323
NCIH358	lung	-2.00322
OSRC2	kidney	-2.00294
HCC2450	lung	-2.00231
KMRC3	kidney	-2.00205
REH	blood	-2.00146
NCIH28	lung	-2.00134
LN382	central_nervous_system	-2.00089
NCIH838	lung	-2.00002
TE6	esophagus	-1.99895
OCIC4P	ovary	-1.99893
C4II	cervix	-1.99872
PCI6A	upper_aerodigestive	-1.99861
RMSYM	soft_tissue	-1.99853
JURKAT	blood	-1.99641
CHLA06ATRT	soft_tissue	-1.99584
PANC1	pancreas	-1.9957
UMUC10	urinary_tract	-1.99561
P4E6	prostate	-1.99548
YD8	upper_aerodigestive	-1.9953
RL952	uterus	-1.99526
PL4	pancreas	-1.99505
OMM25	eye	-1.99491
TC205	bone	-1.99484
SNU685	uterus	-1.99443
CAOV3	ovary	-1.99431
C75	colorectal	-1.99399
MERO25	lung	-1.99302
SNU1041	upper_aerodigestive	-1.99236
SNU213	pancreas	-1.99231
SUPT1	blood	-1.99185
HUO9	bone	-1.99146
ONE58	lung	-1.99089
HEC265	uterus	-1.98996
MDAMB435S	skin	-1.98959
LAN2	peripheral_nervous_system	-1.98922
HOP62	lung	-1.98651
SNU1076	upper_aerodigestive	-1.98522
UACC62	skin	-1.98519
MDAMB231	breast	-1.98515
SNU761	liver	-1.98486
RKO	colorectal	-1.98319
NP2	central_nervous_system	-1.98281
BECKER	central_nervous_system	-1.98089
HT144SKINFV2	skin	-1.98074
FTC133	thyroid	-1.98046
DAOY	central_nervous_system	-1.98043
NCIH322	lung	-1.98016
TGBC1TKB	bile_duct	-1.97996
UMUC3	urinary_tract	-1.97799
CAL51	breast	-1.97796
U2OS	bone	-1.97788
KD	soft_tissue	-1.97761
U343	central_nervous_system	-1.97729
KYSE140	esophagus	-1.97617
D423MG	central_nervous_system	-1.97512
A375SKINCJ3	skin	-1.97485
PK8	pancreas	-1.97449
NCIH1048	lung	-1.97436
SKMEL19	skin	-1.97419
H376	upper_aerodigestive	-1.97373
F5	central_nervous_system	-1.9734
PATU8988S	pancreas	-1.97261
HCC44	lung	-1.97172
U118MG	central_nervous_system	-1.97161
CAL120	breast	-1.97126
EVSAT	breast	-1.97115
ICC15	bile_duct	-1.97031
NCIH727	lung	-1.97006
JHU011	upper_aerodigestive	-1.96938
CCLFPEDS0003T	soft_tissue	-1.96856
SUDHL8	lymphocyte	-1.96845
P2URK562	blood	-1.9678
UMUC1	urinary_tract	-1.96771
LPS853	soft_tissue	-1.96766
SW626	colorectal	-1.96751
HSC3	upper_aerodigestive	-1.96583
DOK	upper_aerodigestive	-1.96571
UPCISCC040	upper_aerodigestive	-1.9657
ICC8	bile_duct	-1.96547
CORL23	lung	-1.96537
H357	upper_aerodigestive	-1.96519
NP5	central_nervous_system	-1.96479
SKGII	uterus	-1.96357
ABC1	lung	-1.96328
NCIH2171	lung	-1.9631
IGR39	skin	-1.96292
OVK18	ovary	-1.96287
YD15	upper_aerodigestive	-1.96163
FLO1	esophagus	-1.96074
ASH3	thyroid	-1.95987
SNU1196	bile_duct	-1.95957
C4I	cervix	-1.95939
HCC2935	lung	-1.95897
UMUC14	urinary_tract	-1.95895
CCLP1	bile_duct	-1.95836
SCCOHT1	ovary	-1.95796
KIJK	lymphocyte	-1.95795
KU1919	urinary_tract	-1.95771
SW1116	colorectal	-1.95757
NGP	peripheral_nervous_system	-1.95735
SJSA1	bone	-1.95716
NCIH2023	lung	-1.95706
GCT	soft_tissue	-1.95658
RAJI	lymphocyte	-1.95615
OCUM1	gastric	-1.9558
NCIH209	lung	-1.95553
HS936T	skin	-1.95306
MEL285	eye	-1.95271
UPCISCC074	upper_aerodigestive	-1.95173
SW1573	lung	-1.95149
SEM	blood	-1.95055
CMK115	blood	-1.95039
NB17	peripheral_nervous_system	-1.95013
2313287	gastric	-1.94972
SKRC20	kidney	-1.94916
COLO684	uterus	-1.94889
MCC13	skin	-1.94859
A253	upper_aerodigestive	-1.94814
GCIY	gastric	-1.94799
SHMAC5	prostate	-1.94768
SIHA	cervix	-1.9476
TE11	esophagus	-1.94753
CCFSTTG1	central_nervous_system	-1.9471
SW1463	colorectal	-1.9458
KNS62	lung	-1.94548
HEL9217	blood	-1.94515
PECAPJ15	upper_aerodigestive	-1.9443
LN443	central_nervous_system	-1.94405
TC106	bone	-1.94328
CFPAC1	pancreas	-1.94303
HT115	colorectal	-1.94299
SNU638	gastric	-1.9426
SLR20	kidney	-1.94238
U251MG	central_nervous_system	-1.94137
9505BIK	pancreas	-1.94133
SNGM	uterus	-1.94067
RPE1SS48	engineered	-1.94049
RERFLCAI	lung	-1.94028
FADU	upper_aerodigestive	-1.93909
SKMM2	plasma_cell	-1.93905
PATU8902	pancreas	-1.9378
UPCISCC111	upper_aerodigestive	-1.93756
OCIP5X	ovary	-1.93739
8505C	thyroid	-1.93678
UMUC6	urinary_tract	-1.93632
KARPAS299	lymphocyte	-1.93541
SCC9	upper_aerodigestive	-1.93472
OE21	esophagus	-1.9341
NCIH1836	lung	-1.93351
SKBR3	breast	-1.93327
HEYA8	ovary	-1.93322
HSOS1	bone	-1.93322
LN18	central_nervous_system	-1.9331
HUH7	liver	-1.93305
TC71	bone	-1.9329
HT1080	soft_tissue	-1.93253
EW16	bone	-1.93219
A673	bone	-1.93193
143B	bone	-1.93105
UMUC16	urinary_tract	-1.93096
OVISE	ovary	-1.93067
KON	upper_aerodigestive	-1.93009
COLO792	skin	-1.93
LNCAPCLONEFGC	prostate	-1.92986
KOSC2	upper_aerodigestive	-1.9294
PLCPRF5	liver	-1.92936
HHUA	uterus	-1.92878
KU812	blood	-1.92859
SNU1033	colorectal	-1.92855
HS683	central_nervous_system	-1.92794
RCHACV	blood	-1.92781
CCLFPEDS0001T	kidney	-1.92754
TE8	esophagus	-1.92721
HS294T	skin	-1.92674
LK2	lung	-1.92643
786O	kidney	-1.92633
HB1119	blood	-1.92633
SSP25	bile_duct	-1.92613
JHH1	liver	-1.92607
ESS1	uterus	-1.92582
HCC1428	breast	-1.92538
MCIXC	bone	-1.92521
SKMES1	lung	-1.92519
KCL22	blood	-1.92511
PANC0203	pancreas	-1.92464
L428	lymphocyte	-1.92407
LN229	central_nervous_system	-1.92357
SUM1315MO2	breast	-1.92106
BFTC909	kidney	-1.92103
CJM	skin	-1.92069
MCC26	skin	-1.92064
KALS1	central_nervous_system	-1.92056
UPCISCC026	upper_aerodigestive	-1.91922
SKNBE2	peripheral_nervous_system	-1.9182
WM88	skin	-1.91802
NOMO1	blood	-1.91755
UPCISCC152	upper_aerodigestive	-1.91741
SH4	skin	-1.91733
ECC2	bile_duct	-1.91665
MFE280	uterus	-1.91613
DU4475	breast	-1.91503
CASKI	cervix	-1.914
639V	urinary_tract	-1.91382
NO11	central_nervous_system	-1.91371
HCE4	esophagus	-1.91366
NB10	peripheral_nervous_system	-1.91277
HPAFII	pancreas	-1.91242
DOTC24510	cervix	-1.91226
OACM51	esophagus	-1.91029
H413	upper_aerodigestive	-1.90838
OUMS23	colorectal	-1.90795
UW228	central_nervous_system	-1.9077
HSC5	skin	-1.90746
SHP77	lung	-1.90667
GI1	central_nervous_system	-1.90443
HKGZCC	bile_duct	-1.904
NCIH1944	lung	-1.90387
KARPAS1718	lymphocyte	-1.90276
T3M3	uterus	-1.90275
K562	blood	-1.90223
HEC59	uterus	-1.90172
SUM159PT	breast	-1.90168
SIMA	peripheral_nervous_system	-1.90101
TGBC18TKB	colorectal	-1.90092
K029AX	skin	-1.90046
SNU738	central_nervous_system	-1.89877
HSQ89	upper_aerodigestive	-1.89854
SHSY5Y	peripheral_nervous_system	-1.89849
JIMT1	breast	-1.89847
HS729	fibroblast	-1.89838
SKNAS	peripheral_nervous_system	-1.89831
Y79	eye	-1.89795
LPS27	soft_tissue	-1.89735
SKPNDW	bone	-1.89733
SNU1	gastric	-1.89707
COV362	ovary	-1.89661
LPS510	soft_tissue	-1.89641
SNU503	colorectal	-1.89578
SUM229PE	breast	-1.89577
UMUC5	urinary_tract	-1.89566
JHESOAD1	esophagus	-1.89564
JR	soft_tissue	-1.89529
SW1271	lung	-1.89519
HCC1806	breast	-1.89475
KNS60	central_nervous_system	-1.89472
PEA1	ovary	-1.89463
SNU398	liver	-1.89372
KASUMI1	blood	-1.89283
CAL33	upper_aerodigestive	-1.8925
PECAPJ41CLONED2	upper_aerodigestive	-1.89238
AML193	blood	-1.89169
OSC19	upper_aerodigestive	-1.89156
ONDA9	central_nervous_system	-1.89063
HKA1	skin	-1.89025
MHHES1	bone	-1.88946
UPCISCC131	upper_aerodigestive	-1.88935
D502MG	central_nervous_system	-1.88918
PANC1005	pancreas	-1.88893
KMBC2	urinary_tract	-1.88866
NCIH2170	lung	-1.88829
ANGMCSS	central_nervous_system	-1.88828
CAL27	upper_aerodigestive	-1.88816
UOK101	kidney	-1.88805
HGC27	gastric	-1.88784
C33A	cervix	-1.8865
TGW	peripheral_nervous_system	-1.88642
SW1990	pancreas	-1.88584
CAL78	bone	-1.88447
SKMEL30	skin	-1.88419
NP3	central_nervous_system	-1.88408
MUGCHOR1	bone	-1.88377
OCIAML2	blood	-1.88358
SW982	soft_tissue	-1.88238
HS852T	skin	-1.88215
DBTRG05MG	central_nervous_system	-1.88207
UBLC1	urinary_tract	-1.88161
RH4	soft_tissue	-1.88029
PSN1	pancreas	-1.8795
CCSW1	bile_duct	-1.8793
JEG3	uterus	-1.87807
HSC1	skin	-1.8772
PC14	lung	-1.87701
ONDA8	central_nervous_system	-1.87656
NUGC3	gastric	-1.87644
RERFLCAD1	lung	-1.87644
HARA	lung	-1.87531
TOV21G	ovary	-1.8747
TTC549	soft_tissue	-1.87376
MFM223	breast	-1.87365
ACCMESO1	lung	-1.87343
NCIH2452	lung	-1.87324
BXPC3	pancreas	-1.87314
JM1	blood	-1.87251
T47D	breast	-1.8723
TEN	uterus	-1.87191
MOGGUVW	central_nervous_system	-1.87181
MIAPACA2	pancreas	-1.87127
SLR23	kidney	-1.87098
ICC9	bile_duct	-1.87086
UWB1289	ovary	-1.87082
SKGT4	esophagus	-1.87079
NCIH1092	lung	-1.87069
WM115	skin	-1.87022
TCCSUP	urinary_tract	-1.86939
KNS42	central_nervous_system	-1.86933
SNU5	gastric	-1.86855
COV413A	ovary	-1.86853
NCIH1648	lung	-1.86781
TE10	esophagus	-1.86635
HCA1	cervix	-1.86585
A2058	skin	-1.86577
SNUC1	colorectal	-1.86563
LN340	central_nervous_system	-1.86503
TE5	esophagus	-1.86422
YAPC	pancreas	-1.86388
KP3	pancreas	-1.86364
JMURTK2	kidney	-1.86322
SNU869	bile_duct	-1.86295
LCLC97TM1	lung	-1.86255
GAMG	central_nervous_system	-1.8621
MEL202	eye	-1.86206
RPE1SS77	engineered	-1.86081
ARH77	engineered	-1.86058
MDAMB468	breast	-1.86001
HOKUG	cervix	-1.85962
TTC642	soft_tissue	-1.85955
TUHR4TKB	kidney	-1.85922
ICC3	bile_duct	-1.85907
SNU1066	upper_aerodigestive	-1.85904
SNU46	upper_aerodigestive	-1.85889
ISTMES2	lung	-1.85889
ZR751	breast	-1.85887
OVCA420	ovary	-1.85801
KYSE520	esophagus	-1.8578
TT2609C02	thyroid	-1.8566
KINGS1	central_nervous_system	-1.85607
SNU668	gastric	-1.85514
CHLA266	soft_tissue	-1.85502
LNZTA3WT4	central_nervous_system	-1.85466
SF295	central_nervous_system	-1.85457
SUM102PT	breast	-1.85435
NCIH661	lung	-1.85386
RERFLCAD2	lung	-1.85385
RDES	bone	-1.85381
P31FUJ	blood	-1.85329
NCIH1694	lung	-1.85309
MELHO	skin	-1.85233
HCS2	cervix	-1.85212
SUDHL10	lymphocyte	-1.852
HCT116	colorectal	-1.85198
PFSK1	central_nervous_system	-1.85097
SF539	central_nervous_system	-1.85049
BE2M17	peripheral_nervous_system	-1.84972
HCC461	lung	-1.84946
94T778	soft_tissue	-1.8481
22RV1	prostate	-1.84801
KYAE1	esophagus	-1.84762
GB1	central_nervous_system	-1.84735
MERO95	lung	-1.84732
RD	soft_tissue	-1.84708
HCC1143	breast	-1.84672
CW9019	soft_tissue	-1.84628
A375	skin	-1.84399
CHLA15	peripheral_nervous_system	-1.84258
PANC0403	pancreas	-1.84233
LOVO	colorectal	-1.84177
WM793	skin	-1.84141
ONDA7	central_nervous_system	-1.84124
SCLC22H	lung	-1.84006
SKOV3	ovary	-1.83974
HMC18	breast	-1.83881
SW48	colorectal	-1.83819
OS252	bone	-1.83807
CII	blood	-1.83788
JHH5	liver	-1.83687
NMCG1	central_nervous_system	-1.83681
OSC20	upper_aerodigestive	-1.8368
HA1E	engineered_kidney	-1.83516
LN464	central_nervous_system	-1.83437
HSC4	upper_aerodigestive	-1.83229
MKN45	gastric	-1.83184
NP8	central_nervous_system	-1.83163
WERIRB1	eye	-1.83141
ESO26	esophagus	-1.83128
SNUC4	colorectal	-1.83113
NB5	peripheral_nervous_system	-1.83059
LN319	central_nervous_system	-1.82915
MPP89	lung	-1.82786
LNZ308	central_nervous_system	-1.82751
TE4	esophagus	-1.82732
SNU410	pancreas	-1.82637
SKUT1	soft_tissue	-1.82631
MCAS	ovary	-1.82611
PACADD165	pancreas	-1.82451
MFE296	uterus	-1.82447
NB1	peripheral_nervous_system	-1.82423
TN2	peripheral_nervous_system	-1.82346
NCIH2172	lung	-1.82283
COV318	ovary	-1.82238
TTC709	soft_tissue	-1.82229
C8166	lymphocyte	-1.82148
VMCUB1	urinary_tract	-1.82148
MEL290	eye	-1.82071
SNU886	liver	-1.81984
RPMI7951	skin	-1.81937
NCIH2122	lung	-1.81935
SNU201	central_nervous_system	-1.81887
JHOS2	ovary	-1.81798
KMS27	plasma_cell	-1.81794
SF126	central_nervous_system	-1.81659
UPCISCC154	upper_aerodigestive	-1.81585
TMK1	gastric	-1.81569
MERO83	lung	-1.81566
OAW42	ovary	-1.81539
21NT	breast	-1.81267
LS180	colorectal	-1.8122
TE1	esophagus	-1.81185
42MGBA	central_nervous_system	-1.8118
BL70	lymphocyte	-1.81175
MDST8	colorectal	-1.81067
HEC251	uterus	-1.80825
T3M4	pancreas	-1.80791
SF172	central_nervous_system	-1.80696
SHMAC4	prostate	-1.80638
EMTOKA	uterus	-1.80585
8305C	thyroid	-1.80559
SW579	thyroid	-1.80531
LB1047RCC	kidney	-1.80422
SKNMC	bone	-1.80289
LUDLU1	lung	-1.80179
BHY	upper_aerodigestive	-1.80102
NCIH1437	lung	-1.80029
OVCAR5	ovary	-1.79786
SKNO1	blood	-1.79778
HS695T	skin	-1.79713
KYSE450	esophagus	-1.79705
ICC108	bile_duct	-1.79696
NCIH1793	lung	-1.79634
MELJUSO	skin	-1.79621
RT11284	urinary_tract	-1.7957
NCIH1339	lung	-1.79551
AM38	central_nervous_system	-1.79461
ST486	lymphocyte	-1.79454
KML1	lymphocyte	-1.79447
HEC1B	uterus	-1.79329
PANC0813	pancreas	-1.79209
NCIH2009	lung	-1.79102
JHOC5	ovary	-1.79084
MKN74	gastric	-1.79042
OVCAR8	ovary	-1.78916
OCIAML3	blood	-1.78851
HUH6	liver	-1.78811
RKN	soft_tissue	-1.78805
RPE1SS119	engineered	-1.78736
ONS76	central_nervous_system	-1.78654
VP229	breast	-1.78627
LU65	lung	-1.7856
NCIH1755	lung	-1.7854
BIN67	ovary	-1.78517
PECAPJ34CLONEC12	upper_aerodigestive	-1.7844
KATOIII	gastric	-1.78352
JHH4	liver	-1.78191
LO68	lung	-1.78074
LS513	colorectal	-1.77787
RHJT	soft_tissue	-1.77744
U2904	lymphocyte	-1.77664
HLF	liver	-1.77533
DEL	lymphocyte	-1.77363
WM3772F	eye	-1.77291
A431	skin	-1.77261
HCC56	colorectal	-1.77132
TE9	esophagus	-1.77128
OCUG1	bile_duct	-1.7706
ICC137	bile_duct	-1.77001
G292CLONEA141B1	bone	-1.76959
EBC1	lung	-1.76915
MORCPR	lung	-1.76901
697	blood	-1.76841
KLE	uterus	-1.76823
NCIH522	lung	-1.76784
SH10TC	gastric	-1.76768
NCIH1915	lung	-1.76735
LP1	plasma_cell	-1.76646
NCIH1650	lung	-1.76562
M059K	central_nervous_system	-1.76429
LPS141	soft_tissue	-1.76404
COV434	ovary	-1.76273
ECGI10	esophagus	-1.76089
NCIH2291	lung	-1.7591
MM370	skin	-1.7589
C80	colorectal	-1.75885
OVMIU	ovary	-1.75876
HCC1187	breast	-1.75875
OCUBM	breast	-1.75863
NCIH211	lung	-1.75838
CI	blood	-1.75686
IM95	gastric	-1.75569
YSCCC	bile_duct	-1.75502
NCIH1869	lung	-1.75496
MUTZ8	blood	-1.75489
JHC7	bone	-1.75443
CORL105	lung	-1.75344
SKN	uterus	-1.75307
HCC366	lung	-1.75207
RERFLCSQ1	lung	-1.75113
CME1	soft_tissue	-1.7507
UACC893	breast	-1.75013
BHT101	thyroid	-1.74965
PCI38	upper_aerodigestive	-1.74634
BT12	soft_tissue	-1.7458
TOV112D	ovary	-1.74534
NCIH23	lung	-1.74534
KYSE70	esophagus	-1.74315
SKNDZ	peripheral_nervous_system	-1.74271
JHH7	liver	-1.74109
UMUC11	urinary_tract	-1.73929
KKU100	bile_duct	-1.73917
T84	colorectal	-1.73843
HS766T	pancreas	-1.73821
SNU1079	bile_duct	-1.7378
KE97	plasma_cell	-1.73772
SU8686	pancreas	-1.73692
MM485	skin	-1.73631
KMS11	plasma_cell	-1.73616
T3M5	thyroid	-1.73609
G415	bile_duct	-1.73554
NCIH2887	lung	-1.73467
LS	peripheral_nervous_system	-1.73309
NCIH1581	lung	-1.73307
ISHIKAWAHERAKLIO02ER	uterus	-1.73291
HEC116	uterus	-1.73265
SEKI	skin	-1.73264
SCABER	urinary_tract	-1.73101
COLO824	breast	-1.73085
SMSCTR	soft_tissue	-1.72904
NCIH2052	lung	-1.72794
COLO679	skin	-1.72634
VCAP	prostate	-1.72586
MHHNB11	peripheral_nervous_system	-1.72319
UHO1	lymphocyte	-1.71958
JHU029	upper_aerodigestive	-1.71932
TC138	bone	-1.71819
C84	colorectal	-1.71748
NCIH1975	lung	-1.71603
KKU213	bile_duct	-1.71559
RI1	lymphocyte	-1.71508
COLO201	colorectal	-1.71491
HCC70	breast	-1.71384
IGROV1	ovary	-1.7134
MM383	skin	-1.71303
HCC515	lung	-1.71214
NCIH1355	lung	-1.71201
MONOMAC1	blood	-1.71039
EN	uterus	-1.71012
RPE1SS51	engineered	-1.70783
SF268	central_nervous_system	-1.70732
UPCISCC116	upper_aerodigestive	-1.70699
U87MG	central_nervous_system	-1.70441
DKMG	central_nervous_system	-1.70413
JHOS4	ovary	-1.70284
MC116	lymphocyte	-1.70244
TL1	lymphocyte	-1.70237
DOV13	ovary	-1.70061
SKES1	bone	-1.69975
HT55	colorectal	-1.69909
SNU449	liver	-1.69847
CAL12T	lung	-1.69841
COGN278	peripheral_nervous_system	-1.69828
MDAMB415	breast	-1.69767
RMGI	ovary	-1.69704
A172	central_nervous_system	-1.69682
HT3	cervix	-1.69614
NCIH2110	lung	-1.69281
GIMEN	peripheral_nervous_system	-1.69277
SKMEL2	skin	-1.69205
NCIH2087	lung	-1.69077
KCIMOH1	pancreas	-1.68781
HUCCT1	bile_duct	-1.68727
PEO1	ovary	-1.68721
PA1	ovary	-1.68678
TC32	bone	-1.68603
HEC6	uterus	-1.68598
UACC257	skin	-1.68598
HEC50B	uterus	-1.68542
NZOV9	ovary	-1.68532
YAMATO	soft_tissue	-1.68165
HCC2998	colorectal	-1.68134
NB6	peripheral_nervous_system	-1.68103
NCIH2286	lung	-1.67897
SW837	colorectal	-1.67812
SW756	cervix	-1.67719
HCC827GR5	lung	-1.67661
LCLC103H	lung	-1.67617
M140325	skin	-1.67516
HUPT4	pancreas	-1.67508
A388	epidermoid_carcinoma	-1.67384
CHP134	peripheral_nervous_system	-1.67313
COGN305	peripheral_nervous_system	-1.66549
ES5	bone	-1.66491
JHUEM7	uterus	-1.66448
ICC106	bile_duct	-1.66447
EPLC272H	lung	-1.66424
CORL47	lung	-1.65956
CAL62	thyroid	-1.65816
COLO320	colorectal	-1.65722
ICC4	bile_duct	-1.6557
IGR1	skin	-1.65441
HT1376	urinary_tract	-1.65391
EW22	bone	-1.65373
CALU1	lung	-1.64572
HCC1954	breast	-1.64532
LC1SQ	lung	-1.64506
NCIH1666	lung	-1.63984
T98G	central_nervous_system	-1.63348
EFM19	breast	-1.63175
KO52	blood	-1.63071
HT29	colorectal	-1.62944
ISTMEL1	skin	-1.62787
HSC39	gastric	-1.62748
RBE	bile_duct	-1.62741
NCIH1573	lung	-1.62697
PCI30	upper_aerodigestive	-1.6243
NCIH647	lung	-1.62286
NCIH2030	lung	-1.62193
HCC1395	breast	-1.62185
HEL	blood	-1.62136
NIHOVCAR3	ovary	-1.62023
JHU022	upper_aerodigestive	-1.61861
LS1034	colorectal	-1.61669
H3118	upper_aerodigestive	-1.61646
769P	kidney	-1.61514
NCIH520	lung	-1.61434
SCMCRM2	soft_tissue	-1.61214
MMAC	skin	-1.61146
NCIH526	lung	-1.61021
SUIT2	pancreas	-1.61019
T24	urinary_tract	-1.60887
TKKK	bile_duct	-1.60884
SNU1544	colorectal	-1.60325
PACADD188	pancreas	-1.60259
ECC4	colorectal	-1.60233
TM31	central_nervous_system	-1.59974
SNB75	central_nervous_system	-1.59877
SNU719	gastric	-1.59521
RMUGS	ovary	-1.59476
59M	ovary	-1.59428
KPNYS	peripheral_nervous_system	-1.59009
EFO27	ovary	-1.58827
RL	lymphocyte	-1.58762
RCC10RGB	kidney	-1.58302
ES4	bone	-1.583
HT1197	urinary_tract	-1.5815
CAOV4	ovary	-1.57804
D458	central_nervous_system	-1.57798
NCIH2882	lung	-1.5772
JL1	lung	-1.57695
RCM1	colorectal	-1.57685
OCILY19	lymphocyte	-1.57653
D425	central_nervous_system	-1.57623
CA922	upper_aerodigestive	-1.57605
MDAMB436	breast	-1.57485
FU97	gastric	-1.57319
SW954	cervix	-1.57201
NCIH1993	lung	-1.57175
MCF7	breast	-1.57108
KM12	colorectal	-1.57096
TGBC52TKB	bile_duct	-1.56689
HCC1419	breast	-1.56631
ESO51	esophagus	-1.5629
93T449	soft_tissue	-1.5619
SNU16	gastric	-1.55848
SUSA	embryo	-1.55598
CORL311	lung	-1.55497
HCC1937	breast	-1.55189
NCIH2126	lung	-1.55025
HS578T	breast	-1.54981
DETROIT562	upper_aerodigestive	-1.54969
NOS1	bone	-1.54708
CAKI1	kidney	-1.54676
HUPT3	pancreas	-1.54578
ICC2	bile_duct	-1.54326
KURAMOCHI	ovary	-1.54264
ASPC1	pancreas	-1.5403
KPNYN	peripheral_nervous_system	-1.5379
LB771HNC	upper_aerodigestive	-1.53783
SKGT2	gastric	-1.53464
CAS1	central_nervous_system	-1.53348
NCIH292	lung	-1.53341
SW156	kidney	-1.53275
AGS	gastric	-1.53127
HEPG2	liver	-1.52803
ICC10	bile_duct	-1.52371
NB13	peripheral_nervous_system	-1.51564
A427	lung	-1.51186
UPCISCC200	upper_aerodigestive	-1.51149
MEL270	eye	-1.50747
SCS214	soft_tissue	-1.50614
SNU8	ovary	-1.5061
CHLA57	bone	-1.504
MDAMB157	breast	-1.50008
MM127	skin	-1.49747
NCIN87	gastric	-1.49615
SKNFI	peripheral_nervous_system	-1.49543
SKRC31	kidney	-1.49507
IHH4	thyroid	-1.49287
P30OHK	blood	-1.48969
SNU349	kidney	-1.48726
EM2	blood	-1.48602
SW403	colorectal	-1.48523
GP5D	colorectal	-1.48142
SNU182	liver	-1.48009
BICR10	upper_aerodigestive	-1.47764
HDMYZ	NA	-1.47556
PACADD161	pancreas	-1.47223
OMM1	eye	-1.47189
MDAMB453	breast	-1.47081
ICC12	bile_duct	-1.46472
UMCHOR1	bone	-1.46231
KYO1	blood	-1.46091
SISO	cervix	-1.45996
COLO205	colorectal	-1.45929
HO1U1	upper_aerodigestive	-1.45533
SNUC5	colorectal	-1.45532
SLR24	kidney	-1.45132
SUM52PE	breast	-1.44751
RCCFG2	kidney	-1.44482
SNU423	liver	-1.44206
NCCMPNST2C1	peripheral_nervous_system	-1.43754
D542MG	central_nervous_system	-1.43304
LMSU	gastric	-1.42994
95T1000	soft_tissue	-1.42277
LOUNH91	lung	-1.41919
HT144SKINFV1	skin	-1.41835
KE39	gastric	-1.41521
OVMANA	ovary	-1.41414
TO14	ovary	-1.41367
KMRC2	kidney	-1.4127
BICR22	upper_aerodigestive	-1.41182
NCIH650	lung	-1.40408
CAKI2	kidney	-1.40135
CAL72	bone	-1.39766
OV7	ovary	-1.39735
SG231	bile_duct	-1.39703
NCIH747	colorectal	-1.39147
VMRCLCD	lung	-1.3848
CAPAN1	pancreas	-1.38177
MKN28	gastric	-1.3816
KP2	pancreas	-1.37718
HCC38	breast	-1.3715
HCC15	lung	-1.37008
NCIH1568	lung	-1.36697
BOKU	cervix	-1.36437
HUNS1	plasma_cell	-1.35832
AU565	breast	-1.35787
PECAPJ49	upper_aerodigestive	-1.35619
RPMI2650	upper_aerodigestive	-1.35249
SNU626	central_nervous_system	-1.3479
CALU6	lung	-1.3392
NB1643	peripheral_nervous_system	-1.33152
SUPM2	lymphocyte	-1.32715
IMR32	peripheral_nervous_system	-1.32304
HS746T	gastric	-1.32246
EFO21	ovary	-1.32208
DIFI	colorectal	-1.3217
RERFGC1B	gastric	-1.31025
EFE184	uterus	-1.30988
KPL1	breast	-1.30111
SKMEL24	skin	-1.3
MDAMB361	breast	-1.28813
HCT15	colorectal	-1.27834
COLO678	colorectal	-1.27828
SUDHL5	lymphocyte	-1.27745
CL11	colorectal	-1.26981
JHH2	liver	-1.26381
MS751	cervix	-1.26098
KMRC1	kidney	-1.24567
NCIH441	lung	-1.2208
SKHEP1	liver	-1.2168
HEC1	uterus	-1.21384
HCC78	lung	-1.21193
NCIH226	lung	-1.21149
HT144SKINFV3	skin	-1.20879
UPCISCC090	upper_aerodigestive	-1.2047
NCIH1373	lung	-1.20337
HSB2	blood	-1.19872
LS411N	colorectal	-1.19222
NH12	peripheral_nervous_system	-1.1882
MON	soft_tissue	-1.17454
IM9	engineered	-1.17075
KYM1	soft_tissue	-1.17052
HCC95	lung	-1.16448
DLD1	colorectal	-1.16148
SLR26	kidney	-1.1422
VMRCRCW	kidney	-1.14124
LS123	colorectal	-1.13559
CCK81	colorectal	-1.11989
C99	colorectal	-1.11527
PANC0327	pancreas	-1.10797
COV644	ovary	-1.10768
CHP212	peripheral_nervous_system	-1.09574
G401	kidney	-1.08681
KMS34	plasma_cell	-1.07754
RPE1SS6	engineered	-1.07006
HOUAI	uterus	-1.06667
HCC202	breast	-1.06326
UMRC7	kidney	-1.05351
OC314	ovary	-1.03971
MB1	thyroid	-1.02976
CORL279	lung	-1.02724
JAR	uterus	-1.02519
WPE1NA22	prostate	-1.01022
PANC0504	pancreas	-0.977071
MYLA	lymphocyte	-0.953269
TM87	soft_tissue	-0.926414
NCIH716	colorectal	-0.921424
MOLM14	blood	-0.897048
PEO4	ovary	-0.891909
SCH	gastric	-0.787969
G402	soft_tissue	-0.782916
CAMA1	breast	-0.662592
SKGI	uterus	-0.604763
SW948	colorectal	-0.5657
HG3	blood	-0.503903
TUHR10TKB	kidney	-0.462104

## Sheet: H. CDK8
Gene effect scores for CDK8 in all cell lines in DepMap data
Cell line name	Lineage	Effect score
D458	central_nervous_system	-1.22727
NCIH82	lung	-1.07613
D425	central_nervous_system	-1.06333
SW1116	colorectal	-1.0184
OCIMY7	plasma_cell	-1.0036
SNU1033	colorectal	-0.993569
HKGZCC	bile_duct	-0.954022
BPH1	prostate	-0.908951
JURKAT	blood	-0.828199
NCIH446	lung	-0.786955
D283MED	central_nervous_system	-0.780928
HCC827	lung	-0.77321
LCLC97TM1	lung	-0.73576
JAR	uterus	-0.731272
PANC0504	pancreas	-0.692675
TGBC18TKB	colorectal	-0.678346
HUCCT1	bile_duct	-0.652992
T3M3	uterus	-0.647829
TR146	upper_aerodigestive	-0.646434
RH28	soft_tissue	-0.612069
RHJT	soft_tissue	-0.610281
NCIH292	lung	-0.607656
RCM1	colorectal	-0.594749
JOPACA1	pancreas	-0.584794
EJM	plasma_cell	-0.579088
INA6	plasma_cell	-0.577334
HT3	cervix	-0.568895
UPCISCC026	upper_aerodigestive	-0.563126
K562	blood	-0.56035
MSTO211H	lung	-0.552163
UPCISCC131	upper_aerodigestive	-0.524364
H157	upper_aerodigestive	-0.520043
SNU840	ovary	-0.507788
CORL23	lung	-0.50349
LO68	lung	-0.495003
LS513	colorectal	-0.487615
CASKI	cervix	-0.48551
RH30	soft_tissue	-0.481093
MYLA	lymphocyte	-0.480601
H103	upper_aerodigestive	-0.477759
SNU475	liver	-0.475032
SW1463	colorectal	-0.474821
GSS	gastric	-0.472969
SCH	gastric	-0.4695
KYSE450	esophagus	-0.464345
ICC15	bile_duct	-0.462872
KYSE180	esophagus	-0.46278
CW9019	soft_tissue	-0.456463
KMS18	plasma_cell	-0.45376
TE11	esophagus	-0.450735
CAOV4	ovary	-0.449981
UPCISCC200	upper_aerodigestive	-0.446025
RT112	urinary_tract	-0.441805
SUM149PT	breast	-0.440085
AGS	gastric	-0.434185
SCMCRM2	soft_tissue	-0.432341
IM9	engineered	-0.429666
LCLC103H	lung	-0.423704
CORL279	lung	-0.422068
TKKK	bile_duct	-0.414237
D341	central_nervous_system	-0.413242
MERO95	lung	-0.411417
PCI6A	upper_aerodigestive	-0.41106
EFM19	breast	-0.40922
BICR22	upper_aerodigestive	-0.405248
KMS27	plasma_cell	-0.402819
NCIH460	lung	-0.397231
HARA	lung	-0.393443
H357	upper_aerodigestive	-0.393122
HCC95	lung	-0.389127
SNU738	central_nervous_system	-0.385077
HSC4	upper_aerodigestive	-0.383797
HCC56	colorectal	-0.373993
A388	epidermoid_carcinoma	-0.373758
MCC13	skin	-0.371369
WERIRB1	eye	-0.368956
T3M4	pancreas	-0.368395
LN319	central_nervous_system	-0.366406
EPLC272H	lung	-0.364878
SKMEL19	skin	-0.363045
EFE184	uterus	-0.362759
HUH6	liver	-0.361994
MM253	skin	-0.361313
SMSCTR	soft_tissue	-0.360176
SUM229PE	breast	-0.357041
SNU503	colorectal	-0.354932
NCIH2004RT	soft_tissue	-0.354338
ESO51	esophagus	-0.354182
JHU029	upper_aerodigestive	-0.353746
CL11	colorectal	-0.346586
697	blood	-0.346334
UMUC13	urinary_tract	-0.345939
TE8	esophagus	-0.345338
RCHACV	blood	-0.343113
KD	soft_tissue	-0.341055
L363	plasma_cell	-0.340238
PK1	pancreas	-0.339325
SNU5	gastric	-0.33752
NP5	central_nervous_system	-0.335688
WAOSEL	blood	-0.334805
T3M5	thyroid	-0.331777
SHMAC4	prostate	-0.327383
OCUM1	gastric	-0.327275
KYSE150	esophagus	-0.326082
JR	soft_tissue	-0.32509
MEL202	eye	-0.321706
KYSE270	esophagus	-0.321083
FU97	gastric	-0.321026
MCC142	skin	-0.320742
HO1U1	upper_aerodigestive	-0.318602
SNU216	gastric	-0.317775
HCC70	breast	-0.31741
647V	urinary_tract	-0.316752
PANC0203	pancreas	-0.309575
BT16	soft_tissue	-0.3095
SCC9	upper_aerodigestive	-0.309416
94T778	soft_tissue	-0.30941
SUSA	embryo	-0.308035
UMUC1	urinary_tract	-0.30774
RT11284	urinary_tract	-0.305038
OMM25	eye	-0.304874
UBLC1	urinary_tract	-0.30388
HSQ89	upper_aerodigestive	-0.303072
TE6	esophagus	-0.303056
JMSU1	urinary_tract	-0.303017
SKNO1	blood	-0.302622
OSC19	upper_aerodigestive	-0.301883
CHLA15	peripheral_nervous_system	-0.301283
BT549	breast	-0.299712
OCIM2	blood	-0.298496
HCC366	lung	-0.296154
JHH7	liver	-0.295741
HCC1937	breast	-0.295533
NCIH1437	lung	-0.295427
JEG3	uterus	-0.292762
CAOV3	ovary	-0.290076
T84	colorectal	-0.28917
JHH1	liver	-0.288865
SNU638	gastric	-0.287629
YSCCC	bile_duct	-0.28594
LXF289	lung	-0.283585
JURLMK1	blood	-0.282232
CAKI1	kidney	-0.280565
HS578T	breast	-0.275989
C84	colorectal	-0.273716
CAL33	upper_aerodigestive	-0.272059
LUDLU1	lung	-0.267596
A3KAW	lymphocyte	-0.267573
HCC1954	breast	-0.267308
MERO14	lung	-0.266246
RERFLCSQ1	lung	-0.264821
MKN74	gastric	-0.264666
SCC25	upper_aerodigestive	-0.264058
HCC1143	breast	-0.264055
HOKUG	cervix	-0.263482
HSC5	skin	-0.262436
LP1	plasma_cell	-0.260053
ACCMESO1	lung	-0.259621
NOMO1	blood	-0.259535
RBE	bile_duct	-0.259377
CAPAN1	pancreas	-0.259033
AMO1	plasma_cell	-0.25689
C33A	cervix	-0.25588
COLO205	colorectal	-0.255041
CMK115	blood	-0.254466
5637	urinary_tract	-0.254234
BICR6	upper_aerodigestive	-0.253905
SNU213	pancreas	-0.248375
SCABER	urinary_tract	-0.247531
Y79	eye	-0.247423
ZR751	breast	-0.246592
C99	colorectal	-0.245214
COLO201	colorectal	-0.245136
HSB2	blood	-0.243716
DETROIT562	upper_aerodigestive	-0.243658
HUH7	liver	-0.243441
SAS	upper_aerodigestive	-0.240361
PEO1	ovary	-0.238549
TE1	esophagus	-0.238063
HKA1	skin	-0.237703
KMM1	plasma_cell	-0.237642
EGI1	bile_duct	-0.236702
NCIH1993	lung	-0.234803
SAT	upper_aerodigestive	-0.234766
CCLFPEDS0001T	kidney	-0.23458
OMM1	eye	-0.232709
IMR32	peripheral_nervous_system	-0.231687
HEC50B	uterus	-0.23157
MKN28	gastric	-0.231138
SW837	colorectal	-0.230148
OE33	esophagus	-0.229406
SW626	colorectal	-0.228797
KKU100	bile_duct	-0.228377
LC1SQ	lung	-0.22667
PK8	pancreas	-0.226605
9505BIK	pancreas	-0.226068
NCIH522	lung	-0.224807
OVISE	ovary	-0.224165
HCC827GR5	lung	-0.223986
PECAPJ34CLONEC12	upper_aerodigestive	-0.223819
KYSE520	esophagus	-0.221747
KOSC2	upper_aerodigestive	-0.221348
HCC38	breast	-0.219881
NCIH322	lung	-0.21979
U2904	lymphocyte	-0.219403
NIHOVCAR3	ovary	-0.218771
UMCHOR1	bone	-0.218587
HCE4	esophagus	-0.215917
G401	kidney	-0.215812
A549	lung	-0.2152
HUPT4	pancreas	-0.213191
PEA1	ovary	-0.212175
LS	peripheral_nervous_system	-0.21128
JJN3	plasma_cell	-0.211228
NCIH747	colorectal	-0.20916
TF1	blood	-0.20793
CII	blood	-0.207612
OVMIU	ovary	-0.206537
SW620	colorectal	-0.205929
SNU8	ovary	-0.205307
NCIH1944	lung	-0.205288
A253	upper_aerodigestive	-0.199709
TE4	esophagus	-0.1995
KNS60	central_nervous_system	-0.197758
OPM2	plasma_cell	-0.197314
BICR31	upper_aerodigestive	-0.197127
PLCPRF5	liver	-0.195873
KMS20	plasma_cell	-0.194125
NCIH1568	lung	-0.193718
BC3C	urinary_tract	-0.192809
ARH77	engineered	-0.192346
SNU869	bile_duct	-0.192048
DIFI	colorectal	-0.191631
FTC133	thyroid	-0.191137
A375RPMI	skin	-0.190666
BB30HNC	upper_aerodigestive	-0.188725
NCIH2172	lung	-0.188724
SNU201	central_nervous_system	-0.188108
KP2	pancreas	-0.187685
MOGGUVW	central_nervous_system	-0.186774
TUHR14TKB	kidney	-0.186381
LB1047RCC	kidney	-0.185976
NCIH2052	lung	-0.185783
HT55	colorectal	-0.184893
SW1271	lung	-0.184713
G402	soft_tissue	-0.183736
KPL1	breast	-0.183274
SW579	thyroid	-0.183075
A673	bone	-0.182524
UMRC3	kidney	-0.182308
NCIH2286	lung	-0.181726
SSP25	bile_duct	-0.180209
PL4	pancreas	-0.179648
PA1	ovary	-0.179592
FADU	upper_aerodigestive	-0.179119
SUM52PE	breast	-0.178202
HEY	ovary	-0.178105
EW8	bone	-0.176738
WM88	skin	-0.176603
ICC2	bile_duct	-0.176567
LPS141	soft_tissue	-0.176504
H413	upper_aerodigestive	-0.176428
DOK	upper_aerodigestive	-0.175501
OC314	ovary	-0.175429
MFE296	uterus	-0.174838
NCIN87	gastric	-0.173933
C4II	cervix	-0.171546
NGP	peripheral_nervous_system	-0.170621
SNU46	upper_aerodigestive	-0.170188
UMUC5	urinary_tract	-0.169594
TM87	soft_tissue	-0.168742
RPMI8226	plasma_cell	-0.16846
SUM102PT	breast	-0.167554
KYSE30	esophagus	-0.166802
PCI4B	upper_aerodigestive	-0.165877
HT144SKINFV1	skin	-0.165384
CORL47	lung	-0.165098
LN428	central_nervous_system	-0.164828
EMTOKA	uterus	-0.16445
ISTMEL1	skin	-0.164263
MUGCHOR1	bone	-0.163793
SUM159PT	breast	-0.16359
KMRC1	kidney	-0.162628
RERFLCAD2	lung	-0.162172
ECC4	colorectal	-0.161831
H4	central_nervous_system	-0.161427
CCK81	colorectal	-0.161097
HEYA8	ovary	-0.160674
SNU423	liver	-0.160429
NCIH1355	lung	-0.160302
MOLM13	blood	-0.15972
OUMS23	colorectal	-0.159149
ICC108	bile_duct	-0.158764
NCIH520	lung	-0.158687
HG3	blood	-0.158388
EVSAT	breast	-0.157746
NCIH1703	lung	-0.156486
PK45H	pancreas	-0.156079
KYSE220	esophagus	-0.154388
JHUEM1	uterus	-0.152579
LOVO	colorectal	-0.15241
SNU601	gastric	-0.152187
UWB1289	ovary	-0.152015
U937	blood	-0.15168
KO52	blood	-0.151203
KMS26	plasma_cell	-0.150869
HUPT3	pancreas	-0.150553
EBC1	lung	-0.149999
LU135	lung	-0.149898
SNU1	gastric	-0.149876
CI	blood	-0.149766
KYAE1	esophagus	-0.149098
MEL290	eye	-0.149047
JHESOAD1	esophagus	-0.148792
OVCAR8	ovary	-0.148444
CHLA10	bone	-0.145816
BHY	upper_aerodigestive	-0.145646
SNU1077	uterus	-0.144043
ONDA8	central_nervous_system	-0.144032
OCIC4P	ovary	-0.144028
JHOS4	ovary	-0.14374
CAL12T	lung	-0.143428
NCIH28	lung	-0.143255
NCIH1155	lung	-0.141774
COLO320	colorectal	-0.141311
ES2	ovary	-0.141226
OCUBM	breast	-0.141052
NCIH727	lung	-0.140853
JVM3	blood	-0.140843
ECGI10	esophagus	-0.14046
T47D	breast	-0.139633
BECKER	central_nervous_system	-0.139156
SHP77	lung	-0.138798
LS180	colorectal	-0.138439
OV90	ovary	-0.137623
LS411N	colorectal	-0.137449
MB1	thyroid	-0.137269
PATU8902	pancreas	-0.13722
MIAPACA2	pancreas	-0.136146
JHU011	upper_aerodigestive	-0.135925
ICC3	bile_duct	-0.134171
SNU620	gastric	-0.1338
SNU16	gastric	-0.133003
SKNEP1	bone	-0.132721
PCI38	upper_aerodigestive	-0.13128
PACADD161	pancreas	-0.130943
HS683	central_nervous_system	-0.129751
HCC461	lung	-0.12975
L33	pancreas	-0.126734
CHLA266	soft_tissue	-0.126431
BHT101	thyroid	-0.1261
CCLFPEDS0003T	soft_tissue	-0.12602
LN340	central_nervous_system	-0.125876
DANG	pancreas	-0.12571
LN18	central_nervous_system	-0.124636
BICR78	upper_aerodigestive	-0.124482
HT144SKINFV2	skin	-0.124289
SCC4	upper_aerodigestive	-0.123836
KYSE70	esophagus	-0.12334
HSC3	upper_aerodigestive	-0.12233
NCIH1694	lung	-0.121263
BCPAP	thyroid	-0.120839
NCCMPNST2C1	peripheral_nervous_system	-0.12066
MDAMB453	breast	-0.120367
H376	upper_aerodigestive	-0.119447
LI7	liver	-0.118981
LN235	central_nervous_system	-0.118839
SNU1544	colorectal	-0.118785
PANC0403	pancreas	-0.116425
A375SKINCJ2	skin	-0.116169
KASUMI1	blood	-0.115687
EFO21	ovary	-0.115452
UOK101	kidney	-0.114998
MHHNB11	peripheral_nervous_system	-0.114841
SW48	colorectal	-0.114725
YD38	upper_aerodigestive	-0.113891
ICC106	bile_duct	-0.11371
SF172	central_nervous_system	-0.113524
RPMI2650	upper_aerodigestive	-0.113508
RH4	soft_tissue	-0.112034
HS695T	skin	-0.111987
HCS2	cervix	-0.111684
KU1919	urinary_tract	-0.111378
HSC1	skin	-0.111351
PCI15A	upper_aerodigestive	-0.11133
NCIH1048	lung	-0.110234
EFO27	ovary	-0.109404
CAL51	breast	-0.108559
HEC59	uterus	-0.108516
LPS510	soft_tissue	-0.10826
C75	colorectal	-0.108209
MKN45	gastric	-0.107788
TE9	esophagus	-0.105247
HOTHC	thyroid	-0.10483
COLO824	breast	-0.104105
HUH1	liver	-0.103959
NP2	central_nervous_system	-0.103069
ASH3	thyroid	-0.103059
UACC893	breast	-0.102908
HUO9	bone	-0.102809
HSC2	upper_aerodigestive	-0.10245
HEC265	uterus	-0.102122
UW228	central_nervous_system	-0.102065
JIMT1	breast	-0.101686
NCIH1666	lung	-0.101521
HT1197	urinary_tract	-0.101373
HEPG2	liver	-0.101105
SW982	soft_tissue	-0.100095
SCLC22H	lung	-0.0992241
YD15	upper_aerodigestive	-0.0989292
SKN3	upper_aerodigestive	-0.0983183
SKMEL2	skin	-0.0982888
PACADD119	pancreas	-0.0980845
JHH5	liver	-0.0976333
RMSYM	soft_tissue	-0.0976174
HCC2450	lung	-0.0975673
SNU349	kidney	-0.097528
AM38	central_nervous_system	-0.0974361
SF126	central_nervous_system	-0.0970241
HEC251	uterus	-0.0968005
UPCISCC111	upper_aerodigestive	-0.0965768
OVTOKO	ovary	-0.0959878
NB69	peripheral_nervous_system	-0.0949689
ISTMES2	lung	-0.0949232
VMRCRCW	kidney	-0.094302
RCCFG2	kidney	-0.0939956
MDAMB436	breast	-0.093453
SUDHL8	lymphocyte	-0.0932868
2313287	gastric	-0.0926113
CFPAC1	pancreas	-0.0912179
A2780	ovary	-0.0900749
LOUNH91	lung	-0.0898256
MCAS	ovary	-0.0897829
ESO26	esophagus	-0.0885922
NCIH2030	lung	-0.088139
BT12	soft_tissue	-0.0880681
CCSW1	bile_duct	-0.0875786
PECAPJ15	upper_aerodigestive	-0.0875369
NH12	peripheral_nervous_system	-0.08504
NCIH2170	lung	-0.0847782
M059K	central_nervous_system	-0.0846263
UMUC7	urinary_tract	-0.0845309
MDAMB415	breast	-0.0842031
RERFGC1B	gastric	-0.0836854
BXPC3	pancreas	-0.0832238
NUGC3	gastric	-0.0829294
SUDHL10	lymphocyte	-0.0824908
SNU1041	upper_aerodigestive	-0.0820054
TMK1	gastric	-0.0817874
TTC549	soft_tissue	-0.0813876
HCA1	cervix	-0.0812137
KYSE510	esophagus	-0.0810905
143B	bone	-0.0808098
TE5	esophagus	-0.0802808
RERFLCAI	lung	-0.079484
MERO82	lung	-0.079386
SKHEP1	liver	-0.0793792
UMUC9	urinary_tract	-0.079307
KLE	uterus	-0.0787141
PF382	blood	-0.078675
HT1080	soft_tissue	-0.0786616
DBTRG05MG	central_nervous_system	-0.0784072
CAL72	bone	-0.0779929
LMSU	gastric	-0.0778415
GB1	central_nervous_system	-0.076654
MMAC	skin	-0.0761005
NCIH2009	lung	-0.0755324
SHMAC5	prostate	-0.0755324
SCCOHT1	ovary	-0.0751332
ONS76	central_nervous_system	-0.0743302
KYM1	soft_tissue	-0.0736769
SNU1196	bile_duct	-0.0728322
SNU398	liver	-0.0726605
FLO1	esophagus	-0.0720715
UMUC3	urinary_tract	-0.0712226
ONCODG1	ovary	-0.0707392
A427	lung	-0.0707231
A431	skin	-0.0705297
SLVL	lymphocyte	-0.0703426
NCIH2171	lung	-0.0699656
SNU1079	bile_duct	-0.069725
KM12	colorectal	-0.0683634
KMS11	plasma_cell	-0.0681363
NB1	peripheral_nervous_system	-0.0680358
BOKU	cervix	-0.0680311
DB	lymphocyte	-0.0675305
PEO4	ovary	-0.0669981
NB13	peripheral_nervous_system	-0.0669397
EW22	bone	-0.0666441
MHHES1	bone	-0.0664093
HEC1	uterus	-0.065978
RMGI	ovary	-0.065296
TM31	central_nervous_system	-0.0645875
PANC0327	pancreas	-0.063616
U251MG	central_nervous_system	-0.0629765
SKGT4	esophagus	-0.0629588
SW1990	pancreas	-0.0629313
D542MG	central_nervous_system	-0.0623946
SNU1076	upper_aerodigestive	-0.0618235
LAN2	peripheral_nervous_system	-0.0618181
SF268	central_nervous_system	-0.061805
NCIH23	lung	-0.0608852
NCIH441	lung	-0.060439
SW1573	lung	-0.0595692
SKGI	uterus	-0.0591779
HS766T	pancreas	-0.0591195
22RV1	prostate	-0.0586166
GSU	gastric	-0.0582749
SNU81	colorectal	-0.0581496
IGR1	skin	-0.0580791
MFE319	uterus	-0.0567978
NO10	central_nervous_system	-0.0567268
YH13	central_nervous_system	-0.0564512
SKMES1	lung	-0.0560556
UMUC6	urinary_tract	-0.0559141
SNGM	uterus	-0.0558009
PC14	lung	-0.0557183
CJM	skin	-0.0554474
COV644	ovary	-0.0551585
HLF	liver	-0.0551576
PECAPJ41CLONED2	upper_aerodigestive	-0.0546147
NB7	peripheral_nervous_system	-0.0545725
P30OHK	blood	-0.0543715
MORCPR	lung	-0.0539926
KNS62	lung	-0.0532344
CAL27	upper_aerodigestive	-0.0523998
MDAMB231	breast	-0.0522861
S117	soft_tissue	-0.0520945
ICC8	bile_duct	-0.0516571
COV362	ovary	-0.0510484
MM370	skin	-0.0507098
MM383	skin	-0.0503135
NCIH1573	lung	-0.0498651
93T449	soft_tissue	-0.0491291
TTC642	soft_tissue	-0.0487276
LS123	colorectal	-0.0486279
RCC10RGB	kidney	-0.0480024
KMBC2	urinary_tract	-0.0468615
OVMANA	ovary	-0.0465261
CME1	soft_tissue	-0.045931
T98G	central_nervous_system	-0.0451723
KURAMOCHI	ovary	-0.0448871
HEC6	uterus	-0.0442836
SKNDZ	peripheral_nervous_system	-0.0441111
NCIH1792	lung	-0.0436618
OVK18	ovary	-0.0435444
TTC442	soft_tissue	-0.0434455
U251MGDM	central_nervous_system	-0.0427721
SKES1	bone	-0.0416569
SW1088	central_nervous_system	-0.0416506
M140325	skin	-0.0414774
MFE280	uterus	-0.0414445
SKBR3	breast	-0.0413622
HCC1359	lung	-0.0407353
NCIH2023	lung	-0.0404761
SHI1	blood	-0.0403632
TDOTT	esophagus	-0.0402277
BICR10	upper_aerodigestive	-0.0401361
KP3	pancreas	-0.0399518
OSRC2	kidney	-0.0394435
SKOV3	ovary	-0.0391592
NALM16	blood	-0.0381065
TASK1	peripheral_nervous_system	-0.0378402
P31FUJ	blood	-0.0367076
RL952	uterus	-0.0364527
HB1119	blood	-0.035354
OCILY19	lymphocyte	-0.0349647
HSOS1	bone	-0.0345034
OACM51	esophagus	-0.0336268
NCIH2087	lung	-0.0334873
OS252	bone	-0.0332842
EW16	bone	-0.0332503
BFTC905	urinary_tract	-0.0328878
COV504	ovary	-0.0328093
VMCUB1	urinary_tract	-0.0326086
KYSE410	esophagus	-0.0319781
NCIH2126	lung	-0.0319072
YD8	upper_aerodigestive	-0.031083
JMURTK2	kidney	-0.0304309
SKRC20	kidney	-0.0286172
TT1TKB	colorectal	-0.0282355
KMCH1	bile_duct	-0.0277544
HGC27	gastric	-0.0272493
HCC2935	lung	-0.0270811
NO11	central_nervous_system	-0.0263324
HHUA	uterus	-0.0261501
D423MG	central_nervous_system	-0.0255936
PSN1	pancreas	-0.0254074
MS751	cervix	-0.0249968
UPCISCC154	upper_aerodigestive	-0.0245474
RAJI	lymphocyte	-0.0241058
KML1	lymphocyte	-0.0240846
HUNS1	plasma_cell	-0.0240336
ONDA7	central_nervous_system	-0.0239536
TEN	uterus	-0.0230735
JHOC5	ovary	-0.0229962
OCIMY5	plasma_cell	-0.0213953
MDAMB157	breast	-0.020361
KPNYS	peripheral_nervous_system	-0.0203252
EW7	bone	-0.0202206
CA922	upper_aerodigestive	-0.0200449
59M	ovary	-0.0198177
HEC1B	uterus	-0.0191316
LNZTA3WT4	central_nervous_system	-0.018345
UPCISCC040	upper_aerodigestive	-0.0179984
MOLM14	blood	-0.0175273
JHOS2	ovary	-0.0174077
PANC1	pancreas	-0.017359
SUPT1	blood	-0.0169538
SET2	blood	-0.0166233
MM386	skin	-0.0162409
SIHA	cervix	-0.0160616
ESS1	uterus	-0.015902
KON	upper_aerodigestive	-0.0156876
SNU478	bile_duct	-0.015351
TN2	peripheral_nervous_system	-0.014872
TYKNU	ovary	-0.0148157
DLD1	colorectal	-0.0147677
OE21	esophagus	-0.014329
SW403	colorectal	-0.0142252
786O	kidney	-0.0139016
SNU1066	upper_aerodigestive	-0.0137918
HCC2429	lung	-0.0137901
A375	skin	-0.013757
KALS1	central_nervous_system	-0.012917
HOUAI	uterus	-0.0121144
LPS853	soft_tissue	-0.0113467
HT144	skin	-0.0105968
NAMALWA	lymphocyte	-0.0100754
SNUC5	colorectal	-0.00960457
JHC7	bone	-0.00958677
LB771HNC	upper_aerodigestive	-0.00957757
SEM	blood	-0.00932379
ICC10	bile_duct	-0.00896017
COV413A	ovary	-0.00857435
ES8	bone	-0.00856548
ABC1	lung	-0.00811422
SNU387	liver	-0.00725022
NCIH841	lung	-0.00702951
NCIH2887	lung	-0.00670788
SKGII	uterus	-0.00663166
RVH421SKINFV1	skin	-0.0058025
VP229	breast	-0.00579486
PCI30	upper_aerodigestive	-0.00572655
UMUC14	urinary_tract	-0.00550897
LNCAPCLONEFGC	prostate	-0.00550688
MDAMB468	breast	-0.00510218
P2URK562	blood	-0.00422303
NB17	peripheral_nervous_system	-0.00339738
NCIH209	lung	-0.00304699
TOV112D	ovary	-0.00273789
UPCISCC074	upper_aerodigestive	-0.00270648
CORL311	lung	-0.00236037
NCIH1650	lung	-0.00233065
LPS6	soft_tissue	-0.00220071
HEC116	uterus	-0.00193806
SF539	central_nervous_system	-0.00177451
JHH6	liver	-0.00149124
KMRC20	kidney	-0.00086198
ICC12	bile_duct	-9.70361e-05
NCIH838	lung	-1.47094e-05
NCIH2452	lung	0.00039217
HA1E	engineered_kidney	0.000508911
RKO	colorectal	0.000711623
769P	kidney	0.000818004
PATU8988T	pancreas	0.00122848
CALU1	lung	0.00165356
JHOM1	ovary	0.001677
KP4	pancreas	0.00186669
HT144SKINFV3	skin	0.00249257
U87MG	central_nervous_system	0.00303005
IGR39	skin	0.00332103
LN382	central_nervous_system	0.00338435
GB2	bile_duct	0.00383935
CCLFUPGI0005T	gastric	0.0039229
L428	lymphocyte	0.00427956
KP1N	pancreas	0.00439698
HTMMT	uterus	0.00443596
TC71	bone	0.00464902
AML193	blood	0.00496474
MCF7	breast	0.00558145
JHH2	liver	0.00558212
RI1	lymphocyte	0.00611917
MCC26	skin	0.00670611
95T1000	soft_tissue	0.00708697
OSC20	upper_aerodigestive	0.00723346
COGE352	bone	0.00799597
NCIH650	lung	0.00893143
MM426	skin	0.00925908
BICR56	upper_aerodigestive	0.0100953
NCIH1793	lung	0.0101809
RL	lymphocyte	0.0102317
NCIH1299	lung	0.0103921
SKMM2	plasma_cell	0.0111274
HEL	blood	0.0116423
GP5D	colorectal	0.0116728
YKG1	central_nervous_system	0.0126368
LPS27	soft_tissue	0.0127166
SJSA1	bone	0.0130766
REH	blood	0.013372
NCIH716	colorectal	0.0137202
COLO684	uterus	0.0142188
EOL1	blood	0.0142315
TE10	esophagus	0.0143849
KARPAS422	lymphocyte	0.0152527
OAW28	ovary	0.0154582
PGA1	blood	0.0154622
SW954	cervix	0.0154634
NO36	lung	0.015601
KELLY	peripheral_nervous_system	0.0157233
OC316	ovary	0.0159407
TOV21G	ovary	0.0163255
IM95	gastric	0.0170199
PACADD137	pancreas	0.0178349
DU145	prostate	0.0179048
TO14	ovary	0.0185973
SKGT2	gastric	0.0191539
LK2	lung	0.0195886
PANC0813	pancreas	0.0195997
MDAMB361	breast	0.0199788
SKN	uterus	0.0201867
SKMG1	central_nervous_system	0.0201967
C10	colorectal	0.0206727
UMUC11	urinary_tract	0.0208972
OCIP5X	ovary	0.0209992
SNU61	colorectal	0.0210556
VAESBJ	soft_tissue	0.0211811
CHP212	peripheral_nervous_system	0.0213349
NB10	peripheral_nervous_system	0.0222099
HT	lymphocyte	0.0222214
UMRC7	kidney	0.0227444
KINGS1	central_nervous_system	0.0228382
CAMA1	breast	0.0230618
8MGBA	central_nervous_system	0.0230761
NCIH1092	lung	0.0240735
ST486	lymphocyte	0.0244009
NCIH1373	lung	0.0250813
MDST8	colorectal	0.025106
SF767	central_nervous_system	0.0258282
NCIH647	lung	0.0259803
SKUT1	soft_tissue	0.0262783
NCIH1869	lung	0.0263365
U118MG	central_nervous_system	0.0268717
TC106	bone	0.0269355
KE37	blood	0.0278488
ICC9	bile_duct	0.0279582
HT115	colorectal	0.0292079
SNUC1	colorectal	0.0296678
RPE1SS119	engineered	0.029867
UMUC10	urinary_tract	0.0300916
MPP89	lung	0.0302923
NB4	blood	0.0314228
OAW42	ovary	0.0314279
MFM223	breast	0.0315769
COLO792	skin	0.0317414
SNUC4	colorectal	0.031779
HS294T	skin	0.031964
HCT15	colorectal	0.0323244
KYSE140	esophagus	0.032507
LU99	lung	0.0325691
SLR26	kidney	0.0331016
NOZ	bile_duct	0.0336382
M040416	skin	0.0336874
RMUGS	ovary	0.0344784
SNU1105	central_nervous_system	0.0347304
SW756	cervix	0.0348377
HMC18	breast	0.0351781
NOS1	bone	0.0352651
NCIH211	lung	0.0359417
NCIH1755	lung	0.0365179
NCIH1581	lung	0.0370683
SKNSH	peripheral_nervous_system	0.0373629
RPMI7951	skin	0.0374539
RKN	soft_tissue	0.0384262
COV318	ovary	0.0400115
OCIAML2	blood	0.0403604
THP1	blood	0.0412946
RPE1SS48	engineered	0.0420147
HS852T	skin	0.042223
SKNMC	bone	0.0430804
SKRC31	kidney	0.0431999
VMRCLCD	lung	0.0434715
UMUC16	urinary_tract	0.043871
639V	urinary_tract	0.0444959
G292CLONEA141B1	bone	0.0452625
TC205	bone	0.0453421
MERO25	lung	0.045709
CHLA06ATRT	soft_tissue	0.0466352
NP3	central_nervous_system	0.0467273
LU65	lung	0.0473348
NCIH1648	lung	0.047868
MM1S	plasma_cell	0.0484664
NCIH526	lung	0.0488647
U2OS	bone	0.0491479
AU565	breast	0.0493128
NP8	central_nervous_system	0.0493155
A2058	skin	0.049379
HCC202	breast	0.0496539
MERO83	lung	0.0498336
JL1	lung	0.0498893
COGN278	peripheral_nervous_system	0.0501081
COLO680N	esophagus	0.0510639
TFK1	bile_duct	0.0515748
C80	colorectal	0.0523631
SEMK2	blood	0.0525702
OV7	ovary	0.0527607
D502MG	central_nervous_system	0.0530706
NZOV9	ovary	0.0534544
EW1	bone	0.0534988
NCIH226	lung	0.0535953
HCC78	lung	0.0536213
TCCSUP	urinary_tract	0.0539753
CHAGOK1	lung	0.0540228
HCC15	lung	0.0542643
RDES	bone	0.0547266
NCIH661	lung	0.0549534
NCIH1915	lung	0.0552661
HCC1428	breast	0.0561017
NB5	peripheral_nervous_system	0.0561281
DU4475	breast	0.0566076
ES5	bone	0.0566339
SUIT2	pancreas	0.0567419
SF295	central_nervous_system	0.056745
COLO678	colorectal	0.0569562
H3118	upper_aerodigestive	0.0571555
CCFSTTG1	central_nervous_system	0.0575354
SUDHL5	lymphocyte	0.0582733
GCIY	gastric	0.0584063
8505C	thyroid	0.0591682
WPE1NA22	prostate	0.0599258
EN	uterus	0.0600385
NCIH2110	lung	0.0602476
MERO41	lung	0.0611702
UHO1	lymphocyte	0.0612509
KATOIII	gastric	0.0617739
SMZ1	lymphocyte	0.0620861
MUTZ8	blood	0.0624644
SNU308	bile_duct	0.062615
VCAP	prostate	0.0626472
SKNAS	peripheral_nervous_system	0.0629575
NCIH358	lung	0.0630817
IHH4	thyroid	0.0635189
PANC1005	pancreas	0.0638318
UPCISCC090	upper_aerodigestive	0.0638795
TGBC1TKB	bile_duct	0.0645233
NCIH1693	lung	0.0653146
MEC1	blood	0.0658421
KCL22	blood	0.0659881
LS1034	colorectal	0.0660109
CAS1	central_nervous_system	0.0660174
JVE127	colorectal	0.0663779
KARPAS1718	lymphocyte	0.0665447
LN229	central_nervous_system	0.066663
DOTC24510	cervix	0.0685116
IGROV1	ovary	0.0690398
MM485	skin	0.0693977
MON	soft_tissue	0.0694787
UPCISCC116	upper_aerodigestive	0.0702222
TUHR10TKB	kidney	0.0702888
CAL120	breast	0.0705582
KCIMOH1	pancreas	0.0710679
EWS502	bone	0.0715215
PACADD165	pancreas	0.0715821
DAOY	central_nervous_system	0.0716253
CAL78	bone	0.0720167
LNZ308	central_nervous_system	0.0726318
PATU8988S	pancreas	0.0726438
PECAPJ49	upper_aerodigestive	0.0732311
TC32	bone	0.0734095
SU8686	pancreas	0.073656
TANOUE	blood	0.0739117
COGAR359	soft_tissue	0.0747714
GI1	central_nervous_system	0.0748481
UPCISCC152	upper_aerodigestive	0.0750389
CORL105	lung	0.0760682
HT29	colorectal	0.0761945
IPC298	skin	0.0764855
42MGBA	central_nervous_system	0.0765282
GAMG	central_nervous_system	0.0769489
JHH4	liver	0.077721
NCIH1339	lung	0.0779366
CAL29	urinary_tract	0.0789509
NCIH1975	lung	0.0798505
SNB75	central_nervous_system	0.0800377
ONDA9	central_nervous_system	0.0803352
BFTC909	kidney	0.0809785
MV411	blood	0.0822382
HDMYZ	NA	0.0823731
HSSCH2	central_nervous_system	0.08326
NCIH2291	lung	0.0834296
SNU449	liver	0.0837002
SUPM2	lymphocyte	0.0849325
C4I	cervix	0.0865652
M07E	blood	0.0867594
ASPC1	pancreas	0.0879565
SAOS2	bone	0.0884562
MDAMB435S	skin	0.090143
ANGMCSS	central_nervous_system	0.0912878
CHP134	peripheral_nervous_system	0.0919695
ES4	bone	0.0929875
GCT	soft_tissue	0.0933197
NMCG1	central_nervous_system	0.0948115
EKVX	lung	0.0951386
NB6	peripheral_nervous_system	0.0956474
BICR16	upper_aerodigestive	0.0962087
MEL270	eye	0.0964489
WM793	skin	0.0965816
JHUEM7	uterus	0.0983819
HSC39	gastric	0.0985116
SNU761	liver	0.0985693
253J	urinary_tract	0.0998568
SKNFI	peripheral_nervous_system	0.100251
RERFLCAD1	lung	0.100565
ISHIKAWAHERAKLIO02ER	uterus	0.100825
OVCAR5	ovary	0.102016
KMRC3	kidney	0.102159
HCC1806	breast	0.102534
C2BBE1	colorectal	0.102982
L1236	lymphocyte	0.103533
BE2M17	peripheral_nervous_system	0.104784
FARAGE	lymphocyte	0.104905
HCC1419	breast	0.105914
TT2609C02	thyroid	0.106771
TGBC52TKB	bile_duct	0.107384
HCT116	colorectal	0.107468
TGW	peripheral_nervous_system	0.110039
TC138	bone	0.110173
MEL285	eye	0.110595
UACC62SKINCJ1	skin	0.110725
SUDHL4	lymphocyte	0.110779
HS746T	gastric	0.110912
HOP62	lung	0.111713
SNU719	gastric	0.112418
BLUE1	lymphocyte	0.113047
SCS214	soft_tissue	0.113597
SISO	cervix	0.117049
SNU626	central_nervous_system	0.117169
P4E6	prostate	0.11849
NCIH2122	lung	0.119136
TTC709	soft_tissue	0.120592
NZM3	skin	0.120791
TCCPAN2	pancreas	0.121404
SEKI	skin	0.122313
8305C	thyroid	0.122662
TL1	lymphocyte	0.12345
EM2	blood	0.125217
MONOMAC1	blood	0.127694
CAKI2	kidney	0.128117
MC116	lymphocyte	0.129019
SNU886	liver	0.129182
SLR24	kidney	0.130726
WSUNHL	lymphocyte	0.131652
SNU410	pancreas	0.135855
COLO679	skin	0.138669
ONE58	lung	0.140649
YAPC	pancreas	0.140746
KMRC2	kidney	0.141329
WM3211	skin	0.141741
HCC44	lung	0.14329
NCIH1836	lung	0.143768
SUM1315MO2	breast	0.147021
HS939T	skin	0.149041
KNS42	central_nervous_system	0.149137
HCC1395	breast	0.149754
OCILY18	lymphocyte	0.151462
LN443	central_nervous_system	0.153587
NCIH3122	lung	0.154408
UACC62	skin	0.155473
CHLA57	bone	0.156246
G415	bile_duct	0.156444
PFSK1	central_nervous_system	0.159678
SNU685	uterus	0.160795
DMS53	lung	0.162522
OCIAML3	blood	0.163276
SNU182	liver	0.166487
SUDHL1	lymphocyte	0.168654
SLR23	kidney	0.170236
HT1376	urinary_tract	0.171664
KIJK	lymphocyte	0.172274
SKNBE2	peripheral_nervous_system	0.172313
SKMEL24	skin	0.172532
HS936T	skin	0.173387
CALU6	lung	0.174553
RPE1SS6	engineered	0.174755
WM3772F	eye	0.175677
ICC4	bile_duct	0.176971
OVCA420	ovary	0.180232
RPE1SS77	engineered	0.180994
NCIH2882	lung	0.181499
HMY1	skin	0.182103
HCC1187	breast	0.182893
KARPAS299	lymphocyte	0.183494
F36P	blood	0.18411
CCLFPEDS0008T	soft_tissue	0.184444
DKMG	central_nervous_system	0.185259
WM983B	skin	0.185622
U343	central_nervous_system	0.189877
RVH421RPMI	skin	0.190119
BIN67	ovary	0.190969
KE97	plasma_cell	0.193444
YAMATO	soft_tissue	0.195275
CCLP1	bile_duct	0.195445
A172	central_nervous_system	0.19612
OCUG1	bile_duct	0.201198
21NT	breast	0.201318
SKPNDW	bone	0.202994
HEL9217	blood	0.203418
KE39	gastric	0.206982
NB1643	peripheral_nervous_system	0.210482
JHU022	upper_aerodigestive	0.21165
COLO800	skin	0.214077
SYO1	soft_tissue	0.214605
MJ	lymphocyte	0.217995
HS729	fibroblast	0.222299
KYO1	blood	0.22337
ROS50	blood	0.224887
SKMEL30	skin	0.225255
NALM6	blood	0.227014
SH10TC	gastric	0.229322
CH157MN	central_nervous_system	0.230374
F5	central_nervous_system	0.23316
SNU668	gastric	0.233575
DOV13	ovary	0.237217
SG231	bile_duct	0.240421
UACC257	skin	0.241321
LN464	central_nervous_system	0.247499
KPNYN	peripheral_nervous_system	0.249475
COV434	ovary	0.252895
MELHO	skin	0.255622
SHSY5Y	peripheral_nervous_system	0.260066
SW156	kidney	0.261987
KMS34	plasma_cell	0.262482
ICC137	bile_duct	0.26636
ECC2	bile_duct	0.268566
A375SKINCJ3	skin	0.275752
WM115	skin	0.27791
WM1799	skin	0.282027
C8166	lymphocyte	0.292477
GIMEN	peripheral_nervous_system	0.298149
SH4	skin	0.29957
KKU213	bile_duct	0.300568
HCC515	lung	0.302767
RVH421	skin	0.304029
CAL62	thyroid	0.304762
T24	urinary_tract	0.307856
MCIXC	bone	0.309519
RPE1SS51	engineered	0.310535
MELJUSO	skin	0.32051
RD	soft_tissue	0.341792
HS944T	skin	0.343646
WM2664	skin	0.359311
PACADD188	pancreas	0.362093
DEL	lymphocyte	0.368393
BL70	lymphocyte	0.368817
MM127	skin	0.372474
HCC2998	colorectal	0.37763
HPAFII	pancreas	0.384274
SW948	colorectal	0.387629
C32	skin	0.407288
SLR20	kidney	0.413025
K029AX	skin	0.423949
SIMA	peripheral_nervous_system	0.436844
TUHR4TKB	kidney	0.438346
JM1	blood	0.440367
COLO699	lung	0.447628
A375SKINCJ1	skin	0.510653
MALME3M	skin	0.557325
COGN305	peripheral_nervous_system	0.562588
NCO2	blood	0.567584
KU812	blood	0.606217

## Sheet: I. CDK9
Gene effect scores for CDK9 in all cell lines in DepMap data
Cell line name	Lineage	Effect score
TDOTT	esophagus	-2.14319
SKMEL24	skin	-2.1423
NB4	blood	-2.08552
LPS27	soft_tissue	-2.02548
HCE4	esophagus	-2.02142
SF268	central_nervous_system	-2.01719
THP1	blood	-2.00021
D341	central_nervous_system	-1.99616
SNU620	gastric	-1.9922
SNU738	central_nervous_system	-1.98257
LN382	central_nervous_system	-1.98099
LMSU	gastric	-1.96797
CALU6	lung	-1.95544
KARPAS299	lymphocyte	-1.94948
SUM229PE	breast	-1.94486
NCIH2172	lung	-1.93932
CHLA06ATRT	soft_tissue	-1.93854
UMUC3	urinary_tract	-1.93417
HUNS1	plasma_cell	-1.92607
HHUA	uterus	-1.91593
SUDHL5	lymphocyte	-1.91457
NZM3	skin	-1.91354
DOTC24510	cervix	-1.91303
SU8686	pancreas	-1.90982
NCIH2126	lung	-1.90343
SUM159PT	breast	-1.8954
KIJK	lymphocyte	-1.89362
93T449	soft_tissue	-1.89297
PACADD161	pancreas	-1.89169
SHMAC5	prostate	-1.89124
NCIH838	lung	-1.886
MOLM13	blood	-1.88416
NCIH1666	lung	-1.87425
HG3	blood	-1.86841
639V	urinary_tract	-1.86816
MERO82	lung	-1.86662
HCC1359	lung	-1.86307
SHP77	lung	-1.86133
SNU423	liver	-1.85996
CCLFPEDS0001T	kidney	-1.85882
MCIXC	bone	-1.85598
CCLFPEDS0008T	soft_tissue	-1.85484
OMM25	eye	-1.84783
H376	upper_aerodigestive	-1.84446
GB2	bile_duct	-1.84399
OACM51	esophagus	-1.84132
IM9	engineered	-1.84029
HS936T	skin	-1.84011
LN235	central_nervous_system	-1.83845
LN428	central_nervous_system	-1.8339
ICC108	bile_duct	-1.83162
HCC2935	lung	-1.83033
CORL279	lung	-1.8278
HOKUG	cervix	-1.82331
143B	bone	-1.82287
SNU387	liver	-1.82139
YKG1	central_nervous_system	-1.82113
SNU478	bile_duct	-1.81716
LOUNH91	lung	-1.81377
KNS62	lung	-1.81315
SKN3	upper_aerodigestive	-1.81113
HEC1B	uterus	-1.81068
SUSA	embryo	-1.81062
Y79	eye	-1.81059
TCCSUP	urinary_tract	-1.81058
UPCISCC040	upper_aerodigestive	-1.80724
SNU213	pancreas	-1.80678
KYSE270	esophagus	-1.80078
VMRCRCW	kidney	-1.79752
M140325	skin	-1.79745
HDMYZ	NA	-1.79639
CASKI	cervix	-1.79585
L428	lymphocyte	-1.79519
H4	central_nervous_system	-1.79312
COV413A	ovary	-1.79268
COLO201	colorectal	-1.78922
OSC20	upper_aerodigestive	-1.78467
IPC298	skin	-1.78067
SIHA	cervix	-1.77699
YAPC	pancreas	-1.77687
MM127	skin	-1.77671
SKRC31	kidney	-1.77593
NCIH2009	lung	-1.77532
ICC106	bile_duct	-1.77412
RCC10RGB	kidney	-1.77252
SCC9	upper_aerodigestive	-1.77115
KARPAS1718	lymphocyte	-1.76956
P2URK562	blood	-1.76386
HTMMT	uterus	-1.76283
HLF	liver	-1.76068
KYAE1	esophagus	-1.7597
HCC827	lung	-1.75852
SNU398	liver	-1.75586
MERO95	lung	-1.75472
JL1	lung	-1.75202
P30OHK	blood	-1.74918
ST486	lymphocyte	-1.74858
M059K	central_nervous_system	-1.7441
JHESOAD1	esophagus	-1.74123
MERO25	lung	-1.74037
COV434	ovary	-1.74019
KMRC20	kidney	-1.73796
MM426	skin	-1.73686
NCIH2452	lung	-1.73673
HCC70	breast	-1.73534
PCI15A	upper_aerodigestive	-1.7332
KYSE220	esophagus	-1.73216
U937	blood	-1.73117
NCIH3122	lung	-1.72938
SW1116	colorectal	-1.72838
SJSA1	bone	-1.72785
KU812	blood	-1.72677
EJM	plasma_cell	-1.72651
SNU869	bile_duct	-1.72542
OVCAR5	ovary	-1.72498
TGBC18TKB	colorectal	-1.72365
GAMG	central_nervous_system	-1.72353
CAPAN1	pancreas	-1.72255
HSC4	upper_aerodigestive	-1.72083
NCIH661	lung	-1.72061
MFE296	uterus	-1.72057
PANC1	pancreas	-1.71897
VAESBJ	soft_tissue	-1.71701
SCC25	upper_aerodigestive	-1.71396
BB30HNC	upper_aerodigestive	-1.71117
CAL62	thyroid	-1.70669
SHMAC4	prostate	-1.70549
A3KAW	lymphocyte	-1.70461
NCIH2291	lung	-1.70405
CHP134	peripheral_nervous_system	-1.70262
BCPAP	thyroid	-1.70245
RVH421SKINFV1	skin	-1.70201
RMSYM	soft_tissue	-1.70081
HEYA8	ovary	-1.70061
CCFSTTG1	central_nervous_system	-1.69687
A375SKINCJ3	skin	-1.69612
NCIH322	lung	-1.69612
NO36	lung	-1.69575
UHO1	lymphocyte	-1.69307
OVCA420	ovary	-1.69253
L363	plasma_cell	-1.69172
SKGII	uterus	-1.68998
H3118	upper_aerodigestive	-1.68846
GI1	central_nervous_system	-1.68836
SF295	central_nervous_system	-1.6873
MKN28	gastric	-1.6867
JOPACA1	pancreas	-1.68443
DOK	upper_aerodigestive	-1.68256
HCC366	lung	-1.68144
U87MG	central_nervous_system	-1.67897
RPE1SS77	engineered	-1.67829
RCM1	colorectal	-1.67718
HUH1	liver	-1.67527
HSOS1	bone	-1.67475
SCABER	urinary_tract	-1.67394
NALM16	blood	-1.67368
ISTMEL1	skin	-1.6736
ROS50	blood	-1.67238
KYM1	soft_tissue	-1.6708
SLVL	lymphocyte	-1.66927
GB1	central_nervous_system	-1.66729
TMK1	gastric	-1.66535
BICR56	upper_aerodigestive	-1.66493
CI	blood	-1.66456
PATU8988T	pancreas	-1.66346
MDAMB435S	skin	-1.66246
KP1N	pancreas	-1.66193
NCIH211	lung	-1.66081
LPS141	soft_tissue	-1.65903
NCIH1915	lung	-1.65902
JHU029	upper_aerodigestive	-1.6587
NCIH2286	lung	-1.6579
RKN	soft_tissue	-1.65743
RCCFG2	kidney	-1.65716
SKHEP1	liver	-1.65702
HKGZCC	bile_duct	-1.65475
KMRC2	kidney	-1.65453
LN443	central_nervous_system	-1.65162
ONCODG1	ovary	-1.65109
A2780	ovary	-1.65106
SNU886	liver	-1.6502
WERIRB1	eye	-1.64794
SUM1315MO2	breast	-1.64651
NCIH1975	lung	-1.64601
A172	central_nervous_system	-1.64443
LPS510	soft_tissue	-1.64438
JHOS4	ovary	-1.64414
JHH4	liver	-1.64319
MFM223	breast	-1.643
KMS27	plasma_cell	-1.64267
SUM149PT	breast	-1.64237
SLR24	kidney	-1.64054
SKNDZ	peripheral_nervous_system	-1.6397
P31FUJ	blood	-1.63945
SF172	central_nervous_system	-1.63894
ICC9	bile_duct	-1.63883
AML193	blood	-1.6379
ICC10	bile_duct	-1.63758
RD	soft_tissue	-1.63721
TN2	peripheral_nervous_system	-1.63719
NCIH209	lung	-1.63692
COLO205	colorectal	-1.63577
EW16	bone	-1.63532
UPCISCC026	upper_aerodigestive	-1.63413
SNU410	pancreas	-1.63373
TE4	esophagus	-1.63315
ANGMCSS	central_nervous_system	-1.63295
PATU8988S	pancreas	-1.63286
SKNO1	blood	-1.63266
NB17	peripheral_nervous_system	-1.63235
RERFLCAD2	lung	-1.63224
JVM3	blood	-1.63109
SNUC5	colorectal	-1.62929
PCI30	upper_aerodigestive	-1.62712
KMS34	plasma_cell	-1.62619
HO1U1	upper_aerodigestive	-1.62609
SF126	central_nervous_system	-1.62544
LN18	central_nervous_system	-1.62539
DBTRG05MG	central_nervous_system	-1.62436
NALM6	blood	-1.62426
PCI4B	upper_aerodigestive	-1.62239
NCIH1155	lung	-1.62169
NCIH358	lung	-1.62163
T3M4	pancreas	-1.62122
SKMEL2	skin	-1.62094
IHH4	thyroid	-1.62078
42MGBA	central_nervous_system	-1.61842
NCCMPNST2C1	peripheral_nervous_system	-1.61817
NCIH1339	lung	-1.61789
EW1	bone	-1.61707
KYSE450	esophagus	-1.61697
NCIH2023	lung	-1.61327
CALU1	lung	-1.61287
SUM102PT	breast	-1.61266
FLO1	esophagus	-1.61131
EM2	blood	-1.60995
DAOY	central_nervous_system	-1.60959
MCAS	ovary	-1.60926
IGR1	skin	-1.60926
MORCPR	lung	-1.60899
HCC1806	breast	-1.60888
C84	colorectal	-1.60886
HS683	central_nervous_system	-1.60622
REH	blood	-1.60602
KASUMI1	blood	-1.60547
SNU761	liver	-1.60382
BECKER	central_nervous_system	-1.60132
SSP25	bile_duct	-1.59982
RERFLCAI	lung	-1.59884
94T778	soft_tissue	-1.59837
SLR20	kidney	-1.5975
TANOUE	blood	-1.59749
KCIMOH1	pancreas	-1.59684
PGA1	blood	-1.59606
TUHR4TKB	kidney	-1.59535
RMGI	ovary	-1.59531
NCIH1693	lung	-1.59505
JVE127	colorectal	-1.59491
KYSE510	esophagus	-1.59486
YD8	upper_aerodigestive	-1.59356
NCIH1703	lung	-1.59289
HS852T	skin	-1.59161
ICC12	bile_duct	-1.59155
OCIMY7	plasma_cell	-1.59098
KYSE180	esophagus	-1.59091
YD38	upper_aerodigestive	-1.58921
HOTHC	thyroid	-1.58878
NCIH841	lung	-1.58873
LI7	liver	-1.58871
MOGGUVW	central_nervous_system	-1.58861
EFE184	uterus	-1.5884
PC14	lung	-1.58722
RPMI7951	skin	-1.58645
SLR26	kidney	-1.58632
NOMO1	blood	-1.58492
HCC2429	lung	-1.58392
LK2	lung	-1.58069
NAMALWA	lymphocyte	-1.57902
NMCG1	central_nervous_system	-1.57858
RERFLCSQ1	lung	-1.57838
HS294T	skin	-1.57759
JHH7	liver	-1.57686
T98G	central_nervous_system	-1.57674
TC106	bone	-1.57671
CME1	soft_tissue	-1.5766
HCC1187	breast	-1.57572
TASK1	peripheral_nervous_system	-1.57549
TYKNU	ovary	-1.57539
NCIH1299	lung	-1.57465
RPE1SS48	engineered	-1.57228
JHU022	upper_aerodigestive	-1.57038
HGC27	gastric	-1.57005
LS1034	colorectal	-1.56997
NCIH2171	lung	-1.56985
JHH2	liver	-1.56954
SNU1105	central_nervous_system	-1.56848
MCC13	skin	-1.56836
MDAMB231	breast	-1.56797
KP3	pancreas	-1.56745
9505BIK	pancreas	-1.56667
DETROIT562	upper_aerodigestive	-1.56603
MM386	skin	-1.56456
SKNBE2	peripheral_nervous_system	-1.56385
LB1047RCC	kidney	-1.56219
FARAGE	lymphocyte	-1.56149
OV90	ovary	-1.56131
TKKK	bile_duct	-1.56112
PEO1	ovary	-1.56106
KURAMOCHI	ovary	-1.56086
TE9	esophagus	-1.56069
UACC257	skin	-1.55999
BHY	upper_aerodigestive	-1.5598
C2BBE1	colorectal	-1.55911
MONOMAC1	blood	-1.55895
LU99	lung	-1.55841
HCC1428	breast	-1.55781
OCIC4P	ovary	-1.55681
SKES1	bone	-1.55675
MERO41	lung	-1.55581
SEMK2	blood	-1.55571
SNU349	kidney	-1.55504
MCC26	skin	-1.55476
ACCMESO1	lung	-1.55163
LU135	lung	-1.55074
TTC549	soft_tissue	-1.55065
MHHES1	bone	-1.55064
SUIT2	pancreas	-1.55008
TO14	ovary	-1.5495
UMUC10	urinary_tract	-1.54939
NCIH2170	lung	-1.54841
EFO27	ovary	-1.54818
RPE1SS6	engineered	-1.54679
HMC18	breast	-1.54582
SW982	soft_tissue	-1.54527
PANC0203	pancreas	-1.54493
SUPM2	lymphocyte	-1.54357
CAL29	urinary_tract	-1.54279
OSRC2	kidney	-1.54218
ES2	ovary	-1.54176
PECAPJ15	upper_aerodigestive	-1.54085
G292CLONEA141B1	bone	-1.54075
BL70	lymphocyte	-1.54074
CCLFPEDS0003T	soft_tissue	-1.5392
HCC461	lung	-1.53831
RT11284	urinary_tract	-1.53818
T24	urinary_tract	-1.53803
SUDHL1	lymphocyte	-1.5379
A427	lung	-1.53771
SKMM2	plasma_cell	-1.53713
KE97	plasma_cell	-1.53666
WM1799	skin	-1.53603
MEL290	eye	-1.53596
BICR22	upper_aerodigestive	-1.53565
DANG	pancreas	-1.53512
RL	lymphocyte	-1.53464
SKGT4	esophagus	-1.53381
YD15	upper_aerodigestive	-1.53367
JHU011	upper_aerodigestive	-1.53285
OE33	esophagus	-1.53223
NB10	peripheral_nervous_system	-1.53212
NCIH1648	lung	-1.53192
HEC251	uterus	-1.53153
ONDA7	central_nervous_system	-1.53087
DU145	prostate	-1.53015
BPH1	prostate	-1.52925
CJM	skin	-1.52801
KYSE70	esophagus	-1.52781
CHLA266	soft_tissue	-1.52736
CMK115	blood	-1.52719
PATU8902	pancreas	-1.5269
JHOS2	ovary	-1.52684
KON	upper_aerodigestive	-1.52467
SW579	thyroid	-1.52454
ECC4	colorectal	-1.52388
COLO678	colorectal	-1.52323
KE37	blood	-1.52267
MIAPACA2	pancreas	-1.52223
MUGCHOR1	bone	-1.52222
HS766T	pancreas	-1.5221
LNZ308	central_nervous_system	-1.52101
SHI1	blood	-1.52071
SW1088	central_nervous_system	-1.51998
PL4	pancreas	-1.51902
ICC8	bile_duct	-1.51817
SNU638	gastric	-1.51753
A2058	skin	-1.51647
SUDHL8	lymphocyte	-1.51581
JJN3	plasma_cell	-1.51371
TC138	bone	-1.51318
KCL22	blood	-1.5126
OVCAR8	ovary	-1.51228
ES8	bone	-1.51144
HSSCH2	central_nervous_system	-1.51041
SNU685	uterus	-1.50994
MEC1	blood	-1.50935
HSC39	gastric	-1.50929
TOV21G	ovary	-1.50897
HOP62	lung	-1.50761
COLO679	skin	-1.50758
SNU601	gastric	-1.50739
AM38	central_nervous_system	-1.50735
BOKU	cervix	-1.50709
MS751	cervix	-1.50695
SISO	cervix	-1.50601
HCC202	breast	-1.50574
PANC0813	pancreas	-1.50565
SW156	kidney	-1.50555
KYSE410	esophagus	-1.50507
OVMIU	ovary	-1.50299
MKN45	gastric	-1.5028
D283MED	central_nervous_system	-1.50268
OSC19	upper_aerodigestive	-1.50258
OE21	esophagus	-1.50211
MDAMB468	breast	-1.50195
A549	lung	-1.50148
KNS60	central_nervous_system	-1.5013
MM370	skin	-1.50121
ISTMES2	lung	-1.50101
FADU	upper_aerodigestive	-1.49908
SKGT2	gastric	-1.49886
WM2664	skin	-1.49702
HT115	colorectal	-1.49667
UMCHOR1	bone	-1.49643
IGR39	skin	-1.49553
RL952	uterus	-1.49473
NCIH1650	lung	-1.49442
COGE352	bone	-1.49429
LB771HNC	upper_aerodigestive	-1.49404
BICR78	upper_aerodigestive	-1.49399
MEL285	eye	-1.49303
HCC1954	breast	-1.49152
BXPC3	pancreas	-1.49024
SKNSH	peripheral_nervous_system	-1.4897
JURLMK1	blood	-1.48958
59M	ovary	-1.48942
TE10	esophagus	-1.48884
SKPNDW	bone	-1.48847
HS944T	skin	-1.48776
DOV13	ovary	-1.48723
A673	bone	-1.48676
SG231	bile_duct	-1.48582
BIN67	ovary	-1.48528
HEC116	uterus	-1.48394
UBLC1	urinary_tract	-1.48372
SNB75	central_nervous_system	-1.4835
KARPAS422	lymphocyte	-1.48328
NOS1	bone	-1.48095
CCLP1	bile_duct	-1.47939
MKN74	gastric	-1.47829
OCIMY5	plasma_cell	-1.47793
ARH77	engineered	-1.47781
SUDHL4	lymphocyte	-1.47569
CORL105	lung	-1.47568
CFPAC1	pancreas	-1.47512
TT2609C02	thyroid	-1.47503
LCLC103H	lung	-1.47492
DB	lymphocyte	-1.47432
KINGS1	central_nervous_system	-1.47412
EMTOKA	uterus	-1.47339
F36P	blood	-1.47264
MJ	lymphocyte	-1.47235
KP4	pancreas	-1.47192
KU1919	urinary_tract	-1.4717
COLO699	lung	-1.47149
NCIH716	colorectal	-1.47064
SKN	uterus	-1.47055
OCIAML2	blood	-1.4704
EBC1	lung	-1.47037
UPCISCC152	upper_aerodigestive	-1.4688
INA6	plasma_cell	-1.46798
SUDHL10	lymphocyte	-1.46794
SAS	upper_aerodigestive	-1.46782
ESS1	uterus	-1.46717
MDAMB157	breast	-1.46666
TE6	esophagus	-1.46658
HEC50B	uterus	-1.46282
NO10	central_nervous_system	-1.4616
TGW	peripheral_nervous_system	-1.46053
TUHR10TKB	kidney	-1.45886
OPM2	plasma_cell	-1.45831
WSUNHL	lymphocyte	-1.45807
UMUC5	urinary_tract	-1.45782
ONE58	lung	-1.45779
KMRC3	kidney	-1.45737
YH13	central_nervous_system	-1.45729
GCIY	gastric	-1.45693
SW954	cervix	-1.45665
TCCPAN2	pancreas	-1.4556
RH4	soft_tissue	-1.45526
ASH3	thyroid	-1.45525
COV504	ovary	-1.45518
RI1	lymphocyte	-1.45493
HEL	blood	-1.45439
D423MG	central_nervous_system	-1.45359
KATOIII	gastric	-1.45352
WM793	skin	-1.45351
CHP212	peripheral_nervous_system	-1.45224
8505C	thyroid	-1.45144
NCIH23	lung	-1.45125
BE2M17	peripheral_nervous_system	-1.45043
CAL12T	lung	-1.45024
MB1	thyroid	-1.44874
HKA1	skin	-1.4487
SW837	colorectal	-1.44776
UPCISCC154	upper_aerodigestive	-1.44741
SNU81	colorectal	-1.44689
PACADD119	pancreas	-1.44622
SNU1041	upper_aerodigestive	-1.44616
SNU1	gastric	-1.44609
A431	skin	-1.44573
CL11	colorectal	-1.44493
DEL	lymphocyte	-1.4445
ICC15	bile_duct	-1.44431
CAL33	upper_aerodigestive	-1.4439
SH10TC	gastric	-1.44281
SCS214	soft_tissue	-1.44178
NCIH1793	lung	-1.44161
WM3211	skin	-1.44125
PK45H	pancreas	-1.44036
A375	skin	-1.44026
A253	upper_aerodigestive	-1.44025
PANC0403	pancreas	-1.44021
KALS1	central_nervous_system	-1.43968
OCILY18	lymphocyte	-1.4393
SKMG1	central_nervous_system	-1.43889
CHLA15	peripheral_nervous_system	-1.43805
KPNYS	peripheral_nervous_system	-1.4377
NCIH2030	lung	-1.43731
PACADD165	pancreas	-1.43681
C10	colorectal	-1.43643
NCO2	blood	-1.43627
NOZ	bile_duct	-1.43609
NCIH2882	lung	-1.43595
MPP89	lung	-1.43581
NCIH647	lung	-1.43572
KMS11	plasma_cell	-1.43523
SF539	central_nervous_system	-1.43364
SNU1196	bile_duct	-1.43302
SIMA	peripheral_nervous_system	-1.43301
G415	bile_duct	-1.43221
95T1000	soft_tissue	-1.43219
TOV112D	ovary	-1.43056
HS746T	gastric	-1.43054
LU65	lung	-1.43046
HCC1143	breast	-1.43002
OAW42	ovary	-1.42999
JR	soft_tissue	-1.42887
KO52	blood	-1.42795
NCIH460	lung	-1.42738
LN319	central_nervous_system	-1.42671
ONDA8	central_nervous_system	-1.4266
ABC1	lung	-1.42653
HS578T	breast	-1.42598
HCC827GR5	lung	-1.42447
SNU449	liver	-1.42417
T3M5	thyroid	-1.42288
SNU719	gastric	-1.4227
NB6	peripheral_nervous_system	-1.42235
CORL47	lung	-1.42195
BT16	soft_tissue	-1.42072
SW1573	lung	-1.41924
TC32	bone	-1.41901
MM383	skin	-1.41885
UMUC7	urinary_tract	-1.41736
OCUG1	bile_duct	-1.41704
NUGC3	gastric	-1.41638
RPMI2650	upper_aerodigestive	-1.41626
TTC442	soft_tissue	-1.41597
SNU201	central_nervous_system	-1.41565
K029AX	skin	-1.41489
NCIH1048	lung	-1.41437
TGBC52TKB	bile_duct	-1.41424
COGAR359	soft_tissue	-1.41359
BFTC905	urinary_tract	-1.41357
UWB1289	ovary	-1.41294
ESO26	esophagus	-1.41277
KYSE140	esophagus	-1.41213
LP1	plasma_cell	-1.4119
WM115	skin	-1.41082
H413	upper_aerodigestive	-1.41047
PLCPRF5	liver	-1.40993
KYSE520	esophagus	-1.40984
SEKI	skin	-1.40907
MM485	skin	-1.40866
OS252	bone	-1.40837
769P	kidney	-1.40675
MDAMB436	breast	-1.40656
LNZTA3WT4	central_nervous_system	-1.40564
8305C	thyroid	-1.40564
NO11	central_nervous_system	-1.4051
HT1197	urinary_tract	-1.40387
COLO824	breast	-1.40343
KE39	gastric	-1.40298
SNU8	ovary	-1.40269
EFO21	ovary	-1.40256
SNU1077	uterus	-1.40254
253J	urinary_tract	-1.40155
MC116	lymphocyte	-1.40155
KMS26	plasma_cell	-1.4014
U251MGDM	central_nervous_system	-1.40113
DU4475	breast	-1.40094
KMS20	plasma_cell	-1.40072
MEL202	eye	-1.40063
WM983B	skin	-1.39987
D502MG	central_nervous_system	-1.39889
BC3C	urinary_tract	-1.39818
PCI38	upper_aerodigestive	-1.39696
GSU	gastric	-1.3965
JAR	uterus	-1.39585
RH28	soft_tissue	-1.39572
SKNMC	bone	-1.39568
JHOC5	ovary	-1.39532
SCLC22H	lung	-1.39527
NCIH1694	lung	-1.39503
D425	central_nervous_system	-1.39458
KM12	colorectal	-1.39448
LUDLU1	lung	-1.39306
A375SKINCJ1	skin	-1.39239
COLO800	skin	-1.39238
5637	urinary_tract	-1.39223
EWS502	bone	-1.39113
CA922	upper_aerodigestive	-1.39069
BLUE1	lymphocyte	-1.39068
ICC4	bile_duct	-1.39031
RERFLCAD1	lung	-1.3899
JHC7	bone	-1.3886
TF1	blood	-1.38804
HCC2998	colorectal	-1.388
HUO9	bone	-1.38755
COV644	ovary	-1.38735
SAT	upper_aerodigestive	-1.38731
H103	upper_aerodigestive	-1.38691
HT1080	soft_tissue	-1.38587
HUH6	liver	-1.38554
SNU626	central_nervous_system	-1.38529
HCA1	cervix	-1.38456
KKU100	bile_duct	-1.38382
SW1463	colorectal	-1.38324
NCIH226	lung	-1.38208
PANC0327	pancreas	-1.38135
PSN1	pancreas	-1.38071
UACC62	skin	-1.38025
COV318	ovary	-1.38011
NCIH747	colorectal	-1.37955
CORL311	lung	-1.37835
SKNEP1	bone	-1.37833
UMUC1	urinary_tract	-1.37721
NCIH727	lung	-1.37705
EOL1	blood	-1.37702
LPS853	soft_tissue	-1.37681
RT112	urinary_tract	-1.37681
PACADD188	pancreas	-1.37626
HCC38	breast	-1.37574
8MGBA	central_nervous_system	-1.37499
TM31	central_nervous_system	-1.37488
TT1TKB	colorectal	-1.3746
OVISE	ovary	-1.37418
SW756	cervix	-1.374
JHUEM7	uterus	-1.37387
UACC62SKINCJ1	skin	-1.37355
KPNYN	peripheral_nervous_system	-1.37329
SNU5	gastric	-1.37237
COGN305	peripheral_nervous_system	-1.37234
CAL78	bone	-1.3719
HT144SKINFV3	skin	-1.37082
UPCISCC074	upper_aerodigestive	-1.37032
SLR23	kidney	-1.37004
NP8	central_nervous_system	-1.36978
SW620	colorectal	-1.36911
HEY	ovary	-1.36513
ASPC1	pancreas	-1.36506
HCS2	cervix	-1.36436
COLO792	skin	-1.36431
C4II	cervix	-1.36413
OC314	ovary	-1.36366
SKNAS	peripheral_nervous_system	-1.36242
D542MG	central_nervous_system	-1.36144
MYLA	lymphocyte	-1.36053
M040416	skin	-1.36041
KML1	lymphocyte	-1.35988
RPE1SS119	engineered	-1.35972
NCIH2004RT	soft_tissue	-1.35903
U118MG	central_nervous_system	-1.35869
SNGM	uterus	-1.35743
BICR6	upper_aerodigestive	-1.35732
697	blood	-1.35583
IMR32	peripheral_nervous_system	-1.35552
A375SKINCJ2	skin	-1.35519
BICR10	upper_aerodigestive	-1.35442
SKMEL19	skin	-1.35331
PANC1005	pancreas	-1.35223
KELLY	peripheral_nervous_system	-1.35139
CHLA10	bone	-1.35138
ONS76	central_nervous_system	-1.35125
NCIH1755	lung	-1.34973
ECC2	bile_duct	-1.34896
NB1643	peripheral_nervous_system	-1.3464
UMRC3	kidney	-1.34576
SNU1033	colorectal	-1.34574
NCIH2087	lung	-1.3457
ICC137	bile_duct	-1.34513
PK8	pancreas	-1.3437
HT29	colorectal	-1.34321
HEPG2	liver	-1.34307
JM1	blood	-1.34235
LXF289	lung	-1.34192
OCIAML3	blood	-1.34176
OMM1	eye	-1.34129
GCT	soft_tissue	-1.34121
ZR751	breast	-1.34116
UPCISCC200	upper_aerodigestive	-1.34018
NCIH2110	lung	-1.3401
OVMANA	ovary	-1.33997
RPE1SS51	engineered	-1.33932
HUPT3	pancreas	-1.3381
NCIH1437	lung	-1.33808
SUPT1	blood	-1.33794
EW8	bone	-1.33778
C4I	cervix	-1.33667
MSTO211H	lung	-1.33666
RBE	bile_duct	-1.33662
SKBR3	breast	-1.33655
HSC3	upper_aerodigestive	-1.33592
SW1990	pancreas	-1.33556
SEM	blood	-1.33504
TFK1	bile_duct	-1.33486
MELHO	skin	-1.33448
MELJUSO	skin	-1.3344
HCC44	lung	-1.33357
UOK101	kidney	-1.33316
LN464	central_nervous_system	-1.33307
P4E6	prostate	-1.3322
NGP	peripheral_nervous_system	-1.33207
TE8	esophagus	-1.33206
NB69	peripheral_nervous_system	-1.33114
A388	epidermoid_carcinoma	-1.33038
NCIH1581	lung	-1.3302
TEN	uterus	-1.33002
NCIH292	lung	-1.32948
SH4	skin	-1.32922
NIHOVCAR3	ovary	-1.32885
EVSAT	breast	-1.32815
CAOV3	ovary	-1.32719
OCUM1	gastric	-1.32652
LO68	lung	-1.3264
DLD1	colorectal	-1.32631
TC71	bone	-1.32617
HSB2	blood	-1.32601
SYO1	soft_tissue	-1.3256
CAL72	bone	-1.32546
CW9019	soft_tissue	-1.32515
CAL27	upper_aerodigestive	-1.32439
HCC515	lung	-1.32402
A375RPMI	skin	-1.32301
EGI1	bile_duct	-1.32285
FTC133	thyroid	-1.32229
HEC59	uterus	-1.32088
CHAGOK1	lung	-1.32005
SNU182	liver	-1.31955
MDST8	colorectal	-1.31914
KP2	pancreas	-1.3188
L1236	lymphocyte	-1.3183
U251MG	central_nervous_system	-1.31719
COLO680N	esophagus	-1.31667
NB5	peripheral_nervous_system	-1.31619
JMURTK2	kidney	-1.31536
SNU1066	upper_aerodigestive	-1.31476
HSC5	skin	-1.31476
UPCISCC131	upper_aerodigestive	-1.31469
BFTC909	kidney	-1.31432
CHLA57	bone	-1.31258
647V	urinary_tract	-1.31257
CAL120	breast	-1.31178
COLO684	uterus	-1.31068
SKRC20	kidney	-1.31035
COGN278	peripheral_nervous_system	-1.3101
BHT101	thyroid	-1.30968
NCIH1568	lung	-1.30857
PK1	pancreas	-1.30834
HSC1	skin	-1.30634
UPCISCC090	upper_aerodigestive	-1.3048
LN229	central_nervous_system	-1.30454
K562	blood	-1.30258
SF767	central_nervous_system	-1.30228
MV411	blood	-1.30185
U343	central_nervous_system	-1.30151
OAW28	ovary	-1.2997
HEC1	uterus	-1.2993
NCIH526	lung	-1.29774
JURKAT	blood	-1.29732
DMS53	lung	-1.29685
EW7	bone	-1.2966
SKMEL30	skin	-1.29642
HSQ89	upper_aerodigestive	-1.29624
LN340	central_nervous_system	-1.29417
ICC3	bile_duct	-1.29405
ONDA9	central_nervous_system	-1.29342
RVH421	skin	-1.29293
CII	blood	-1.29263
NCIH1092	lung	-1.29222
TE11	esophagus	-1.29147
NCIH1944	lung	-1.29111
TE5	esophagus	-1.29051
PFSK1	central_nervous_system	-1.29042
U2OS	bone	-1.29034
T84	colorectal	-1.2894
HARA	lung	-1.28854
CAKI2	kidney	-1.28765
CAMA1	breast	-1.28641
EPLC272H	lung	-1.28419
C99	colorectal	-1.28395
TTC709	soft_tissue	-1.28307
CAS1	central_nervous_system	-1.28277
SKGI	uterus	-1.28268
LNCAPCLONEFGC	prostate	-1.28247
KMCH1	bile_duct	-1.2822
CCSW1	bile_duct	-1.28134
KYSE150	esophagus	-1.28118
CAL51	breast	-1.2809
JHH1	liver	-1.28086
MDAMB453	breast	-1.28014
DKMG	central_nervous_system	-1.27943
HEC265	uterus	-1.2789
C80	colorectal	-1.27885
SCCOHT1	ovary	-1.27761
SW626	colorectal	-1.27715
OVK18	ovary	-1.27636
YAMATO	soft_tissue	-1.27634
C33A	cervix	-1.27592
OC316	ovary	-1.27488
HOUAI	uterus	-1.27399
EKVX	lung	-1.27203
SKMES1	lung	-1.27119
NP3	central_nervous_system	-1.26975
AMO1	plasma_cell	-1.2685
WPE1NA22	prostate	-1.26832
RDES	bone	-1.26814
UPCISCC111	upper_aerodigestive	-1.26775
UMUC9	urinary_tract	-1.26768
PECAPJ41CLONED2	upper_aerodigestive	-1.26562
VCAP	prostate	-1.26411
C32	skin	-1.26366
SMSCTR	soft_tissue	-1.2634
SKOV3	ovary	-1.26316
NP5	central_nervous_system	-1.26301
NCIH522	lung	-1.263
KMS18	plasma_cell	-1.26209
SHSY5Y	peripheral_nervous_system	-1.26115
RHJT	soft_tissue	-1.2607
KMM1	plasma_cell	-1.26034
LS513	colorectal	-1.25958
RH30	soft_tissue	-1.25874
MALME3M	skin	-1.25814
MERO14	lung	-1.2572
MOLM14	blood	-1.25561
HUCCT1	bile_duct	-1.25293
HEL9217	blood	-1.2529
MON	soft_tissue	-1.25221
NP2	central_nervous_system	-1.25213
NCIH2122	lung	-1.25181
VMCUB1	urinary_tract	-1.24817
SNU475	liver	-1.24729
AGS	gastric	-1.24633
T47D	breast	-1.24588
SNUC4	colorectal	-1.24482
JHH5	liver	-1.24395
SNU46	upper_aerodigestive	-1.24371
HCC1419	breast	-1.24316
SCC4	upper_aerodigestive	-1.24191
KOSC2	upper_aerodigestive	-1.24086
MERO83	lung	-1.24086
NB7	peripheral_nervous_system	-1.24062
JHOM1	ovary	-1.2369
RMUGS	ovary	-1.23669
WM3772F	eye	-1.23518
PA1	ovary	-1.23498
SKUT1	soft_tissue	-1.23225
JMSU1	urinary_tract	-1.2317
CH157MN	central_nervous_system	-1.23156
KPL1	breast	-1.23043
GP5D	colorectal	-1.23034
IM95	gastric	-1.23022
HSC2	upper_aerodigestive	-1.22714
JHH6	liver	-1.22704
NCIH1792	lung	-1.2267
BT549	breast	-1.22665
NB13	peripheral_nervous_system	-1.22476
HMY1	skin	-1.22407
UMUC13	urinary_tract	-1.22362
BT12	soft_tissue	-1.22159
LS	peripheral_nervous_system	-1.22043
SNU61	colorectal	-1.2188
MEL270	eye	-1.21233
JIMT1	breast	-1.21093
AU565	breast	-1.20946
HT55	colorectal	-1.20863
RPMI8226	plasma_cell	-1.20789
RVH421RPMI	skin	-1.20553
MM1S	plasma_cell	-1.20368
LAN2	peripheral_nervous_system	-1.20352
KKU213	bile_duct	-1.20263
SNU1079	bile_duct	-1.20195
SNU1076	upper_aerodigestive	-1.19789
ES5	bone	-1.19731
RKO	colorectal	-1.19723
KMBC2	urinary_tract	-1.19712
ECGI10	esophagus	-1.19638
H157	upper_aerodigestive	-1.19494
UMUC6	urinary_tract	-1.1896
HS729	fibroblast	-1.18852
SNU216	gastric	-1.18844
HA1E	engineered_kidney	-1.18828
COV362	ovary	-1.18795
HB1119	blood	-1.18723
SNUC1	colorectal	-1.18303
PACADD137	pancreas	-1.18105
UMUC16	urinary_tract	-1.17813
786O	kidney	-1.17741
PECAPJ34CLONEC12	upper_aerodigestive	-1.17566
OCIP5X	ovary	-1.17551
TR146	upper_aerodigestive	-1.17352
VP229	breast	-1.17327
CORL23	lung	-1.17298
NCIH1373	lung	-1.17163
NCIH650	lung	-1.16936
MUTZ8	blood	-1.16824
JHUEM1	uterus	-1.16764
HCC1395	breast	-1.16409
UMUC14	urinary_tract	-1.16378
TE1	esophagus	-1.16199
TL1	lymphocyte	-1.16189
RERFGC1B	gastric	-1.16169
SW48	colorectal	-1.16139
PEA1	ovary	-1.16074
L33	pancreas	-1.16073
KYO1	blood	-1.1582
BICR31	upper_aerodigestive	-1.15639
HUH7	liver	-1.1542
TGBC1TKB	bile_duct	-1.15201
2313287	gastric	-1.14914
HT144SKINFV1	skin	-1.14911
OCILY19	lymphocyte	-1.14661
YSCCC	bile_duct	-1.14614
21NT	breast	-1.14415
NCIH520	lung	-1.14255
NCIN87	gastric	-1.14236
GSS	gastric	-1.14009
SKNFI	peripheral_nervous_system	-1.13839
VMRCLCD	lung	-1.13792
H357	upper_aerodigestive	-1.13586
OUMS23	colorectal	-1.13364
SNU840	ovary	-1.13328
ES4	bone	-1.13189
SNU503	colorectal	-1.13004
SMZ1	lymphocyte	-1.12741
SET2	blood	-1.12597
EN	uterus	-1.12411
HCT116	colorectal	-1.12062
SNU308	bile_duct	-1.11792
HCC56	colorectal	-1.11784
NCIH1573	lung	-1.11681
TC205	bone	-1.11569
F5	central_nervous_system	-1.11027
MFE319	uterus	-1.10814
ISHIKAWAHERAKLIO02ER	uterus	-1.1074
HCC15	lung	-1.10635
LS411N	colorectal	-1.1053
KNS42	central_nervous_system	-1.10213
HT1376	urinary_tract	-1.09931
NCIH28	lung	-1.09839
TTC642	soft_tissue	-1.09795
MMAC	skin	-1.09651
JEG3	uterus	-1.09583
HT144	skin	-1.09562
SW403	colorectal	-1.09524
LCLC97TM1	lung	-1.09312
NCIH441	lung	-1.09277
G402	soft_tissue	-1.09103
M07E	blood	-1.0907
RAJI	lymphocyte	-1.08808
NB1	peripheral_nervous_system	-1.08771
KD	soft_tissue	-1.0856
SW1271	lung	-1.08558
MM253	skin	-1.08535
LPS6	soft_tissue	-1.08486
NCIH2052	lung	-1.08281
SAOS2	bone	-1.08143
HCC1937	breast	-1.07035
HCC95	lung	-1.06878
U2904	lymphocyte	-1.06745
UMRC7	kidney	-1.0667
MHHNB11	peripheral_nervous_system	-1.06633
ICC2	bile_duct	-1.06411
EW22	bone	-1.06208
PECAPJ49	upper_aerodigestive	-1.06172
MCF7	breast	-1.06171
IGROV1	ovary	-1.06092
TM87	soft_tissue	-1.0569
G401	kidney	-1.05478
D458	central_nervous_system	-1.0538
HT	lymphocyte	-1.04697
HT144SKINFV2	skin	-1.04503
OVTOKO	ovary	-1.0441
NCIH2887	lung	-1.04336
KMRC1	kidney	-1.04324
EFM19	breast	-1.0415
SW948	colorectal	-1.03947
SNU16	gastric	-1.03885
UMUC11	urinary_tract	-1.03639
CCLFUPGI0005T	gastric	-1.03631
HS695T	skin	-1.03565
NCIH1355	lung	-1.03385
SUM52PE	breast	-1.03292
FU97	gastric	-1.02674
C8166	lymphocyte	-1.02583
ESO51	esophagus	-1.02569
CAKI1	kidney	-1.02212
RCHACV	blood	-1.01952
WAOSEL	blood	-1.01472
NZOV9	ovary	-1.01223
UPCISCC116	upper_aerodigestive	-1.01026
CCK81	colorectal	-1.0074
SCMCRM2	soft_tissue	-1.00537
HEC6	uterus	-1.00211
OV7	ovary	-1.00028
LS180	colorectal	-1.00022
UW228	central_nervous_system	-0.982839
C75	colorectal	-0.98166
HCC2450	lung	-0.980211
NCIH446	lung	-0.979458
NCIH1993	lung	-0.967512
COLO320	colorectal	-0.966299
MDAMB415	breast	-0.953997
PANC0504	pancreas	-0.949275
NCIH1869	lung	-0.941721
KYSE30	esophagus	-0.94104
LC1SQ	lung	-0.919962
DIFI	colorectal	-0.917488
HPAFII	pancreas	-0.91442
WM88	skin	-0.905469
KLE	uterus	-0.893431
LOVO	colorectal	-0.877918
22RV1	prostate	-0.866053
HUPT4	pancreas	-0.864772
OCUBM	breast	-0.856188
T3M3	uterus	-0.849127
NCIH1836	lung	-0.847491
NCIH82	lung	-0.845192
MDAMB361	breast	-0.82984
BICR16	upper_aerodigestive	-0.828442
TUHR14TKB	kidney	-0.815579
SNU668	gastric	-0.806096
OCIM2	blood	-0.805893
HS939T	skin	-0.790245
GIMEN	peripheral_nervous_system	-0.786132
PEO4	ovary	-0.749732
MCC142	skin	-0.748166
NH12	peripheral_nervous_system	-0.7471
SCH	gastric	-0.737798
SNU1544	colorectal	-0.733284
UACC893	breast	-0.725831
PCI6A	upper_aerodigestive	-0.695101
HT3	cervix	-0.687241
CAOV4	ovary	-0.670926
S117	soft_tissue	-0.663361
PF382	blood	-0.662227
MFE280	uterus	-0.58558
HCC78	lung	-0.579157
HCT15	colorectal	-0.534587
LS123	colorectal	-0.477832

## Sheet: J. CDK10
Gene effect scores for CDK10 in all cell lines in DepMap data
Cell line name	Lineage	Effect score
M040416	skin	-1.20918
RI1	lymphocyte	-0.679219
SUDHL1	lymphocyte	-0.653862
SKNSH	peripheral_nervous_system	-0.647369
KCL22	blood	-0.631903
NCIH292	lung	-0.596963
PFSK1	central_nervous_system	-0.594804
WSUNHL	lymphocyte	-0.58065
LPS853	soft_tissue	-0.564313
SHI1	blood	-0.549028
BLUE1	lymphocyte	-0.547159
KMM1	plasma_cell	-0.546813
SNUC1	colorectal	-0.518752
PACADD119	pancreas	-0.49557
TT1TKB	colorectal	-0.492289
ICC10	bile_duct	-0.487476
SMSCTR	soft_tissue	-0.479721
SNU886	liver	-0.470971
PATU8902	pancreas	-0.467759
UMUC13	urinary_tract	-0.466784
SNU46	upper_aerodigestive	-0.464295
MEL270	eye	-0.458062
JEG3	uterus	-0.457832
G415	bile_duct	-0.452832
OCIMY5	plasma_cell	-0.450414
NB4	blood	-0.450057
MERO41	lung	-0.448305
HG3	blood	-0.445903
U343	central_nervous_system	-0.434903
NB10	peripheral_nervous_system	-0.434522
EW7	bone	-0.431916
SNU1	gastric	-0.421746
H103	upper_aerodigestive	-0.420492
P2URK562	blood	-0.412538
JHUEM1	uterus	-0.410058
M07E	blood	-0.406401
HT144	skin	-0.398516
C33A	cervix	-0.388583
SCMCRM2	soft_tissue	-0.385808
ONS76	central_nervous_system	-0.382544
IM9	engineered	-0.382111
L363	plasma_cell	-0.379328
SNU738	central_nervous_system	-0.379041
NCIH460	lung	-0.37615
CORL23	lung	-0.371673
MDST8	colorectal	-0.370246
AGS	gastric	-0.368463
NB6	peripheral_nervous_system	-0.366207
HCC827	lung	-0.364271
NCIH446	lung	-0.364084
D502MG	central_nervous_system	-0.362777
SNU601	gastric	-0.362676
PACADD161	pancreas	-0.360953
OCILY19	lymphocyte	-0.355125
SUDHL8	lymphocyte	-0.354834
ISHIKAWAHERAKLIO02ER	uterus	-0.351785
SG231	bile_duct	-0.351187
22RV1	prostate	-0.350558
UMUC16	urinary_tract	-0.349891
RCM1	colorectal	-0.349487
MSTO211H	lung	-0.347581
KP3	pancreas	-0.346106
MERO25	lung	-0.344973
H4	central_nervous_system	-0.341731
SUSA	embryo	-0.340511
SCABER	urinary_tract	-0.339779
JHUEM7	uterus	-0.339635
LU99	lung	-0.338981
JHOM1	ovary	-0.337367
SKMEL30	skin	-0.337316
RKO	colorectal	-0.333116
JVM3	blood	-0.331377
HCC1395	breast	-0.330157
697	blood	-0.329719
MEL285	eye	-0.329023
U2904	lymphocyte	-0.328899
MM127	skin	-0.328485
UMRC7	kidney	-0.328266
ECC2	bile_duct	-0.325957
CCLFPEDS0003T	soft_tissue	-0.324669
KON	upper_aerodigestive	-0.322496
CAL62	thyroid	-0.32165
NCIH82	lung	-0.321035
KYO1	blood	-0.319862
NCIH1793	lung	-0.319585
MEL202	eye	-0.319255
HSC5	skin	-0.319091
JURKAT	blood	-0.318907
HUH1	liver	-0.315797
OCIAML2	blood	-0.315604
SCS214	soft_tissue	-0.315092
HT144SKINFV1	skin	-0.312055
PK8	pancreas	-0.31056
NB69	peripheral_nervous_system	-0.310466
TUHR4TKB	kidney	-0.309559
SW948	colorectal	-0.308675
ES4	bone	-0.305786
769P	kidney	-0.305036
CAKI1	kidney	-0.304982
PEA1	ovary	-0.304383
NCIH1092	lung	-0.304148
K562	blood	-0.303578
COV413A	ovary	-0.3033
NCIH1694	lung	-0.302055
SKNDZ	peripheral_nervous_system	-0.301663
KMRC2	kidney	-0.301308
ROS50	blood	-0.301274
COLO824	breast	-0.301255
WM88	skin	-0.298453
CCSW1	bile_duct	-0.298283
SKNO1	blood	-0.296885
NB17	peripheral_nervous_system	-0.295349
CCFSTTG1	central_nervous_system	-0.293448
COGN278	peripheral_nervous_system	-0.29271
NB5	peripheral_nervous_system	-0.290923
UMRC3	kidney	-0.289186
CME1	soft_tissue	-0.289185
SNU398	liver	-0.289119
KNS60	central_nervous_system	-0.288778
KOSC2	upper_aerodigestive	-0.288572
HT3	cervix	-0.287167
RPE1SS48	engineered	-0.286745
COLO205	colorectal	-0.286351
RL	lymphocyte	-0.286025
NCIH838	lung	-0.285398
SUM159PT	breast	-0.284824
HCC366	lung	-0.284131
SNU626	central_nervous_system	-0.281759
KMS26	plasma_cell	-0.281416
LS513	colorectal	-0.280824
PK45H	pancreas	-0.280555
ICC9	bile_duct	-0.280537
HS729	fibroblast	-0.279467
TKKK	bile_duct	-0.278003
RD	soft_tissue	-0.277636
HEC1B	uterus	-0.276567
HTMMT	uterus	-0.276519
TOV21G	ovary	-0.276422
TMK1	gastric	-0.275118
MCC13	skin	-0.275018
HCS2	cervix	-0.273404
SW1271	lung	-0.273147
H3118	upper_aerodigestive	-0.273079
KCIMOH1	pancreas	-0.272352
SNU475	liver	-0.271889
SAOS2	bone	-0.271574
TGW	peripheral_nervous_system	-0.271459
OUMS23	colorectal	-0.271403
GCIY	gastric	-0.27112
HEC6	uterus	-0.270503
TE6	esophagus	-0.269089
MB1	thyroid	-0.26888
KU812	blood	-0.267477
OPM2	plasma_cell	-0.267211
MCAS	ovary	-0.267166
UMUC6	urinary_tract	-0.266043
MPP89	lung	-0.265537
NCIH1836	lung	-0.263681
JHOC5	ovary	-0.263672
ACCMESO1	lung	-0.262957
TCCPAN2	pancreas	-0.262709
KP2	pancreas	-0.262701
LCLC97TM1	lung	-0.262607
YH13	central_nervous_system	-0.262599
RBE	bile_duct	-0.261789
SKMEL24	skin	-0.261524
HCC95	lung	-0.260877
NCIH3122	lung	-0.260258
PL4	pancreas	-0.259983
HCC827GR5	lung	-0.259852
SUM1315MO2	breast	-0.259661
SKRC31	kidney	-0.25935
NCIH1573	lung	-0.258857
CFPAC1	pancreas	-0.258297
NCIH647	lung	-0.257883
CAL120	breast	-0.257857
TGBC1TKB	bile_duct	-0.256766
ES8	bone	-0.255879
JMSU1	urinary_tract	-0.25586
KMRC20	kidney	-0.255107
NCCMPNST2C1	peripheral_nervous_system	-0.254985
LS123	colorectal	-0.254901
G401	kidney	-0.254627
SNU1079	bile_duct	-0.254243
IHH4	thyroid	-0.253897
KMS34	plasma_cell	-0.253633
SUDHL10	lymphocyte	-0.253227
SNUC4	colorectal	-0.252695
T47D	breast	-0.251848
PANC0504	pancreas	-0.251841
D458	central_nervous_system	-0.251704
UMUC14	urinary_tract	-0.251395
SLVL	lymphocyte	-0.250408
NCIH1339	lung	-0.250056
ASPC1	pancreas	-0.249423
DKMG	central_nervous_system	-0.249311
SIMA	peripheral_nervous_system	-0.249109
T3M3	uterus	-0.248904
ESO26	esophagus	-0.248886
NCIH1437	lung	-0.248664
HEL	blood	-0.248291
RPMI7951	skin	-0.247989
LPS6	soft_tissue	-0.247789
LN340	central_nervous_system	-0.247588
FU97	gastric	-0.247496
ESS1	uterus	-0.247334
HEC116	uterus	-0.247119
HOP62	lung	-0.244073
KPL1	breast	-0.243933
SAS	upper_aerodigestive	-0.243242
ST486	lymphocyte	-0.242844
HSC2	upper_aerodigestive	-0.24197
KYSE180	esophagus	-0.241409
SUIT2	pancreas	-0.240362
SKES1	bone	-0.240029
CAMA1	breast	-0.238825
JHH6	liver	-0.238096
OCIM2	blood	-0.237879
RPE1SS119	engineered	-0.235493
LCLC103H	lung	-0.23516
UPCISCC026	upper_aerodigestive	-0.235031
NB1	peripheral_nervous_system	-0.234827
OMM1	eye	-0.234449
F5	central_nervous_system	-0.233547
HKGZCC	bile_duct	-0.232909
SW837	colorectal	-0.232718
BICR16	upper_aerodigestive	-0.232635
SKUT1	soft_tissue	-0.23236
NP8	central_nervous_system	-0.232052
DLD1	colorectal	-0.231429
ICC2	bile_duct	-0.229999
HCC15	lung	-0.229141
MFE296	uterus	-0.229085
LNZTA3WT4	central_nervous_system	-0.228242
KMS27	plasma_cell	-0.228194
Y79	eye	-0.227997
OMM25	eye	-0.227504
T3M5	thyroid	-0.226051
NZOV9	ovary	-0.225113
C2BBE1	colorectal	-0.224907
TTC642	soft_tissue	-0.224611
59M	ovary	-0.222976
SLR26	kidney	-0.222954
HDMYZ	NA	-0.222758
SNU61	colorectal	-0.222384
UMUC3	urinary_tract	-0.221917
A673	bone	-0.221454
MIAPACA2	pancreas	-0.221296
SSP25	bile_duct	-0.22096
AU565	breast	-0.220292
HS936T	skin	-0.2202
DOK	upper_aerodigestive	-0.220046
GP5D	colorectal	-0.218907
HCC2998	colorectal	-0.218496
DBTRG05MG	central_nervous_system	-0.218047
EBC1	lung	-0.217755
HCC70	breast	-0.217712
DAOY	central_nervous_system	-0.217666
NCIH2030	lung	-0.217177
HB1119	blood	-0.217128
CH157MN	central_nervous_system	-0.216429
C80	colorectal	-0.216061
ABC1	lung	-0.215986
EOL1	blood	-0.215582
TO14	ovary	-0.21538
93T449	soft_tissue	-0.215169
SUDHL4	lymphocyte	-0.215111
EN	uterus	-0.215087
TM31	central_nervous_system	-0.213531
PANC0813	pancreas	-0.212687
ICC3	bile_duct	-0.211888
HLF	liver	-0.21168
KYSE410	esophagus	-0.211608
PK1	pancreas	-0.211177
TTC442	soft_tissue	-0.210251
ASH3	thyroid	-0.209931
SYO1	soft_tissue	-0.209735
MOLM14	blood	-0.209507
NCIH661	lung	-0.209483
NCIH1693	lung	-0.20903
T24	urinary_tract	-0.208287
COV434	ovary	-0.208136
SKPNDW	bone	-0.2078
TL1	lymphocyte	-0.207591
HPAFII	pancreas	-0.207276
L428	lymphocyte	-0.205901
NCIN87	gastric	-0.204764
RPE1SS6	engineered	-0.204698
HS746T	gastric	-0.204435
YD15	upper_aerodigestive	-0.204197
KE97	plasma_cell	-0.203884
NALM16	blood	-0.203342
EM2	blood	-0.20316
A2058	skin	-0.202113
KKU100	bile_duct	-0.201287
LU65	lung	-0.20038
NCIH322	lung	-0.199831
NCIH209	lung	-0.19976
SNU1041	upper_aerodigestive	-0.199368
SKN	uterus	-0.199363
HEL9217	blood	-0.198441
U937	blood	-0.198385
LS411N	colorectal	-0.198298
NCIH441	lung	-0.19825
UPCISCC074	upper_aerodigestive	-0.198194
C4II	cervix	-0.198059
HKA1	skin	-0.197919
KYSE220	esophagus	-0.196872
RHJT	soft_tissue	-0.196588
SW1463	colorectal	-0.196514
JR	soft_tissue	-0.195942
HO1U1	upper_aerodigestive	-0.195685
A375	skin	-0.195634
HS766T	pancreas	-0.195532
COLO320	colorectal	-0.195213
SISO	cervix	-0.195184
RL952	uterus	-0.194969
KNS42	central_nervous_system	-0.19464
H157	upper_aerodigestive	-0.193976
T84	colorectal	-0.193639
NCIH1048	lung	-0.192717
THP1	blood	-0.192158
BOKU	cervix	-0.191876
A549	lung	-0.191805
H357	upper_aerodigestive	-0.19094
SNU410	pancreas	-0.190669
ANGMCSS	central_nervous_system	-0.19044
KE37	blood	-0.190054
SNU423	liver	-0.189413
SNU840	ovary	-0.189349
EGI1	bile_duct	-0.188715
CORL105	lung	-0.188339
M059K	central_nervous_system	-0.188229
TC71	bone	-0.187404
SNU1544	colorectal	-0.187042
SKGT4	esophagus	-0.186391
SW1116	colorectal	-0.18618
NCIH520	lung	-0.186096
CAL12T	lung	-0.185752
TE11	esophagus	-0.185527
JHH5	liver	-0.185172
UMUC9	urinary_tract	-0.184802
MYLA	lymphocyte	-0.184792
VMRCLCD	lung	-0.184463
MOLM13	blood	-0.184215
PCI6A	upper_aerodigestive	-0.183532
LNZ308	central_nervous_system	-0.183458
OE21	esophagus	-0.183312
TTC709	soft_tissue	-0.183183
EW8	bone	-0.183168
CW9019	soft_tissue	-0.182827
RERFLCAI	lung	-0.182682
SKNAS	peripheral_nervous_system	-0.182661
IGR1	skin	-0.182244
SNU213	pancreas	-0.182219
UBLC1	urinary_tract	-0.182065
JVE127	colorectal	-0.181943
LO68	lung	-0.181676
A427	lung	-0.181549
SNU478	bile_duct	-0.181256
INA6	plasma_cell	-0.180786
CHAGOK1	lung	-0.180777
TANOUE	blood	-0.180653
ICC15	bile_duct	-0.180649
SNU1066	upper_aerodigestive	-0.18045
NCIH358	lung	-0.180432
SUM52PE	breast	-0.180348
CMK115	blood	-0.179716
A375SKINCJ3	skin	-0.179606
LN235	central_nervous_system	-0.179262
NCIH211	lung	-0.179087
RPE1SS77	engineered	-0.178256
RVH421SKINFV1	skin	-0.178249
MM253	skin	-0.177198
NCIH2087	lung	-0.17713
BHT101	thyroid	-0.177069
L1236	lymphocyte	-0.17694
94T778	soft_tissue	-0.176928
GB2	bile_duct	-0.176773
SET2	blood	-0.176359
H376	upper_aerodigestive	-0.176358
KYSE510	esophagus	-0.176224
COLO792	skin	-0.175701
MUTZ8	blood	-0.175509
MKN28	gastric	-0.17516
TCCSUP	urinary_tract	-0.174917
RERFLCAD1	lung	-0.174703
UPCISCC200	upper_aerodigestive	-0.174474
KPNYN	peripheral_nervous_system	-0.174398
NCIH2052	lung	-0.174376
UHO1	lymphocyte	-0.17429
JJN3	plasma_cell	-0.173793
HCC1419	breast	-0.17335
HT55	colorectal	-0.173035
UPCISCC111	upper_aerodigestive	-0.172806
YAPC	pancreas	-0.172645
CAL51	breast	-0.17262
PECAPJ15	upper_aerodigestive	-0.172531
NCIH650	lung	-0.172427
SUM102PT	breast	-0.17161
PEO4	ovary	-0.171315
BHY	upper_aerodigestive	-0.170861
639V	urinary_tract	-0.170505
KINGS1	central_nervous_system	-0.170295
NCIH2291	lung	-0.170287
LN18	central_nervous_system	-0.169812
HEYA8	ovary	-0.169638
OS252	bone	-0.169383
U2OS	bone	-0.168961
TASK1	peripheral_nervous_system	-0.168806
MUGCHOR1	bone	-0.168731
NCIH1792	lung	-0.168402
ICC8	bile_duct	-0.168013
UMUC10	urinary_tract	-0.167933
SKNBE2	peripheral_nervous_system	-0.167894
GI1	central_nervous_system	-0.167652
RKN	soft_tissue	-0.16752
SCLC22H	lung	-0.167183
HOTHC	thyroid	-0.166866
UPCISCC152	upper_aerodigestive	-0.166278
CHLA06ATRT	soft_tissue	-0.166115
PANC0403	pancreas	-0.166076
HMY1	skin	-0.165956
KARPAS1718	lymphocyte	-0.165407
GCT	soft_tissue	-0.16534
ONE58	lung	-0.165074
TE9	esophagus	-0.164975
HUPT3	pancreas	-0.164531
143B	bone	-0.164336
SIHA	cervix	-0.163997
CHLA15	peripheral_nervous_system	-0.163961
VMCUB1	urinary_tract	-0.163944
LK2	lung	-0.163716
ES5	bone	-0.163249
SNU503	colorectal	-0.163169
MONOMAC1	blood	-0.162551
HA1E	engineered_kidney	-0.162543
A431	skin	-0.162368
CORL279	lung	-0.162049
SNU449	liver	-0.161909
SW954	cervix	-0.161846
S117	soft_tissue	-0.161688
KYM1	soft_tissue	-0.160989
CALU1	lung	-0.160569
COV644	ovary	-0.160191
JMURTK2	kidney	-0.160147
BFTC905	urinary_tract	-0.160081
HT144SKINFV2	skin	-0.160074
CAS1	central_nervous_system	-0.160029
NH12	peripheral_nervous_system	-0.160024
HCC461	lung	-0.159969
LMSU	gastric	-0.159637
OVCAR5	ovary	-0.159292
SNU349	kidney	-0.159014
HUCCT1	bile_duct	-0.158798
SF539	central_nervous_system	-0.158763
KATOIII	gastric	-0.158385
TUHR10TKB	kidney	-0.157862
EWS502	bone	-0.157797
OCIMY7	plasma_cell	-0.157778
SEMK2	blood	-0.157647
C4I	cervix	-0.157158
KMRC3	kidney	-0.157064
T98G	central_nervous_system	-0.156926
CAL33	upper_aerodigestive	-0.156882
OCIP5X	ovary	-0.156715
AMO1	plasma_cell	-0.156364
LAN2	peripheral_nervous_system	-0.156172
OCUM1	gastric	-0.155702
CAL78	bone	-0.154581
TF1	blood	-0.154452
CJM	skin	-0.154372
UPCISCC040	upper_aerodigestive	-0.15437
OE33	esophagus	-0.154045
KYSE30	esophagus	-0.153745
SKHEP1	liver	-0.153081
KD	soft_tissue	-0.152996
RMSYM	soft_tissue	-0.152705
LN428	central_nervous_system	-0.152599
OVCAR8	ovary	-0.152484
NCIH1373	lung	-0.15218
NCIH747	colorectal	-0.152044
DIFI	colorectal	-0.151867
BL70	lymphocyte	-0.151821
MM386	skin	-0.151444
RCC10RGB	kidney	-0.150671
SNU387	liver	-0.150121
C99	colorectal	-0.150035
MCC26	skin	-0.14961
BT16	soft_tissue	-0.149104
KPNYS	peripheral_nervous_system	-0.148909
HS944T	skin	-0.148484
A375RPMI	skin	-0.147949
COLO800	skin	-0.147947
RCHACV	blood	-0.147486
HCC1937	breast	-0.147458
NCIH1155	lung	-0.147317
CALU6	lung	-0.147216
MFE319	uterus	-0.14721
BC3C	urinary_tract	-0.146821
KMBC2	urinary_tract	-0.146752
UPCISCC090	upper_aerodigestive	-0.14654
NP2	central_nervous_system	-0.146311
LB1047RCC	kidney	-0.146138
NO36	lung	-0.145767
SCC25	upper_aerodigestive	-0.14561
NCIH2009	lung	-0.145164
NCIH727	lung	-0.144901
HOKUG	cervix	-0.14362
MHHES1	bone	-0.143045
CORL47	lung	-0.142967
RVH421RPMI	skin	-0.142674
BCPAP	thyroid	-0.142191
MMAC	skin	-0.142046
MORCPR	lung	-0.142036
U251MGDM	central_nervous_system	-0.141859
JHH2	liver	-0.141483
TN2	peripheral_nervous_system	-0.141377
HCC2450	lung	-0.141242
NCIH2171	lung	-0.14062
JHC7	bone	-0.140475
SLR23	kidney	-0.139911
PANC1	pancreas	-0.139822
HSQ89	upper_aerodigestive	-0.139754
CAL29	urinary_tract	-0.139742
NO11	central_nervous_system	-0.139668
DANG	pancreas	-0.139546
TUHR14TKB	kidney	-0.139165
BT549	breast	-0.138638
PATU8988S	pancreas	-0.138496
HCC44	lung	-0.138446
LN443	central_nervous_system	-0.138017
KARPAS299	lymphocyte	-0.137038
JAR	uterus	-0.136825
LN382	central_nervous_system	-0.136792
NCIH2882	lung	-0.136589
HS683	central_nervous_system	-0.13656
KE39	gastric	-0.136551
NB13	peripheral_nervous_system	-0.136405
OVCA420	ovary	-0.136018
NCIH1355	lung	-0.135878
NCIH2172	lung	-0.135556
KYSE520	esophagus	-0.135528
HCC1428	breast	-0.135088
SF126	central_nervous_system	-0.134978
COLO201	colorectal	-0.134332
PCI15A	upper_aerodigestive	-0.1342
JL1	lung	-0.133923
PANC0327	pancreas	-0.133701
MM426	skin	-0.133421
CHLA266	soft_tissue	-0.13334
SNU761	liver	-0.133314
TGBC52TKB	bile_duct	-0.133142
LU135	lung	-0.133082
8MGBA	central_nervous_system	-0.132831
LN464	central_nervous_system	-0.132134
EVSAT	breast	-0.132055
DETROIT562	upper_aerodigestive	-0.131948
TE1	esophagus	-0.131561
JM1	blood	-0.131412
SW1990	pancreas	-0.131365
SW626	colorectal	-0.131156
TE10	esophagus	-0.131053
EFE184	uterus	-0.130577
PANC1005	pancreas	-0.130385
SNU5	gastric	-0.130286
ARH77	engineered	-0.130164
NMCG1	central_nervous_system	-0.129326
HS695T	skin	-0.128849
COGE352	bone	-0.128814
HCA1	cervix	-0.128727
EW1	bone	-0.128411
UWB1289	ovary	-0.128375
MERO82	lung	-0.12817
BICR31	upper_aerodigestive	-0.128032
OVISE	ovary	-0.127969
ESO51	esophagus	-0.127654
SNB75	central_nervous_system	-0.127185
SCC4	upper_aerodigestive	-0.127067
HSSCH2	central_nervous_system	-0.126745
WM3211	skin	-0.126739
TE8	esophagus	-0.126509
PANC0203	pancreas	-0.126478
HEC265	uterus	-0.125811
HT144SKINFV3	skin	-0.125718
LXF289	lung	-0.125443
SNU201	central_nervous_system	-0.12544
SNU308	bile_duct	-0.1252
JHU022	upper_aerodigestive	-0.125152
HEC251	uterus	-0.124533
SLR24	kidney	-0.124505
ECGI10	esophagus	-0.123758
MHHNB11	peripheral_nervous_system	-0.123611
EPLC272H	lung	-0.12326
SNU8	ovary	-0.123156
KYAE1	esophagus	-0.123102
TGBC18TKB	colorectal	-0.122729
CII	blood	-0.122728
SHMAC4	prostate	-0.122512
786O	kidney	-0.122428
VP229	breast	-0.122313
NGP	peripheral_nervous_system	-0.122145
OCILY18	lymphocyte	-0.122074
C75	colorectal	-0.121993
M140325	skin	-0.121269
NCIH522	lung	-0.121038
WM2664	skin	-0.120945
SNU1076	upper_aerodigestive	-0.120645
NCIH1915	lung	-0.120068
MEL290	eye	-0.120002
SKBR3	breast	-0.11998
HUH6	liver	-0.11985
LS	peripheral_nervous_system	-0.119754
SNGM	uterus	-0.119637
SUM229PE	breast	-0.119591
MFM223	breast	-0.119575
FARAGE	lymphocyte	-0.119196
JHU011	upper_aerodigestive	-0.119026
NCIH1299	lung	-0.118967
HEPG2	liver	-0.118762
C84	colorectal	-0.11825
JIMT1	breast	-0.118184
PSN1	pancreas	-0.118166
SW1088	central_nervous_system	-0.118079
HS578T	breast	-0.117515
ONCODG1	ovary	-0.117243
A253	upper_aerodigestive	-0.117123
NCIH1568	lung	-0.117059
MDAMB435S	skin	-0.11675
NUGC3	gastric	-0.116739
NCIH1581	lung	-0.115832
NCIH1944	lung	-0.115281
HT115	colorectal	-0.114586
DOV13	ovary	-0.114528
LNCAPCLONEFGC	prostate	-0.114472
PA1	ovary	-0.114144
KYSE450	esophagus	-0.11359
ISTMES2	lung	-0.113204
SF295	central_nervous_system	-0.113054
5637	urinary_tract	-0.113023
KELLY	peripheral_nervous_system	-0.112645
OC314	ovary	-0.11263
VAESBJ	soft_tissue	-0.112377
CASKI	cervix	-0.111893
CAPAN1	pancreas	-0.111837
HARA	lung	-0.111701
HCE4	esophagus	-0.111581
CL11	colorectal	-0.111507
HEY	ovary	-0.111374
SEM	blood	-0.111178
NCIH2122	lung	-0.111157
SNU620	gastric	-0.111114
NCIH23	lung	-0.110653
NCIH2286	lung	-0.110227
RPE1SS51	engineered	-0.109713
SCH	gastric	-0.109632
KML1	lymphocyte	-0.109608
NCIH1755	lung	-0.109519
HS852T	skin	-0.109145
TM87	soft_tissue	-0.109137
PACADD165	pancreas	-0.108813
HMC18	breast	-0.108762
EKVX	lung	-0.108673
YD8	upper_aerodigestive	-0.108608
HSOS1	bone	-0.108583
HCC1806	breast	-0.108264
UPCISCC116	upper_aerodigestive	-0.107556
COLO684	uterus	-0.107545
U251MG	central_nervous_system	-0.107366
COV318	ovary	-0.107216
SNU869	bile_duct	-0.107123
JOPACA1	pancreas	-0.106289
SCC9	upper_aerodigestive	-0.106275
ONDA8	central_nervous_system	-0.105639
D341	central_nervous_system	-0.105054
SJSA1	bone	-0.105043
PCI38	upper_aerodigestive	-0.104847
ICC4	bile_duct	-0.104336
VMRCRCW	kidney	-0.104323
RH30	soft_tissue	-0.10357
COLO678	colorectal	-0.103491
SNU719	gastric	-0.10206
EW16	bone	-0.101512
CCLP1	bile_duct	-0.101373
UPCISCC131	upper_aerodigestive	-0.101305
TDOTT	esophagus	-0.100974
LN229	central_nervous_system	-0.100934
KYSE270	esophagus	-0.100826
DEL	lymphocyte	-0.100316
JURLMK1	blood	-0.10031
HCC2935	lung	-0.100251
ES2	ovary	-0.100248
HCC1359	lung	-0.100119
PECAPJ49	upper_aerodigestive	-0.099704
SNU81	colorectal	-0.0989495
NCIH2110	lung	-0.0989062
HHUA	uterus	-0.0984904
OAW42	ovary	-0.0980513
P31FUJ	blood	-0.0980469
SUPT1	blood	-0.0971512
UMUC5	urinary_tract	-0.0970168
HGC27	gastric	-0.096742
BPH1	prostate	-0.0964422
MCIXC	bone	-0.0963837
MCF7	breast	-0.0962866
SNU216	gastric	-0.0962078
KU1919	urinary_tract	-0.0956633
NCIH2023	lung	-0.0954422
SU8686	pancreas	-0.094536
TYKNU	ovary	-0.0941541
9505BIK	pancreas	-0.0941319
NB7	peripheral_nervous_system	-0.0940363
SHSY5Y	peripheral_nervous_system	-0.0939527
KYSE70	esophagus	-0.0937047
OCIAML3	blood	-0.0934643
EMTOKA	uterus	-0.093396
SKGII	uterus	-0.0925709
F36P	blood	-0.0923808
SKMEL19	skin	-0.0920886
CA922	upper_aerodigestive	-0.0920499
MERO95	lung	-0.0920336
U118MG	central_nervous_system	-0.090823
MC116	lymphocyte	-0.0906789
G292CLONEA141B1	bone	-0.0902586
HCT15	colorectal	-0.090026
TR146	upper_aerodigestive	-0.0900026
A375SKINCJ2	skin	-0.0896883
FTC133	thyroid	-0.0896155
CHLA10	bone	-0.0891114
HUPT4	pancreas	-0.0886692
WM983B	skin	-0.0885752
SUDHL5	lymphocyte	-0.0883669
C32	skin	-0.088272
253J	urinary_tract	-0.0880423
HCC56	colorectal	-0.0874762
MELHO	skin	-0.086975
RPMI8226	plasma_cell	-0.0869489
SKN3	upper_aerodigestive	-0.0868162
ICC108	bile_duct	-0.0863981
KARPAS422	lymphocyte	-0.0859559
JHH4	liver	-0.0858902
MS751	cervix	-0.0855992
HSC39	gastric	-0.0855514
YAMATO	soft_tissue	-0.0853999
SH10TC	gastric	-0.0853925
OAW28	ovary	-0.0851331
AML193	blood	-0.0850079
UACC893	breast	-0.0848759
CAL72	bone	-0.0848386
MM1S	plasma_cell	-0.08317
HT1080	soft_tissue	-0.0831067
EFM19	breast	-0.0820379
JHOS4	ovary	-0.081899
OACM51	esophagus	-0.0818458
RH28	soft_tissue	-0.0816372
DOTC24510	cervix	-0.0813867
TC32	bone	-0.081333
ICC106	bile_duct	-0.0810688
HCC515	lung	-0.0804267
GSU	gastric	-0.0803965
JHU029	upper_aerodigestive	-0.0801798
OSC19	upper_aerodigestive	-0.0800936
TEN	uterus	-0.0799669
RH4	soft_tissue	-0.0798486
MCC142	skin	-0.0797837
HSC4	upper_aerodigestive	-0.0795772
KASUMI1	blood	-0.079322
NO10	central_nervous_system	-0.0792539
PEO1	ovary	-0.0789912
SCCOHT1	ovary	-0.0789758
HEC50B	uterus	-0.0789756
FADU	upper_aerodigestive	-0.0789406
MDAMB468	breast	-0.0788278
PCI30	upper_aerodigestive	-0.0782555
MEC1	blood	-0.0776473
A2780	ovary	-0.076997
NCIH226	lung	-0.0767904
WM1799	skin	-0.0764959
LP1	plasma_cell	-0.0764825
T3M4	pancreas	-0.0764246
BICR22	upper_aerodigestive	-0.0752166
SKMEL2	skin	-0.0751085
COGAR359	soft_tissue	-0.0749195
COLO679	skin	-0.0747003
MKN74	gastric	-0.0745801
HCC1187	breast	-0.0743627
SNU685	uterus	-0.0741539
21NT	breast	-0.0741168
ZR751	breast	-0.0741073
MM383	skin	-0.0740002
RMUGS	ovary	-0.0732955
MDAMB157	breast	-0.0732269
HCC1143	breast	-0.0731826
2313287	gastric	-0.073035
K029AX	skin	-0.0723323
SW48	colorectal	-0.0719073
PECAPJ41CLONED2	upper_aerodigestive	-0.071105
KMS11	plasma_cell	-0.0707289
OV7	ovary	-0.0704231
PACADD188	pancreas	-0.0699177
ONDA9	central_nervous_system	-0.0682449
DB	lymphocyte	-0.0678399
CCLFUPGI0005T	gastric	-0.0671837
MOGGUVW	central_nervous_system	-0.0667873
NCIH2004RT	soft_tissue	-0.0661938
UMUC1	urinary_tract	-0.0661853
LPS27	soft_tissue	-0.0659994
FLO1	esophagus	-0.0659897
OV90	ovary	-0.0659675
CHP134	peripheral_nervous_system	-0.065317
SNU1105	central_nervous_system	-0.0651939
NCIH2170	lung	-0.0651461
RCCFG2	kidney	-0.0646426
SW156	kidney	-0.0646307
OVK18	ovary	-0.0645329
D542MG	central_nervous_system	-0.0645067
UMCHOR1	bone	-0.064364
HCC1954	breast	-0.0643115
SNU1077	uterus	-0.0640838
SNU182	liver	-0.0638159
P4E6	prostate	-0.0630785
NCIH1703	lung	-0.0625562
SLR20	kidney	-0.0617113
KURAMOCHI	ovary	-0.0611784
HCC38	breast	-0.0610108
IMR32	peripheral_nervous_system	-0.0602884
SMZ1	lymphocyte	-0.0598392
BICR10	upper_aerodigestive	-0.0598076
GB1	central_nervous_system	-0.0589879
PACADD137	pancreas	-0.0586423
SAT	upper_aerodigestive	-0.0586346
RT112	urinary_tract	-0.058598
CAKI2	kidney	-0.0584503
KMS18	plasma_cell	-0.0584212
MELJUSO	skin	-0.057695
JHH7	liver	-0.0565137
LS180	colorectal	-0.0564054
BXPC3	pancreas	-0.0563694
A3KAW	lymphocyte	-0.0557087
SW756	cervix	-0.0553601
MDAMB453	breast	-0.0552313
JHESOAD1	esophagus	-0.0552255
PCI4B	upper_aerodigestive	-0.0550002
LPS141	soft_tissue	-0.0549317
NB1643	peripheral_nervous_system	-0.0548765
EW22	bone	-0.0538762
NCIH1666	lung	-0.0538263
UOK101	kidney	-0.0525319
SKNEP1	bone	-0.0524068
MDAMB436	breast	-0.0523892
DU4475	breast	-0.0519106
MM485	skin	-0.0511095
KKU213	bile_duct	-0.0509605
COV362	ovary	-0.0505986
SF172	central_nervous_system	-0.0500541
RT11284	urinary_tract	-0.0498478
OVMIU	ovary	-0.0489934
KO52	blood	-0.0487913
HT	lymphocyte	-0.048299
KNS62	lung	-0.0482557
WERIRB1	eye	-0.0481677
RERFLCAD2	lung	-0.0480818
NCIH28	lung	-0.0479931
IM95	gastric	-0.0479258
HEC1	uterus	-0.0477591
CAOV4	ovary	-0.0460418
SKOV3	ovary	-0.0459726
WAOSEL	blood	-0.0457216
NIHOVCAR3	ovary	-0.0448967
A172	central_nervous_system	-0.0448191
PC14	lung	-0.0447826
ICC12	bile_duct	-0.0447428
HOUAI	uterus	-0.0446993
NZM3	skin	-0.0445982
LPS510	soft_tissue	-0.0442602
LI7	liver	-0.0442155
CORL311	lung	-0.0439338
UACC257	skin	-0.0434357
BICR6	upper_aerodigestive	-0.0433537
SW579	thyroid	-0.0429902
HCT116	colorectal	-0.0416462
SKGI	uterus	-0.0416413
TOV112D	ovary	-0.0409104
KP1N	pancreas	-0.0405934
MFE280	uterus	-0.0397559
HEC59	uterus	-0.039139
A388	epidermoid_carcinoma	-0.0386524
YD38	upper_aerodigestive	-0.0386008
CAL27	upper_aerodigestive	-0.0385227
SW1573	lung	-0.0374112
CHLA57	bone	-0.037381
NCIH2126	lung	-0.0370677
SEKI	skin	-0.0369549
OC316	ovary	-0.0365775
TFK1	bile_duct	-0.0364946
OSRC2	kidney	-0.0364786
NCIH1869	lung	-0.0364005
KLE	uterus	-0.0363157
NCIH1975	lung	-0.0359225
HSC3	upper_aerodigestive	-0.0358345
KYSE140	esophagus	-0.0357687
REH	blood	-0.0348987
KALS1	central_nervous_system	-0.0347551
SNUC5	colorectal	-0.0343391
EFO21	ovary	-0.0342191
WPE1NA22	prostate	-0.0341681
C10	colorectal	-0.0328411
YSCCC	bile_duct	-0.0326981
MERO14	lung	-0.0324131
NCIH716	colorectal	-0.0323173
HSC1	skin	-0.0318389
LS1034	colorectal	-0.0300667
A375SKINCJ1	skin	-0.0291577
SF268	central_nervous_system	-0.0282306
NP3	central_nervous_system	-0.0276102
IGR39	skin	-0.0268516
OCIC4P	ovary	-0.0268105
MM370	skin	-0.0256877
NCIH1648	lung	-0.0250975
NALM6	blood	-0.0249146
IGROV1	ovary	-0.0248787
U87MG	central_nervous_system	-0.0246434
RAJI	lymphocyte	-0.0242682
TC205	bone	-0.0236387
RVH421	skin	-0.0229421
ONDA7	central_nervous_system	-0.0216493
RMGI	ovary	-0.0210469
SNU1033	colorectal	-0.0208078
EJM	plasma_cell	-0.0204877
SNU1196	bile_duct	-0.0204779
YKG1	central_nervous_system	-0.0196979
HCC78	lung	-0.0192195
G402	soft_tissue	-0.0190962
SUM149PT	breast	-0.0184876
HT29	colorectal	-0.018273
L33	pancreas	-0.0181828
MALME3M	skin	-0.0181207
MDAMB361	breast	-0.0176857
SKMES1	lung	-0.0168135
SH4	skin	-0.0166492
TE4	esophagus	-0.0149657
UACC62	skin	-0.0147938
42MGBA	central_nervous_system	-0.0141282
UMUC11	urinary_tract	-0.0138827
PF382	blood	-0.0137899
EFO27	ovary	-0.0130776
HUO9	bone	-0.0118308
SNU668	gastric	-0.0116566
NOZ	bile_duct	-0.0111281
WM793	skin	-0.00975546
JHOS2	ovary	-0.00972805
NCIH841	lung	-0.00925792
BE2M17	peripheral_nervous_system	-0.00902982
SHMAC5	prostate	-0.00722037
ICC137	bile_duct	-0.00688635
NCIH1650	lung	-0.00608003
BICR78	upper_aerodigestive	-0.00596588
SHP77	lung	-0.00549912
CCLFPEDS0001T	kidney	-0.00470716
HT1197	urinary_tract	-0.00452375
MERO83	lung	-0.00412832
MDAMB231	breast	-0.00398264
LC1SQ	lung	-0.00377541
TE5	esophagus	-0.00153255
SW982	soft_tissue	-0.000911329
COV504	ovary	-0.000769643
GAMG	central_nervous_system	-0.000338985
WM3772F	eye	-6.10403e-05
8505C	thyroid	-5.72991e-06
H413	upper_aerodigestive	0.000269094
TC138	bone	0.000379668
KMRC1	kidney	0.00083425
KP4	pancreas	0.00123725
BFTC909	kidney	0.00131686
ECC4	colorectal	0.00159191
TC106	bone	0.00238447
SKNFI	peripheral_nervous_system	0.00354443
SKMG1	central_nervous_system	0.00489765
MDAMB415	breast	0.00714009
95T1000	soft_tissue	0.00847427
SKNMC	bone	0.00994644
NOS1	bone	0.0107992
C8166	lymphocyte	0.010835
8305C	thyroid	0.0114879
SNU16	gastric	0.0128327
HCC202	breast	0.0128363
KM12	colorectal	0.0128446
LUDLU1	lung	0.0131229
GSS	gastric	0.0146029
SNU638	gastric	0.0147203
UMUC7	urinary_tract	0.0158376
NCIH526	lung	0.0162659
HSB2	blood	0.0184731
SF767	central_nervous_system	0.0202239
KIJK	lymphocyte	0.0217753
LN319	central_nervous_system	0.0229568
D283MED	central_nervous_system	0.0232199
647V	urinary_tract	0.0252456
RPMI2650	upper_aerodigestive	0.0262232
SW620	colorectal	0.0265977
ISTMEL1	skin	0.026846
NAMALWA	lymphocyte	0.0273354
OCUBM	breast	0.0286886
BIN67	ovary	0.029067
D423MG	central_nervous_system	0.0301836
TT2609C02	thyroid	0.0313504
KMCH1	bile_duct	0.0314411
D425	central_nervous_system	0.0317749
LOVO	colorectal	0.0345268
GIMEN	peripheral_nervous_system	0.0350481
SKRC20	kidney	0.0360924
KYSE150	esophagus	0.0384777
NOMO1	blood	0.0387762
OCUG1	bile_duct	0.0401337
UPCISCC154	upper_aerodigestive	0.0405257
HCC2429	lung	0.0446189
NCO2	blood	0.0446457
UACC62SKINCJ1	skin	0.0462861
PECAPJ34CLONEC12	upper_aerodigestive	0.0468094
PLCPRF5	liver	0.0490289
OSC20	upper_aerodigestive	0.049303
SKGT2	gastric	0.0519214
CAOV3	ovary	0.0533692
HT1376	urinary_tract	0.0535069
JHH1	liver	0.0538013
BECKER	central_nervous_system	0.05603
RDES	bone	0.0562502
PATU8988T	pancreas	0.0566848
NCIH2452	lung	0.0583155
HUH7	liver	0.0623758
COLO680N	esophagus	0.0663968
UW228	central_nervous_system	0.0664714
COLO699	lung	0.0679948
RERFLCSQ1	lung	0.0693488
AM38	central_nervous_system	0.0696161
IPC298	skin	0.0709955
LB771HNC	upper_aerodigestive	0.0729108
MON	soft_tissue	0.0733244
OVTOKO	ovary	0.0745536
DU145	prostate	0.0752429
SUPM2	lymphocyte	0.0777725
LOUNH91	lung	0.0794298
COGN305	peripheral_nervous_system	0.0811435
VCAP	prostate	0.0831958
P30OHK	blood	0.0858251
BB30HNC	upper_aerodigestive	0.0866356
TTC549	soft_tissue	0.0876027
CCLFPEDS0008T	soft_tissue	0.0938164
NCIH1993	lung	0.0946352
KMS20	plasma_cell	0.0956457
MKN45	gastric	0.0998944
CCK81	colorectal	0.10203
SKMM2	plasma_cell	0.102676
WM115	skin	0.110703
NCIH2887	lung	0.122277
DMS53	lung	0.12373
NP5	central_nervous_system	0.132887
RERFGC1B	gastric	0.134226
MV411	blood	0.147152
PGA1	blood	0.147168
SW403	colorectal	0.148902
HUNS1	plasma_cell	0.160715
CI	blood	0.161926
OVMANA	ovary	0.16468
CHP212	peripheral_nervous_system	0.186942
HS294T	skin	0.194904
BICR56	upper_aerodigestive	0.204915
BT12	soft_tissue	0.218848
MJ	lymphocyte	0.30106
HS939T	skin	0.311144

[truncated: 9 more sheets: K. CDK12, L. CDK13, M. CDK14, N. CDK15, O. CDK16, P. CDK17, Q. CDK18, R. CDK19, S. CDK20]
