# Supplementary material for: Multi-omics investigation reveals functional specialization of transcriptional cyclin dependent kinases in cancer biology
Source: Sci Rep. 2022 Dec 28;12:22505. doi: 10.1038/s41598-022-26860-1 (PMC9797569; doi:10.1038/s41598-022-26860-1)
Supplement: Supplementary file 3 — Supplementary Information 3. [file 41598_2022_26860_MOESM3_ESM.xlsx]

## Sheet: A. CDK7
Effect of CDK7 expression on TCGA cancer type prognoses
Cancer type	Prognosis	PFS ratio	padj
ACC	favorable	1.62736	0.0180718
BLCA	favorable	1.24946	0.583313
BRCA	favorable	1.0454	0.544629
CESC	favorable	1.21255	0.360429
COAD	unfavorable	0.919103	0.756077
ESCA	unfavorable	0.85949	0.955218
HNSC	unfavorable	0.867756	0.394173
KIRC	unfavorable	0.843012	0.000293039
KIRP	unfavorable	0.73256	5.48253e-05
LGG	unfavorable	0.742576	0.00405373
LIHC	unfavorable	0.585958	0.0239838
LUAD	unfavorable	0.799521	0.217549
LUSC	unfavorable	0.820086	0.630597
MESO	unfavorable	0.58744	0.235929
OV	unfavorable	0.759995	0.998824
PAAD	unfavorable	0.6709	0.14972
PRAD	favorable	1.06495	0.41489
READ	favorable	1.20893	0.474716
SARC	favorable	1.16667	0.744569
SKCM	unfavorable	0.844388	0.391287
STAD	favorable	1.14651	0.490764
TGCT	unfavorable	0.869705	0.910923
THCA	unfavorable	0.917745	0.091695
THYM	unfavorable	0.896097	0.539793
UCEC	favorable	1.21638	0.482964
UVM	unfavorable	0.834467	0.293305

## Sheet: B. CDK8
Effect of CDK8 expression on TCGA cancer type prognoses
Cancer type	Prognosis	PFS ratio	padj
ACC	unfavorable	0.739138	0.144968
BLCA	unfavorable	0.762308	0.105496
BRCA	unfavorable	0.950228	0.359597
CESC	unfavorable	0.784992	0.0707634
COAD	unfavorable	0.814105	0.630838
ESCA	unfavorable	0.604624	0.9155
HNSC	unfavorable	0.814681	0.321455
KIRC	favorable	1.22461	0.000872696
KIRP	favorable	1.07326	0.426647
LGG	favorable	1.19765	0.0468057
LIHC	unfavorable	0.874086	0.57883
LUAD	unfavorable	0.795297	0.240239
LUSC	favorable	1.08067	0.726837
MESO	unfavorable	0.49656	0.0353601
OV	unfavorable	0.792123	0.998824
PAAD	unfavorable	0.605597	0.0676492
PRAD	unfavorable	0.940704	0.198186
READ	unfavorable	0.919851	0.886672
SARC	unfavorable	0.832023	0.486429
SKCM	unfavorable	0.883057	0.664522
STAD	favorable	1.25746	0.0477252
TGCT	unfavorable	0.910845	0.910923
THCA	favorable	1.04618	0.538124
THYM	favorable	1.06797	0.649692
UCEC	favorable	1.17398	0.527391
UVM	unfavorable	0.762084	0.220585

## Sheet: C. CDK9
Effect of CDK9 expression on TCGA cancer type prognoses
Cancer type	Prognosis	PFS ratio	padj
ACC	unfavorable	0.706465	0.212188
BLCA	favorable	1.15914	0.416119
BRCA	unfavorable	0.956577	0.467151
CESC	favorable	1.20885	0.228066
COAD	unfavorable	0.881541	0.546514
ESCA	favorable	1.46891	0.843903
HNSC	favorable	1.10593	0.673273
KIRC	unfavorable	0.756521	1.24371e-05
KIRP	unfavorable	0.853891	0.273122
LGG	unfavorable	1.11441	0.090467
LIHC	favorable	1.15988	0.452977
LUAD	favorable	1.12731	0.485343
LUSC	unfavorable	0.878728	0.60507
MESO	favorable	2.48831	0.168183
OV	favorable	1.36016	0.997709
PAAD	favorable	1.77985	0.0355586
PRAD	unfavorable	0.854864	0.00717988
READ	inconclusive	1.01916	0.873888
SARC	favorable	1.3367	0.176792
SKCM	unfavorable	0.8146	0.256884
STAD	unfavorable	1.11693	0.476219
TGCT	favorable	1.05953	0.910923
THCA	favorable	1.03645	0.635946
THYM	favorable	1.05886	0.714881
UCEC	favorable	1.20402	0.424809
UVM	unfavorable	0.81526	0.467829

## Sheet: D. CDK10
Effect of CDK10 expression on TCGA cancer type prognoses
Cancer type	Prognosis	PFS ratio	padj
ACC	favorable	1.24795	0.340741
BLCA	favorable	1.33944	0.0594792
BRCA	unfavorable	0.944749	0.551985
CESC	unfavorable	0.91737	0.633912
COAD	unfavorable	0.87599	0.491791
ESCA	unfavorable	0.710647	0.928751
HNSC	unfavorable	0.844618	0.29801
KIRC	unfavorable	0.841064	0.00412985
KIRP	favorable	1.44685	0.000526767
LGG	unfavorable	0.820594	0.0588371
LIHC	favorable	1.39052	0.316503
LUAD	favorable	1.22009	0.261585
LUSC	unfavorable	0.901375	0.661389
MESO	favorable	1.42307	0.639401
OV	favorable	1.20911	0.998824
PAAD	favorable	1.9449	0.0225016
PRAD	unfavorable	0.925966	0.319605
READ	unfavorable	0.845016	0.622615
SARC	favorable	1.198	0.515434
SKCM	unfavorable	0.919825	0.4236
STAD	unfavorable	0.78915	0.375847
TGCT	favorable	1.12267	0.910923
THCA	favorable	1.08113	0.145288
THYM	unfavorable	1.03045	0.764186
UCEC	unfavorable	0.905386	0.665347
UVM	unfavorable	1.12828	0.518823

## Sheet: E. CDK12
Effect of CDK12 expression on TCGA cancer type prognoses
Cancer type	Prognosis	PFS ratio	padj
ACC	favorable	1.44354	0.135457
BLCA	unfavorable	0.748952	0.292816
BRCA	favorable	1.05831	0.762539
CESC	unfavorable	0.888888	0.472008
COAD	favorable	1.07674	0.785506
ESCA	favorable	1.65009	0.791279
HNSC	favorable	1.15883	0.494504
KIRC	favorable	1.1342	0.00193875
KIRP	unfavorable	0.837031	0.0271634
LGG	unfavorable	0.898312	0.0443469
LIHC	unfavorable	0.696861	0.0756046
LUAD	unfavorable	0.884594	0.610728
LUSC	unfavorable	0.85124	0.514505
MESO	unfavorable	0.521495	0.117141
OV	favorable	1.45694	0.998824
PAAD	unfavorable	0.595054	0.0477287
PRAD	favorable	1.10154	0.348639
READ	inconclusive	1.07003	0.669595
SARC	unfavorable	0.905133	0.675148
SKCM	unfavorable	0.863201	0.463235
STAD	unfavorable	0.841867	0.554429
TGCT	unfavorable	0.950471	0.910923
THCA	unfavorable	0.94893	0.3697
THYM	unfavorable	1.00361	0.878785
UCEC	favorable	1.34604	0.512979
UVM	unfavorable	0.738705	0.0526603

## Sheet: F. CDK13
Effect of CDK13 expression on TCGA cancer type prognoses
Cancer type	Prognosis	PFS ratio	padj
ACC	favorable	1.17715	0.379009
BLCA	unfavorable	0.839742	0.387383
BRCA	unfavorable	0.96217	0.721553
CESC	unfavorable	0.888421	0.377216
COAD	favorable	1.14239	0.558888
ESCA	unfavorable	0.732298	0.953956
HNSC	favorable	1.20659	0.118574
KIRC	unfavorable	0.928237	0.45685
KIRP	favorable	1.15189	0.0647085
LGG	unfavorable	0.608491	4.94737e-07
LIHC	unfavorable	0.738164	0.18416
LUAD	unfavorable	0.887845	0.538155
LUSC	favorable	1.06515	0.799667
MESO	unfavorable	0.604333	0.295147
OV	unfavorable	0.920087	0.998824
PAAD	favorable	1.48796	0.270386
PRAD	unfavorable	0.937417	0.200233
READ	unfavorable	0.969559	0.813526
SARC	unfavorable	0.897818	0.632143
SKCM	favorable	1.20206	0.244921
STAD	unfavorable	0.862613	0.440522
TGCT	favorable	1.41043	0.910923
THCA	unfavorable	0.900972	0.262983
THYM	unfavorable	0.992469	0.897893
UCEC	unfavorable	0.915279	0.707094
UVM	unfavorable	0.527943	0.0304602

## Sheet: G. CDK19
Effect of CDK19 expression on TCGA cancer type prognoses
Cancer type	Prognosis	PFS ratio	padj
ACC	unfavorable	0.812683	0.399703
BLCA	unfavorable	0.87973	0.482322
BRCA	unfavorable	0.907212	0.0991234
CESC	unfavorable	0.910959	0.541594
COAD	favorable	1.14517	0.639011
ESCA	unfavorable	0.655498	0.955218
HNSC	favorable	1.27127	0.155726
KIRC	favorable	1.17296	0.00129239
KIRP	unfavorable	0.726998	0.0103134
LGG	favorable	1.518	0.000127579
LIHC	unfavorable	0.579666	0.00727445
LUAD	unfavorable	0.88707	0.505505
LUSC	unfavorable	0.879322	0.58465
MESO	unfavorable	0.535545	0.162456
OV	unfavorable	0.839142	0.998824
PAAD	favorable	1.21579	0.362829
PRAD	unfavorable	0.932891	0.175706
READ	unfavorable	0.864303	0.630018
SARC	unfavorable	0.80541	0.434639
SKCM	favorable	1.19155	0.306454
STAD	unfavorable	0.814415	0.225792
TGCT	unfavorable	0.930078	0.910923
THCA	unfavorable	0.942585	0.223587
THYM	unfavorable	1.06082	0.513191
UCEC	unfavorable	0.760502	0.336322
UVM	unfavorable	1.42325	0.0331195

## Sheet: H. CDK20
Effect of CDK20 expression on TCGA cancer type prognoses
Cancer type	Prognosis	PFS ratio	padj
ACC	unfavorable	0.69487	0.227666
BLCA	favorable	1.18563	0.280634
BRCA	favorable	1.04107	0.564444
CESC	favorable	1.12401	0.380431
COAD	unfavorable	0.90184	0.630314
ESCA	unfavorable	0.604021	0.565768
HNSC	unfavorable	0.852424	0.229717
KIRC	favorable	1.37427	1.14526e-06
KIRP	favorable	1.51699	2.39367e-05
LGG	unfavorable	0.821038	0.01527
LIHC	unfavorable	0.678692	0.182968
LUAD	favorable	1.16079	0.308193
LUSC	unfavorable	0.901873	0.57268
MESO	favorable	2.01144	0.0685924
OV	favorable	1.09091	0.998824
PAAD	favorable	1.92119	0.0580056
PRAD	unfavorable	0.884214	0.016713
READ	unfavorable	0.893329	0.744295
SARC	favorable	1.27097	0.461207
SKCM	unfavorable	0.893717	0.760052
STAD	unfavorable	0.723558	0.109654
TGCT	unfavorable	0.836199	0.910923
THCA	unfavorable	0.904297	0.27751
THYM	unfavorable	1.01952	0.812573
UCEC	favorable	1.28433	0.285151
UVM	favorable	1.87524	0.00154018
