# Supplementary material for: Multi-omics investigation reveals functional specialization of transcriptional cyclin dependent kinases in cancer biology
Source: Sci Rep. 2022 Dec 28;12:22505. doi: 10.1038/s41598-022-26860-1 (PMC9797569; doi:10.1038/s41598-022-26860-1)
Supplement: Supplementary file 4 — Supplementary Information 4. [file 41598_2022_26860_MOESM4_ESM.xlsx]

## Sheet: A. CDK1
Genome-wide gene effect correlations for CDK1
Gene name	Spearman rho	pval	Adjusted pval	Positive Rank	Inverse Rank
FOXM1	0.25611	0	0	1	17385
BORA	0.24749	2.22045e-16	1.28675e-12	2	17384
SMU1	0.245281	4.44089e-16	1.93012e-12	3	17383
KRT18	0.236547	4.44089e-15	1.28675e-11	4	17382
SF3B3	0.232241	1.42109e-14	3.52937e-11	5	17381
CDC25B	0.230851	2.08722e-14	4.53579e-11	6	17380
POLR3A	0.223946	1.25233e-13	1.97925e-10	7	17379
AGAP6	0.213744	1.60183e-12	2.14214e-09	8	17378
SHLD2	0.212272	2.29017e-12	2.8439e-09	9	17377
ANAPC10	0.209289	4.68736e-12	5.43265e-09	10	17376
RPL22	0.208239	6.01608e-12	6.35351e-09	11	17375
BUB1B	0.20661	8.8396e-12	8.53758e-09	12	17374
NUP85	0.204855	1.33284e-11	1.15858e-08	13	17373
SNRPF	0.204006	1.62377e-11	1.34425e-08	14	17372
SPAG5	0.202568	2.26403e-11	1.71131e-08	15	17371
CCT8	0.201989	2.58682e-11	1.87383e-08	16	17370
ABCE1	0.201483	2.90539e-11	2.02041e-08	17	17369
SKA3	0.199907	4.16183e-11	2.67975e-08	18	17368
STXBP3	0.198568	5.63509e-11	3.26554e-08	19	17367
PSMC1	0.198264	6.03479e-11	3.38435e-08	20	17366
SNRPD1	0.197457	7.2355e-11	3.69968e-08	21	17365
SGO1	0.197199	7.66609e-11	3.80786e-08	22	17364
MAD2L1	0.195349	1.15786e-10	5.16141e-08	23	17363
ZNF318	0.195082	1.22854e-10	5.33955e-08	24	17362
SEC13	0.194745	1.32371e-10	5.44745e-08	25	17361
UBR4	0.190337	3.46776e-10	1.23035e-07	26	17360
LSM5	0.189671	4.0032e-10	1.37251e-07	27	17359
PHF5A	0.189554	4.1053e-10	1.37251e-07	28	17358
RAD51	0.187641	6.18035e-10	1.98973e-07	29	17357
KPNB1	0.1858	9.1277e-10	2.68958e-07	30	17356
MIS12	0.184546	1.18747e-09	3.37695e-07	31	17355
NUP58	0.184479	1.20432e-09	3.37695e-07	32	17354
CENPN	0.184156	1.28852e-09	3.5557e-07	33	17353
PPP2R5D	0.184037	1.32071e-09	3.58758e-07	34	17352
KIF20A	0.183494	1.47888e-09	3.92672e-07	35	17351
RIPK3	0.183456	1.49073e-09	3.92672e-07	36	17350
MCM6	0.183322	1.53266e-09	3.9413e-07	37	17349
NAA50	0.183294	1.54161e-09	3.9413e-07	38	17348
CWC25	0.183039	1.62573e-09	3.98076e-07	39	17347
SRRM1	0.182747	1.72699e-09	4.16996e-07	40	17346
PSMA6	0.182136	1.95961e-09	4.6333e-07	41	17345
PSMD14	0.181933	2.04349e-09	4.73681e-07	42	17344
CDC16	0.181346	2.30587e-09	5.27468e-07	43	17343
PAFAH1B1	0.179179	3.58968e-09	7.89956e-07	44	17342
ITPRIPL1	0.179065	3.67396e-09	7.92185e-07	45	17341
FBXO42	0.179042	3.69094e-09	7.92185e-07	46	17340
SF3B6	0.178813	3.86612e-09	8.19664e-07	47	17339
COPB2	0.178706	3.9511e-09	8.27589e-07	48	17338
NUP160	0.178565	4.06515e-09	8.4134e-07	49	17337
SRP54	0.177292	5.25392e-09	1.06209e-06	50	17336
FOSL1	0.176946	5.6317e-09	1.11258e-06	51	17335
CCT3	0.176032	6.76182e-09	1.32083e-06	52	17334
SKA1	0.175691	7.23659e-09	1.39787e-06	53	17333
AZIN2	0.175066	8.19377e-09	1.54835e-06	54	17332
PSMB7	0.174049	1.00184e-08	1.81428e-06	55	17331
POLD3	0.173708	1.0713e-08	1.92005e-06	56	17330
CHEK2	0.17295	1.24317e-08	2.16125e-06	57	17329
MTBP	0.17274	1.29547e-08	2.22794e-06	58	17328
RHEB	0.170933	1.84147e-08	2.99196e-06	59	17327
ALG11	0.170016	2.19785e-08	3.4423e-06	60	17326
CKAP5	0.169929	2.23486e-08	3.44879e-06	61	17325
NFKBIL1	0.169613	2.37519e-08	3.62216e-06	62	17324
KRT16	0.169475	2.43859e-08	3.68147e-06	63	17323
RARS1	0.169234	2.55406e-08	3.79508e-06	64	17322
EEF1A1	0.168523	2.92641e-08	4.27526e-06	65	17321
HCFC1	0.16772	3.72378e-08	5.11842e-06	66	17320
HNRNPA3	0.167493	3.55983e-08	4.99094e-06	67	17319
RILPL2	0.167248	3.72877e-08	5.11842e-06	68	17318
POLA2	0.166531	4.27031e-08	5.79033e-06	69	17317
KCMF1	0.166498	4.29653e-08	5.79033e-06	70	17316
COPS3	0.16626	4.49368e-08	6.00943e-06	71	17315
VDR	0.165	5.69157e-08	7.4397e-06	72	17314
FNDC5	0.164747	5.96737e-08	7.68465e-06	73	17313
ARID3A	0.164604	6.12781e-08	7.78147e-06	74	17312
INTS11	0.16421	6.59457e-08	8.24796e-06	75	17311
DHFR2	0.164142	6.67868e-08	8.29349e-06	76	17310
RANGAP1	0.163877	7.01492e-08	8.58833e-06	77	17309
KMT5A	0.163529	7.48303e-08	9.09738e-06	78	17308
PRC1	0.163352	7.73175e-08	9.2701e-06	79	17307
C3orf84	0.162141	9.66645e-08	1.12034e-05	80	17306
NUP133	0.161956	9.99931e-08	1.15013e-05	81	17305
TAC4	0.161555	1.07615e-07	1.21086e-05	82	17304
SRP68	0.161538	1.07957e-07	1.21086e-05	83	17303
EXOSC9	0.16125	1.13784e-07	1.23634e-05	84	17302
POLR1A	0.160138	1.39307e-07	1.49497e-05	85	17301
NCKAP1	0.160078	1.40847e-07	1.50222e-05	86	17300
LCE1B	0.159992	1.43056e-07	1.51648e-05	87	17299
AHCTF1	0.159625	1.52874e-07	1.59145e-05	88	17298
ISY1	0.15928	1.62717e-07	1.68383e-05	89	17297
NEUROD2	0.159052	1.69546e-07	1.74412e-05	90	17296
CCT6A	0.158994	1.71324e-07	1.75204e-05	91	17295
DYNLRB1	0.157114	2.39877e-07	2.35608e-05	92	17294
MED21	0.156948	2.47065e-07	2.41305e-05	93	17293
BANF1	0.156473	2.68818e-07	2.61084e-05	94	17292
PSMA1	0.156296	2.77363e-07	2.67886e-05	95	17291
BIRC6	0.156172	2.83527e-07	2.72327e-05	96	17290
CNOT7	0.15584	3.00653e-07	2.8719e-05	97	17289
ZCCHC9	0.155634	3.11819e-07	2.96228e-05	98	17288
CFAP57	0.155507	3.18846e-07	3.01257e-05	99	17287
MOB4	0.154924	3.53275e-07	3.31983e-05	100	17286
RFC5	0.154717	3.66372e-07	3.41867e-05	101	17285
THNSL2	0.154463	3.82988e-07	3.53041e-05	102	17284
SCRN2	0.154451	3.83807e-07	3.53041e-05	103	17283
DDX3X	0.152085	6.22656e-07	5.41244e-05	104	17282
RXFP2	0.151979	5.89573e-07	5.22945e-05	105	17281
HNRNPK	0.151913	5.96318e-07	5.26243e-05	106	17280
SPDYE1	0.151871	6.00707e-07	5.27439e-05	107	17279
EIF2S1	0.151618	6.27402e-07	5.42656e-05	108	17278
POLR1B	0.151537	6.36192e-07	5.47535e-05	109	17277
SMIM12	0.1513	6.62572e-07	5.67429e-05	110	17276
ECT2	0.151153	6.79494e-07	5.76244e-05	111	17275
RUVBL1	0.15037	7.76847e-07	6.52439e-05	112	17274
GRN	0.150235	7.94852e-07	6.64351e-05	113	17273
RAN	0.150015	8.25291e-07	6.83223e-05	114	17272
POLR3F	0.149831	8.51401e-07	7.00099e-05	115	17271
CPSF3	0.149815	8.53731e-07	7.00099e-05	116	17270
TTC24	0.149758	8.62072e-07	7.03621e-05	117	17269
EFTUD2	0.149096	9.64372e-07	7.69065e-05	118	17268
AMPD1	0.148838	1.00744e-06	7.93255e-05	119	17267
GHRH	0.148807	1.01265e-06	7.93255e-05	120	17266
HMGCS1	0.148805	1.01296e-06	7.93255e-05	121	17265
UTP6	0.148762	1.02034e-06	7.95455e-05	122	17264
GBF1	0.148185	1.12444e-06	8.61165e-05	123	17263
PPP1R10	0.148075	1.1454e-06	8.69554e-05	124	17262
TEX37	0.147911	1.17744e-06	8.79395e-05	125	17261
GNLY	0.147905	1.1786e-06	8.79395e-05	126	17260
ACYP2	0.147553	1.25031e-06	9.24965e-05	127	17259
C1orf52	0.147479	1.26594e-06	9.28621e-05	128	17258
TUBGCP4	0.147324	1.29908e-06	9.46848e-05	129	17257
TTK	0.146852	1.40545e-06	0.000100418	130	17256
USP39	0.146818	1.41344e-06	0.000100418	131	17255
IL18RAP	0.146543	1.47982e-06	0.00010458	132	17254
CHI3L2	0.146514	1.4868e-06	0.000104648	133	17253
PSMA2	0.146438	1.50571e-06	0.000105552	134	17252
CHEK1	0.1463	1.54058e-06	0.000107131	135	17251
UFC1	0.14611	1.59012e-06	0.0001097	136	17250
PDCL3	0.145808	1.6716e-06	0.000114412	137	17249
NEDD8	0.145755	1.68639e-06	0.000114972	138	17248
MCM5	0.145633	1.72061e-06	0.000116392	139	17247
YIPF1	0.145558	1.74217e-06	0.000117394	140	17246
PRPH2	0.145327	1.80974e-06	0.000121009	141	17245
PSMD7	0.14478	1.98043e-06	0.000130416	142	17244
FAM183A	0.144517	2.06759e-06	0.000134983	143	17243
EML3	0.144097	2.21512e-06	0.000142103	144	17242
DONSON	0.143917	2.28131e-06	0.000145277	145	17241
SET	0.143649	2.38317e-06	0.00015121	146	17240
TP53BP1	0.143611	2.39806e-06	0.000151601	147	17239
UBE2C	0.143397	2.48322e-06	0.000156416	148	17238
TDRD10	0.143236	2.54899e-06	0.000159766	149	17237
GINS4	0.143222	2.55479e-06	0.000159766	150	17236
SKP1	0.142882	2.70007e-06	0.000167112	151	17235
BAG6	0.1424	2.91892e-06	0.000178681	152	17234
KLF17	0.14214	3.0441e-06	0.00018415	153	17233
FBXO38	0.142039	3.09448e-06	0.000184871	154	17232
DHDDS	0.141634	3.30304e-06	0.000195318	155	17231
PRPF6	0.141513	3.36787e-06	0.000198476	156	17230
PSMA5	0.14136	3.45156e-06	0.000202721	157	17229
YIPF3	0.141158	3.56567e-06	0.000208718	158	17228
MS4A15	0.140932	3.69687e-06	0.000213863	159	17227
WDHD1	0.140925	3.70076e-06	0.000213863	160	17226
CMPK2	0.140906	3.71257e-06	0.000213863	161	17225
RAB1B	0.140901	3.71508e-06	0.000213863	162	17224
PROK1	0.140866	3.73595e-06	0.000214355	163	17223
IL1F10	0.140576	3.91375e-06	0.000222355	164	17222
STX4	0.140243	4.12695e-06	0.000232945	165	17221
BRMS1	0.140052	4.25441e-06	0.000239344	166	17220
STARD8	0.139904	4.6336e-06	0.000252109	167	17219
PHLDB2	0.139846	4.39618e-06	0.00024471	168	17218
HENMT1	0.139836	4.4031e-06	0.00024471	169	17217
TSPYL5	0.139792	4.43392e-06	0.00024471	170	17216
SCAF11	0.139759	4.45755e-06	0.000244877	171	17215
PPIE	0.139452	4.67996e-06	0.000253461	172	17214
DUSP29	0.139246	4.83484e-06	0.000260228	173	17213
AUP1	0.139151	4.90851e-06	0.000262219	174	17212
TIPARP	0.138768	5.21452e-06	0.000275546	175	17211
EGFR	0.138466	5.46832e-06	0.000287211	176	17210
POLR3B	0.13834	5.57821e-06	0.000290351	177	17209
SNU13	0.138266	5.6433e-06	0.000292862	178	17208
TP53	0.138183	5.71744e-06	0.000295827	179	17207
LGALS9	0.138161	5.73756e-06	0.000295975	180	17206
GFRA3	0.138142	5.75435e-06	0.000295975	181	17205
ETF1	0.138051	5.83688e-06	0.000299334	182	17204
TPX2	0.137764	6.10587e-06	0.000312207	183	17203
RPA1	0.137714	6.15346e-06	0.000312801	184	17202
CCNA2	0.137649	6.21684e-06	0.000315101	185	17201
AURKB	0.13683	7.06438e-06	0.000351574	186	17200
ATP5MC2	0.136818	7.07799e-06	0.000351574	187	17199
KRT28	0.136702	7.20677e-06	0.000356951	188	17198
GGNBP2	0.136656	7.25861e-06	0.000358497	189	17197
ERH	0.136527	7.40484e-06	0.000364683	190	17196
RETREG3	0.136493	7.44434e-06	0.000365593	191	17195
ACTR1B	0.136212	7.77663e-06	0.000378871	192	17194
GPBP1L1	0.136209	7.78009e-06	0.000378871	193	17193
TXNDC9	0.136078	7.9388e-06	0.00038552	194	17192
LIN54	0.135613	8.53061e-06	0.000409681	195	17191
PRSS50	0.135459	8.7361e-06	0.000418394	196	17190
PPP6R3	0.135361	8.86926e-06	0.000423605	197	17189
CENPC	0.135313	8.9345e-06	0.000424389	198	17188
THOC6	0.135295	8.95979e-06	0.00042443	199	17187
SEC61G	0.135013	9.35632e-06	0.000440813	200	17186
CCT7	0.135013	9.35635e-06	0.000440813	201	17185
PCNX3	0.134931	9.47539e-06	0.000444015	202	17184
CAPRIN1	0.134845	9.6012e-06	0.000448701	203	17183
PSMC4	0.134795	9.67461e-06	0.00045092	204	17182
SNX15	0.134695	9.82484e-06	0.000456698	205	17181
BLMH	0.134626	9.92929e-06	0.000459098	206	17180
RABGGTB	0.13426	1.05013e-05	0.000483687	207	17179
NUP35	0.13425	1.05168e-05	0.000483687	208	17178
NCBP1	0.133958	1.0996e-05	0.000502651	209	17177
CCDC51	0.133847	1.11847e-05	0.000507694	210	17176
CARTPT	0.133726	1.13925e-05	0.000515776	211	17175
GRK2	0.133464	1.18548e-05	0.000532549	212	17174
CWC22	0.133269	1.22122e-05	0.000547186	213	17173
TIMM8A	0.133035	1.33832e-05	0.000585567	214	17172
CENPL	0.13301	1.27011e-05	0.000561855	215	17171
PNRC2	0.13298	1.27581e-05	0.000562942	216	17170
GZMH	0.132797	1.31163e-05	0.000577284	217	17169
YTHDC1	0.132747	1.32165e-05	0.000580223	218	17168
FATE1	0.132642	1.41996e-05	0.00061408	219	17167
SLC44A3	0.132637	1.34392e-05	0.000585567	220	17166
POLE	0.132201	1.43512e-05	0.000619097	221	17165
COL8A1	0.131829	1.5178e-05	0.000649858	222	17164
COPS4	0.131555	1.58158e-05	0.00067227	223	17163
ASPM	0.131195	1.66903e-05	0.000705986	224	17162
SARS1	0.131111	1.69007e-05	0.000713154	225	17161
VTN	0.130909	1.74184e-05	0.000733216	226	17160
ZFP36L1	0.130824	1.76405e-05	0.000739944	227	17159
RBMX2	0.130808	1.86722e-05	0.000769233	228	17158
ESCO1	0.130637	1.814e-05	0.000755054	229	17157
HAO2	0.130632	1.81543e-05	0.000755054	230	17156
COPZ1	0.130577	1.83033e-05	0.000757628	231	17155
PPY	0.130361	1.89002e-05	0.000774952	232	17154
RASGRP2	0.130229	1.92746e-05	0.000786535	233	17153
CLDN16	0.13012	1.95883e-05	0.000793805	234	17152
NCMAP	0.130103	1.96376e-05	0.000793953	235	17151
CSE1L	0.13006	1.97654e-05	0.000794485	236	17150
IL17F	0.130055	1.97782e-05	0.000794485	237	17149
TAF1A	0.130052	1.97879e-05	0.000794485	238	17148
ALDOC	0.129708	2.08223e-05	0.000826689	239	17147
DYNC1I2	0.1297	2.08457e-05	0.000826689	240	17146
YARS1	0.129547	2.13248e-05	0.00083876	241	17145
PUF60	0.129458	2.16059e-05	0.000845509	242	17144
PLRG1	0.129446	2.16423e-05	0.000845509	243	17143
HNRNPA1L2	0.129417	2.1737e-05	0.000847304	244	17142
ARMC12	0.129019	2.30488e-05	0.000888477	245	17141
TM2D1	0.128917	2.34001e-05	0.000898037	246	17140
CDCA5	0.128862	2.35872e-05	0.000903224	247	17139
PPIB	0.128574	2.46072e-05	0.000934053	248	17138
GCGR	0.128346	2.54423e-05	0.000963649	249	17137
CDK8	0.128215	2.59359e-05	0.000978081	250	17136
EXTL2	0.127944	2.6984e-05	0.00101541	251	17135
EIF1AX	0.127865	2.87563e-05	0.00105693	252	17134
SNRNP200	0.12771	2.79199e-05	0.00104288	253	17133
RAB35	0.127694	2.79862e-05	0.00104288	254	17132
CCDC6	0.127687	2.80142e-05	0.00104288	255	17131
TAS1R2	0.127661	2.81223e-05	0.00104467	256	17130
SPTBN2	0.127611	2.83275e-05	0.00104993	257	17129
RASSF6	0.127526	2.86798e-05	0.00105693	258	17128
AP3M1	0.127514	2.87292e-05	0.00105693	259	17127
SLBP	0.127263	2.97985e-05	0.00108331	260	17126
DNER	0.127252	2.98479e-05	0.00108331	261	17125
MED8	0.126962	3.11267e-05	0.00112502	262	17124
PNMA5	0.12695	3.28245e-05	0.00116223	263	17123
SLC16A5	0.126826	3.17496e-05	0.00114043	264	17122
PPWD1	0.126778	3.19711e-05	0.0011456	265	17121
SACM1L	0.126723	3.22268e-05	0.0011456	266	17120
USP28	0.126449	3.35281e-05	0.0011791	267	17119
TSPO2	0.126418	3.36795e-05	0.00118048	268	17118
ABRAXAS2	0.126331	3.41027e-05	0.00119186	269	17117
ARMCX6	0.126328	3.58968e-05	0.00123406	270	17116
NFIX	0.126323	3.41413e-05	0.00119186	271	17115
MYOZ1	0.126168	3.49143e-05	0.0012164	272	17114
RPL3	0.126138	3.50653e-05	0.00121693	273	17113
TRAPPC3	0.126123	3.51415e-05	0.001217	274	17112
PSMB5	0.12606	3.54627e-05	0.00122432	275	17111
PCBD1	0.126054	3.54936e-05	0.00122432	276	17110
RTF2	0.125971	3.59179e-05	0.00123406	277	17109
SDSL	0.125822	3.66974e-05	0.00125588	278	17108
DOK1	0.12572	3.72403e-05	0.00127195	279	17107
IL1A	0.125524	3.83028e-05	0.00130058	280	17106
NARS1	0.125502	3.84209e-05	0.00130204	281	17105
MBL2	0.125461	3.86508e-05	0.00130296	282	17104
PSMC5	0.125449	3.8717e-05	0.00130296	283	17103
CCNE2	0.125447	3.87242e-05	0.00130296	284	17102
SLC22A4	0.125226	3.99744e-05	0.00133133	285	17101
TEX261	0.125076	4.08392e-05	0.00135753	286	17100
LRRC31	0.125061	4.09283e-05	0.0013579	287	17099
ARIH1	0.12501	4.12254e-05	0.00136255	288	17098
PTPN11	0.124816	4.23857e-05	0.00139825	289	17097
RAP1B	0.124707	4.30494e-05	0.00141262	290	17096
CCDC103	0.124704	4.30651e-05	0.00141262	291	17095
EPB41L5	0.124687	4.317e-05	0.00141339	292	17094
RBM45	0.12447	4.4524e-05	0.00145498	293	17093
AGO4	0.1244	4.49731e-05	0.00146208	294	17092
PSMA4	0.124258	4.58913e-05	0.0014857	295	17091
IL37	0.124139	4.66734e-05	0.00150821	296	17090
TCEA3	0.123973	4.7783e-05	0.00153835	297	17089
CBX1	0.123684	4.97794e-05	0.00159377	298	17088
AMBRA1	0.123655	4.9981e-05	0.00159728	299	17087
TNNI1	0.123584	5.04889e-05	0.00160466	300	17086
TMPRSS11B	0.123554	5.06986e-05	0.00160687	301	17085
SLC35G6	0.123532	5.08614e-05	0.00160687	302	17084
HSPE1	0.123522	5.09281e-05	0.00160687	303	17083
ZC3H13	0.123506	5.10501e-05	0.0016072	304	17082
BSND	0.123495	5.11236e-05	0.0016072	305	17081
ECD	0.123478	5.12496e-05	0.00160826	306	17080
ZNF74	0.123336	5.22838e-05	0.00163542	307	17079
CEBPA	0.123334	5.23035e-05	0.00163542	308	17078
UBTF	0.123285	5.26603e-05	0.00164279	309	17077
ANAPC11	0.12314	5.37522e-05	0.0016717	310	17076
INTS1	0.122991	5.48885e-05	0.00170096	311	17075
KIF11	0.122937	5.53076e-05	0.00170478	312	17074
MCFD2	0.122933	5.53424e-05	0.00170478	313	17073
ARID4A	0.122859	5.59174e-05	0.0017145	314	17072
CPXCR1	0.122852	5.87393e-05	0.00178217	315	17071
CHRDL1	0.122729	5.97551e-05	0.00179881	316	17070
RAD54L	0.122657	5.7528e-05	0.0017546	317	17069
SIPA1	0.122554	5.83682e-05	0.00177401	318	17068
UBE2L3	0.122456	5.91699e-05	0.00179211	319	17067
CNTROB	0.12242	5.94758e-05	0.00179512	320	17066
KRTAP6-1	0.12238	5.98052e-05	0.00179881	321	17065
KMT5B	0.122343	6.01218e-05	0.00180521	322	17064
RELA	0.122303	6.04536e-05	0.00181204	323	17063
TCEANC2	0.12228	6.06495e-05	0.00181479	324	17062
SPDL1	0.122244	6.0959e-05	0.00182091	325	17061
ITGA3	0.122212	6.12297e-05	0.00182274	326	17060
RSC1A1	0.122112	6.20966e-05	0.0018391	327	17059
CALM2	0.122094	6.22512e-05	0.00184054	328	17058
RNF121	0.122027	6.28317e-05	0.00185338	329	17057
FRS3	0.121955	6.34697e-05	0.00186704	330	17056
C1QC	0.121719	6.55919e-05	0.00190688	331	17055
AKR7A3	0.121647	6.6257e-05	0.001923	332	17054
DDX43	0.121509	6.75443e-05	0.00195384	333	17053
XAB2	0.121426	6.83223e-05	0.00197306	334	17052
TJAP1	0.121374	6.88234e-05	0.00198424	335	17051
ANAPC1	0.121146	7.10363e-05	0.00203454	336	17050
ANKS6	0.121044	7.20488e-05	0.00206015	337	17049
IFI6	0.120968	7.28108e-05	0.00207851	338	17048
RPS2	0.120884	7.36597e-05	0.00209586	339	17047
GFI1	0.120863	7.38775e-05	0.00209863	340	17046
CUL3	0.120824	7.42742e-05	0.00210646	341	17045
POLR2G	0.12052	7.74577e-05	0.00217897	342	17044
TMEM37	0.120488	7.7807e-05	0.00218365	343	17043
CELSR3	0.12043	7.84341e-05	0.00219225	344	17042
TPRA1	0.120279	8.00786e-05	0.00222747	345	17041
VANGL2	0.120235	8.0571e-05	0.00223276	346	17040
GJA4	0.120171	8.12827e-05	0.00223946	347	17039
OMP	0.120017	8.30218e-05	0.00228376	348	17038
HNRNPL	0.119917	8.4175e-05	0.0022973	349	17037
POLH	0.119858	8.48592e-05	0.00230873	350	17036
LTA4H	0.119667	8.71131e-05	0.00235971	351	17035
SMYD5	0.119665	8.71403e-05	0.00235971	352	17034
RCC1	0.119548	8.85414e-05	0.00239392	353	17033
STAB1	0.119494	8.91979e-05	0.0024042	354	17032
AURKA	0.119399	9.03688e-05	0.00242417	355	17031
MYO1A	0.119367	9.0764e-05	0.00242759	356	17030
ZCCHC18	0.119334	9.54327e-05	0.00251503	357	17029
CDCP2	0.119114	9.39564e-05	0.00249439	358	17028
C1orf210	0.119073	9.44869e-05	0.00249644	359	17027
TUBB4B	0.118997	9.548e-05	0.00251503	360	17026
FUBP3	0.118945	9.61522e-05	0.0025289	361	17025
CAMKV	0.118883	9.69704e-05	0.00254261	362	17024
RND2	0.118868	9.71623e-05	0.00254261	363	17023
BUD23	0.11885	9.74047e-05	0.00254261	364	17022
ADAM11	0.11879	9.82054e-05	0.00255584	365	17021
IL36G	0.118381	0.00010382	0.0026939	366	17020
VSIG4	0.118308	0.000109667	0.00279554	367	17019
PTPN22	0.11825	0.000105682	0.00273812	368	17018
KRT35	0.118075	0.000108219	0.00277273	369	17017
SLC22A11	0.118059	0.000108453	0.00277273	370	17016
SLC22A7	0.118019	0.00010905	0.0027839	371	17015
CARS1	0.117943	0.000110175	0.00280314	372	17014
LRRN4CL	0.117925	0.000110449	0.00280314	373	17013
PSMD11	0.117841	0.000111713	0.00282698	374	17012
PSMD8	0.117321	0.000119836	0.0030113	375	17011
ALDOA	0.117319	0.000119863	0.0030113	376	17010
DLG3	0.117292	0.000125714	0.00312667	377	17009
XPO1	0.11719	0.000121956	0.00305066	378	17008
DYNC1LI2	0.11712	0.000123109	0.00307507	379	17007
GOSR2	0.117064	0.000124038	0.00309384	380	17006
CRISP1	0.116944	0.000126069	0.003131	381	17005
LIN52	0.11691	0.000126644	0.00314081	382	17004
MAPT	0.116807	0.000128406	0.00317996	383	17003
NKAIN1	0.116773	0.000128988	0.00318531	384	17002
NUDT8	0.116754	0.000129316	0.00318732	385	17001
BSDC1	0.116747	0.000129436	0.00318732	386	17000
PITPNM2	0.116708	0.00013012	0.0031951	387	16999
SLC35B2	0.11667	0.000130782	0.00319834	388	16998
BAK1	0.116649	0.000131153	0.00320238	389	16997
GNAT2	0.116637	0.000131364	0.00320303	390	16996
LRR1	0.116556	0.000132797	0.00322891	391	16995
ARR3	0.116499	0.000139758	0.00334669	392	16994
CNN2	0.116467	0.000134375	0.00326272	393	16993
MLX	0.116254	0.000138271	0.00334231	394	16992
ST3GAL3	0.116236	0.000138594	0.00334231	395	16991
GAL3ST3	0.116225	0.000138806	0.00334231	396	16990
TRNP1	0.116199	0.000139278	0.0033457	397	16989
NABP2	0.116175	0.000139729	0.00334669	398	16988
LARS1	0.115969	0.000143628	0.0034205	399	16987
AMER1	0.11566	0.000156223	0.00364067	400	16986
INTS9	0.115624	0.00015037	0.00354707	401	16985
KCNK16	0.115585	0.000151157	0.00356078	402	16984
SNRNP35	0.115551	0.000151835	0.00357192	403	16983
LRRC46	0.11554	0.00015206	0.00357237	404	16982
PKN3	0.11544	0.000154094	0.00360555	405	16981
PREB	0.115349	0.000155952	0.00363922	406	16980
ALDH1L2	0.115305	0.000156869	0.00364682	407	16979
CLP1	0.115293	0.000157116	0.00364682	408	16978
CCDC85A	0.115228	0.000158489	0.00367377	409	16977
ECM1	0.115167	0.000159766	0.00369845	410	16976
INCENP	0.115151	0.000160103	0.00370131	411	16975
NKIRAS2	0.115099	0.000161217	0.00371644	412	16974
ACTG1	0.115095	0.000161302	0.00371644	413	16973
GNAI3	0.115043	0.000162401	0.00372611	414	16972
FAM91A1	0.115041	0.000162461	0.00372611	415	16971
PNISR	0.114961	0.000164188	0.00376075	416	16970
COL1A1	0.114863	0.000166328	0.00380475	417	16969
PLG	0.11483	0.000167046	0.00381005	418	16968
ZRANB1	0.114822	0.000167217	0.00381005	419	16967
SYMPK	0.114812	0.000167451	0.0038104	420	16966
CNGA3	0.114652	0.000171006	0.00387607	421	16965
ARHGAP23	0.114491	0.000174682	0.00394397	422	16964
LSM6	0.114364	0.000177621	0.00399266	423	16963
GALP	0.114287	0.000179446	0.00401596	424	16962
EIF4A3	0.11428	0.000179612	0.00401596	425	16961
TMEM255A	0.114245	0.000188151	0.00414576	426	16960
SFTPA1	0.114147	0.000182768	0.00407884	427	16959
UNC119	0.114134	0.000183079	0.00408052	428	16958
MACROD1	0.114124	0.000183312	0.00408052	429	16957
GSTM2	0.11396	0.000187319	0.00414267	430	16956
SCGB1D4	0.113941	0.000187772	0.00414267	431	16955
DCDC2B	0.11391	0.000188547	0.00414923	432	16954
INKA2	0.113879	0.000189296	0.00416044	433	16953
TENT5B	0.113825	0.000190657	0.00417979	434	16952
LEAP2	0.113803	0.000191192	0.00418533	435	16951
CDC25A	0.113737	0.000192852	0.00421197	436	16950
SLITRK3	0.113687	0.000194129	0.00423454	437	16949
GPALPP1	0.113634	0.000195489	0.00425231	438	16948
MTSS1	0.113602	0.000196299	0.00425519	439	16947
ZC4H2	0.11356	0.000205729	0.00442297	440	16946
IRAG2	0.113418	0.000201061	0.00434757	441	16945
CDC73	0.113388	0.000201862	0.00435946	442	16944
PADI1	0.113285	0.000204588	0.00441286	443	16943
GAK	0.11327	0.000204994	0.00441614	444	16942
VPS4A	0.113239	0.00020582	0.00442297	445	16941
LYRM9	0.113217	0.000206426	0.00443051	446	16940
DEFB124	0.112945	0.000213848	0.00455607	447	16939
MMP1	0.112901	0.000215069	0.00457647	448	16938
LSM8	0.112816	0.000217461	0.0046217	449	16937
KCNH6	0.112429	0.000228676	0.00483379	450	16936
ATM	0.112424	0.00022883	0.00483379	451	16935
IGSF3	0.112371	0.0002304	0.00486104	452	16934
FADS2	0.112194	0.000235732	0.00495551	453	16933
UBE2D1	0.112111	0.000238265	0.00500269	454	16932
SF1	0.112044	0.00024035	0.00503847	455	16931
HMMR	0.112037	0.000240548	0.00503847	456	16930
FBXO5	0.111928	0.000243951	0.00508525	457	16929
NGDN	0.11184	0.000246748	0.00513123	458	16928
PHACTR4	0.111825	0.000247235	0.00513523	459	16927
TSG101	0.111751	0.000249594	0.00517186	460	16926
USPL1	0.111721	0.000250551	0.00518263	461	16925
FBLN5	0.111716	0.00025071	0.00518263	462	16924
DOCK5	0.111499	0.000257815	0.00531055	463	16923
UBAP1	0.111456	0.000259241	0.00532731	464	16922
FOXO3	0.111304	0.00026437	0.00540714	465	16921
E2F2	0.111246	0.000266328	0.00544079	466	16920
YIF1A	0.111226	0.000267028	0.00544868	467	16919
SSR4	0.111127	0.000281398	0.00565561	468	16918
EPHX4	0.11107	0.000272416	0.00553266	469	16917
ERICH5	0.111061	0.000272738	0.00553273	470	16916
SMC6	0.110901	0.000278374	0.00562481	471	16915
PKMYT1	0.110895	0.000278571	0.00562481	472	16914
HSPA13	0.110885	0.00027892	0.00562532	473	16913
FRZB	0.110849	0.000280208	0.00564474	474	16912
LTBR	0.110835	0.000280735	0.00564881	475	16911
GRB2	0.110653	0.000287322	0.00576801	476	16910
GMNN	0.110634	0.000288022	0.00577538	477	16909
GPAT2	0.110549	0.000291154	0.00580922	478	16908
MOGS	0.110414	0.000296215	0.00588538	479	16907
CASP10	0.110392	0.000297044	0.0058951	480	16906
NAA80	0.110205	0.000304212	0.0060031	481	16905
ACOT11	0.110123	0.000307387	0.00604845	482	16904
CLCF1	0.110095	0.000308488	0.00604845	483	16903
KLF5	0.110092	0.000308598	0.00604845	484	16902
SF3A1	0.109999	0.000312293	0.00610409	485	16901
E2F7	0.109963	0.000313685	0.00611865	486	16900
RPA4	0.109961	0.000326242	0.00629491	487	16899
TM2D2	0.109948	0.000314291	0.00611865	488	16898
IL31	0.109915	0.000315618	0.00613076	489	16897
ANAPC15	0.109883	0.000316902	0.00614882	490	16896
LYSMD1	0.109794	0.000320507	0.00621183	491	16895
JPT1	0.109762	0.000321799	0.00622993	492	16894
CACNA1S	0.109597	0.000328582	0.00631902	493	16893
TREM2	0.109528	0.000331491	0.00636089	494	16892
NFE2L2	0.109455	0.000334552	0.00639844	495	16891
CDK5R1	0.109421	0.000335988	0.00641885	496	16890
POM121C	0.109303	0.000341042	0.00650644	497	16889
TMEM82	0.109203	0.000345377	0.00656935	498	16888
TDGF1	0.109101	0.000349857	0.00662556	499	16887
ACVRL1	0.109038	0.00035262	0.00666338	500	16886
VCL	0.108921	0.000357853	0.00674759	501	16885
RFFL	0.108855	0.000360856	0.00678948	502	16884
TMEM60	0.108827	0.000362124	0.00680597	503	16883
MS4A8	0.10878	0.000364279	0.00682803	504	16882
PTPRN	0.108756	0.000365345	0.00683694	505	16881
EIF2B1	0.108731	0.0003665	0.00685119	506	16880
CACNG5	0.108628	0.000371261	0.00692528	507	16879
OPN5	0.108589	0.00037308	0.00694696	508	16878
TEX35	0.108586	0.000373222	0.00694696	509	16877
RBM33	0.108475	0.000378459	0.00703691	510	16876
MPRIP	0.108461	0.000379118	0.00704164	511	16875
DCX	0.108457	0.000393998	0.00720259	512	16874
ABCD3	0.10843	0.0003806	0.00705811	513	16873
WTAP	0.108374	0.000383273	0.00708851	514	16872
RBM14	0.108311	0.000386314	0.00712435	515	16871
PLAC8	0.108309	0.00038644	0.00712435	516	16870
SLC22A25	0.108275	0.000388052	0.00713819	517	16869
CCDC142	0.108268	0.000388422	0.00713819	518	16868
CDK18	0.108257	0.000388936	0.00714007	519	16867
ZBTB3	0.108191	0.000392155	0.00717644	520	16866
GRHL2	0.108086	0.000397354	0.00725093	521	16865
PLAAT5	0.108084	0.000397477	0.00725093	522	16864
PPM1A	0.108025	0.0004004	0.00729659	523	16863
MCTP1	0.107985	0.00040238	0.00731734	524	16862
RPA3	0.107952	0.000404044	0.00733992	525	16861
GRB7	0.107894	0.000406985	0.007378	526	16860
ITGA2B	0.107894	0.000406989	0.007378	527	16859
COL4A4	0.10785	0.000409258	0.0074037	528	16858
ZBTB8A	0.107799	0.000411856	0.00744294	529	16857
TBX15	0.107725	0.000415661	0.00748338	530	16856
DPPA3	0.107722	0.000415815	0.00748338	531	16855
PROB1	0.107629	0.000420673	0.00755469	532	16854
POLR2E	0.107621	0.000421081	0.00755469	533	16853
ESPL1	0.107587	0.000422842	0.00756651	534	16852
TMEM63B	0.107551	0.000424768	0.00758172	535	16851
MED4	0.107525	0.000426159	0.00759622	536	16850
SCGB2A1	0.107506	0.000427141	0.00759628	537	16849
CCDC88A	0.107503	0.000427332	0.00759628	538	16848
HEXIM2	0.107453	0.000429967	0.00762753	539	16847
ERBB2	0.10739	0.000433335	0.00766468	540	16846
PSMD13	0.107383	0.000433731	0.00766468	541	16845
EXT1	0.107381	0.000433825	0.00766468	542	16844
CDKN1A	0.107222	0.000442492	0.00778616	543	16843
C1orf54	0.107171	0.000445285	0.00782738	544	16842
SUN2	0.107144	0.000446765	0.00783477	545	16841
ACSF2	0.107125	0.000447865	0.00783692	546	16840
SPATA18	0.107121	0.000448081	0.00783692	547	16839
PRPF38A	0.107086	0.000450019	0.00786289	548	16838
PRICKLE4	0.107051	0.000451973	0.00787927	549	16837
RBM18	0.107045	0.000452314	0.00787927	550	16836
STX12	0.107045	0.000452316	0.00787927	551	16835
KCNA10	0.106965	0.000456792	0.00794134	552	16834
CD79B	0.106793	0.000466631	0.008048	553	16833
CELSR2	0.10678	0.000467373	0.0080528	554	16832
SLC24A1	0.106714	0.000471224	0.0081031	555	16831
NIF3L1	0.106672	0.000473626	0.00812573	556	16830
C12orf50	0.106672	0.000473673	0.00812573	557	16829
TCP11	0.106399	0.000489874	0.00834517	558	16828
CRHBP	0.106395	0.000490102	0.00834517	559	16827
RBM27	0.10635	0.000492829	0.00838293	560	16826
RBM19	0.106335	0.000493766	0.00838293	561	16825
TLK1	0.106264	0.000498108	0.00843128	562	16824
MAPK13	0.10625	0.000498939	0.00843128	563	16823
HAPLN2	0.106101	0.000508162	0.00855456	564	16822
NOL11	0.10608	0.000509462	0.00855748	565	16821
UBL4B	0.106063	0.000510514	0.00856687	566	16820
DGAT2L6	0.106015	0.000532565	0.0088503	567	16819
CD53	0.10594	0.000518288	0.00867675	568	16818
DNAJC7	0.105937	0.000518534	0.00867675	569	16817
PDE11A	0.105936	0.000518559	0.00867675	570	16816
DHH	0.105892	0.000521404	0.00870926	571	16815
EIF4B	0.10589	0.000521503	0.00870926	572	16814
HCRTR2	0.105875	0.000522454	0.00871676	573	16813
SLC25A33	0.105825	0.000525654	0.00876175	574	16812
ADPRHL1	0.105752	0.000530374	0.0088235	575	16811
WDR3	0.105703	0.000533619	0.00885207	576	16810
C1QL4	0.10567	0.000535742	0.00887743	577	16809
ARL5C	0.105664	0.000536169	0.00887743	578	16808
ZNF589	0.105639	0.000537768	0.00889543	579	16807
TNFRSF13B	0.105615	0.000539384	0.00891369	580	16806
BDH2	0.105578	0.000541836	0.0089457	581	16805
UBA5	0.105512	0.000546223	0.00899251	582	16804
PPP2R5B	0.105399	0.000553775	0.00909101	583	16803
SLAMF1	0.105342	0.000557696	0.00912951	584	16802
TRAF4	0.105256	0.000563543	0.00920789	585	16801
RTL9	0.105222	0.000586589	0.00943464	586	16800
THOC5	0.105214	0.000566479	0.00924718	587	16799
GPR61	0.105185	0.000568425	0.00927024	588	16798
SYPL2	0.105172	0.000569338	0.00927642	589	16797
CRISP3	0.105137	0.000571783	0.00930753	590	16796
PRRC1	0.105069	0.00057653	0.00936235	591	16795
SPATA9	0.105051	0.000577843	0.00936235	592	16794
CD36	0.105043	0.000578393	0.00936254	593	16793
TMEM198	0.105027	0.000579486	0.00937151	594	16792
VTA1	0.105003	0.000581178	0.00939013	595	16791
PHAX	0.104926	0.000586688	0.00943464	596	16790
RGSL1	0.104919	0.000587189	0.00943464	597	16789
ATP6V0A1	0.104902	0.000588394	0.00944526	598	16788
ACOX1	0.104805	0.000595354	0.00951288	599	16787
RAB6B	0.104798	0.000595889	0.00951288	600	16786
ZNF451	0.104709	0.000602387	0.00959019	601	16785
BRI3	0.104689	0.000603805	0.00960399	602	16784
GHSR	0.104667	0.000605422	0.00962089	603	16783
CDC37	0.104652	0.000606512	0.00962941	604	16782
SPAG17	0.104633	0.000607945	0.00964337	605	16781
EAF1	0.104593	0.000610892	0.00965488	606	16780
CCT5	0.104576	0.000612176	0.0096576	607	16779
CD96	0.104542	0.000614667	0.00967934	608	16778
PIGL	0.10452	0.000616343	0.00969694	609	16777
CTTN	0.104498	0.000617983	0.00970518	610	16776
YBX3	0.104483	0.000619119	0.00970548	611	16775
H1-7	0.104425	0.000623452	0.00975581	612	16774
RBIS	0.104403	0.000625153	0.00976924	613	16773
SEMA4C	0.104361	0.000628351	0.00979903	614	16772
SFTA2	0.104215	0.000639544	0.00995142	615	16771
PCBP4	0.104209	0.000639959	0.00995142	616	16770
ITM2C	0.10415	0.000644595	0.0100056	617	16769
TRIM62	0.10408	0.00065001	0.0100683	618	16768
GAB1	0.104076	0.00065037	0.0100683	619	16767
HSP90AA1	0.104017	0.000654969	0.0101305	620	16766
MIR9-1HG	0.103968	0.00065889	0.010173	621	16765
DHX29	0.103909	0.000663556	0.0102178	622	16764
CCDC28A	0.10388	0.000665926	0.0102285	623	16763
DHX16	0.103879	0.000666015	0.0102285	624	16762
C1QB	0.103828	0.000670093	0.0102821	625	16761
HSPA9	0.103799	0.000672471	0.0103036	626	16760
PRPF31	0.103796	0.00067268	0.0103036	627	16759
ISCU	0.103772	0.000674652	0.0103156	628	16758
RAB3IL1	0.103684	0.000681783	0.0103931	629	16757
MYH9	0.103678	0.0006823	0.0103931	630	16756
MAL	0.103673	0.000682713	0.0103931	631	16755
RTN3	0.10361	0.000687929	0.0104254	632	16754
PRUNE1	0.10334	0.000710609	0.0107053	633	16753
ID3	0.10327	0.000716634	0.0107495	634	16752
RAB9B	0.103221	0.000746187	0.0110876	635	16751
TWIST2	0.103144	0.000727504	0.0108938	636	16750
C17orf98	0.102963	0.000743423	0.0110762	637	16749
ADAR	0.102962	0.000743507	0.0110762	638	16748
ACOXL	0.102936	0.000745843	0.0110876	639	16747
MRPS36	0.102932	0.000746153	0.0110876	640	16746
NPHS2	0.102922	0.000747077	0.0110913	641	16745
SMUG1	0.102876	0.000751207	0.0111292	642	16744
SLC39A13	0.102872	0.000751547	0.0111292	643	16743
ABCA4	0.102787	0.000759218	0.0111995	644	16742
GJA3	0.102785	0.000759437	0.0111995	645	16741
TIFAB	0.102777	0.00076016	0.0111995	646	16740
ENOPH1	0.102764	0.000761306	0.0112069	647	16739
MED20	0.102637	0.000772996	0.0113501	648	16738
PTAFR	0.102588	0.000777484	0.0113829	649	16737
SMARCA5	0.102584	0.000777851	0.0113829	650	16736
UTP14C	0.102488	0.00078676	0.0114555	651	16735
ERMN	0.102467	0.000788739	0.0114747	652	16734
BCAR3	0.102441	0.000791237	0.0114918	653	16733
HMGN2	0.102433	0.000791958	0.0114926	654	16732
TNFAIP3	0.102397	0.000795361	0.0115228	655	16731
CXCR3	0.102381	0.000824541	0.0117727	656	16730
RANBP2	0.102248	0.000809573	0.0116607	657	16729
RHOT1	0.102224	0.000811907	0.0116749	658	16728
IL3	0.10217	0.00081714	0.0117128	659	16727
CFAP97D1	0.10215	0.000819118	0.0117212	660	16726
GKN2	0.102149	0.000819166	0.0117212	661	16725
MSL1	0.102091	0.0008248	0.0117727	662	16724
TMEM31	0.102065	0.000855919	0.0120487	663	16723
C6orf223	0.102046	0.000829275	0.0118115	664	16722
PPP1R7	0.102043	0.000829559	0.0118115	665	16721
ANKRD39	0.10203	0.000830845	0.0118178	666	16720
GINM1	0.102022	0.000831591	0.0118178	667	16719
ATXN7L2	0.101946	0.000839143	0.011909	668	16718
CCDC87	0.101937	0.000840093	0.0119127	669	16717
MYOG	0.101918	0.000841921	0.011918	670	16716
PRSS54	0.101839	0.000849885	0.0119996	671	16715
AKAP11	0.101766	0.00085726	0.0120571	672	16714
ITFG1	0.101559	0.000878509	0.0123069	673	16713
ZKSCAN7	0.101549	0.000879479	0.0123103	674	16712
LSM2	0.101541	0.000880309	0.0123103	675	16711
EPX	0.101529	0.000881583	0.0123103	676	16710
RBX1	0.101516	0.000883001	0.0123186	677	16709
FIS1	0.10151	0.000883595	0.0123186	678	16708
KLHL31	0.101411	0.000893935	0.0124229	679	16707
CYSLTR1	0.101407	0.000924845	0.0127203	680	16706
CFLAR	0.101391	0.00089605	0.0124424	681	16705
ZNF365	0.101324	0.000903146	0.0125209	682	16704
PCID2	0.101301	0.000905658	0.0125437	683	16703
PDZK1IP1	0.101295	0.000906233	0.0125437	684	16702
PPM1K	0.101276	0.000908359	0.0125631	685	16701
SHBG	0.101205	0.000915938	0.0126478	686	16700
SOWAHC	0.101143	0.000922688	0.0127107	687	16699
ATP6V0A2	0.10113	0.000924041	0.0127193	688	16698
OSBPL9	0.101051	0.000932731	0.0127984	689	16697
RC3H2	0.101042	0.000933664	0.0128	690	16696
POU5F1	0.101036	0.000934319	0.0128	691	16695
ZFP92	0.100998	0.000970184	0.013136	692	16694
BEST4	0.100981	0.000940359	0.0128624	693	16693
B3GAT3	0.100949	0.000943912	0.0128888	694	16692
DHX15	0.10087	0.000952768	0.0129913	695	16691
ICAM2	0.100863	0.000953558	0.0129919	696	16690
RFNG	0.100825	0.000957854	0.0130293	697	16689
MYO3B	0.10073	0.000968512	0.0131305	698	16688
CXCL12	0.100703	0.000971615	0.0131452	699	16687
STK11IP	0.100516	0.000993121	0.013353	700	16686
RDH12	0.100405	0.00100607	0.0134958	701	16685
ITGB7	0.100392	0.00100769	0.0134964	702	16684
CENPT	0.100355	0.00101201	0.0135181	703	16683
C1orf185	0.100352	0.0010124	0.0135181	704	16682
ARL13A	0.100331	0.00104874	0.0138966	705	16681
NEXN	0.100302	0.0010183	0.0135777	706	16680
VRK2	0.100295	0.0010192	0.0135777	707	16679
SUCO	0.10021	0.00102927	0.0137013	708	16678
NEK3	0.100131	0.00103887	0.0137974	709	16677
CHRM1	0.100074	0.00104584	0.0138793	710	16676
CFAP100	0.10006	0.00104745	0.0138901	711	16675
PFKM	0.099998	0.00105508	0.0139594	712	16674
CNIH2	0.0999781	0.00105753	0.0139718	713	16673
ADCY5	0.0998229	0.00107683	0.0141931	714	16672
PLAAT3	0.0998024	0.0010794	0.0142029	715	16671
TBC1D10C	0.0997995	0.00107976	0.0142029	716	16670
FLOT1	0.0997877	0.00108124	0.0142063	717	16669
GPR17	0.0997823	0.00108192	0.0142063	718	16668
LTA	0.099666	0.00109665	0.0143591	719	16667
ADGRG6	0.0996631	0.00109702	0.0143591	720	16666
MMRN2	0.0996579	0.00109768	0.0143591	721	16665
HTR1E	0.0996309	0.00110113	0.0143687	722	16664
GPD1	0.099619	0.00110265	0.01437	723	16663
CD2AP	0.0995989	0.00110523	0.0143891	724	16662
SPINK8	0.0995854	0.00110696	0.0143939	725	16661
PSD2	0.0995596	0.00111029	0.0144129	726	16660
LAPTM5	0.0995547	0.00111092	0.0144129	727	16659
NPAS4	0.0995356	0.00111338	0.0144341	728	16658
RPRD2	0.0995268	0.00111452	0.0144381	729	16657
SDE2	0.0994646	0.0011226	0.0145211	730	16656
NME2	0.0994372	0.00112617	0.0145456	731	16655
TNS2	0.0994229	0.00112803	0.0145589	732	16654
UTP18	0.0993975	0.00113136	0.0145909	733	16653
ERBB3	0.0993885	0.00113255	0.0145909	734	16652
ADAM30	0.0993848	0.00113303	0.0145909	735	16651
STAT6	0.0993213	0.0011414	0.014677	736	16650
RPL38	0.0992806	0.00114679	0.0147245	737	16649
CFAP251	0.0992683	0.00114842	0.0147345	738	16648
BEND6	0.0992486	0.00115105	0.0147465	739	16647
PDZK1	0.0992202	0.00115484	0.0147795	740	16646
KIAA0319L	0.0991859	0.00115943	0.0148211	741	16645
PPP1R12A	0.0990352	0.00117981	0.0150242	742	16644
UBXN10	0.0990347	0.00117988	0.0150242	743	16643
FRS2	0.0989949	0.00118532	0.0150541	744	16642
PJA1	0.098967	0.00122776	0.015456	745	16641
GSDMA	0.0989462	0.001192	0.0151184	746	16640
SLC9A2	0.0989395	0.00119292	0.0151184	747	16639
TIMM9	0.098938	0.00119313	0.0151184	748	16638
GNL3	0.0988804	0.00120108	0.0152082	749	16637
KRT71	0.0988582	0.00120417	0.0152251	750	16636
HS2ST1	0.098831	0.00120795	0.0152618	751	16635
LIMS1	0.0987249	0.00122282	0.0154272	752	16634
UBA7	0.098692	0.00122747	0.015456	753	16633
OSCP1	0.0986695	0.00123064	0.015481	754	16632
CAMP	0.098628	0.00123654	0.0155439	755	16631
COL4A1	0.0985858	0.00124256	0.0155858	756	16630
DDX20	0.0985615	0.00124604	0.0155957	757	16629
RAB42	0.0985348	0.00124988	0.0156239	758	16628
RHOC	0.0984966	0.00125538	0.0156787	759	16627
SLC6A17	0.0984765	0.00125829	0.0157038	760	16626
GPSM2	0.0984502	0.00126209	0.0157399	761	16625
BSN	0.0983727	0.00127339	0.0158467	762	16624
TUBGCP2	0.0983386	0.00127838	0.0158974	763	16623
IL17A	0.098315	0.00128186	0.0159293	764	16622
SLC35A3	0.0982509	0.00129132	0.0160232	765	16621
LRRC43	0.0982369	0.00129338	0.0160267	766	16620
CDK15	0.0982236	0.00129537	0.0160399	767	16619
AMIGO1	0.0981513	0.00130615	0.0161296	768	16618
TXNL4B	0.0981233	0.00131036	0.0161564	769	16617
SIRT4	0.0980884	0.0013156	0.0162095	770	16616
TUT1	0.0980656	0.00131905	0.0162291	771	16615
HIVEP2	0.0980496	0.00132146	0.0162472	772	16614
NUMB	0.0980373	0.00132332	0.0162586	773	16613
MUCL3	0.0980273	0.00132484	0.0162658	774	16612
HIPK4	0.0979269	0.00134016	0.0163959	775	16611
UGT1A1	0.0978588	0.00135064	0.0164894	776	16610
TM7SF2	0.0978413	0.00135333	0.0165107	777	16609
HINT1	0.097811	0.00135804	0.0165458	778	16608
KCNJ2	0.0977996	0.0013598	0.0165548	779	16607
GSPT1	0.0977085	0.00137402	0.0166876	780	16606
CCDC174	0.0977051	0.00137456	0.0166876	781	16605
MTREX	0.097651	0.00138308	0.0167549	782	16604
C2orf42	0.0976226	0.00138756	0.0167869	783	16603
TEAD3	0.0974368	0.00141726	0.0170867	784	16602
C1orf194	0.0974092	0.00142173	0.0171168	785	16601
DTL	0.0974004	0.00142316	0.0171187	786	16600
PDGFRA	0.097199	0.00145614	0.0174225	787	16599
DCLK3	0.0971644	0.00146187	0.0174491	788	16598
TOP1	0.0971614	0.00146238	0.0174491	789	16597
CACYBP	0.0971299	0.00146761	0.0174996	790	16596
IL13RA1	0.0971016	0.00151846	0.0179215	791	16595
TMEM217	0.0970281	0.00148467	0.0176788	792	16594
COPG1	0.0970157	0.00148676	0.0176915	793	16593
NOTO	0.0969518	0.00149758	0.0177838	794	16592
MMP15	0.0968922	0.00150773	0.0178677	795	16591
LARP7	0.0968775	0.00151024	0.0178852	796	16590
PCDHA1	0.096847	0.00151548	0.0179034	797	16589
DHCR7	0.0968042	0.00152284	0.0179366	798	16588
HMGN5	0.0967551	0.00157898	0.0183714	799	16587
HIP1R	0.0967468	0.00153277	0.0180293	800	16586
EPS8L3	0.0967256	0.00153646	0.0180604	801	16585
TMEM14A	0.0966909	0.00154251	0.0180948	802	16584
ZNRD2	0.0966644	0.00154713	0.0181156	803	16583
BCHE	0.096627	0.00155369	0.0181769	804	16582
CYB561A3	0.0965897	0.00156025	0.0182047	805	16581
NUP62	0.0964983	0.00157644	0.0183689	806	16580
MIX23	0.0964841	0.00157898	0.0183714	807	16579
PDK1	0.0963891	0.001596	0.0185099	808	16578
MRGPRD	0.0963412	0.00160465	0.0185979	809	16577
ABCA6	0.0963235	0.00160785	0.0186226	810	16576
KNOP1	0.0963138	0.00160961	0.0186305	811	16575
PADI4	0.0962864	0.0016146	0.0186758	812	16574
GPR160	0.0962288	0.0016251	0.0187849	813	16573
HMGB1	0.0961853	0.00163309	0.0188271	814	16572
SNRK	0.0961086	0.00164725	0.0189652	815	16571
CKAP2L	0.095999	0.00166768	0.0191497	816	16570
TLN1	0.0959832	0.00167065	0.0191712	817	16569
NCOA6	0.0959176	0.00168302	0.0192876	818	16568
ATL3	0.0958804	0.00169005	0.0193555	819	16567
EFL1	0.0958565	0.0016946	0.0193948	820	16566
TCTE1	0.0958447	0.00169684	0.0194076	821	16565
DGKD	0.0957942	0.00170649	0.0194795	822	16564
RNF13	0.0957408	0.00171674	0.0195708	823	16563
CAP1	0.0957269	0.00171941	0.0195868	824	16562
KCTD10	0.0957182	0.0017211	0.0195868	825	16561
GAPDH	0.095716	0.00172152	0.0195868	826	16560
BET1	0.0956656	0.00173127	0.019672	827	16559
VPS4B	0.0956408	0.00173609	0.0197089	828	16558
NEURL4	0.0956341	0.00173739	0.0197089	829	16557
YDJC	0.0956314	0.00173792	0.0197089	830	16556
CDH16	0.0955843	0.00174711	0.0197877	831	16555
CNPY3	0.0955842	0.00174714	0.0197877	832	16554
PATL1	0.0955712	0.00174968	0.0197928	833	16553
SCMH1	0.0955525	0.00175335	0.0198192	834	16552
TMPRSS12	0.0955377	0.00175627	0.0198393	835	16551
PPFIA1	0.0954759	0.00176844	0.0199417	836	16550
RAPGEFL1	0.0954201	0.00177952	0.0200499	837	16549
MPP2	0.0953771	0.0017881	0.0201074	838	16548
EFHD1	0.095298	0.00180397	0.0202503	839	16547
REG4	0.0952878	0.00180603	0.0202503	840	16546
EPB41	0.0952856	0.00180647	0.0202503	841	16545
LYG1	0.0952746	0.00180869	0.0202503	842	16544
LIN37	0.0952675	0.00181012	0.0202503	843	16543
GRIA3	0.0952293	0.00187275	0.0207639	844	16542
CCL13	0.0951669	0.00183058	0.020466	845	16541
NCR3	0.0951557	0.00183285	0.0204782	846	16540
CYP8B1	0.0951349	0.0018371	0.0205067	847	16539
PRKG1	0.0951317	0.00183776	0.0205067	848	16538
HOXC6	0.0949957	0.00186584	0.0207433	849	16537
RFC4	0.094991	0.00186682	0.0207433	850	16536
SLC38A4	0.0949886	0.00186732	0.0207433	851	16535
ACKR2	0.0949733	0.0018705	0.0207639	852	16534
GGTLC1	0.0949677	0.00187166	0.0207639	853	16533
FRG2C	0.0948985	0.00188614	0.0208724	854	16532
CXCR2	0.0948478	0.00189681	0.0209426	855	16531
SCGB1A1	0.0948381	0.00189886	0.0209426	856	16530
SPRY3	0.0947306	0.00197913	0.021599	857	16529
DCTN4	0.0947066	0.00192683	0.0212147	858	16528
PALD1	0.0946624	0.00193632	0.0212866	859	16527
NID2	0.0946045	0.00194879	0.021383	860	16526
RACGAP1	0.0946012	0.0019495	0.021383	861	16525
TMEM119	0.094572	0.00195582	0.0214253	862	16524
GYG1	0.0945295	0.00196509	0.0214861	863	16523
PRELP	0.0945238	0.00196632	0.0214861	864	16522
RHBDL3	0.094478	0.00197632	0.0215819	865	16521
TP53I13	0.0944234	0.00198833	0.0216722	866	16520
GEMIN8	0.094413	0.00204975	0.0220649	867	16519
MRGPRF	0.0943502	0.00200452	0.0218212	868	16518
CPSF2	0.0943143	0.00201249	0.021867	869	16517
TBATA	0.0942749	0.0020213	0.0219216	870	16516
PRG3	0.0942509	0.00202667	0.0219424	871	16515
ORC5	0.0942265	0.00203214	0.021957	872	16514
M1AP	0.0942143	0.0020349	0.0219731	873	16513
RAP1GAP	0.0941902	0.00204032	0.022018	874	16512
OAZ3	0.0941767	0.00204338	0.0220369	875	16511
NTAQ1	0.0941522	0.0020489	0.0220649	876	16510
MAP4K2	0.0940553	0.00207095	0.0222381	877	16509
FCN3	0.0939907	0.00208579	0.0223836	878	16508
EXOC6B	0.0939499	0.0020952	0.0224707	879	16507
PLA2R1	0.0939243	0.00210111	0.0225203	880	16506
SLC29A2	0.0939166	0.0021029	0.0225255	881	16505
E2F8	0.093832	0.00212261	0.0226954	882	16504
SCG5	0.0938317	0.00212267	0.0226954	883	16503
TSPYL2	0.0938067	0.00219099	0.0231975	884	16502
MCM4	0.0937942	0.00213146	0.0227594	885	16501
SP7	0.0937517	0.00214146	0.0228121	886	16500
MCM2	0.0936343	0.00216933	0.0230524	887	16499
CUX2	0.0935958	0.00217853	0.0231081	888	16498
BOLA3	0.0935957	0.00217855	0.0231081	889	16497
EXO5	0.0935453	0.00219066	0.0231975	890	16496
CDC26	0.0934277	0.00221913	0.0234384	891	16495
PLEKHM1	0.093376	0.00223177	0.0235142	892	16494
ALG8	0.0933628	0.00223499	0.0235142	893	16493
SLC22A8	0.0933596	0.00223577	0.0235142	894	16492
COBLL1	0.0933451	0.00223935	0.0235375	895	16491
ADCK1	0.0933165	0.00224638	0.0235779	896	16490
NEUROD1	0.0933135	0.00224711	0.0235779	897	16489
PSG8	0.0933129	0.00224725	0.0235779	898	16488
ADIPOQ	0.0932424	0.00226469	0.0237276	899	16487
ARPC3	0.093233	0.00226703	0.0237281	900	16486
ZNF488	0.0932216	0.00226988	0.0237436	901	16485
RRAGC	0.093213	0.002272	0.0237515	902	16484
GIT1	0.0931733	0.00228191	0.0238407	903	16483
TEKT4	0.0931309	0.00229252	0.0239228	904	16482
AARSD1	0.0930685	0.00230824	0.024058	905	16481
NXPH2	0.0930355	0.0023166	0.0241014	906	16480
MS4A10	0.0930178	0.00232107	0.0241083	907	16479
SPATS1	0.0930166	0.00232139	0.0241083	908	16478
FIGLA	0.092989	0.0023284	0.0241402	909	16477
POLR3E	0.0929857	0.00232924	0.0241402	910	16476
SEMA4G	0.0929793	0.00233088	0.0241402	911	16475
TTC31	0.0929718	0.00233279	0.0241402	912	16474
PAH	0.0929596	0.00233589	0.024158	913	16473
SRPX2	0.092947	0.00240657	0.0246252	914	16472
PPP1R9A	0.0929434	0.00234002	0.0241863	915	16471
FNDC8	0.0929206	0.00234589	0.0242325	916	16470
MARK3	0.0928104	0.00237428	0.0244501	917	16469
CAND1	0.0928061	0.0023754	0.0244501	918	16468
OXGR1	0.0927898	0.00237962	0.0244791	919	16467
MMADHC	0.092765	0.00238606	0.0245163	920	16466
SF3A3	0.0926741	0.00240983	0.0246441	921	16465
ANKRA2	0.0926472	0.00241693	0.0247021	922	16464
KRT13	0.0926157	0.00242523	0.0247579	923	16463
DDN	0.0925879	0.00243259	0.0248184	924	16462
CNOT11	0.0925779	0.00243524	0.0248309	925	16461
GPR37L1	0.0925595	0.00244013	0.0248662	926	16460
CMTM2	0.0924781	0.00246183	0.0249973	927	16459
CXCL5	0.0924736	0.00246306	0.0249973	928	16458
ZBED6	0.0924447	0.00247081	0.0250467	929	16457
RNGTT	0.0923617	0.00249319	0.0252147	930	16456
PPP1R32	0.0923561	0.00249472	0.0252156	931	16455
ZMAT3	0.0923247	0.00250324	0.0252283	932	16454
MED17	0.092249	0.00252391	0.0253924	933	16453
FAAH	0.0922388	0.00252672	0.0254061	934	16452
CRYGD	0.0922288	0.00252946	0.0254188	935	16451
PABPC5	0.0922064	0.00260765	0.0259793	936	16450
NEK8	0.092195	0.00253875	0.0254681	937	16449
INSL5	0.0921798	0.00254295	0.0254954	938	16448
TBKBP1	0.0921424	0.00255328	0.0255548	939	16447
CSF3	0.0921254	0.00255799	0.0255873	940	16446
SLC25A45	0.092058	0.00257676	0.0257602	941	16445
DNAI1	0.0920335	0.00258361	0.025799	942	16444
TFG	0.0920213	0.00258704	0.0258184	943	16443
SLC26A11	0.0919968	0.00259392	0.0258722	944	16442
RCHY1	0.0918278	0.00264178	0.0262442	945	16441
ARHGEF6	0.0918076	0.00272216	0.0267371	946	16440
PIP5KL1	0.0918063	0.00264793	0.026289	947	16439
CCDC138	0.0918015	0.00264932	0.026289	948	16438
AGR3	0.091709	0.00267593	0.0264775	949	16437
WDR55	0.0917009	0.00267829	0.0264858	950	16436
FGF19	0.0916658	0.00268845	0.0265259	951	16435
SERPINB12	0.0916062	0.00270579	0.0266672	952	16434
PALS1	0.0915652	0.0027178	0.0267371	953	16433
CCDC144A	0.0915618	0.0027188	0.0267371	954	16432
SLC35A5	0.0915525	0.00272152	0.0267371	955	16431
GGCX	0.0915432	0.00272426	0.0267423	956	16430
SRPX	0.0915337	0.00280345	0.0271824	957	16429
TREM1	0.0914812	0.00274252	0.0268234	958	16428
CDK5RAP3	0.0914786	0.00274329	0.0268234	959	16427
IK	0.0914353	0.00275612	0.0269338	960	16426
CC2D1B	0.0914065	0.00276469	0.0269872	961	16425
GDF2	0.0913808	0.00277236	0.0270014	962	16424
MAN1C1	0.091346	0.00278278	0.0270877	963	16423
CELF6	0.0913376	0.0027853	0.0270907	964	16422
RNF115	0.0913018	0.00279603	0.0271256	965	16421
LMNA	0.0912181	0.00282132	0.0272829	966	16420
NME9	0.0912134	0.00282277	0.0272829	967	16419
C1QTNF3	0.0912118	0.00282324	0.0272829	968	16418
RETSAT	0.0911605	0.00283885	0.0274034	969	16417
MAJIN	0.0911054	0.00285571	0.0275355	970	16416
ARCN1	0.0910843	0.00286219	0.0275674	971	16415
TMEM233	0.0910562	0.00287085	0.0275926	972	16414
NCAPH	0.09105	0.00287274	0.0275926	973	16413
SFTPA2	0.0910285	0.00287939	0.0276259	974	16412
STT3A	0.0909841	0.00289315	0.027712	975	16411
FKBP2	0.0908798	0.00292567	0.0279313	976	16410
BTF3	0.0908379	0.00293885	0.0280263	977	16409
SMPD3	0.090806	0.00294893	0.0280916	978	16408
ADAM32	0.0907797	0.00295724	0.0281399	979	16407
YIPF6	0.0907694	0.00304213	0.0287119	980	16406
NUF2	0.0907676	0.00296107	0.028161	981	16405
KRT27	0.0907055	0.00298081	0.0283332	982	16404
MYBPHL	0.0906772	0.00298984	0.028388	983	16403
COL24A1	0.0906703	0.00299207	0.0283936	984	16402
GABRE	0.0906527	0.00308017	0.0289452	985	16401
LRRC37A3	0.0906413	0.00300135	0.0284662	986	16400
GUCA2A	0.0905806	0.00302089	0.0286046	987	16399
G3BP2	0.0905657	0.00302569	0.028619	988	16398
TXNDC12	0.0905518	0.00303022	0.0286462	989	16397
CCNB1IP1	0.0905235	0.00303937	0.0287015	990	16396
IFI44L	0.0904938	0.00304903	0.0287615	991	16395
PCDH9	0.0904633	0.00305899	0.0288398	992	16394
MICALCL	0.0904504	0.00306319	0.0288638	993	16393
SESN2	0.0903552	0.00309446	0.0290335	994	16392
PPP1R1A	0.090326	0.00310414	0.0290614	995	16391
CTSW	0.0902712	0.00312231	0.0292149	996	16390
SPDYC	0.0901985	0.00314657	0.0294103	997	16389
DDX54	0.0901281	0.00317025	0.029564	998	16388
GLRX	0.0901107	0.00317614	0.029564	999	16387
MCM3AP	0.0901059	0.00317776	0.029564	1000	16386
NME5	0.0900992	0.00318002	0.029564	1001	16385
TRABD2A	0.0900579	0.00319404	0.0296626	1002	16384
KRT84	0.0900417	0.00319952	0.0296977	1003	16383
TMEM165	0.0900337	0.00320224	0.029707	1004	16382
STARD7	0.0899827	0.00321965	0.0298086	1005	16381
B3GNT6	0.0899812	0.00322019	0.0298086	1006	16380
RSPO1	0.0899752	0.00322224	0.0298086	1007	16379
GPHA2	0.0899665	0.0032252	0.0298086	1008	16378
BRCC3	0.08996	0.00331496	0.0303799	1009	16377
ZDBF2	0.0899099	0.00324465	0.0299248	1010	16376
ACOX2	0.0898619	0.00326124	0.0300459	1011	16375
ZNF285	0.0898227	0.00327483	0.0301552	1012	16374
GPR148	0.0897944	0.00328468	0.0301979	1013	16373
TMEM94	0.0897291	0.00330751	0.0303436	1014	16372
CTDP1	0.0897113	0.00331376	0.0303799	1015	16371
USP37	0.0896494	0.00333556	0.0305304	1016	16370
PES1	0.0896229	0.00334493	0.030586	1017	16369
MYL6	0.0896086	0.00335	0.0306041	1018	16368
PRELID1	0.0895746	0.00336209	0.0306824	1019	16367
OSBPL11	0.0895632	0.00336614	0.0307032	1020	16366
ENPP3	0.089554	0.00336944	0.0307172	1021	16365
PPHLN1	0.0895317	0.00337738	0.0307412	1022	16364
TBCD	0.0894605	0.0034029	0.0308766	1023	16363
GUCA2B	0.0894394	0.00341051	0.0309294	1024	16362
KIFC1	0.0894153	0.00341924	0.0309924	1025	16361
UBE2A	0.0893865	0.00352154	0.0316698	1026	16360
KDM3A	0.0893699	0.00343566	0.031125	1027	16359
CFAP92	0.0893563	0.00344061	0.031151	1028	16358
NUTF2	0.0893521	0.00344211	0.031151	1029	16357
CYP4A22	0.0892562	0.00347716	0.0313951	1030	16356
MED31	0.0892535	0.00347816	0.0313951	1031	16355
CPOX	0.0892184	0.00349104	0.0314766	1032	16354
TMEM125	0.0891317	0.00352312	0.0316698	1033	16353
HJV	0.0891244	0.00352583	0.0316778	1034	16352
HOXD10	0.0890856	0.00354027	0.0317747	1035	16351
PPP1R3F	0.0890748	0.00363866	0.0323737	1036	16350
FBXO41	0.0890498	0.00355365	0.0318454	1037	16349
CT55	0.089019	0.00366001	0.0325275	1038	16348
GAS2L2	0.0889966	0.00357362	0.0319992	1039	16347
PRELID3B	0.0889894	0.00357633	0.0319992	1040	16346
SLC22A15	0.0889265	0.00360008	0.0321786	1041	16345
SLC6A9	0.0888804	0.00361758	0.0322852	1042	16344
SYT7	0.0888696	0.00362169	0.0322887	1043	16343
POLR2B	0.0888335	0.00363547	0.0323696	1044	16342
ZSCAN32	0.0887654	0.00366157	0.0325275	1045	16341
IL1RN	0.0887553	0.00366544	0.0325287	1046	16340
BIRC2	0.0887089	0.00368335	0.0326361	1047	16339
HEBP1	0.0887045	0.00368505	0.0326361	1048	16338
S100A9	0.0886811	0.00369411	0.0326664	1049	16337
IQSEC2	0.0886544	0.00380221	0.0333004	1050	16336
SASH1	0.0886387	0.00371058	0.0327499	1051	16335
VPS50	0.0886374	0.00371109	0.0327499	1052	16334
MYRF	0.0886227	0.00371683	0.0327839	1053	16333
WNT8A	0.0885975	0.00372665	0.0328539	1054	16332
MICA	0.0885754	0.0037353	0.0329134	1055	16331
ECRG4	0.0885619	0.0037406	0.0329435	1056	16330
PDRG1	0.0885425	0.00374819	0.0329936	1057	16329
RCAN3	0.0885246	0.00375524	0.0330389	1058	16328
HPR	0.0885058	0.00376267	0.0330875	1059	16327
CITED1	0.0884648	0.00387815	0.0336594	1060	16326
DOCK11	0.0884619	0.00387932	0.0336594	1061	16325
MTPN	0.08845	0.00378471	0.0332346	1062	16324
NUP214	0.0884406	0.00378843	0.0332346	1063	16323
SLAMF8	0.0884386	0.00378921	0.0332346	1064	16322
REG3A	0.0884378	0.00378953	0.0332346	1065	16321
SEC61A1	0.0884345	0.00379086	0.0332346	1066	16320
LSM7	0.0882946	0.00384676	0.0334927	1067	16319
TAP2	0.0882933	0.00384728	0.0334927	1068	16318
GPN1	0.0882734	0.00385529	0.0335288	1069	16317
ASNS	0.0882123	0.00387998	0.0336594	1070	16316
FAM89B	0.0881733	0.00389582	0.0337799	1071	16315
PPP3R2	0.088164	0.00389962	0.033796	1072	16314
TNIP1	0.0881361	0.00391098	0.0338776	1073	16313
CHMP3	0.0880952	0.00392772	0.0339888	1074	16312
EIF1AD	0.0880766	0.00393536	0.0340201	1075	16311
RELB	0.0880222	0.00395772	0.0341634	1076	16310
SH2D1A	0.0880205	0.00406151	0.0348173	1077	16309
FTMT	0.0880151	0.00396067	0.0341719	1078	16308
SLC25A20	0.0879933	0.00396969	0.0342327	1079	16307
SMLR1	0.0879585	0.00398409	0.0343243	1080	16306
PC	0.0879581	0.00398427	0.0343243	1081	16305
CALCR	0.0879075	0.00400532	0.0344545	1082	16304
XKRX	0.0877548	0.00417486	0.0355154	1083	16303
CRABP2	0.0877542	0.00406978	0.0348709	1084	16302
MED22	0.0877213	0.00408371	0.0349386	1085	16301
TMCO2	0.0876933	0.0040956	0.0350231	1086	16300
CWC27	0.0876843	0.00409944	0.0350388	1087	16299
IRS1	0.0876146	0.00412926	0.0352763	1088	16298
ARL2	0.0876026	0.00413438	0.0353027	1089	16297
TMEM74	0.0875712	0.00414789	0.0353667	1090	16296
FBXL22	0.087571	0.00414798	0.0353667	1091	16295
KCNIP3	0.0875506	0.00415677	0.0354242	1092	16294
CD248	0.0875427	0.00416019	0.035436	1093	16293
ACVR1B	0.087515	0.00417215	0.0355154	1094	16292
TNNI3K	0.087485	0.00418519	0.0355709	1095	16291
DLG5	0.0874825	0.00418625	0.0355709	1096	16290
ZNF621	0.0874516	0.0041997	0.0356512	1097	16289
SLC5A9	0.0874401	0.00420471	0.0356635	1098	16288
EDN2	0.0874256	0.00421103	0.0356778	1099	16287
ZNF189	0.0874035	0.0042207	0.0357239	1100	16286
LCE6A	0.0873106	0.0042615	0.0359991	1101	16285
FYB2	0.0872637	0.00428227	0.0361044	1102	16284
LRRC10	0.0872496	0.00428851	0.0361395	1103	16283
RFX8	0.0872447	0.0042907	0.0361404	1104	16282
ACADM	0.0872393	0.00429308	0.0361429	1105	16281
KIAA1755	0.0871278	0.00434288	0.0364916	1106	16280
ASB12	0.0870924	0.00447004	0.037236	1107	16279
MAGEB16	0.0870498	0.00448969	0.0373575	1108	16278
DDX39B	0.0870429	0.00438117	0.0367423	1109	16277
LSM10	0.0870351	0.00438467	0.0367539	1110	16276
CAPZB	0.0869061	0.00444346	0.0371214	1111	16275
CD5	0.0868659	0.00446194	0.0372221	1112	16274
RBM22	0.0868585	0.00446533	0.0372236	1113	16273
RASL10B	0.0868435	0.00447222	0.0372364	1114	16272
TMEM61	0.0867951	0.00449461	0.0373575	1115	16271
FZD2	0.0867935	0.00449536	0.0373575	1116	16270
FERMT1	0.0867881	0.00449784	0.0373602	1117	16269
CIART	0.0867634	0.00450929	0.0374196	1118	16268
ARRDC3	0.0867584	0.00451161	0.0374209	1119	16267
ANXA4	0.086737	0.00452157	0.0374857	1120	16266
CSNK2A2	0.0867103	0.00453402	0.037571	1121	16265
HNRNPF	0.0865791	0.00459567	0.0380389	1122	16264
ALS2	0.0865715	0.00459924	0.0380389	1123	16263
TNFRSF8	0.0865621	0.00460368	0.0380564	1124	16262
TNFAIP8L2	0.0865578	0.00460573	0.0380564	1125	16261
DBF4	0.0865335	0.00461725	0.0381075	1126	16260
KLHL1	0.0865146	0.00462622	0.038135	1127	16259
ATOH8	0.0865061	0.00463026	0.0381503	1128	16258
CXCR6	0.0864693	0.00464781	0.0382586	1129	16257
ZNF385A	0.0864473	0.00465829	0.0383086	1130	16256
UBA52	0.0863557	0.00470232	0.0386341	1131	16255
EVA1A	0.0863336	0.00471299	0.0386946	1132	16254
DIO1	0.0863313	0.00471413	0.0386946	1133	16253
FBXO9	0.086316	0.0047215	0.0387185	1134	16252
EFR3A	0.086309	0.00472489	0.0387281	1135	16251
SLC6A4	0.086273	0.00474239	0.0388348	1136	16250
CA5A	0.0862658	0.00474588	0.038845	1137	16249
DCAF11	0.0862612	0.0047481	0.038845	1138	16248
UBE2B	0.0861832	0.00478623	0.0391366	1139	16247
RPS23	0.086168	0.00479366	0.039161	1140	16246
SYT6	0.0861547	0.00480021	0.0391792	1141	16245
RBL1	0.0860581	0.00484788	0.0394597	1142	16244
FSHR	0.0860575	0.0048482	0.0394597	1143	16243
SSR2	0.0860027	0.00487543	0.0396231	1144	16242
RWDD3	0.0859515	0.00490101	0.0397519	1145	16241
LY6H	0.0859485	0.0049025	0.0397519	1146	16240
DCUN1D2	0.085942	0.00490579	0.0397519	1147	16239
CBY2	0.0859069	0.00492341	0.039848	1148	16238
MYO7A	0.0858775	0.0049382	0.039912	1149	16237
SLC25A5	0.0858656	0.00506709	0.0406513	1150	16236
NTRK2	0.0858346	0.0049599	0.0400129	1151	16235
TMEM234	0.0857612	0.00499717	0.0402576	1152	16234
TRAPPC5	0.0856863	0.00503546	0.040491	1153	16233
MAP4	0.0856813	0.00503805	0.0404931	1154	16232
NTMT1	0.0856364	0.00506116	0.0406412	1155	16231
MYO19	0.0856144	0.00507249	0.0406759	1156	16230
SCAMP3	0.0855938	0.00508313	0.0407236	1157	16229
ATXN3	0.0855489	0.00510645	0.0408501	1158	16228
CKLF	0.0855453	0.00510832	0.0408501	1159	16227
IL18R1	0.0854845	0.00513999	0.0410844	1160	16226
ZNF514	0.0854776	0.00514361	0.0410857	1161	16225
GTF2F1	0.0854752	0.00514488	0.0410857	1162	16224
MTF2	0.0854661	0.00514965	0.041105	1163	16223
CFAP36	0.0854546	0.00515565	0.041134	1164	16222
ZNF619	0.0854321	0.00516748	0.0411717	1165	16221
C2orf80	0.0854243	0.00517157	0.0411854	1166	16220
SHMT1	0.0853398	0.00521615	0.0414773	1167	16219
RNF123	0.0853368	0.00521777	0.0414773	1168	16218
PIGC	0.0853081	0.00523299	0.0415793	1169	16217
PNMA3	0.0852636	0.00538564	0.0424046	1170	16216
SPATA24	0.0852592	0.00525902	0.041767	1171	16215
ANAPC5	0.0852528	0.00526247	0.0417749	1172	16214
CNOT3	0.0852378	0.00527049	0.0417936	1173	16213
TMEM174	0.085235	0.00527197	0.0417936	1174	16212
RNF181	0.085208	0.00528644	0.0418892	1175	16211
TRAPPC13	0.0851819	0.00530043	0.0419808	1176	16210
HSPA2	0.0851398	0.00532309	0.042122	1177	16209
PACSIN3	0.0851323	0.00532713	0.0421329	1178	16208
PDS5B	0.0851274	0.00532979	0.0421329	1179	16207
PSORS1C1	0.0850991	0.00534512	0.0422002	1180	16206
METTL16	0.0850806	0.00535511	0.0422407	1181	16205
VTI1B	0.0850458	0.00537406	0.0423539	1182	16204
GTF2B	0.0850308	0.00538219	0.0423967	1183	16203
TRIM43	0.0850064	0.00539551	0.0424439	1184	16202
FKBP10	0.0849977	0.00540028	0.0424622	1185	16201
POLR2I	0.0849909	0.00540403	0.0424724	1186	16200
ARL11	0.0849722	0.00541422	0.0425061	1187	16199
UBA6	0.0849716	0.00541457	0.0425061	1188	16198
MARCKSL1	0.0849696	0.00541565	0.0425061	1189	16197
TMEM51	0.084962	0.00541983	0.0425198	1190	16196
GPR55	0.0849494	0.00542672	0.0425546	1191	16195
TSSK2	0.0848545	0.00547907	0.042907	1192	16194
ATP6V1E2	0.084845	0.00548432	0.0429288	1193	16193
WDR70	0.0848187	0.00549894	0.0430239	1194	16192
PRSS35	0.0847871	0.00551652	0.0431372	1195	16191
SCRN3	0.0847837	0.00551839	0.0431372	1196	16190
GSTZ1	0.0847784	0.00552136	0.043141	1197	16189
LRFN2	0.0847688	0.00552675	0.0431559	1198	16188
MYBPH	0.0847661	0.00552823	0.0431559	1199	16187
PHTF1	0.0847296	0.00554866	0.043296	1200	16186
SLC7A6	0.0847062	0.00556179	0.0433595	1201	16185
CCT2	0.0846881	0.00557191	0.0433943	1202	16184
MGAT4A	0.084676	0.00557873	0.0433943	1203	16183
KAT8	0.084612	0.00561488	0.0436365	1204	16182
ALDH1A1	0.0845731	0.00563695	0.0437016	1205	16181
A1CF	0.0845706	0.00563834	0.0437016	1206	16180
SCIN	0.0845504	0.00564986	0.0437518	1207	16179
YOD1	0.0845244	0.00566466	0.0438274	1208	16178
DND1	0.0844691	0.00569629	0.0440118	1209	16177
CLCA2	0.0844604	0.00570132	0.0440131	1210	16176
SNX7	0.0844295	0.00571907	0.0441305	1211	16175
KNCN	0.0844173	0.00572607	0.0441649	1212	16174
UHRF1BP1	0.0843896	0.00574206	0.0442418	1213	16173
GJB5	0.0843868	0.00574367	0.0442418	1214	16172
CRNKL1	0.0842977	0.00579541	0.0445395	1215	16171
TAC3	0.0842964	0.00579613	0.0445395	1216	16170
KCNH4	0.0842893	0.00580026	0.0445395	1217	16169
PABPC3	0.0842742	0.00580911	0.0445878	1218	16168
REEP1	0.0842596	0.0058176	0.0446136	1219	16167
EVI5	0.0842403	0.00582893	0.0446611	1220	16166
ALG10	0.0842077	0.00584801	0.044732	1221	16165
RORC	0.0842069	0.00584848	0.044732	1222	16164
RPSA	0.0841782	0.00586536	0.0448216	1223	16163
LINGO4	0.0841498	0.00588211	0.0449299	1224	16162
LSM3	0.0841346	0.00589111	0.0449789	1225	16161
F2	0.084087	0.00591932	0.0451546	1226	16160
SSB	0.0840505	0.00594104	0.0452409	1227	16159
RBP3	0.084026	0.00595565	0.0453218	1228	16158
TOMM6	0.0840196	0.00595948	0.0453218	1229	16157
MED7	0.0840017	0.00597014	0.0453631	1230	16156
EXTL3	0.083975	0.00598618	0.0454651	1231	16155
MAPK7	0.0839538	0.0059989	0.045522	1232	16154
PLEKHM2	0.0839323	0.00601178	0.0455998	1233	16153
EXOG	0.0839269	0.00601507	0.0456049	1234	16152
BNIPL	0.0838712	0.0060487	0.0458199	1235	16151
PRADC1	0.0837781	0.0061053	0.0462084	1236	16150
KRT15	0.0837362	0.00613094	0.0463823	1237	16149
MYL6B	0.0837287	0.00613555	0.0463969	1238	16148
SNHG32	0.0836909	0.00615872	0.0465098	1239	16147
ZER1	0.0836826	0.00616386	0.0465098	1240	16146
POMGNT1	0.0836633	0.00617572	0.0465791	1241	16145
PTPN1	0.0836195	0.00620281	0.0467301	1242	16144
NAALADL1	0.0836178	0.00620386	0.0467301	1243	16143
GMCL1	0.0835717	0.00623248	0.0468851	1244	16142
PYGM	0.0835385	0.00625316	0.0470001	1245	16141
DBH	0.0835183	0.00626577	0.0470357	1246	16140
DNAI3	0.0835157	0.00626738	0.0470357	1247	16139
VSIG1	0.0834932	0.00642968	0.0480948	1248	16138
TOMM34	0.0834587	0.00630312	0.0472734	1249	16137
TMEM106C	0.0832285	0.00644928	0.0481825	1250	16136
STAT1	0.0831989	0.00646828	0.0482829	1251	16135
SLC29A1	0.0831894	0.00647439	0.0483079	1252	16134
SPC25	0.0831613	0.0064925	0.0484025	1253	16133
SLC4A5	0.083112	0.00652434	0.0485761	1254	16132
SPRTN	0.0831109	0.00652506	0.0485761	1255	16131
ZNF641	0.0831034	0.0065299	0.0485761	1256	16130
VWA7	0.0830681	0.00655289	0.0486742	1257	16129
POLR3GL	0.0830056	0.00659364	0.0488621	1258	16128
PBRM1	0.0829806	0.00661004	0.0489627	1259	16127
LPAR4	0.082948	0.00678603	0.049833	1260	16126
ANLN	0.0829396	0.00663691	0.0491025	1261	16125
VWA3B	0.082916	0.00665252	0.0491726	1262	16124
BCL2L15	0.082873	0.00668087	0.0493403	1263	16123
HIKESHI	0.0828654	0.00668593	0.04935	1264	16122
MTFR1	0.0828621	0.00668809	0.04935	1265	16121
ZFHX2	0.0828569	0.00669154	0.04935	1266	16120
RSU1	0.0828539	0.00669355	0.04935	1267	16119
PDE1A	0.0828417	0.00670166	0.0493889	1268	16118
TRO	0.082789	0.00689319	0.0503065	1269	16117
TRAK2	0.0827719	0.00674814	0.0496473	1270	16116
NCOR1	0.0827128	0.00678773	0.049833	1271	16115
AOX1	0.0826356	0.00683971	0.05013	1272	16114
NAB1	0.0826247	0.00684708	0.0501311	1273	16113
BCAS2	0.0825968	0.006866	0.0502168	1274	16112
TANGO6	0.0825873	0.00687243	0.0502216	1275	16111
C1QL2	0.0825613	0.00689016	0.0503065	1276	16110
ERLEC1	0.0825558	0.00689391	0.0503065	1277	16109
PHYHIPL	0.0825532	0.00689563	0.0503065	1278	16108
GPR3	0.0825469	0.00689992	0.0503168	1279	16107
PABIR3	0.082522	0.00707665	0.0510912	1280	16106
AZI2	0.0825003	0.00693173	0.050464	1281	16105
FRA10AC1	0.0824548	0.00696293	0.0506272	1282	16104
ARPC1A	0.082446	0.00696903	0.0506296	1283	16103
C1orf162	0.0824363	0.00697566	0.0506566	1284	16102
STARD3	0.0824188	0.0069877	0.0507016	1285	16101
RAB11FIP4	0.0823306	0.00704877	0.051012	1286	16100
NEDD1	0.0823246	0.00705291	0.051012	1287	16099
WNT10A	0.0823155	0.00705923	0.051012	1288	16098
MYH15	0.082203	0.00713786	0.0514263	1289	16097
GCM1	0.0821578	0.0071697	0.0515915	1290	16096
EPHA7	0.0821105	0.00720314	0.0518107	1291	16095
PEX14	0.0821037	0.00720798	0.0518241	1292	16094
TMEM203	0.0820872	0.00721968	0.0518671	1293	16093
CPSF7	0.0820669	0.00723405	0.0519471	1294	16092
TMEM130	0.0820385	0.00725429	0.0520709	1295	16091
RSL1D1	0.082031	0.00725962	0.0520877	1296	16090
TTC39A	0.0820186	0.00726846	0.0521296	1297	16089
SNW1	0.0819835	0.00729362	0.0522454	1298	16088
FAS	0.0819717	0.00730201	0.0522624	1299	16087
ZBTB39	0.0819367	0.00732716	0.0523993	1300	16086
MAST2	0.0819197	0.00733938	0.052422	1301	16085
AGRP	0.0818732	0.00737294	0.0525969	1302	16084
PLCB3	0.0818458	0.00739278	0.0526861	1303	16083
NPM1	0.0818392	0.00739757	0.0526861	1304	16082
ACBD4	0.0818292	0.00740485	0.0526985	1305	16081
PGAM1	0.0818243	0.0074084	0.0526985	1306	16080
PDP2	0.0818117	0.00741758	0.0527206	1307	16079
IQGAP3	0.0817969	0.0074283	0.0527752	1308	16078
VCAN	0.0817034	0.0074967	0.0531526	1309	16077
PGLYRP3	0.0816943	0.0075034	0.0531691	1310	16076
TLX2	0.0816499	0.00753603	0.0532577	1311	16075
ZBTB8B	0.0816128	0.00756345	0.0533503	1312	16074
ABHD12B	0.0816126	0.00756364	0.0533503	1313	16073
ATP6V0D1	0.0815287	0.00762592	0.0536747	1314	16072
LEMD2	0.0814192	0.00770794	0.0541424	1315	16071
RPRM	0.0814063	0.00771766	0.0541888	1316	16070
MCRS1	0.0813279	0.00777688	0.0545385	1317	16069
YJU2B	0.081308	0.00779199	0.0546225	1318	16068
INHBE	0.081294	0.00780268	0.0546533	1319	16067
GKN1	0.081263	0.0078263	0.0547183	1320	16066
KRT8	0.0812532	0.00783378	0.0547183	1321	16065
MROH7	0.0812439	0.00784087	0.0547183	1322	16064
ZNF362	0.081221	0.00785833	0.0547344	1323	16063
ASRGL1	0.0812047	0.00787087	0.0547998	1324	16062
LOXL3	0.0811139	0.00794071	0.0552418	1325	16061
PLPPR4	0.0810131	0.00801903	0.0557198	1326	16060
AMMECR1	0.0809989	0.00820921	0.0567013	1327	16059
SNCG	0.0809357	0.00807956	0.0560955	1328	16058
KNL1	0.0809068	0.00810225	0.0562082	1329	16057
NHLH2	0.0808922	0.00811375	0.056243	1330	16056
FNBP1L	0.0808848	0.00811955	0.0562608	1331	16055
PIAS3	0.080873	0.00812891	0.0563032	1332	16054
KCNK4	0.0808599	0.00813922	0.0563522	1333	16053
APOA2	0.08083	0.00816288	0.0564935	1334	16052
SYNDIG1L	0.0806881	0.00827595	0.0571036	1335	16051
PLEKHB2	0.0806823	0.0082806	0.0571036	1336	16050
CYB5RL	0.0806706	0.00829006	0.0571235	1337	16049
PRR9	0.0805987	0.00834793	0.0574597	1338	16048
OXCT1	0.0805977	0.00834876	0.0574597	1339	16047
SPATA3	0.0805784	0.00836438	0.0575216	1340	16046
RCOR2	0.08053	0.00840365	0.0576703	1341	16045
TSHB	0.0805262	0.00840671	0.0576703	1342	16044
GM2A	0.0805208	0.00841112	0.0576703	1343	16043
OGDHL	0.0805162	0.00841482	0.0576703	1344	16042
FAM178B	0.0805159	0.00841514	0.0576703	1345	16041
CORT	0.080515	0.00841584	0.0576703	1346	16040
ATF1	0.080504	0.00842476	0.0577086	1347	16039
SNRPA1	0.0804952	0.00843197	0.0577352	1348	16038
IFT88	0.0804763	0.00844739	0.0578181	1349	16037
SLC33A1	0.0804453	0.00847272	0.0579201	1350	16036
SUOX	0.0804289	0.00848616	0.0579693	1351	16035
TLR5	0.0803825	0.00852434	0.0581844	1352	16034
HGS	0.0803328	0.00856529	0.0583494	1353	16033
STIP1	0.0803208	0.00857525	0.0583943	1354	16032
SELENBP1	0.0802869	0.00860335	0.0585363	1355	16031
DPF2	0.0802835	0.00860619	0.0585363	1356	16030
PPM1B	0.0802752	0.0086131	0.0585603	1357	16029
KCNK7	0.0802452	0.00863802	0.0586839	1358	16028
DQX1	0.080232	0.00864904	0.0587357	1359	16027
ZBTB40	0.0801865	0.00868709	0.0589711	1360	16026
ELOVL3	0.0801779	0.00869425	0.0589843	1361	16025
ALDH3B2	0.0801761	0.00869581	0.0589843	1362	16024
GNB1	0.0800955	0.00876361	0.0594026	1363	16023
ZPBP2	0.0800906	0.00876774	0.0594026	1364	16022
CHRM4	0.0800753	0.00878061	0.0594489	1365	16021
CENPK	0.0799829	0.00885908	0.0598815	1366	16020
GSTP1	0.0799648	0.00887453	0.0599393	1367	16019
MYL2	0.0799356	0.00889942	0.0600607	1368	16018
PRKAA2	0.0799212	0.00891179	0.0601209	1369	16017
TOGARAM2	0.0799149	0.00891716	0.0601247	1370	16016
PLA2G1B	0.0798887	0.00893968	0.0602389	1371	16015
P2RY4	0.0798886	0.00913414	0.061217	1372	16014
FADD	0.0798438	0.00897835	0.0604526	1373	16013
CSDE1	0.0798389	0.00898251	0.0604572	1374	16012
PKN2	0.0797674	0.00904443	0.0607563	1375	16011
CDC45	0.0797134	0.00909142	0.0610141	1376	16010
PTPN18	0.079653	0.0091442	0.0612372	1377	16009
LTF	0.0796325	0.00916219	0.0613223	1378	16008
ZDHHC8	0.0796269	0.00916713	0.0613223	1379	16007
FAM222B	0.0795951	0.00919506	0.0614361	1380	16006
NRBF2	0.0795951	0.00919509	0.0614361	1381	16005
ACTB	0.0795866	0.00920256	0.0614623	1382	16004
SZT2	0.079563	0.00922339	0.0615119	1383	16003
CSN1S1	0.0795384	0.00924517	0.0616286	1384	16002
PRPF4	0.0795328	0.00925017	0.0616383	1385	16001
ANAPC4	0.0795275	0.00925487	0.0616459	1386	16000
C1QA	0.0795009	0.00927842	0.0617319	1387	15999
NBL1	0.0794844	0.00929311	0.0618059	1388	15998
MALL	0.0794696	0.00930627	0.0618318	1389	15997
SMC1A	0.0794497	0.00952465	0.0627933	1390	15996
ZFYVE26	0.0794383	0.00933419	0.0619606	1391	15995
AP4M1	0.0794163	0.0093538	0.0620252	1392	15994
OXER1	0.0794154	0.00935462	0.0620252	1393	15993
CATSPER1	0.0793393	0.00942293	0.0623511	1394	15992
MEA1	0.0793367	0.0094253	0.0623511	1395	15991
CPO	0.0792766	0.00947951	0.0626383	1396	15990
PPBP	0.0792571	0.00949722	0.0626838	1397	15989
SON	0.0791861	0.00956176	0.062908	1398	15988
WNT2B	0.0791818	0.0095657	0.062908	1399	15987
RERE	0.0791808	0.00956659	0.062908	1400	15986
SLC22A12	0.079176	0.00957101	0.0629081	1401	15985
VPS37C	0.0791486	0.00959602	0.0630248	1402	15984
ZC3H8	0.079143	0.00960113	0.0630346	1403	15983
ABCF1	0.0791183	0.0096238	0.0631596	1404	15982
UBL5	0.0790842	0.00965516	0.0633415	1405	15981
PLIN1	0.0790332	0.00970212	0.0635536	1406	15980
NGF	0.0789958	0.00973672	0.063634	1407	15979
ADHFE1	0.0789923	0.00974001	0.063634	1408	15978
RIPPLY1	0.0789779	0.00996099	0.0646164	1409	15977
MED27	0.0789681	0.00976246	0.0637364	1410	15976
ARHGAP29	0.0789531	0.00977638	0.0637997	1411	15975
CCL19	0.0789469	0.00978215	0.0638134	1412	15974
HAUS4	0.0788838	0.00984106	0.0641255	1413	15973
ITGB5	0.0788704	0.00985365	0.0641594	1414	15972
YJU2	0.0788399	0.00988228	0.0643217	1415	15971
MTMR4	0.0788049	0.0099152	0.0644636	1416	15970
YAP1	0.0787927	0.00992663	0.0644934	1417	15969
MACROH2A1	0.0787694	0.00994863	0.0645909	1418	15968
DLEU7	0.0787684	0.00994963	0.0645909	1419	15967
BANP	0.0787642	0.00995357	0.0645923	1420	15966
CABP2	0.0787307	0.00998525	0.0647157	1421	15965
P4HA3	0.0787162	0.00999902	0.0647422	1422	15964
ARF5	0.0786914	0.0100226	0.0648466	1423	15963
LUZP4	0.0786856	0.0102402	0.0659113	1424	15962
ZNF266	0.0786541	0.0100582	0.0650043	1425	15961
ANKAR	0.0786312	0.01008	0.0651212	1426	15960
IMPG1	0.0785831	0.0101261	0.065346	1427	15959
RASGRP4	0.0785592	0.0101491	0.0654699	1428	15958
MTMR1	0.0785331	0.0103886	0.0664481	1429	15957
PAGE4	0.0785235	0.010398	0.0664692	1430	15956
HK2	0.0785213	0.0101856	0.0656568	1431	15955
MARK2	0.0784664	0.0102386	0.0659113	1432	15954
TRERF1	0.0784662	0.0102389	0.0659113	1433	15953
ATP6V1C1	0.0784433	0.0102611	0.0659656	1434	15952
BTC	0.0784405	0.0102638	0.0659656	1435	15951
ETV7	0.0784357	0.0102685	0.0659709	1436	15950
RXYLT1	0.078418	0.0102857	0.0660574	1437	15949
NIPSNAP3A	0.0783789	0.0103238	0.0662044	1438	15948
CDC6	0.0783306	0.0103711	0.0664085	1439	15947
EIF2S3	0.0783175	0.0106016	0.0673646	1440	15946
DCTN2	0.0782792	0.0104216	0.0665614	1441	15945
KIF14	0.0782395	0.0104608	0.0667379	1442	15944
ACP3	0.0782354	0.0104648	0.0667387	1443	15943
ELMO3	0.0781937	0.0105061	0.0668971	1444	15942
CGGBP1	0.0781007	0.0105987	0.0673646	1445	15941
BFSP2	0.0780749	0.0106245	0.0674362	1446	15940
H2BW1	0.07806	0.0108611	0.0681416	1447	15939
CYP3A43	0.0780464	0.0106531	0.0675437	1448	15938
MMP8	0.0780311	0.0106685	0.0676014	1449	15937
SNRPB2	0.07802	0.0106796	0.0676204	1450	15936
TRAF2	0.0780178	0.0106819	0.0676204	1451	15935
YBX1	0.0780147	0.010685	0.0676204	1452	15934
LRRC32	0.0780111	0.0106886	0.0676204	1453	15933
CDC42EP2	0.0779987	0.0107011	0.0676342	1454	15932
CMIP	0.0779974	0.0107024	0.0676342	1455	15931
GPSM3	0.0779862	0.0107137	0.0676806	1456	15930
MCM3	0.0779785	0.0107214	0.0677052	1457	15929
GINS2	0.0779608	0.0107393	0.0677689	1458	15928
SLC16A4	0.0779429	0.0107575	0.067817	1459	15927
VAMP8	0.0779263	0.0107743	0.0678664	1460	15926
MAP3K19	0.0779164	0.0107844	0.0679006	1461	15925
PTH2R	0.0779001	0.0108009	0.0679006	1462	15924
GLYAT	0.0778968	0.0108042	0.0679006	1463	15923
TNFAIP6	0.0778923	0.0108088	0.0679006	1464	15922
ANKLE2	0.0778864	0.0108149	0.0679006	1465	15921
COL4A5	0.0778224	0.0111057	0.069127	1466	15920
SEMA6C	0.0778105	0.0108924	0.068313	1467	15919
TUBG2	0.0778025	0.0109005	0.0683393	1468	15918
HTR6	0.0777858	0.0109176	0.0683582	1469	15917
GNPNAT1	0.0777811	0.0109225	0.0683582	1470	15916
COMMD1	0.0777805	0.0109232	0.0683582	1471	15915
COMT	0.0777736	0.0109302	0.0683774	1472	15914
GRIK2	0.0777315	0.0109735	0.0685434	1473	15913
RGL4	0.0777249	0.0109803	0.0685434	1474	15912
SLC16A12	0.0777151	0.0109905	0.0685769	1475	15911
DDX23	0.0776585	0.0110491	0.0688487	1476	15910
CCL18	0.077608	0.0111015	0.0691257	1477	15909
CCDC116	0.0775717	0.0111393	0.0692129	1478	15908
SPEM2	0.0775262	0.011187	0.0694096	1479	15907
ACACB	0.0774899	0.0112251	0.0696211	1480	15906
NCR2	0.0774687	0.0112474	0.0696728	1481	15905
RPL23A	0.0774047	0.0113151	0.0699297	1482	15904
PRR11	0.0773914	0.0113291	0.0699813	1483	15903
GRIK4	0.0773873	0.0113336	0.0699813	1484	15902
ID1	0.0773854	0.0113355	0.0699813	1485	15901
AK5	0.07736	0.0113625	0.0700737	1486	15900
KLHL8	0.0773538	0.0113691	0.070089	1487	15899
CCN1	0.0772817	0.011446	0.0704741	1488	15898
GJA1	0.077257	0.0114725	0.0705863	1489	15897
TRAPPC11	0.077247	0.0114832	0.0705863	1490	15896
MAT1A	0.0772427	0.0114878	0.0705863	1491	15895
ZNF2	0.0772412	0.0114895	0.0705863	1492	15894
CPLX3	0.0771981	0.0115359	0.0708	1493	15893
GPATCH8	0.0771202	0.01162	0.0711516	1494	15892
SWT1	0.0771172	0.0116233	0.0711516	1495	15891
CYP17A1	0.0770942	0.0116483	0.0711885	1496	15890
UBA1	0.0770879	0.0118924	0.0721641	1497	15889
SGO2	0.07705	0.0116964	0.0713984	1498	15888
PAX8	0.0770319	0.0117161	0.071421	1499	15887
TMEM8B	0.0769986	0.0117525	0.0715592	1500	15886
SPRR1B	0.0769796	0.0117734	0.0715919	1501	15885
GAL	0.0769573	0.0117979	0.0717158	1502	15884
FAM162A	0.0769401	0.0118169	0.0717808	1503	15883
USP17L10	0.0769071	0.0118532	0.071951	1504	15882
LRRC18	0.0768549	0.0119109	0.072251	1505	15881
ILKAP	0.0768205	0.0119492	0.0724324	1506	15880
TMUB2	0.0768094	0.0119616	0.0724823	1507	15879
TARDBP	0.0767827	0.0119912	0.0725615	1508	15878
ODR4	0.0767501	0.0120277	0.0726802	1509	15877
RPS16	0.0767182	0.0120634	0.0728548	1510	15876
RRP12	0.0767163	0.0120655	0.0728548	1511	15875
DPP3	0.0767131	0.0120691	0.0728548	1512	15874
THRA	0.0766861	0.0120995	0.0729619	1513	15873
CASZ1	0.0766817	0.0121044	0.0729661	1514	15872
SPATA32	0.0766744	0.0121126	0.0729836	1515	15871
SYT14	0.0766717	0.0121157	0.0729836	1516	15870
AMBN	0.076659	0.0121299	0.0730216	1517	15869
PER2	0.0766458	0.0121448	0.0730354	1518	15868
KIF24	0.0766419	0.0121491	0.0730354	1519	15867
KAT5	0.0766256	0.0121676	0.0731044	1520	15866
CLYBL	0.0766083	0.0121871	0.073186	1521	15865
SBNO1	0.0765996	0.012197	0.0731968	1522	15864
ATP1B1	0.0765764	0.0122232	0.0733259	1523	15863
TGIF1	0.0765626	0.0122389	0.0733548	1524	15862
ADH5	0.0765232	0.0122838	0.0735884	1525	15861
EXOSC5	0.0764947	0.0123163	0.0737069	1526	15860
LRIT1	0.0764844	0.0123281	0.0737522	1527	15859
ACACA	0.0764682	0.0123466	0.073812	1528	15858
TTBK1	0.0764568	0.0123597	0.0738649	1529	15857
CXCL1	0.076445	0.0123732	0.0739203	1530	15856
UBASH3A	0.0764064	0.0124175	0.0741085	1531	15855
LPXN	0.0764005	0.0124242	0.0741234	1532	15854
DYNC1LI1	0.0763837	0.0124436	0.0741882	1533	15853
C2orf78	0.0763763	0.0124522	0.0742136	1534	15852
LRMDA	0.0763636	0.0124668	0.0742498	1535	15851
SYT15	0.0762723	0.0125725	0.0747516	1536	15850
CDKN2C	0.0761948	0.012663	0.0751663	1537	15849
PPIP5K2	0.0761859	0.0126734	0.0751969	1538	15848
NSL1	0.0761336	0.0127348	0.0755095	1539	15847
MAGEB4	0.0761094	0.0130173	0.0765829	1540	15846
TACR2	0.0760596	0.0128221	0.0759753	1541	15845
PCIF1	0.0760372	0.0128487	0.076081	1542	15844
IFITM3	0.0760038	0.0128883	0.0762641	1543	15843
RAMP1	0.0759877	0.0129075	0.0762805	1544	15842
RAET1E	0.0759869	0.0129084	0.0762805	1545	15841
DLGAP3	0.0759863	0.0129091	0.0762805	1546	15840
SLC43A3	0.0759769	0.0129203	0.0762965	1547	15839
RBM10	0.0759764	0.0131771	0.0772629	1548	15838
PLA2G4F	0.0759734	0.0129245	0.0762965	1549	15837
TWF2	0.0759692	0.0129295	0.0762998	1550	15836
HECTD1	0.0759376	0.0129672	0.0764647	1551	15835
PGM2L1	0.0759299	0.0129764	0.0764647	1552	15834
DYDC2	0.0759186	0.0129899	0.0764952	1553	15833
DNASE1L3	0.0759022	0.0130096	0.0765646	1554	15832
DNAJB14	0.0758863	0.0130286	0.0765989	1555	15831
GNAT1	0.0758595	0.0130609	0.0767365	1556	15830
C8G	0.0758459	0.0130772	0.0767817	1557	15829
ZBTB12	0.0758279	0.0130988	0.0768557	1558	15828
IL19	0.0757385	0.0132071	0.0773862	1559	15827
PCK2	0.0756944	0.0132607	0.0776221	1560	15826
AOC2	0.0756683	0.0132926	0.0777301	1561	15825
DIPK1A	0.0756614	0.013301	0.0777533	1562	15824
NUDT13	0.0756437	0.0133227	0.0778017	1563	15823
TMEM270	0.0756437	0.0133227	0.0778017	1564	15822
ANKRD23	0.0756314	0.0133378	0.0778633	1565	15821
CRACDL	0.0756141	0.0133589	0.0779345	1566	15820
MYO5C	0.0756039	0.0133715	0.0779816	1567	15819
TRPV4	0.0755847	0.0133951	0.0780934	1568	15818
PRPF8	0.075568	0.0134156	0.0781604	1569	15817
KRTAP26-1	0.0755557	0.0134309	0.0782229	1570	15816
STMN1	0.0753811	0.0136476	0.0792284	1571	15815
SNAPC4	0.0753799	0.0136491	0.0792284	1572	15814
PRR29	0.0753548	0.0136805	0.0793049	1573	15813
S100A11	0.0753005	0.0137486	0.0796203	1574	15812
ATAT1	0.0752567	0.0138039	0.079887	1575	15811
PAGE5	0.0752035	0.0141412	0.0810569	1576	15810
DDX6	0.0751694	0.0139146	0.0803992	1577	15809
NIPAL3	0.0751687	0.0139155	0.0803992	1578	15808
NAPA	0.075145	0.0139457	0.08052	1579	15807
HDDC3	0.0751384	0.013954	0.0805218	1580	15806
ITGB1BP2	0.0750982	0.0142773	0.0815875	1581	15805
DUT	0.0750945	0.0140102	0.080785	1582	15804
STK36	0.0750711	0.0140401	0.0808523	1583	15803
C11orf80	0.0750517	0.014065	0.0808901	1584	15802
SLC25A44	0.0750512	0.0140656	0.0808901	1585	15801
SPAG9	0.0750276	0.014096	0.0809662	1586	15800
CDK5R2	0.0750228	0.0141021	0.0809662	1587	15799
TFDP1	0.0750037	0.0141267	0.0810002	1588	15798
LASP1	0.0749823	0.0141543	0.0811049	1589	15797
IFIT1B	0.0749591	0.0141843	0.0812501	1590	15796
BBS7	0.0749193	0.0142359	0.0815187	1591	15795
CFAP91	0.0749015	0.014259	0.0815875	1592	15794
SDHAF2	0.0748953	0.0142671	0.0815875	1593	15793
IFNGR1	0.0748945	0.0142682	0.0815875	1594	15792
EDAR	0.07489	0.0142739	0.0815875	1595	15791
FADS1	0.074874	0.0142948	0.0815875	1596	15790
VPS28	0.0748553	0.0143192	0.0816995	1597	15789
FBF1	0.0748395	0.0143398	0.0817575	1598	15788
SMARCC2	0.0748362	0.0143441	0.0817575	1599	15787
USP19	0.074742	0.0144677	0.082223	1600	15786
INTS2	0.0747321	0.0144807	0.0822437	1601	15785
TP63	0.0747249	0.0144901	0.0822701	1602	15784
ILDR2	0.0746922	0.0145333	0.0824075	1603	15783
WDSUB1	0.0746397	0.0146028	0.0827745	1604	15782
SNF8	0.0746279	0.0146185	0.0828097	1605	15781
CCSER1	0.0746143	0.0146366	0.082858	1606	15780
SMOC1	0.0745841	0.0146767	0.0830313	1607	15779
ORMDL3	0.0745676	0.0146988	0.083129	1608	15778
ZNF76	0.0745268	0.0147533	0.0833304	1609	15777
C2CD5	0.0745266	0.0147536	0.0833304	1610	15776
OTUB1	0.0745072	0.0147796	0.0834502	1611	15775
WDR47	0.074481	0.0148148	0.0835709	1612	15774
TIAF1	0.074477	0.0148202	0.0835709	1613	15773
TRIM37	0.0744669	0.0148338	0.0836203	1614	15772
NME1	0.0744541	0.0148509	0.0836485	1615	15771
TMED5	0.0743945	0.0149315	0.0840177	1616	15770
TCTN3	0.0743932	0.0149333	0.0840177	1617	15769
FNDC7	0.0743881	0.0149401	0.084029	1618	15768
IGSF8	0.0743365	0.0150102	0.0843139	1619	15767
ORC3	0.0742931	0.0150692	0.0846185	1620	15766
MKNK1	0.0742152	0.0151759	0.0850799	1621	15765
RAB10	0.0741967	0.0152013	0.0851948	1622	15764
BOLL	0.0741863	0.0152156	0.0852474	1623	15763
DNAAF1	0.0741803	0.0152239	0.0852666	1624	15762
TCP11X2	0.074148	0.0155581	0.0863316	1625	15761
DHX38	0.0741208	0.0153059	0.0855454	1626	15760
ARID2	0.0740941	0.015343	0.0856746	1627	15759
C12orf54	0.0740858	0.0153545	0.0856945	1628	15758
TRABD2B	0.074077	0.0153667	0.0857351	1629	15757
MCOLN3	0.0740693	0.0153774	0.0857399	1630	15756
C16orf90	0.0740692	0.0153774	0.0857399	1631	15755
OCSTAMP	0.0740624	0.0153869	0.0857653	1632	15754
BCL10	0.074027	0.0154362	0.0859847	1633	15753
MEIOC	0.0740168	0.0154504	0.0860361	1634	15752
UAP1	0.0739997	0.0154742	0.0861139	1635	15751
MCPH1	0.0739937	0.0154827	0.086119	1636	15750
LRRTM4	0.073992	0.0154851	0.086119	1637	15749
TMEM116	0.0739788	0.0155035	0.0861938	1638	15748
EIF2B3	0.0739571	0.0155339	0.0862801	1639	15747
FAM32A	0.0739436	0.0155528	0.0863302	1640	15746
CDC42SE1	0.0739261	0.0155774	0.0864113	1641	15745
ACAT2	0.0739055	0.0156063	0.0865167	1642	15744
WBP1	0.0739015	0.0156119	0.0865201	1643	15743
KDM5B	0.073878	0.0156451	0.0866761	1644	15742
FOXB1	0.0738649	0.0156635	0.0867507	1645	15741
DSN1	0.0738551	0.0156773	0.0867996	1646	15740
PTK7	0.0738231	0.0157226	0.0869672	1647	15739
PRKCA	0.0737562	0.0158177	0.0874099	1648	15738
NKRF	0.0736929	0.0162064	0.0889919	1649	15737
CCDC88B	0.073629	0.0159997	0.0883038	1650	15736
UBE2N	0.0736217	0.0160101	0.0883327	1651	15735
SLC35F5	0.0736099	0.0160271	0.0883823	1652	15734
LBHD1	0.073578	0.0160733	0.0885938	1653	15733
C5orf24	0.0735712	0.016083	0.0885938	1654	15732
CACHD1	0.0735592	0.0161004	0.0886046	1655	15731
HSD17B6	0.0735558	0.0161052	0.0886046	1656	15730
RGS17	0.0735558	0.0161053	0.0886046	1657	15729
PLA2G5	0.0735439	0.0161225	0.0886485	1658	15728
ARID4B	0.0735432	0.0161235	0.0886485	1659	15727
TASOR	0.073538	0.016131	0.088662	1660	15726
ACAD10	0.0734641	0.0162384	0.0891309	1661	15725
DLL4	0.073435	0.0162808	0.0892878	1662	15724
PROKR1	0.0734111	0.0163158	0.0894231	1663	15723
TTC21A	0.0733904	0.0163461	0.0895612	1664	15722
MLEC	0.073353	0.016401	0.0898273	1665	15721
CCDC24	0.073349	0.0164069	0.0898273	1666	15720
NSRP1	0.0733193	0.0164506	0.0900056	1667	15719
CCDC70	0.0733176	0.0164531	0.0900056	1668	15718
HIP1	0.0733094	0.0164651	0.0900429	1669	15717
ZFAND2B	0.0732926	0.01649	0.0901506	1670	15716
NR4A1	0.0732756	0.016515	0.0902306	1671	15715
SLC22A16	0.0731881	0.0166449	0.0908419	1672	15714
FOXE3	0.0731684	0.0166743	0.0909294	1673	15713
NPR2	0.0731208	0.0167454	0.0912656	1674	15712
DOP1A	0.0731032	0.0167717	0.0913459	1675	15711
EDA2R	0.0730905	0.0171011	0.0925021	1676	15710
PCBD2	0.0730897	0.016792	0.0914103	1677	15709
UTP14A	0.0730669	0.0171371	0.0925224	1678	15708
NDST2	0.0730518	0.016849	0.0915691	1679	15707
ZNF280C	0.0730517	0.0171602	0.0925224	1680	15706
SEC31B	0.0730439	0.0168609	0.0915691	1681	15705
JAZF1	0.0730427	0.0168627	0.0915691	1682	15704
TMEM79	0.0730329	0.0168774	0.0915691	1683	15703
TMEM42	0.0730319	0.0168789	0.0915691	1684	15702
PBLD	0.0730313	0.0168799	0.0915691	1685	15701
ZCCHC2	0.0730304	0.0168812	0.0915691	1686	15700
SNX30	0.0730175	0.0169007	0.0916462	1687	15699
LDHA	0.0728964	0.0170843	0.0924401	1688	15698
ARMH1	0.0728733	0.0171194	0.0925224	1689	15697
NEK6	0.0728499	0.0171552	0.0925224	1690	15696
PRKD1	0.0728491	0.0171565	0.0925224	1691	15695
SMARCE1	0.0728484	0.0171575	0.0925224	1692	15694
SLC2A2	0.0728469	0.0171597	0.0925224	1693	15693
SRSF3	0.0728469	0.0171599	0.0925224	1694	15692
NPAS3	0.0728446	0.0171633	0.0925224	1695	15691
LDLRAD1	0.0728323	0.0171821	0.0925948	1696	15690
DNAJC5B	0.0728287	0.0171876	0.0925958	1697	15689
AP5B1	0.0727997	0.0172321	0.092778	1698	15688
SRPK3	0.0727996	0.0175484	0.0938951	1699	15687
ILK	0.0727638	0.0172874	0.0929753	1700	15686
BGN	0.0727632	0.0176051	0.0939427	1701	15685
CD200	0.0727619	0.0172901	0.0929753	1702	15684
RB1	0.0727494	0.0173095	0.0930216	1703	15683
IL1R1	0.0727409	0.0173225	0.093063	1704	15682
GRM4	0.0727198	0.0173551	0.0931804	1705	15681
IARS1	0.0727011	0.0173841	0.0933073	1706	15680
LRIT2	0.0726303	0.0174939	0.0938098	1707	15679
UBE2I	0.0726267	0.0174994	0.0938105	1708	15678
IGHMBP2	0.0726145	0.0175184	0.0938542	1709	15677
CXCR1	0.072594	0.0175504	0.0938951	1710	15676
ATG4C	0.0725923	0.017553	0.0938951	1711	15675
C6orf226	0.0725815	0.0175699	0.0938996	1712	15674
TMEM109	0.0725738	0.0175819	0.093934	1713	15673
NXF5	0.0725698	0.0179089	0.0951259	1714	15672
ARFGAP2	0.0725682	0.0175907	0.0939367	1715	15671
SMIM5	0.0725655	0.0175949	0.0939367	1716	15670
MAN2A2	0.0725631	0.0175986	0.0939367	1717	15669
SIAH3	0.0725071	0.0176863	0.0942602	1718	15668
CZIB	0.0724862	0.0177192	0.0943776	1719	15667
MOV10	0.0723997	0.0178556	0.0949487	1720	15666
VRK1	0.072394	0.0178647	0.0949487	1721	15665
MDH1B	0.0723882	0.0178739	0.0949686	1722	15664
DEFB116	0.0723204	0.0179816	0.0954084	1723	15663
RIT1	0.0723189	0.0179841	0.0954084	1724	15662
BEST1	0.072302	0.0180109	0.0954926	1725	15661
C9orf57	0.0722746	0.0180548	0.0956665	1726	15660
TAMALIN	0.072258	0.0180814	0.0957783	1727	15659
NPPA	0.0722506	0.0180931	0.0957821	1728	15658
PLB1	0.0722323	0.0181225	0.0959086	1729	15657
CELA2B	0.0721961	0.0181807	0.0960893	1730	15656
RNF8	0.0721938	0.0181843	0.0960893	1731	15655
IL22RA1	0.0721816	0.0182039	0.0961346	1732	15654
TIPIN	0.0721355	0.0182784	0.0964692	1733	15653
PRKAG1	0.0721206	0.0183024	0.0965667	1734	15652
MDH1	0.0721001	0.0183356	0.0967123	1735	15651
TRIM26	0.0720947	0.0183445	0.0967299	1736	15650
SAMD7	0.0720862	0.0183582	0.096773	1737	15649
HYI	0.0720521	0.0184135	0.0969765	1738	15648
TSHR	0.0720479	0.0184204	0.0969831	1739	15647
DNAJB13	0.0720349	0.0184416	0.0970655	1740	15646
DCAKD	0.0720132	0.0184769	0.0972039	1741	15645
ANKRD28	0.0719912	0.0185128	0.0973277	1742	15644
CHMP7	0.0719906	0.0185138	0.0973277	1743	15643
STAC2	0.0719823	0.0185274	0.0973695	1744	15642
IFT52	0.071978	0.0185345	0.0973773	1745	15641
SERPINE2	0.0719681	0.0185506	0.0974224	1746	15640
CNIH4	0.0719553	0.0185716	0.097484	1747	15639
FAM161B	0.0719281	0.0186163	0.0975646	1748	15638
PIGY	0.0719254	0.0186206	0.0975646	1749	15637
CBFA2T2	0.0719166	0.0186352	0.0976115	1750	15636
NLRC5	0.0718898	0.0186791	0.097724	1751	15635
SGIP1	0.071884	0.0186887	0.0977448	1752	15634
STXBP1	0.0718421	0.0187579	0.0980477	1753	15633
LRIT3	0.0718366	0.018767	0.0980656	1754	15632
CSMD3	0.0718207	0.0187933	0.0981621	1755	15631
GTF2E2	0.0718152	0.0188024	0.0981621	1756	15630
SAMD14	0.0718022	0.018824	0.098207	1757	15629
SLC1A7	0.0717904	0.0188436	0.098207	1758	15628
DDX11	0.0717903	0.0188438	0.098207	1759	15627
CAPN6	0.0717873	0.0191859	0.0994676	1760	15626
ALPI	0.0717861	0.0188508	0.098207	1761	15625
KCNJ1	0.0717616	0.0188914	0.0983608	1762	15624
DST	0.0717381	0.0189306	0.0985061	1763	15623
CSAD	0.0717328	0.0189394	0.0985221	1764	15622
DCUN1D4	0.0717057	0.0189847	0.0987283	1765	15621
KLHL41	0.0716937	0.0190046	0.098782	1766	15620
MAP3K11	0.0716927	0.0190064	0.098782	1767	15619
GUCA1B	0.0716698	0.0190446	0.0988919	1768	15618
IFIT2	0.0716464	0.0190839	0.0990368	1769	15617
GPRIN3	0.0715835	0.0191898	0.0994676	1770	15616
HLA-DRA	0.0715151	0.0193054	0.0999477	1771	15615
NAA40	0.0714919	0.0193447	0.100122	1772	15614
TNMD	0.0714718	0.0197227	0.101114	1773	15613
HYAL3	0.0714691	0.0193834	0.10023	1774	15612
POLR2F	0.0714651	0.0193903	0.10023	1775	15611
REN	0.0714511	0.0194141	0.100272	1776	15610
MCM7	0.0714403	0.0194326	0.100307	1777	15609
UROC1	0.07143	0.01945	0.100308	1778	15608
FUCA1	0.0713979	0.0195048	0.100517	1779	15607
CILK1	0.0713691	0.0195543	0.100698	1780	15606
PTCH2	0.0713656	0.0195603	0.100698	1781	15605
PLEKHH1	0.0713488	0.0195891	0.100753	1782	15604
FBLN7	0.0713327	0.0196168	0.100839	1783	15603
C1orf87	0.0713225	0.0196342	0.100869	1784	15602
LAMTOR3	0.0713072	0.0196605	0.100944	1785	15601
CCNB1	0.071292	0.0196868	0.10099	1786	15600
BNIP2	0.0712749	0.0197163	0.101111	1787	15599
TBC1D30	0.0712638	0.0197355	0.101121	1788	15598
ATP6V1G2	0.0712637	0.0197356	0.101121	1789	15597
NMNAT2	0.0712511	0.0197574	0.101173	1790	15596
MIGA2	0.0712396	0.0197773	0.101237	1791	15595
TMPRSS7	0.0712372	0.0197815	0.101237	1792	15594
RRP9	0.0711901	0.0198633	0.101541	1793	15593
ZNF559	0.0711895	0.0198642	0.101541	1794	15592
RLIM	0.0711839	0.020224	0.102582	1795	15591
CRKL	0.0711551	0.0199241	0.101787	1796	15590
BRS3	0.0711489	0.0202857	0.102788	1797	15589
MAGEB1	0.0711366	0.0203075	0.102839	1798	15588
ARMCX4	0.0711094	0.0203556	0.102962	1799	15587
GRM2	0.0710839	0.0200485	0.102211	1800	15586
UNC45B	0.0710821	0.0200517	0.102211	1801	15585
TNRC6C	0.0710801	0.0200552	0.102211	1802	15584
C11orf49	0.0710629	0.0200852	0.102211	1803	15583
TMEM253	0.071062	0.0200869	0.102211	1804	15582
ZCCHC17	0.0710572	0.0200953	0.102211	1805	15581
THEMIS	0.071024	0.0201537	0.102448	1806	15580
LCE5A	0.0710004	0.0201953	0.102551	1807	15579
ETS2	0.0709896	0.0202143	0.102576	1808	15578
GDF9	0.0709823	0.0202272	0.102582	1809	15577
PSME1	0.07093	0.0203198	0.102871	1810	15576
IFT27	0.0709161	0.0203444	0.102936	1811	15575
TBL1XR1	0.070887	0.0203961	0.103137	1812	15574
TBX19	0.0708746	0.020418	0.103218	1813	15573
SOCS5	0.0708573	0.020449	0.10328	1814	15572
CYP46A1	0.070856	0.0204511	0.10328	1815	15571
BTBD6	0.0708286	0.0205002	0.103405	1816	15570
TM4SF20	0.0708272	0.0205026	0.103405	1817	15569
TIE1	0.0708224	0.0205112	0.103419	1818	15568
FERMT3	0.0707929	0.0205639	0.103594	1819	15567
TESPA1	0.0707843	0.0205794	0.103642	1820	15566
AHNAK	0.0707472	0.0206459	0.103857	1821	15565
FAM76A	0.0707216	0.020692	0.104035	1822	15564
RXFP4	0.0707106	0.0207118	0.104037	1823	15563
NPM3	0.07071	0.0207129	0.104037	1824	15562
USP13	0.0707073	0.0207177	0.104037	1825	15561
KYAT3	0.0706904	0.0207483	0.104131	1826	15560
OMD	0.0706093	0.020895	0.104746	1827	15559
BRPF3	0.0705703	0.0209661	0.105004	1828	15558
KCTD14	0.0705605	0.020984	0.10501	1829	15557
CXorf66	0.0705595	0.0213495	0.106102	1830	15556
MYLK2	0.0705543	0.0209952	0.105036	1831	15555
RAC1	0.07045	0.0211862	0.105779	1832	15554
LLGL2	0.070448	0.0211899	0.105779	1833	15553
NEFM	0.0704467	0.0211923	0.105779	1834	15552
PLEKHH3	0.0704329	0.0212177	0.105875	1835	15551
ARHGEF9	0.0704293	0.0215911	0.106788	1836	15550
SAT2	0.0704206	0.0212403	0.105927	1837	15549
IL1RAPL1	0.070415	0.0216177	0.10682	1838	15548
WBP11	0.0703944	0.0212885	0.106016	1839	15547
CD300A	0.0703871	0.0213021	0.106024	1840	15546
DAO	0.0703448	0.0213803	0.106198	1841	15545
LMX1B	0.0703213	0.021424	0.106325	1842	15544
SLC9B1	0.0703001	0.0214634	0.106429	1843	15543
PRR32	0.0702849	0.0218615	0.107362	1844	15542
CREBRF	0.0702749	0.0215102	0.106493	1845	15541
FOXN1	0.0702743	0.0215112	0.106493	1846	15540
ELOC	0.0702734	0.021513	0.106493	1847	15539
MKS1	0.0702119	0.0216278	0.10682	1848	15538
DHRS13	0.0702117	0.0216282	0.10682	1849	15537
SLC16A1	0.0701921	0.0216648	0.106906	1850	15536
RBPJL	0.0701771	0.0216931	0.106977	1851	15535
ESYT1	0.070175	0.021697	0.106977	1852	15534
LCE2A	0.0701569	0.021731	0.107084	1853	15533
SHROOM1	0.07015	0.021744	0.107088	1854	15532
SAGE1	0.0701302	0.0221546	0.108312	1855	15531
VTCN1	0.0701259	0.0217893	0.107232	1856	15530
PCDHB1	0.070121	0.0217986	0.107235	1857	15529
SCFD2	0.0701092	0.0218207	0.107256	1858	15528
CALCOCO2	0.0700973	0.0218432	0.107306	1859	15527
USHBP1	0.0700774	0.0218807	0.107426	1860	15526
MTMR8	0.0700686	0.0222722	0.108491	1861	15525
FBXL3	0.0700357	0.0219598	0.107771	1862	15524
ADIRF	0.0700242	0.0219815	0.10783	1863	15523
FCRLA	0.0700155	0.0219981	0.107881	1864	15522
SRGN	0.0700049	0.0220181	0.107948	1865	15521
LYZ	0.0699997	0.0220281	0.107967	1866	15520
HNRNPD	0.0699842	0.0220576	0.108081	1867	15519
EIF4E2	0.0699772	0.022071	0.108086	1868	15518
DYNLT5	0.0699555	0.0221123	0.108204	1869	15517
TRAF3IP3	0.0699547	0.0221139	0.108204	1870	15516
RPS6KA6	0.069949	0.0225023	0.109213	1871	15515
SCGB1D2	0.0699428	0.0221366	0.108267	1872	15514
SMIM6	0.0699415	0.0221391	0.108267	1873	15513
POLR2L	0.0699162	0.0221874	0.10835	1874	15512
TPPP3	0.0698829	0.0222511	0.108469	1875	15511
CRIP3	0.0698775	0.0222616	0.108469	1876	15510
IMP4	0.0698672	0.0222814	0.108505	1877	15509
REG3G	0.0698505	0.0223134	0.10863	1878	15508
CAPG	0.0698424	0.022329	0.108676	1879	15507
ANKRD18A	0.0698384	0.0223368	0.108683	1880	15506
ERAS	0.0698246	0.0227436	0.109897	1881	15505
GGPS1	0.0698229	0.0223666	0.108767	1882	15504
TDRD6	0.0698109	0.0223897	0.108819	1883	15503
PMPCA	0.06977	0.0224687	0.109111	1884	15502
IL20RB	0.0697528	0.022502	0.109213	1885	15501
CRYGB	0.0697419	0.0225231	0.109253	1886	15500
BRD7	0.0696892	0.0226255	0.109597	1887	15499
ALPL	0.0696795	0.0226444	0.109654	1888	15498
CLTCL1	0.0696494	0.0227031	0.10982	1889	15497
KRTAP24-1	0.0696312	0.0227387	0.109897	1890	15496
CD164L2	0.0696283	0.0227443	0.109897	1891	15495
CFAP206	0.0696009	0.0227979	0.110064	1892	15494
DDX10	0.0695815	0.0228359	0.110217	1893	15493
C2orf72	0.0695655	0.0228673	0.110338	1894	15492
EPGN	0.0695315	0.0229342	0.110569	1895	15491
TROAP	0.0695044	0.0229876	0.110795	1896	15490
MS4A2	0.0695	0.0229963	0.110807	1897	15489
NIBAN2	0.0694792	0.0230374	0.110974	1898	15488
ZNF878	0.0694598	0.0230758	0.111097	1899	15487
CTDSP1	0.069442	0.023111	0.111236	1900	15486
KIF17	0.0693844	0.0232254	0.111601	1901	15485
GPR119	0.0693828	0.0236192	0.112963	1902	15484
FGD2	0.0693756	0.023243	0.111655	1903	15483
RNLS	0.0693492	0.0232957	0.111815	1904	15482
BCL11A	0.069302	0.02339	0.112237	1905	15481
HTR1A	0.0692963	0.0234014	0.112261	1906	15480
HSPB7	0.0692715	0.0234511	0.112375	1907	15479
CD160	0.0692537	0.0234869	0.112485	1908	15478
DCP2	0.0692322	0.0235301	0.112568	1909	15477
MYL4	0.0691156	0.0237661	0.113571	1910	15476
AMER3	0.0691087	0.0237799	0.113606	1911	15475
SUMO1	0.0690956	0.0238067	0.113645	1912	15474
ANK3	0.069087	0.0238241	0.113645	1913	15473
LINC02898	0.0690861	0.0238258	0.113645	1914	15472
RIMS3	0.0690837	0.0238307	0.113645	1915	15471
FLNB	0.0690656	0.0238676	0.113668	1916	15470
SNAP23	0.0690297	0.0239409	0.11371	1917	15469
KIAA1614	0.0690294	0.0239417	0.11371	1918	15468
SLC44A4	0.0690275	0.0239456	0.11371	1919	15467
SLF1	0.0690142	0.0239726	0.113746	1920	15466
ZNF90	0.0689982	0.0240054	0.113839	1921	15465
PPP3CA	0.068982	0.0240386	0.113897	1922	15464
NXPE3	0.0689789	0.024045	0.113897	1923	15463
DMBX1	0.0689588	0.0240863	0.114005	1924	15462
CD2	0.0689527	0.0240989	0.114034	1925	15461
INHBC	0.0689465	0.0241116	0.114063	1926	15460
HSPA1L	0.0689181	0.02417	0.114308	1927	15459
DDAH1	0.06891	0.0241868	0.114356	1928	15458
SLC29A3	0.0689006	0.0242062	0.114417	1929	15457
SNX32	0.0688911	0.0242258	0.114478	1930	15456
ABHD6	0.0688697	0.02427	0.114625	1931	15455
ATP5PD	0.0687933	0.0244283	0.115279	1932	15454
ZNF638	0.0687705	0.0244759	0.115378	1933	15453
COPS2	0.0687266	0.0245675	0.115684	1934	15452
PIN4	0.0687051	0.0250192	0.117145	1935	15451
KIAA0408	0.0686898	0.0246446	0.115957	1936	15450
PGRMC1	0.0686753	0.0250824	0.117204	1937	15449
CSNK1D	0.0686705	0.0246849	0.116111	1938	15448
PLP1	0.0686419	0.0251533	0.117362	1939	15447
EGR4	0.0686339	0.0247618	0.116347	1940	15446
PDZD7	0.0685933	0.0248474	0.116718	1941	15445
PSMC3IP	0.0685787	0.0248782	0.116799	1942	15444
SF3B2	0.0685696	0.0248976	0.116859	1943	15443
CDKN1B	0.0685323	0.0249765	0.117044	1944	15442
LRIG2	0.0685319	0.0249774	0.117044	1945	15441
SPSB1	0.0685177	0.0250075	0.117121	1946	15440
TEAD1	0.0684979	0.0250496	0.117149	1947	15439
EHHADH	0.068497	0.0250514	0.117149	1948	15438
CLNS1A	0.0684809	0.0250857	0.117204	1949	15437
SCN11A	0.0684451	0.0251619	0.11737	1950	15436
NMS	0.0683948	0.0252694	0.117768	1951	15435
ENGASE	0.0683926	0.0252742	0.117768	1952	15434
RNF25	0.0683592	0.0253458	0.118007	1953	15433
CAPN5	0.0683524	0.0253605	0.118025	1954	15432
OSER1	0.0683463	0.0253736	0.118041	1955	15431
KRBOX5	0.0683337	0.0254007	0.118136	1956	15430
ARL8A	0.0682942	0.0254858	0.118485	1957	15429
ADK	0.0682924	0.0254895	0.118485	1958	15428
MYO1H	0.0682696	0.0255389	0.11862	1959	15427
ELK1	0.0682638	0.0259688	0.119912	1960	15426
DNASE2B	0.0682615	0.0255564	0.11866	1961	15425
HEXIM1	0.0682593	0.0255612	0.11866	1962	15424
TSPAN2	0.0682551	0.0255703	0.118663	1963	15423
ZNF662	0.0682236	0.0256384	0.118828	1964	15422
SCN2A	0.0682123	0.0256631	0.118911	1965	15421
ARID5B	0.0682057	0.0256774	0.118913	1966	15420
ALYREF	0.0681547	0.0257883	0.119395	1967	15419
GLYR1	0.068135	0.0258313	0.119531	1968	15418
TMEM182	0.0681304	0.0258413	0.119532	1969	15417
PCDHGA2	0.0681147	0.0258755	0.11964	1970	15416
EPCAM	0.0681009	0.0259058	0.119748	1971	15415
SESTD1	0.0680909	0.0259276	0.119785	1972	15414
HAP1	0.0680796	0.0259524	0.119868	1973	15413
HOXB2	0.0680651	0.0259843	0.119951	1974	15412
ZBTB26	0.068049	0.0260196	0.120036	1975	15411
ART3	0.068044	0.0260306	0.120036	1976	15410
NFKB1	0.068041	0.0260371	0.120036	1977	15409
SAYSD1	0.0680344	0.0260516	0.120048	1978	15408
RAPGEF3	0.0680271	0.0260677	0.120081	1979	15407
ZCCHC13	0.0679736	0.0266102	0.121934	1980	15406
FOLR1	0.0679714	0.0261904	0.120615	1981	15405
COL4A3	0.0679672	0.0261997	0.120626	1982	15404
RBM23	0.0679489	0.0262402	0.12078	1983	15403
RHD	0.0679364	0.026268	0.120872	1984	15402
PPP5C	0.0679261	0.0262908	0.120885	1985	15401
SYAP1	0.067926	0.0267166	0.122113	1986	15400
CRYBA1	0.0678808	0.0263914	0.121183	1987	15399
PPP1R11	0.0678527	0.0264539	0.121378	1988	15398
KCNC2	0.0678086	0.0265523	0.121734	1989	15397
CRB2	0.0678084	0.0265526	0.121734	1990	15396
MMP27	0.0677793	0.0266177	0.121936	1991	15395
TSPAN17	0.0677626	0.0266553	0.122035	1992	15394
HTATSF1	0.0677614	0.0270875	0.123406	1993	15393
PPP1R12B	0.0677541	0.0266743	0.122035	1994	15392
NRBP1	0.0676908	0.0268168	0.122525	1995	15391
COL9A2	0.0676837	0.0268327	0.122566	1996	15390
TCEAL8	0.0676758	0.0272823	0.123871	1997	15389
C10orf82	0.0676732	0.0268564	0.122642	1998	15388
[truncated: 15,387 more rows]

## Sheet: B. CDK2
Genome-wide gene effect correlations for CDK2
Gene name	Spearman rho	pval	Adjusted pval	Positive Rank	Inverse Rank
CCNE1	0.428381	0	0	1	17385
SKP2	0.410291	0	0	2	17384
HOXC10	0.306777	0	0	3	17383
PRRC2A	0.282042	0	0	4	17382
CCNA2	0.275734	0	0	5	17381
MOG	0.265925	0	0	6	17380
INHBE	0.264407	0	0	7	17379
FBXO5	0.262056	0	0	8	17378
E2F3	0.252043	0	0	9	17377
PYM1	0.249903	0	0	10	17376
YPEL5	0.248774	0	0	11	17375
HOXC11	0.241916	8.88178e-16	7.35285e-13	12	17374
RNF14	0.239216	2.22045e-15	1.60844e-12	13	17373
CCNE2	0.237512	3.55271e-15	2.37554e-12	14	17372
SMNDC1	0.236023	5.32907e-15	3.30878e-12	15	17371
RANBP2	0.233486	1.02141e-14	5.72811e-12	16	17370
METTL7A	0.232651	1.28786e-14	6.78467e-12	17	17369
MYG1	0.232486	1.33227e-14	6.8122e-12	18	17368
MED6	0.231208	1.88738e-14	8.41336e-12	19	17367
OS9	0.23104	1.9762e-14	8.47371e-12	20	17366
GLIPR1L1	0.230653	2.17604e-14	8.79777e-12	21	17365
E2F1	0.22847	3.86358e-14	1.49263e-11	22	17364
SPRYD4	0.225696	7.99361e-14	2.89518e-11	23	17363
GLE1	0.224096	1.20348e-13	4.02356e-11	24	17362
FAAP20	0.222569	1.77858e-13	5.72603e-11	25	17361
PSMD3	0.222368	1.87184e-13	5.9167e-11	26	17360
EPOP	0.221483	2.34257e-13	7.27243e-11	27	17359
GBF1	0.218901	4.4853e-13	1.29962e-10	28	17358
PPP1R2	0.218388	5.09814e-13	1.44697e-10	29	17357
KCMF1	0.218338	5.16032e-13	1.44697e-10	30	17356
SF3B1	0.217091	7.03881e-13	1.91203e-10	31	17355
ARGLU1	0.216227	8.71303e-13	2.3304e-10	32	17354
FERMT2	0.214788	1.24101e-12	3.17278e-10	33	17353
WDR26	0.213379	1.7506e-12	4.2865e-10	34	17352
TADA2A	0.211664	2.6521e-12	6.23064e-10	35	17351
SETX	0.210957	3.14415e-12	7.09884e-10	36	17350
KANSL2	0.210569	3.45146e-12	7.68091e-10	37	17349
UBE2Q1	0.210522	3.49032e-12	7.68091e-10	38	17348
BCDIN3D	0.210444	3.55627e-12	7.72821e-10	39	17347
CCNB1	0.208517	5.63283e-12	1.19423e-09	40	17346
DDN	0.206102	9.95737e-12	2.01289e-09	41	17345
NUP153	0.20605	1.00795e-11	2.01416e-09	42	17344
NUP107	0.204849	1.3348e-11	2.57839e-09	43	17343
RITA1	0.204417	1.47593e-11	2.81968e-09	44	17342
AKIRIN2	0.203786	1.70901e-11	3.22947e-09	45	17341
CTDSP2	0.202751	2.17053e-11	3.97207e-09	46	17340
PPP1R3E	0.201169	3.12128e-11	5.53709e-09	47	17339
MFAP1	0.200697	3.47682e-11	6.04445e-09	48	17338
TAF5	0.199928	4.14246e-11	6.85874e-09	49	17337
ARHGAP9	0.199472	4.59346e-11	7.53371e-09	50	17336
ARL4D	0.19925	4.83111e-11	7.6729e-09	51	17335
SON	0.19924	4.84111e-11	7.6729e-09	52	17334
E2F7	0.199228	4.85487e-11	7.6729e-09	53	17333
EEF1AKMT3	0.198217	6.09999e-11	9.4686e-09	54	17332
TMEM185B	0.197703	6.84732e-11	1.04842e-08	55	17331
DIPK1A	0.197417	7.30009e-11	1.10131e-08	56	17330
SCNM1	0.197133	7.78049e-11	1.1463e-08	57	17329
RPL26L1	0.196327	9.31668e-11	1.31683e-08	58	17328
PSME1	0.194913	1.27541e-10	1.75977e-08	59	17327
CDC6	0.194243	1.47883e-10	2.00855e-08	60	17326
H1-2	0.194034	1.54833e-10	2.08665e-08	61	17325
RDM1	0.193534	1.72834e-10	2.31132e-08	62	17324
SART1	0.193485	1.74709e-10	2.31856e-08	63	17323
ASH1L	0.192692	2.07864e-10	2.65714e-08	64	17322
TTC1	0.192185	2.32209e-10	2.92533e-08	65	17321
ATP5MC1	0.19198	2.42854e-10	3.01573e-08	66	17320
NFYB	0.191535	2.67538e-10	3.22997e-08	67	17319
HMGCR	0.191333	2.7954e-10	3.34323e-08	68	17318
UBQLN4	0.191313	2.80766e-10	3.34323e-08	69	17317
COPB1	0.191223	2.86259e-10	3.38545e-08	70	17316
BIRC6	0.190196	3.57499e-10	4.1421e-08	71	17315
CHAF1A	0.190167	3.59768e-10	4.1421e-08	72	17314
ATP1B4	0.189982	4.19157e-10	4.67118e-08	73	17313
SOWAHC	0.189847	3.85434e-10	4.34695e-08	74	17312
PRPF3	0.188961	4.66234e-10	5.16272e-08	75	17311
NUP88	0.188686	4.94547e-10	5.44158e-08	76	17310
CDK4	0.188499	5.14698e-10	5.61714e-08	77	17309
RTF1	0.188178	5.51235e-10	5.95231e-08	78	17308
RHOQ	0.187803	5.97115e-10	6.40793e-08	79	17307
STEAP2	0.187768	6.01592e-10	6.41637e-08	80	17306
TAMALIN	0.18754	6.31494e-10	6.65365e-08	81	17305
ASB6	0.186794	7.39858e-10	7.70206e-08	82	17304
SEC16A	0.186637	7.64942e-10	7.91579e-08	83	17303
ITGB5	0.18543	9.86546e-10	9.97157e-08	84	17302
PAF1	0.184544	1.188e-09	1.16686e-07	85	17301
CPSF6	0.184353	1.23642e-09	1.20759e-07	86	17300
CERCAM	0.184082	1.30843e-09	1.27078e-07	87	17299
DGKA	0.183969	1.33972e-09	1.29395e-07	88	17298
HNRNPA0	0.183303	1.53891e-09	1.46196e-07	89	17297
MEIOC	0.183166	1.58345e-09	1.48377e-07	90	17296
FAHD2A	0.183155	1.58679e-09	1.48377e-07	91	17295
RPE65	0.183153	1.58747e-09	1.48377e-07	92	17294
ESYT1	0.182968	1.64961e-09	1.53361e-07	93	17293
SH3RF2	0.182905	1.67133e-09	1.54553e-07	94	17292
C2orf69	0.182877	1.681e-09	1.54626e-07	95	17291
CYP27B1	0.182611	1.77631e-09	1.62532e-07	96	17290
NPAT	0.182513	1.81253e-09	1.64978e-07	97	17289
HECTD1	0.182184	1.94034e-09	1.74781e-07	98	17288
TSSK3	0.181754	2.12017e-09	1.89996e-07	99	17287
HS6ST1	0.181007	2.47184e-09	2.15945e-07	100	17286
PHC1	0.180935	2.50873e-09	2.18072e-07	101	17285
CYFIP1	0.180333	2.83749e-09	2.45422e-07	102	17284
SFPQ	0.179643	3.26641e-09	2.75663e-07	103	17283
ZZZ3	0.179611	3.28756e-09	2.76107e-07	104	17282
PCED1B	0.179029	3.70065e-09	3.06361e-07	105	17281
DTD2	0.178931	3.7748e-09	3.11018e-07	106	17280
IGBP1	0.178654	4.41263e-09	3.48698e-07	107	17279
ZGRF1	0.178228	4.35192e-09	3.48078e-07	108	17278
CEBPB	0.178208	4.36903e-09	3.48078e-07	109	17277
MKRN1	0.178191	4.38476e-09	3.48078e-07	110	17276
PSMD1	0.177422	5.11886e-09	3.99488e-07	111	17275
BTF3L4	0.177417	5.12429e-09	3.99488e-07	112	17274
NBEAL1	0.177109	5.45101e-09	4.23062e-07	113	17273
RHOF	0.176977	5.59749e-09	4.30586e-07	114	17272
GPX8	0.176953	5.6241e-09	4.30713e-07	115	17271
ARGFX	0.176931	5.6487e-09	4.30713e-07	116	17270
DIP2B	0.176624	6.00761e-09	4.54097e-07	117	17269
THOC2	0.176437	6.87563e-09	5.0865e-07	118	17268
TPH2	0.17633	6.37072e-09	4.79458e-07	119	17267
WDR54	0.176053	6.73327e-09	5.02252e-07	120	17266
CDC26	0.176033	6.76025e-09	5.02252e-07	121	17265
TRAPPC8	0.175825	7.04538e-09	5.1681e-07	122	17264
POLA1	0.17565	8.03626e-09	5.82127e-07	123	17263
PRKRA	0.175413	7.6475e-09	5.56284e-07	124	17262
GLI1	0.175047	8.22334e-09	5.93207e-07	125	17261
USP19	0.174884	8.49474e-09	6.0525e-07	126	17260
CDC7	0.1747	8.80905e-09	6.25083e-07	127	17259
UFD1	0.174633	8.92732e-09	6.309e-07	128	17258
MTFP1	0.174579	9.02286e-09	6.3507e-07	129	17257
CUL1	0.174221	9.68329e-09	6.78807e-07	130	17256
RNF113A	0.174206	1.06813e-08	7.42776e-07	131	17255
CCDC62	0.17343	1.1316e-08	7.77582e-07	132	17254
MSRB1	0.172641	1.32083e-08	8.9698e-07	133	17253
WBP1	0.172361	1.39487e-08	9.43572e-07	134	17252
HOXC5	0.172258	1.42334e-08	9.59099e-07	135	17251
HNRNPR	0.172115	1.46353e-08	9.82372e-07	136	17250
TICRR	0.171417	1.6765e-08	1.09571e-06	137	17249
RSAD1	0.171235	1.73671e-08	1.13081e-06	138	17248
TOR2A	0.170925	1.84409e-08	1.1918e-06	139	17247
RBM39	0.170863	1.86637e-08	1.20173e-06	140	17246
PSMD6	0.170824	1.88057e-08	1.20641e-06	141	17245
ME1	0.170705	1.92417e-08	1.22087e-06	142	17244
ACTR1B	0.170272	2.09229e-08	1.31316e-06	143	17243
VPS4A	0.170022	2.19546e-08	1.36803e-06	144	17242
DUSP11	0.169508	2.42363e-08	1.49414e-06	145	17241
POGZ	0.169099	2.62099e-08	1.60444e-06	146	17240
NISCH	0.168979	2.68186e-08	1.63021e-06	147	17239
PDCD7	0.16893	2.70723e-08	1.6399e-06	148	17238
MOK	0.168813	2.76849e-08	1.67119e-06	149	17237
ATP23	0.168657	2.85203e-08	1.70974e-06	150	17236
TGS1	0.168434	2.97612e-08	1.76967e-06	151	17235
ZBTB39	0.168423	2.98253e-08	1.76967e-06	152	17234
TSPAN31	0.167904	3.2924e-08	1.94028e-06	153	17233
CNOT2	0.167818	3.34687e-08	1.95253e-06	154	17232
CDC25B	0.167723	3.40753e-08	1.98127e-06	155	17231
ZFC3H1	0.167393	3.62766e-08	2.09524e-06	156	17230
KLHL11	0.167369	3.6444e-08	2.09794e-06	157	17229
GTF2F2	0.166911	3.97409e-08	2.25048e-06	158	17228
EPC2	0.166868	4.00692e-08	2.2617e-06	159	17227
H2AC4	0.166755	4.09325e-08	2.29552e-06	160	17226
TMEM127	0.166235	4.51515e-08	2.50786e-06	161	17225
ITGA4	0.165894	4.81421e-08	2.64022e-06	162	17224
FKBP11	0.165707	4.98547e-08	2.72554e-06	163	17223
NUP155	0.165512	5.17161e-08	2.80088e-06	164	17222
ST20	0.165438	5.24413e-08	2.83134e-06	165	17221
NFKBIE	0.165351	5.32973e-08	2.86037e-06	166	17220
PAQR6	0.165125	5.56043e-08	2.96528e-06	167	17219
KLF16	0.165096	5.59026e-08	2.97207e-06	168	17218
RND1	0.164638	6.08901e-08	3.21755e-06	169	17217
FOXL2	0.164277	6.51344e-08	3.39031e-06	170	17216
SDF2L1	0.164015	6.83743e-08	3.54832e-06	171	17215
USP53	0.163793	7.1258e-08	3.65434e-06	172	17214
GPR45	0.163537	7.47231e-08	3.79843e-06	173	17213
UBR4	0.163163	8.00725e-08	4.0233e-06	174	17212
HMGA1	0.162371	9.26512e-08	4.58901e-06	175	17211
POU6F1	0.162205	9.55326e-08	4.70491e-06	176	17210
ZACN	0.161988	9.94164e-08	4.88236e-06	177	17209
GRPEL1	0.161921	1.00642e-07	4.92861e-06	178	17208
C12orf56	0.161853	1.01905e-07	4.96258e-06	179	17207
TBCC	0.161853	1.01906e-07	4.96258e-06	180	17206
OTX1	0.161361	1.11515e-07	5.38523e-06	181	17205
HOXD13	0.161335	1.12041e-07	5.39566e-06	182	17204
GLI4	0.160376	1.33434e-07	6.30365e-06	183	17203
CYP26A1	0.160278	1.3583e-07	6.39947e-06	184	17202
SLC26A8	0.160037	1.41899e-07	6.63147e-06	185	17201
CENPC	0.159252	1.63522e-07	7.58086e-06	186	17200
SGPP1	0.159044	1.69792e-07	7.85062e-06	187	17199
NAPA	0.158845	1.75989e-07	8.11558e-06	188	17198
DNM1	0.158478	1.87971e-07	8.53229e-06	189	17197
FAM186A	0.158298	1.94155e-07	8.76724e-06	190	17196
GNAQ	0.158172	1.98589e-07	8.94421e-06	191	17195
SRSF9	0.157819	2.11519e-07	9.45308e-06	192	17194
ESS2	0.157729	2.14962e-07	9.58235e-06	193	17193
PSMB6	0.157588	2.20448e-07	9.80177e-06	194	17192
CCDC43	0.157329	2.30873e-07	1.01871e-05	195	17191
TMED2	0.157277	2.33014e-07	1.0246e-05	196	17190
KANSL3	0.156974	2.45927e-07	1.07423e-05	197	17189
HOXC4	0.156919	2.48322e-07	1.08197e-05	198	17188
ICE1	0.156814	2.53019e-07	1.09968e-05	199	17187
SMAGP	0.156682	2.59016e-07	1.12015e-05	200	17186
NKAP	0.156651	2.81371e-07	1.18155e-05	201	17185
UBE2O	0.156594	2.63114e-07	1.13137e-05	202	17184
CCDC30	0.156301	2.7713e-07	1.17224e-05	203	17183
SLC26A10	0.156264	2.78938e-07	1.17417e-05	204	17182
PSMD9	0.156104	2.86938e-07	1.20203e-05	205	17181
CDCA5	0.155928	2.96024e-07	1.23414e-05	206	17180
MAIP1	0.155819	3.01771e-07	1.24911e-05	207	17179
ECT2L	0.155796	3.02991e-07	1.25119e-05	208	17178
FOXM1	0.155729	3.0663e-07	1.26322e-05	209	17177
SLBP	0.155399	3.24977e-07	1.33248e-05	210	17176
NUP54	0.155203	3.36355e-07	1.37509e-05	211	17175
UBE2H	0.155147	3.397e-07	1.37983e-05	212	17174
NAGLU	0.15506	3.44924e-07	1.39454e-05	213	17173
ZNF148	0.154732	3.65396e-07	1.47046e-05	214	17172
CDC42SE1	0.154653	3.70498e-07	1.48601e-05	215	17171
OVGP1	0.154566	3.76196e-07	1.50004e-05	216	17170
YAF2	0.15452	3.79215e-07	1.50862e-05	217	17169
C1QTNF4	0.153923	4.20897e-07	1.65925e-05	218	17168
XPNPEP2	0.153895	4.5574e-07	1.77249e-05	219	17167
ITGAV	0.153764	4.32738e-07	1.70207e-05	220	17166
UXS1	0.153736	4.34854e-07	1.70357e-05	221	17165
HAP1	0.153733	4.35078e-07	1.70357e-05	222	17164
USPL1	0.153678	4.393e-07	1.71623e-05	223	17163
AAAS	0.153623	4.43494e-07	1.72873e-05	224	17162
STAT5A	0.153418	4.59584e-07	1.78345e-05	225	17161
ABHD13	0.153106	4.85218e-07	1.8704e-05	226	17160
CHCHD1	0.153078	4.87556e-07	1.87526e-05	227	17159
ELMO2	0.152937	4.99627e-07	1.9103e-05	228	17158
CDKN2AIPNL	0.152933	4.99962e-07	1.9103e-05	229	17157
TFIP11	0.152783	5.13159e-07	1.94994e-05	230	17156
ARHGAP11A	0.1522	5.67546e-07	2.1403e-05	231	17155
YPEL1	0.152107	5.76755e-07	2.17032e-05	232	17154
TUBA1A	0.152092	5.78276e-07	2.17134e-05	233	17153
HSPA6	0.152075	5.79908e-07	2.17278e-05	234	17152
HDAC4	0.152059	5.81564e-07	2.1743e-05	235	17151
KLC2	0.151443	6.4652e-07	2.39144e-05	236	17150
ENSA	0.15136	6.55779e-07	2.42054e-05	237	17149
TBC1D22B	0.151234	6.70116e-07	2.46299e-05	238	17148
CCDC78	0.151152	6.79608e-07	2.49261e-05	239	17147
IFNLR1	0.150912	7.08151e-07	2.58218e-05	240	17146
CLCC1	0.150499	7.59972e-07	2.76404e-05	241	17145
PCDHGC3	0.150046	8.20929e-07	2.96712e-05	242	17144
JOSD1	0.150012	8.25665e-07	2.97805e-05	243	17143
FBXO28	0.149828	8.51872e-07	3.05356e-05	244	17142
GPR61	0.149635	8.80267e-07	3.14239e-05	245	17141
TFAP2C	0.149156	9.54677e-07	3.38716e-05	246	17140
AURKA	0.149086	9.6602e-07	3.42042e-05	247	17139
TNS2	0.149004	9.79556e-07	3.4613e-05	248	17138
PRKAR2A	0.148873	1.00151e-06	3.53171e-05	249	17137
INTS5	0.148806	1.01284e-06	3.56441e-05	250	17136
HMGA2	0.148696	1.03182e-06	3.62388e-05	251	17135
APOC1	0.14868	1.03462e-06	3.62639e-05	252	17134
HOXD1	0.148631	1.04319e-06	3.64908e-05	253	17133
TMEM230	0.14857	1.05397e-06	3.67937e-05	254	17132
RUNX2	0.148534	1.0603e-06	3.69406e-05	255	17131
WDR88	0.148406	1.0834e-06	3.767e-05	256	17130
POLR3E	0.148251	1.11216e-06	3.85927e-05	257	17129
CRIPAK	0.147997	1.1605e-06	4.006e-05	258	17128
AVPR1A	0.147902	1.17922e-06	4.05154e-05	259	17127
KCNH3	0.147805	1.19857e-06	4.10762e-05	260	17126
AGAP2	0.147797	1.20027e-06	4.10762e-05	261	17125
NXF1	0.147751	1.20944e-06	4.12225e-05	262	17124
MB21D2	0.14774	1.21166e-06	4.12225e-05	263	17123
FAM166A	0.147438	1.27452e-06	4.32575e-05	264	17122
TMEM143	0.147361	1.29108e-06	4.35934e-05	265	17121
CIAO3	0.14736	1.29138e-06	4.35934e-05	266	17120
DOCK7	0.147274	1.30992e-06	4.40483e-05	267	17119
PC	0.147004	1.37032e-06	4.59905e-05	268	17118
SF3B2	0.146839	1.40851e-06	4.70902e-05	269	17117
DUSP19	0.146302	1.54014e-06	5.10448e-05	270	17116
HAUS1	0.146283	1.54491e-06	5.10448e-05	271	17115
PCSK9	0.146281	1.54568e-06	5.10448e-05	272	17114
RNF168	0.146189	1.56945e-06	5.15783e-05	273	17113
FBLIM1	0.146169	1.57461e-06	5.16503e-05	274	17112
BCL2L1	0.146136	1.58314e-06	5.18322e-05	275	17111
RNF4	0.146101	1.59237e-06	5.20365e-05	276	17110
ROPN1L	0.146034	1.61012e-06	5.25177e-05	277	17109
TAF12	0.14587	1.65447e-06	5.37227e-05	278	17108
PGAP3	0.145863	1.65633e-06	5.37227e-05	279	17107
ESPN	0.145661	1.71268e-06	5.52962e-05	280	17106
CD8A	0.145655	1.71439e-06	5.52962e-05	281	17105
XKR7	0.145632	1.72107e-06	5.53536e-05	282	17104
CEACAM6	0.145626	1.72254e-06	5.53536e-05	283	17103
NUDT16L1	0.145203	1.84714e-06	5.89221e-05	284	17102
RPA2	0.14501	1.90697e-06	6.06081e-05	285	17101
NPM3	0.144928	1.93265e-06	6.13123e-05	286	17100
IGFBP3	0.144881	1.94775e-06	6.15694e-05	287	17099
CELA1	0.144881	1.94784e-06	6.15694e-05	288	17098
NECAP2	0.144845	1.95933e-06	6.18204e-05	289	17097
CDC25A	0.144738	1.99392e-06	6.26841e-05	290	17096
PCF11	0.14463	2.02969e-06	6.35787e-05	291	17095
WDTC1	0.144557	2.05411e-06	6.42278e-05	292	17094
KCNC1	0.144543	2.05905e-06	6.42668e-05	293	17093
ZNF254	0.144312	2.13848e-06	6.63884e-05	294	17092
CASZ1	0.143958	2.2659e-06	6.98453e-05	295	17091
JPH1	0.143926	2.27778e-06	6.99632e-05	296	17090
MAST3	0.143869	2.29897e-06	7.04895e-05	297	17089
ASF1A	0.143327	2.51158e-06	7.66033e-05	298	17088
LLPH	0.142918	2.68428e-06	8.11586e-05	299	17087
OLIG3	0.142741	2.76224e-06	8.33708e-05	300	17086
IGFL1	0.142657	2.79995e-06	8.43625e-05	301	17085
PSMD12	0.142599	2.8264e-06	8.5012e-05	302	17084
PCMT1	0.142492	2.87619e-06	8.63602e-05	303	17083
SLC39A10	0.142443	2.89896e-06	8.68939e-05	304	17082
MED28	0.142393	2.92233e-06	8.7361e-05	305	17081
CHRNG	0.142388	2.9246e-06	8.7361e-05	306	17080
PCGF6	0.142367	2.93467e-06	8.75117e-05	307	17079
UBE2E3	0.142285	2.97396e-06	8.85314e-05	308	17078
CEP131	0.142253	2.98952e-06	8.88423e-05	309	17077
FAIM	0.142193	3.0183e-06	8.93957e-05	310	17076
AP1G2	0.142114	3.05732e-06	9.03937e-05	311	17075
PSMD11	0.14197	3.12908e-06	9.23584e-05	312	17074
NRDE2	0.141887	3.17099e-06	9.34368e-05	313	17073
CHCHD2	0.141861	3.18452e-06	9.36765e-05	314	17072
HOXC6	0.141749	3.24258e-06	9.50627e-05	315	17071
CD14	0.141732	3.25134e-06	9.51591e-05	316	17070
PRICKLE3	0.141588	3.54507e-06	0.000102547	317	17069
RAN	0.141532	3.35742e-06	9.79341e-05	318	17068
ATG3	0.141509	3.37029e-06	9.81448e-05	319	17067
MED14	0.141461	3.61785e-06	0.000104306	320	17066
BBLN	0.14146	3.39648e-06	9.87421e-05	321	17065
FAM171B	0.141328	3.46922e-06	0.000100688	322	17064
NAA30	0.141272	3.5009e-06	0.000101439	323	17063
UBR5	0.140983	3.6671e-06	0.000105076	324	17062
ZNF317	0.14098	3.66875e-06	0.000105076	325	17061
CDKL2	0.140911	3.70946e-06	0.000105719	326	17060
LIN54	0.14075	3.80606e-06	0.000107766	327	17059
PSMB4	0.14066	3.86114e-06	0.000108971	328	17058
MCEE	0.140224	4.13954e-06	0.000116262	329	17057
CCDC184	0.140156	4.18477e-06	0.000116965	330	17056
RBM38	0.140144	4.19262e-06	0.000116996	331	17055
CTBS	0.140064	4.24622e-06	0.000118008	332	17054
ZNF704	0.140056	4.25189e-06	0.000118008	333	17053
H4C3	0.13987	4.37951e-06	0.000121046	334	17052
ANKRD33	0.139841	4.39981e-06	0.000121414	335	17051
HOXC8	0.139737	4.47286e-06	0.000123039	336	17050
INTS7	0.139613	4.5618e-06	0.000125287	337	17049
NTF3	0.13949	4.65168e-06	0.000127353	338	17048
CSPG4	0.139434	4.69353e-06	0.000128096	339	17047
SNAP29	0.139321	4.77809e-06	0.000129792	340	17046
TPX2	0.13877	5.21296e-06	0.000140507	341	17045
TK2	0.138739	5.23801e-06	0.000140911	342	17044
NFATC2IP	0.138591	5.36214e-06	0.000143539	343	17043
TNS3	0.138245	5.66163e-06	0.000150501	344	17042
ARF3	0.138202	5.70007e-06	0.000151291	345	17041
LGALS3BP	0.138191	5.7098e-06	0.000151318	346	17040
LRP1B	0.138136	5.75961e-06	0.000152002	347	17039
PPFIA2	0.138095	5.79692e-06	0.000152465	348	17038
CD1D	0.138082	5.80904e-06	0.000152553	349	17037
SLC25A28	0.137776	6.09389e-06	0.000159072	350	17036
AQP10	0.137713	6.15479e-06	0.000160421	351	17035
ENKD1	0.137698	6.16917e-06	0.000160555	352	17034
HAUS7	0.137532	6.72265e-06	0.000171872	353	17033
KBTBD2	0.137519	6.34409e-06	0.00016437	354	17032
EIF2B5	0.137465	6.39861e-06	0.000165535	355	17031
MED26	0.137431	6.43223e-06	0.000165681	356	17030
CORO6	0.137431	6.43281e-06	0.000165681	357	17029
STK3	0.137336	6.52854e-06	0.000167897	358	17028
HAPLN2	0.13728	6.58565e-06	0.000169116	359	17027
CCNT2	0.137192	6.67675e-06	0.000171203	360	17026
NKX2-5	0.137024	6.85404e-06	0.000174462	361	17025
PI4K2A	0.136972	6.90974e-06	0.000175622	362	17024
C2orf68	0.136955	6.92844e-06	0.000175841	363	17023
LTB4R	0.136643	7.27325e-06	0.000184054	364	17022
CD276	0.136603	7.31793e-06	0.000184916	365	17021
HCRTR2	0.136518	7.4156e-06	0.000186841	366	17020
RBM42	0.136415	7.53518e-06	0.000189579	367	17019
NES	0.13638	7.57558e-06	0.00019032	368	17018
HDAC7	0.136312	7.65685e-06	0.000192084	369	17017
EP400	0.136193	7.79857e-06	0.000195298	370	17016
RPAIN	0.136152	7.84894e-06	0.000196054	371	17015
NAIP	0.136112	7.89782e-06	0.000196992	372	17014
SUPT5H	0.136054	7.96911e-06	0.000198486	373	17013
TRIM9	0.135957	8.0888e-06	0.000201179	374	17012
HOXD11	0.135909	8.15007e-06	0.000202413	375	17011
LMBR1L	0.135721	8.38995e-06	0.000208017	376	17010
SDC1	0.135713	8.39966e-06	0.000208017	377	17009
RAB11A	0.13567	8.45583e-06	0.000208805	378	17008
RNF41	0.135661	8.4675e-06	0.000208805	379	17007
SEC23A	0.13563	8.50808e-06	0.000209212	380	17006
ZFP57	0.135565	8.59461e-06	0.000211041	381	17005
GPX2	0.135546	8.61901e-06	0.000211342	382	17004
KRT82	0.135342	8.89414e-06	0.000217475	383	17003
CNOT6	0.135331	8.91035e-06	0.000217565	384	17002
SRRM2	0.135095	9.23929e-06	0.000224965	385	17001
ZNF593	0.134936	9.4672e-06	0.000228911	386	17000
CNPY2	0.134896	9.52648e-06	0.000230025	387	16999
NOS1AP	0.134815	9.64608e-06	0.00023259	388	16998
AP3S2	0.134791	9.68051e-06	0.000233097	389	16997
TSPAN6	0.134767	1.02925e-05	0.000244858	390	16996
CNOT6L	0.134599	9.96971e-06	0.000239728	391	16995
EGLN1	0.134459	1.01864e-05	0.000243926	392	16994
SBNO1	0.1344	1.02784e-05	0.000244858	393	16993
DDX27	0.134394	1.02873e-05	0.000244858	394	16992
NUP205	0.134375	1.03182e-05	0.000245057	395	16991
QRFPR	0.134203	1.05928e-05	0.000250894	396	16990
KCNC4	0.134131	1.07096e-05	0.000252971	397	16989
THOC1	0.133917	1.10654e-05	0.000259963	398	16988
PSMD7	0.13384	1.11956e-05	0.000262313	399	16987
TGFBRAP1	0.133479	1.18288e-05	0.000275661	400	16986
CALHM6	0.133445	1.18891e-05	0.000276051	401	16985
ALK	0.133224	1.22952e-05	0.000282742	402	16984
PSMA3	0.133058	1.2609e-05	0.00028881	403	16983
SP4	0.13297	1.2778e-05	0.000292298	404	16982
HOXC9	0.132941	1.28337e-05	0.000293185	405	16981
ANP32E	0.132924	1.28678e-05	0.000293577	406	16980
KIAA1143	0.132833	1.3045e-05	0.000296841	407	16979
TLN1	0.132694	1.33237e-05	0.000302325	408	16978
HOXB9	0.132687	1.33381e-05	0.000302325	409	16977
GPAT2	0.132639	1.3435e-05	0.000304125	410	16976
VCPIP1	0.132395	1.39382e-05	0.00031388	411	16975
FOXA1	0.132341	1.40516e-05	0.000315982	412	16974
LIMD2	0.132334	1.40679e-05	0.000315982	413	16973
AGO1	0.132278	1.41864e-05	0.000318234	414	16972
GBX2	0.132045	1.4692e-05	0.000328985	415	16971
KLF7	0.131984	1.48282e-05	0.000330499	416	16970
USP20	0.131937	1.49332e-05	0.000332411	417	16969
MGA	0.131777	1.52964e-05	0.000339627	418	16968
P3H2	0.131746	1.53681e-05	0.000340745	419	16967
SDHAF1	0.131604	1.5698e-05	0.000346332	420	16966
IRX2	0.131501	1.59443e-05	0.000350876	421	16965
OPN1LW	0.131495	1.68592e-05	0.000367291	422	16964
ISOC1	0.131445	1.60783e-05	0.000353377	423	16963
IL36B	0.131396	1.61953e-05	0.000355499	424	16962
STARD7	0.131154	1.67929e-05	0.000366304	425	16961
TPM4	0.131066	1.70147e-05	0.000369751	426	16960
EIF5	0.131053	1.70487e-05	0.000370026	427	16959
TCF19	0.13104	1.70808e-05	0.000370262	428	16958
MTFR1L	0.130813	1.76706e-05	0.000380157	429	16957
PSMD8	0.130805	1.76903e-05	0.000380157	430	16956
NUP98	0.130609	1.8215e-05	0.000389504	431	16955
EPHA5	0.130451	1.86503e-05	0.000397835	432	16954
CLK2	0.1303	1.90728e-05	0.000405852	433	16953
NUAK1	0.130205	1.93422e-05	0.000411081	434	16952
PARPBP	0.130131	1.95576e-05	0.000414645	435	16951
TAP1	0.130078	1.97112e-05	0.000416885	436	16950
UBE2Z	0.13003	1.9853e-05	0.000419373	437	16949
CBLN1	0.12997	2.00291e-05	0.00042258	438	16948
KIF4A	0.129897	2.13621e-05	0.000442119	439	16947
LST1	0.129885	2.02836e-05	0.000426396	440	16946
PHAX	0.129867	2.03381e-05	0.000427027	441	16945
PTK2	0.129726	2.07664e-05	0.000433923	442	16944
NME2	0.129652	2.09942e-05	0.000437106	443	16943
ADNP	0.129554	2.1301e-05	0.000441379	444	16942
OPN4	0.129467	2.15779e-05	0.000445999	445	16941
EIF2B4	0.129458	2.16061e-05	0.000445999	446	16940
IGFBP6	0.129451	2.16265e-05	0.000445999	447	16939
PMS1	0.129323	2.20388e-05	0.000452014	448	16938
PRX	0.129254	2.22647e-05	0.000455914	449	16937
DNM1L	0.129233	2.23363e-05	0.000456844	450	16936
TUSC2	0.12919	2.24763e-05	0.000459167	451	16935
SNCAIP	0.129134	2.26637e-05	0.000462225	452	16934
SFTPB	0.129129	2.26792e-05	0.000462225	453	16933
COPS9	0.12909	2.28102e-05	0.000463266	454	16932
PSMB5	0.129064	2.28994e-05	0.000463453	455	16931
ANAPC5	0.128955	2.32694e-05	0.000469847	456	16930
HIPK1	0.12889	2.3493e-05	0.000473263	457	16929
EEF1AKMT2	0.128701	2.41531e-05	0.000484315	458	16928
IK	0.128634	2.43911e-05	0.000487962	459	16927
RBX1	0.128622	2.44343e-05	0.000488212	460	16926
ERBB4	0.128615	2.44597e-05	0.000488212	461	16925
WBP1L	0.128542	2.47221e-05	0.000492882	462	16924
PDGFRA	0.128344	2.54513e-05	0.00050626	463	16923
CZIB	0.128154	2.61691e-05	0.000519349	464	16922
ATP5MK	0.128144	2.6209e-05	0.000519549	465	16921
MUC21	0.128042	2.6601e-05	0.000526718	466	16920
DNAJC30	0.128014	2.67112e-05	0.000528299	467	16919
HOMEZ	0.127988	2.6812e-05	0.000529087	468	16918
PDE1C	0.127932	2.70307e-05	0.00053202	469	16917
MAEA	0.127878	2.72448e-05	0.000534595	470	16916
CSRNP2	0.127813	2.75065e-05	0.000538515	471	16915
CALCOCO1	0.127801	2.7554e-05	0.000538838	472	16914
DDA1	0.127747	2.77719e-05	0.00054198	473	16913
CYB5R4	0.127736	2.78167e-05	0.000542145	474	16912
U2SURP	0.127566	2.85148e-05	0.000553888	475	16911
TPM3	0.127542	2.86151e-05	0.000555216	476	16910
SCN9A	0.127474	2.88986e-05	0.000559468	477	16909
DPPA2	0.127461	2.89516e-05	0.00055987	478	16908
RREB1	0.127415	2.91454e-05	0.000562368	479	16907
RAB4A	0.127383	2.92852e-05	0.000563812	480	16906
CCDC59	0.127229	2.99477e-05	0.000575293	481	16905
TNC	0.127195	3.00961e-05	0.000577507	482	16904
ZBTB49	0.127157	3.02614e-05	0.000580037	483	16903
KRT77	0.127143	3.03223e-05	0.000580566	484	16902
RFX5	0.127068	3.06531e-05	0.00058561	485	16901
SNX12	0.127054	3.23342e-05	0.000608366	486	16900
MEMO1	0.126984	3.10294e-05	0.000591498	487	16899
NUP62	0.126921	3.13123e-05	0.000594285	488	16898
H3-3B	0.126905	3.13892e-05	0.000595094	489	16897
CHTF18	0.126809	3.1826e-05	0.000602062	490	16896
LURAP1	0.126798	3.18783e-05	0.000602124	491	16895
AKR7A3	0.126793	3.18986e-05	0.000602124	492	16894
HES1	0.126733	3.21767e-05	0.000606058	493	16893
RIPOR3	0.126555	3.30196e-05	0.00061925	494	16892
CCDC86	0.126519	3.3191e-05	0.000621795	495	16891
PSMC2	0.126422	3.36603e-05	0.000628551	496	16890
AGRN	0.126414	3.36963e-05	0.000628551	497	16889
PABIR1	0.126373	3.38995e-05	0.000630989	498	16888
XIRP1	0.126153	3.49912e-05	0.000649224	499	16887
YEATS2	0.126124	3.51346e-05	0.000651188	500	16886
KRT7	0.126093	3.52929e-05	0.000653425	501	16885
SELENOW	0.126075	3.53869e-05	0.000654469	502	16884
SP7	0.126022	3.56576e-05	0.000658775	503	16883
PRR7	0.125957	3.59894e-05	0.000664199	504	16882
ZNF830	0.125862	3.64851e-05	0.000671664	505	16881
CRKL	0.125858	3.65098e-05	0.000671664	506	16880
TTC30A	0.125804	3.67948e-05	0.000676193	507	16879
H2AC17	0.125785	3.68919e-05	0.000677261	508	16878
ATP5IF1	0.125684	3.74339e-05	0.000686486	509	16877
CHRND	0.125633	3.7706e-05	0.000690021	510	16876
TCEANC	0.125487	4.04868e-05	0.000729392	511	16875
IRX3	0.125462	3.86444e-05	0.000704966	512	16874
ICOS	0.125452	3.86994e-05	0.000705229	513	16873
PRR13	0.125431	3.88153e-05	0.000706601	514	16872
TRIM45	0.125423	3.88593e-05	0.000706663	515	16871
APOBEC3B	0.125397	3.90043e-05	0.000708557	516	16870
TRAK1	0.125371	3.91516e-05	0.000710491	517	16869
NACA	0.125302	3.95382e-05	0.000716012	518	16868
BIN1	0.125255	3.98081e-05	0.000720033	519	16867
KIF18B	0.125233	3.99293e-05	0.000720843	520	16866
CST8	0.125055	4.09611e-05	0.000736411	521	16865
CYB561D1	0.125019	4.11733e-05	0.000738698	522	16864
ACHE	0.124927	4.17176e-05	0.000746921	523	16863
PXN	0.124912	4.18055e-05	0.000747566	524	16862
WHAMM	0.124907	4.18396e-05	0.000747566	525	16861
ORC1	0.124876	4.20222e-05	0.000750057	526	16860
WDR25	0.124818	4.23716e-05	0.000755519	527	16859
DPP7	0.124751	4.27757e-05	0.000760675	528	16858
FITM1	0.124536	4.41114e-05	0.000783327	529	16857
VAX1	0.124292	4.56678e-05	0.000806844	530	16856
ALDH5A1	0.124275	4.57799e-05	0.000807183	531	16855
UTP11	0.123992	4.76535e-05	0.00083767	532	16854
DHX8	0.123974	4.77768e-05	0.000838223	533	16853
AP1S3	0.123973	4.7783e-05	0.000838223	534	16852
GALC	0.123966	4.78296e-05	0.000838223	535	16851
TUBA3C	0.123894	4.8321e-05	0.000843435	536	16850
WNT6	0.123854	4.85972e-05	0.000847405	537	16849
HECTD3	0.123791	4.90281e-05	0.000853716	538	16848
HRAS	0.12378	4.91055e-05	0.000853716	539	16847
RIF1	0.12378	4.91064e-05	0.000853716	540	16846
ABCB10	0.123771	4.91666e-05	0.000853908	541	16845
PROM2	0.123761	4.92395e-05	0.000854319	542	16844
JUN	0.12373	4.94584e-05	0.000857135	543	16843
MSRB3	0.123718	4.95398e-05	0.000857135	544	16842
CENPX	0.123565	5.06229e-05	0.000873094	545	16841
ISG20	0.123533	5.08511e-05	0.000876161	546	16840
LCMT2	0.123499	5.10953e-05	0.000879497	547	16839
H2AC8	0.123426	5.16296e-05	0.000886061	548	16838
ATP13A5	0.123408	5.17602e-05	0.000887428	549	16837
PPTC7	0.123348	5.21973e-05	0.00089316	550	16836
MAP3K11	0.123289	5.2635e-05	0.000899764	551	16835
CLTB	0.123255	5.28885e-05	0.000903209	552	16834
ADCK2	0.123216	5.31789e-05	0.000907277	553	16833
POTEI	0.123137	5.37755e-05	0.000916556	554	16832
ZNF330	0.122914	5.54876e-05	0.000942964	555	16831
SPCS3	0.122813	5.62836e-05	0.000955558	556	16830
CTXN2	0.122803	5.63585e-05	0.000955896	557	16829
MIP	0.122781	5.65381e-05	0.000958006	558	16828
KCNJ9	0.12256	5.83179e-05	0.00098242	559	16827
DCAF6	0.12253	5.85652e-05	0.000985451	560	16826
TCERG1	0.122261	6.0815e-05	0.00101955	561	16825
SGCE	0.122187	6.14465e-05	0.00102815	562	16824
ZDHHC3	0.122145	6.18034e-05	0.00103313	563	16823
ZNF436	0.122073	6.24342e-05	0.00104167	564	16822
EIF3G	0.121941	6.35933e-05	0.00105796	565	16821
DNAJC12	0.121929	6.36992e-05	0.00105799	566	16820
NOTO	0.121927	6.37169e-05	0.00105799	567	16819
KIN	0.121909	6.38746e-05	0.0010596	568	16818
PSG5	0.121852	6.4385e-05	0.00106705	569	16817
TSG101	0.121822	6.46551e-05	0.0010705	570	16816
ARID5A	0.121768	6.51444e-05	0.00107747	571	16815
SEC22A	0.121762	6.51999e-05	0.00107747	572	16814
FAM199X	0.121756	6.8416e-05	0.00112209	573	16813
POLR1F	0.121553	6.71291e-05	0.00110202	574	16812
BPHL	0.121391	6.8661e-05	0.00112504	575	16811
ORMDL2	0.121374	6.88199e-05	0.00112659	576	16810
C17orf75	0.121355	6.89985e-05	0.00112845	577	16809
CDX4	0.121224	7.36439e-05	0.00118813	578	16808
EPM2AIP1	0.121187	7.06259e-05	0.00115181	579	16807
PCNX3	0.121165	7.0851e-05	0.00115332	580	16806
KCTD10	0.121069	7.17957e-05	0.00116541	581	16805
AAK1	0.121027	7.22153e-05	0.00116896	582	16804
PPP1R10	0.12085	7.40041e-05	0.00119236	583	16803
SCPEP1	0.120815	7.43669e-05	0.0011971	584	16802
ZNF385A	0.12079	7.46269e-05	0.00120017	585	16801
NPHP3	0.120612	7.64823e-05	0.00122661	586	16800
SOX9	0.120574	7.6883e-05	0.0012319	587	16799
CPNE6	0.12049	7.77882e-05	0.00124526	588	16798
KLHL34	0.12039	8.26014e-05	0.00130548	589	16797
NUP160	0.120377	7.90065e-05	0.00126127	590	16796
EFCC1	0.120199	8.09684e-05	0.00128551	591	16795
PRRC2C	0.120187	8.11041e-05	0.00128649	592	16794
REST	0.119932	8.39973e-05	0.00132393	593	16793
XXYLT1	0.119914	8.4201e-05	0.00132474	594	16792
EIF3F	0.119858	8.48617e-05	0.00133152	595	16791
GTF2H1	0.119757	8.60434e-05	0.00134763	596	16790
STAB2	0.119733	8.63249e-05	0.00135082	597	16789
SAP30BP	0.119726	8.64138e-05	0.00135099	598	16788
MMP14	0.119665	8.7141e-05	0.00136114	599	16787
ATF1	0.119514	8.89523e-05	0.00138818	600	16786
RBM23	0.119385	9.05438e-05	0.00141049	601	16785
ATOH7	0.119345	9.10351e-05	0.00141434	602	16784
EEF1B2	0.119335	9.11644e-05	0.00141508	603	16783
DBX2	0.119266	9.2031e-05	0.00142679	604	16782
KDR	0.119262	9.20829e-05	0.00142679	605	16781
SPEF1	0.119196	9.29149e-05	0.0014384	606	16780
MED30	0.119179	9.31331e-05	0.0014405	607	16779
TENM3	0.119133	9.37141e-05	0.0014482	608	16778
HAUS4	0.118979	9.57049e-05	0.00147503	609	16777
SLC46A3	0.118968	9.58487e-05	0.00147593	610	16776
FBXO6	0.118923	9.64391e-05	0.0014824	611	16775
FAM13B	0.1189	9.67499e-05	0.00148586	612	16774
IKBIP	0.118892	9.68567e-05	0.00148619	613	16773
RPGR	0.118839	0.000102059	0.00154825	614	16772
PSKH2	0.118805	9.80073e-05	0.00150207	615	16771
LAMC2	0.118745	9.88129e-05	0.00151087	616	16770
GSTM4	0.118661	9.99453e-05	0.00152684	617	16769
POLR2H	0.118649	0.000100117	0.00152701	618	16768
MTURN	0.118642	0.000100203	0.00152701	619	16767
PANK3	0.118641	0.00010022	0.00152701	620	16766
EFTUD2	0.11863	0.000100368	0.00152793	621	16765
DVL1	0.118575	0.000101121	0.00153804	622	16764
PCCB	0.118404	0.000103497	0.00156596	623	16763
C1orf127	0.11839	0.000103694	0.00156758	624	16762
ADCY8	0.118362	0.0001041	0.001571	625	16761
ZNF687	0.118282	0.000105235	0.001584	626	16760
KCND3	0.118259	0.000105563	0.00158548	627	16759
SLFNL1	0.118212	0.000106237	0.00159217	628	16758
FAM219A	0.118179	0.000106712	0.00159654	629	16757
ARL6IP4	0.118147	0.00010718	0.00159978	630	16756
FAM229A	0.118145	0.000107204	0.00159978	631	16755
STAC3	0.118101	0.000107849	0.00160803	632	16754
GINS3	0.118065	0.000108368	0.00161438	633	16753
USP8	0.11802	0.000109037	0.00162296	634	16752
FBN3	0.117968	0.00010981	0.00163307	635	16751
RAB23	0.117943	0.000110175	0.00163569	636	16750
SYF2	0.1179	0.000110824	0.00164392	637	16749
NELFA	0.117834	0.000111819	0.00165726	638	16748
H3C10	0.117798	0.000112361	0.00166247	639	16747
TTN	0.117744	0.000113177	0.00167169	640	16746
GTSF1	0.117649	0.000114643	0.00168761	641	16745
ORC6	0.117577	0.000115769	0.00169987	642	16744
DDX19B	0.117509	0.000116824	0.00171102	643	16743
CD82	0.117483	0.000117235	0.0017156	644	16742
TEPSIN	0.117476	0.000117347	0.00171579	645	16741
BCL2L2	0.117339	0.000119543	0.00174204	646	16740
NCKAP5L	0.117312	0.000119968	0.00174677	647	16739
FETUB	0.117275	0.00012058	0.0017542	648	16738
CDYL	0.117254	0.000120923	0.00175773	649	16737
POLE2	0.117171	0.000122272	0.001767	650	16736
GNS	0.11716	0.000122457	0.00176821	651	16735
AK4	0.117108	0.000123321	0.0017792	652	16734
GSDMB	0.117014	0.000124881	0.00180022	653	16733
MAFF	0.116922	0.000126432	0.00181805	654	16732
PPM1H	0.116858	0.000127518	0.00183216	655	16731
NT5C	0.116732	0.000129694	0.00186187	656	16730
EDIL3	0.116677	0.000130658	0.00187417	657	16729
ZNF184	0.116444	0.000134795	0.00192398	658	16728
RPAP3	0.116404	0.000135514	0.00193033	659	16727
HSPB9	0.116392	0.000135741	0.00193115	660	16726
CCDC65	0.116382	0.000135922	0.00193214	661	16725
CIAO2A	0.116354	0.000136434	0.00193783	662	16724
NAGPA	0.116275	0.000137878	0.00195515	663	16723
PTGR2	0.116226	0.00013878	0.00196496	664	16722
PRODH2	0.116137	0.000140432	0.00198328	665	16721
COQ10A	0.116099	0.000141147	0.00199014	666	16720
LGALS14	0.116009	0.00014286	0.00201008	667	16719
HCAR3	0.115938	0.000144219	0.00202361	668	16718
SPACA7	0.115917	0.000144624	0.00202765	669	16717
METTL7B	0.115898	0.000144994	0.0020312	670	16716
MICB	0.115874	0.000145448	0.00203592	671	16715
OTUD3	0.115841	0.000146101	0.00204014	672	16714
TEKT2	0.115772	0.000147449	0.00205565	673	16713
ZNF721	0.115677	0.000149314	0.00207999	674	16712
TP53I3	0.115662	0.000149617	0.00208254	675	16711
LEMD3	0.11561	0.000150644	0.00209348	676	16710
ST6GAL2	0.11549	0.000153074	0.00211878	677	16709
CHMP7	0.115476	0.000153364	0.00212111	678	16708
RFC1	0.115442	0.000154045	0.00212883	679	16707
SLC25A10	0.115416	0.000154573	0.00213104	680	16706
DIO3	0.115216	0.000158729	0.00218143	681	16705
TUT1	0.115143	0.000160285	0.00219933	682	16704
CD63	0.115121	0.000160737	0.0022038	683	16703
KIFC1	0.115111	0.000160961	0.00220513	684	16702
YTHDC1	0.114968	0.000164038	0.00224022	685	16701
HAO2	0.11489	0.000165728	0.00225797	686	16700
SHOX2	0.11488	0.00016594	0.0022591	687	16699
RAP2A	0.114819	0.000167284	0.00227561	688	16698
SETD1A	0.114795	0.000167826	0.0022812	689	16697
KCNG1	0.114766	0.000168473	0.00228821	690	16696
UGT2B11	0.114745	0.00016892	0.00229249	691	16695
TFDP1	0.114736	0.000169138	0.00229298	692	16694
GLRX3	0.114729	0.000169291	0.00229298	693	16693
AKIRIN1	0.114726	0.000169352	0.00229298	694	16692
ZNF407	0.114675	0.00017051	0.00230506	695	16691
RAB26	0.114657	0.000170909	0.00230867	696	16690
IER3	0.114634	0.000171423	0.00231381	697	16689
TBC1D8	0.114614	0.000171868	0.00231622	698	16688
TUBG2	0.114544	0.000173468	0.00233597	699	16687
METTL25	0.114529	0.000173805	0.0023387	700	16686
ITPR3	0.114472	0.000175121	0.00235458	701	16685
MYCBP	0.114408	0.000176591	0.00237069	702	16684
AHNAK2	0.114363	0.000177649	0.00238121	703	16683
PIGY	0.114257	0.000180137	0.0024016	704	16682
PPP1R1A	0.113952	0.000187506	0.00248889	705	16681
MST1	0.113882	0.000189234	0.00250749	706	16680
PUM1	0.113803	0.000191203	0.00253165	707	16679
FAP	0.113783	0.000191695	0.00253624	708	16678
OLFML3	0.113665	0.000194696	0.00257399	709	16677
SLC19A3	0.113491	0.000199174	0.00262589	710	16676
GON4L	0.113489	0.000199226	0.00262589	711	16675
LRRC1	0.113476	0.000199564	0.00262835	712	16674
CENPE	0.113342	0.000203064	0.00266636	713	16673
PPM1J	0.113223	0.000206247	0.00269797	714	16672
CCDC13	0.113149	0.000208244	0.00271646	715	16671
EYA1	0.113148	0.000208286	0.00271646	716	16670
P3H4	0.113125	0.000208903	0.00272044	717	16669
ZNF740	0.113045	0.000211092	0.00274483	718	16668
ZNF195	0.112996	0.000212433	0.00275813	719	16667
HES5	0.11293	0.000214259	0.0027777	720	16666
SNORC	0.11287	0.000215962	0.00279561	721	16665
PLAC1	0.112852	0.000225513	0.00288924	722	16664
SLC4A1AP	0.112706	0.000220605	0.00284724	723	16663
FGF8	0.112679	0.000221368	0.00285239	724	16662
IL23A	0.112677	0.000221426	0.00285239	725	16661
MEPCE	0.112675	0.000221497	0.00285239	726	16660
HOXA5	0.112645	0.000222352	0.00286127	727	16659
CCDC174	0.112615	0.000223208	0.00287017	728	16658
BRPF1	0.112476	0.000227283	0.00290751	729	16657
PARP10	0.112434	0.000228529	0.00291488	730	16656
TSPAN32	0.1124	0.000229527	0.00292332	731	16655
TSPAN1	0.112391	0.000229807	0.00292474	732	16654
L3HYPDH	0.112373	0.000230321	0.00292914	733	16653
CISD2	0.112352	0.000230945	0.00293278	734	16652
RIT1	0.112287	0.000232909	0.00295556	735	16651
RNF25	0.112246	0.000234133	0.00296461	736	16650
MZT1	0.112228	0.000234679	0.00296936	737	16649
TWF1	0.112206	0.000235352	0.0029757	738	16648
PLEKHM1	0.112181	0.00023612	0.00298325	739	16647
PSMB3	0.112159	0.0002368	0.00298967	740	16646
MBD4	0.112153	0.000236987	0.00298982	741	16645
EXOC6B	0.112147	0.000237156	0.00298982	742	16644
DUSP9	0.112129	0.000247517	0.00309351	743	16643
KRT79	0.112088	0.000238986	0.00300417	744	16642
KRAS	0.112064	0.000239713	0.00301113	745	16641
RAD23B	0.112003	0.000241601	0.00303265	746	16640
PDXP	0.1119	0.000244834	0.00306659	747	16639
RBM25	0.11173	0.000250259	0.00312105	748	16638
RACGAP1	0.111679	0.00025192	0.00313502	749	16637
ORM2	0.111664	0.000252402	0.00313878	750	16636
AEBP1	0.111627	0.000253619	0.0031494	751	16635
G6PC2	0.111606	0.000254289	0.00315547	752	16634
L3MBTL2	0.111581	0.000255102	0.0031633	753	16633
F3	0.111559	0.000255834	0.00317012	754	16632
IL1RN	0.111551	0.000256118	0.00317138	755	16631
KDM1A	0.111523	0.000257032	0.0031787	756	16630
CCDC87	0.111483	0.000258363	0.00318556	757	16629
GNAT2	0.111471	0.000258753	0.00318811	758	16628
EFNA3	0.111463	0.000259013	0.00318906	759	16627
ZNF511	0.111431	0.000260092	0.00320007	760	16626
SYT11	0.111412	0.000260718	0.00320323	761	16625
CSRNP3	0.111371	0.000262078	0.0032154	762	16624
ATN1	0.111348	0.000262858	0.00322269	763	16623
SRCAP	0.111317	0.00026392	0.00323344	764	16622
C1orf74	0.111308	0.00026421	0.00323471	765	16621
SULT2B1	0.111263	0.000265745	0.00325121	766	16620
POLR2F	0.111227	0.000266976	0.00326168	767	16619
NOCT	0.11121	0.000267562	0.00326655	768	16618
LACTB	0.111143	0.000269886	0.00328987	769	16617
DPM2	0.111092	0.000271656	0.00330262	770	16616
SNX22	0.111054	0.000272968	0.00331625	771	16615
CEP290	0.111036	0.000273593	0.00332152	772	16614
DYNLT3	0.110982	0.00028664	0.00344384	773	16613
SMUG1	0.110979	0.000275599	0.00333888	774	16612
NEMF	0.110879	0.000279165	0.00337033	775	16611
PPP1R15B	0.11078	0.000282706	0.00340836	776	16610
HTR2C	0.110692	0.000297412	0.00353418	777	16609
MPZL1	0.110629	0.000288215	0.00345657	778	16608
DAZAP2	0.110627	0.000288296	0.00345657	779	16607
TCTN1	0.110611	0.000288887	0.00346127	780	16606
PFKP	0.110557	0.000290863	0.00347776	781	16605
ERBB3	0.110538	0.000291562	0.00348371	782	16604
IRS2	0.110471	0.000294076	0.00351134	783	16603
ELOVL1	0.110433	0.000295489	0.00352129	784	16602
DHRS7	0.110433	0.000295517	0.00352129	785	16601
HAUS6	0.110411	0.000296318	0.003526	786	16600
SART3	0.110391	0.00029708	0.00353265	787	16599
ZNF185	0.110241	0.000314916	0.0036992	788	16598
BTBD9	0.110227	0.000303356	0.00359989	789	16597
CAPSL	0.11021	0.000304028	0.00360541	790	16596
TWF2	0.110193	0.000304678	0.00361065	791	16595
HOXC13	0.110086	0.000308831	0.00364874	792	16594
NCR2	0.110083	0.000308942	0.00364874	793	16593
FUT2	0.110056	0.000310024	0.00365904	794	16592
NIPAL2	0.110046	0.000310428	0.00366132	795	16591
SYTL4	0.10993	0.000327534	0.00382674	796	16590
CDC20	0.109897	0.000316339	0.0037134	797	16589
GAS2L2	0.10989	0.000316617	0.00371416	798	16588
SLC15A4	0.109744	0.000322518	0.00377828	799	16587
AR	0.109722	0.000336254	0.00390331	800	16586
ANAPC7	0.109719	0.000323562	0.00378541	801	16585
ZSWIM7	0.109647	0.000326523	0.00381748	802	16584
SLC7A6OS	0.109592	0.000328791	0.00383627	803	16583
CEACAM16	0.109569	0.000329779	0.00384521	804	16582
RSPH3	0.109477	0.000333625	0.00388224	805	16581
CENPI	0.109455	0.000347732	0.00401171	806	16580
GNB2	0.109413	0.000336333	0.00390331	807	16579
MYBPHL	0.109377	0.000337876	0.00391652	808	16578
PHLDA3	0.109372	0.000338082	0.00391652	809	16577
BRMS1	0.109318	0.000340403	0.00393923	810	16576
SEC24A	0.109309	0.000340786	0.00393923	811	16575
B3GNT4	0.109309	0.000340788	0.00393923	812	16574
FOXC2	0.109238	0.00034384	0.00397186	813	16573
PRDM14	0.109099	0.000349922	0.00403408	814	16572
ASF1B	0.109046	0.00035226	0.00405366	815	16571
PDZRN3	0.109045	0.00035232	0.00405366	816	16570
TAAR5	0.108989	0.000354802	0.00407682	817	16569
QRICH1	0.108912	0.000358262	0.00411114	818	16568
SLC9A6	0.108888	0.000373384	0.00423439	819	16567
CDK2AP2	0.108879	0.000359743	0.0041227	820	16566
NDST4	0.108863	0.000360472	0.00412833	821	16565
MRC1	0.108809	0.000362947	0.0041512	822	16564
SMG6	0.108788	0.000363909	0.00415826	823	16563
C11orf42	0.10874	0.000366075	0.004176	824	16562
LIN7C	0.108728	0.000366662	0.00417994	825	16561
RBM8A	0.10871	0.000367485	0.00418659	826	16560
B4GALNT1	0.108637	0.000370876	0.00421968	827	16559
UBN2	0.108621	0.0003716	0.00422516	828	16558
VWC2L	0.108614	0.000371912	0.00422594	829	16557
CCDC38	0.108583	0.000373387	0.00423439	830	16556
HINT3	0.108538	0.000375495	0.00424925	831	16555
BCAS3	0.108534	0.000375677	0.00424925	832	16554
SPAG4	0.108422	0.000381001	0.0043039	833	16553
CNTNAP5	0.108372	0.000383398	0.00432535	834	16552
MTRES1	0.108303	0.000386737	0.00435737	835	16551
CNOT7	0.108292	0.000387268	0.00436053	836	16550
REV3L	0.108261	0.000388731	0.00437417	837	16549
KCNMB2	0.108236	0.000389977	0.00438535	838	16548
VOPP1	0.108216	0.000390933	0.00439309	839	16547
CPNE5	0.108151	0.000394144	0.00442077	840	16546
CELF1	0.108137	0.000394837	0.00442569	841	16545
CACNB4	0.108094	0.000396967	0.0044467	842	16544
DNAAF2	0.108082	0.000397574	0.00445062	843	16543
SP5	0.108062	0.00039853	0.00445719	844	16542
PSMC3	0.10806	0.000398673	0.00445719	845	16541
TMEM104	0.108011	0.000401112	0.0044787	846	16540
WDR46	0.107997	0.00040179	0.00448339	847	16539
BORA	0.107976	0.000402864	0.00449249	848	16538
CRELD1	0.10797	0.000403133	0.00449261	849	16537
ADAM12	0.107957	0.000403804	0.0044972	850	16536
SLC7A3	0.107879	0.000423394	0.00467644	851	16535
CDT1	0.107876	0.000407896	0.00453696	852	16534
CHURC1	0.107814	0.000411079	0.00456653	853	16533
RIMKLA	0.107806	0.000411495	0.00456822	854	16532
BPNT1	0.107701	0.000416892	0.00461528	855	16531
SNRPA1	0.107696	0.000417165	0.00461528	856	16530
C1orf100	0.107693	0.000417327	0.00461528	857	16529
ARMC5	0.107592	0.000422577	0.00467037	858	16528
PARD6B	0.107541	0.000425295	0.00469445	859	16527
E2F6	0.107534	0.000425677	0.00469568	860	16526
RMND5A	0.107344	0.000435853	0.00477762	861	16525
PRPF18	0.107294	0.000438521	0.00479478	862	16524
DNAH10	0.107279	0.000439373	0.00479937	863	16523
R3HDML	0.107277	0.000439494	0.00479937	864	16522
NKX6-1	0.107266	0.000440051	0.00480245	865	16521
DIAPH2	0.107181	0.000461551	0.00497462	866	16520
LRP4	0.107159	0.000445932	0.00485444	867	16519
HOXD10	0.107142	0.000446888	0.00486179	868	16518
TSC22D2	0.10703	0.000453148	0.0049192	869	16517
ARHGAP29	0.107022	0.000453579	0.0049192	870	16516
SECISBP2L	0.107003	0.000454669	0.00492273	871	16515
MYL9	0.106992	0.000455298	0.00492511	872	16514
FADD	0.106914	0.000459691	0.00496072	873	16513
ASIC1	0.106801	0.000466159	0.00502118	874	16512
TMEM44	0.106697	0.000472166	0.00507959	875	16511
SWSAP1	0.106649	0.000474986	0.00510361	876	16510
LRWD1	0.106633	0.000475938	0.00511067	877	16509
DNAJC8	0.106612	0.000477156	0.00511428	878	16508
WWTR1	0.106518	0.00048274	0.00516457	879	16507
BTBD17	0.106485	0.000484698	0.00517915	880	16506
CAST	0.106479	0.000485045	0.00517967	881	16505
FAM47C	0.106405	0.000507768	0.00535652	882	16504
AK3	0.106377	0.000491171	0.00522583	883	16503
OVOL2	0.106248	0.000499075	0.00529373	884	16502
DLG5	0.106236	0.000499783	0.00529801	885	16501
SYDE1	0.106231	0.000500125	0.0052984	886	16500
ANKRD39	0.106183	0.000503077	0.00532643	887	16499
C22orf39	0.106169	0.000503922	0.00533133	888	16498
OTOP1	0.106164	0.000504256	0.00533133	889	16497
MINDY1	0.106161	0.00050446	0.00533133	890	16496
GABRD	0.106132	0.000506258	0.00534709	891	16495
SF3A3	0.106089	0.000508924	0.00536546	892	16494
LRCH3	0.106045	0.000511651	0.00538339	893	16493
FAM32A	0.106012	0.000513759	0.00540006	894	16492
RCOR1	0.105947	0.00051784	0.00543966	895	16491
TNFAIP8L2	0.105928	0.000519086	0.00544947	896	16490
COL3A1	0.105916	0.000519827	0.00545395	897	16489
JKAMP	0.105879	0.000522193	0.00546155	898	16488
PGLYRP1	0.105856	0.000523653	0.00546441	899	16487
IGF1	0.105816	0.000526273	0.00548516	900	16486
SLC5A11	0.105763	0.000529662	0.00551172	901	16485
WDR44	0.105731	0.000551381	0.00567877	902	16484
P4HTM	0.105701	0.00053373	0.00554626	903	16483
H3C6	0.105681	0.000535002	0.00555578	904	16482
ADAMTS3	0.105664	0.000536178	0.00556173	905	16481
CDK12	0.105634	0.000538095	0.00557496	906	16480
P2RY14	0.105583	0.000541517	0.00560373	907	16479
MICAL1	0.105556	0.000543289	0.00561872	908	16478
TSGA10	0.105544	0.000544068	0.00562343	909	16477
ECRG4	0.105482	0.000548198	0.00565604	910	16476
FMC1	0.105469	0.000549096	0.00566194	911	16475
GTF2A1	0.105458	0.000549819	0.00566604	912	16474
PTCH2	0.105381	0.000555052	0.00571319	913	16473
YAP1	0.105285	0.000561536	0.00577652	914	16472
CHRNA5	0.105228	0.000565479	0.00581364	915	16471
ZDHHC7	0.105222	0.0005659	0.00581452	916	16470
CXCL3	0.105208	0.000566864	0.00582099	917	16469
AQP6	0.10519	0.000568096	0.00582675	918	16468
ESX1	0.105123	0.000593623	0.00604578	919	16467
HUWE1	0.105094	0.000595779	0.00606063	920	16466
TOX4	0.105077	0.000576024	0.00589763	921	16465
GAD1	0.104967	0.000583775	0.00597347	922	16464
TANC1	0.104955	0.000584642	0.00597531	923	16463
NCKAP1	0.104918	0.000587243	0.00599485	924	16462
STX5	0.104894	0.000588973	0.00600767	925	16461
HSD11B2	0.104891	0.00058919	0.00600767	926	16460
USP9X	0.104856	0.000613149	0.0062065	927	16459
RBMX	0.104779	0.000618887	0.00624455	928	16458
SCFD1	0.104634	0.000607862	0.00617271	929	16457
PLEC	0.104599	0.000610478	0.00619204	930	16456
SLC38A4	0.104579	0.00061195	0.00620335	931	16455
ZNF217	0.104569	0.000612671	0.0062065	932	16454
NPPC	0.104541	0.000614758	0.00621731	933	16453
USP10	0.104519	0.000616426	0.00622694	934	16452
PRPF4B	0.104493	0.000618318	0.00624243	935	16451
SPATA8	0.104403	0.000625104	0.00629631	936	16450
HSD11B1L	0.104378	0.000627034	0.00630844	937	16449
NOX3	0.10431	0.000632207	0.00634947	938	16448
LYSMD1	0.104277	0.000634706	0.0063672	939	16447
TMED7	0.104144	0.000645035	0.00645592	940	16446
RAD54L	0.104052	0.000652234	0.00649432	941	16445
VPS37B	0.104024	0.000654413	0.00650485	942	16444
MID1IP1	0.104022	0.000678011	0.00668209	943	16443
TNPO3	0.104015	0.000655167	0.00650577	944	16442
EPPIN	0.104014	0.000655254	0.00650577	945	16441
PARP6	0.103861	0.000667416	0.00660388	946	16440
LARP4	0.103742	0.000677072	0.00667663	947	16439
SMG5	0.103715	0.000679296	0.00669097	948	16438
VSX1	0.103703	0.000680245	0.00669266	949	16437
SF3B5	0.103699	0.000680623	0.00669266	950	16436
MAP3K20	0.103693	0.000681047	0.00669304	951	16435
FUT11	0.103595	0.000689158	0.0067613	952	16434
LYPD6B	0.103552	0.000692712	0.0067885	953	16433
C3orf38	0.10348	0.000698727	0.00683204	954	16432
LIMS2	0.103451	0.000701225	0.00685261	955	16431
SERPINA7	0.103403	0.000730164	0.00709156	956	16430
TRAF3IP2	0.103366	0.000708399	0.00691494	957	16429
ICE2	0.103347	0.000710022	0.00692689	958	16428
LIX1L	0.103335	0.000710995	0.0069325	959	16427
COL27A1	0.103257	0.000717686	0.0069899	960	16426
RUSC1	0.103245	0.00071877	0.00699654	961	16425
ACP6	0.103191	0.000723371	0.00703345	962	16424
TRIM13	0.103143	0.000727544	0.00707007	963	16423
GTF3A	0.103027	0.000737798	0.00716171	964	16422
TMED5	0.103004	0.000739778	0.00717692	965	16421
ARHGAP5	0.102963	0.000743411	0.00720413	966	16420
NRXN3	0.102926	0.000746734	0.00723043	967	16419
C4orf3	0.102893	0.000749701	0.00725253	968	16418
HNRNPUL2	0.102886	0.000750282	0.00725253	969	16417
CDC25C	0.102864	0.000752309	0.00726373	970	16416
CERS6	0.102813	0.00075685	0.00729775	971	16415
PTGES3	0.102634	0.000773259	0.00742303	972	16414
USP27X	0.10263	0.00080055	0.00761413	973	16413
ZMAT2	0.102625	0.00077404	0.00742643	974	16412
TLK2	0.102595	0.000776844	0.00744511	975	16411
MDM1	0.102519	0.000783916	0.00750048	976	16410
MAPRE1	0.102482	0.000787395	0.00751722	977	16409
KCNJ13	0.10245	0.000790412	0.00753361	978	16408
FAM117B	0.102334	0.000801316	0.00761667	979	16407
TULP1	0.102317	0.000803021	0.0076287	980	16406
NR4A2	0.102288	0.000805776	0.00764914	981	16405
SMOC2	0.102151	0.000818951	0.00775039	982	16404
RNF181	0.102135	0.00082057	0.00775771	983	16403
MFSD6	0.102005	0.00083333	0.00785227	984	16402
LUM	0.10198	0.000835818	0.00786719	985	16401
FGG	0.101957	0.000838041	0.00788385	986	16400
EXOC8	0.101947	0.000839038	0.00788895	987	16399
IL1RAP	0.101895	0.000844245	0.00792934	988	16398
STAMBP	0.101886	0.000845091	0.00792986	989	16397
ATP10B	0.101882	0.000845518	0.00792986	990	16396
DMRTA2	0.101881	0.000845669	0.00792986	991	16395
MANF	0.101843	0.000849435	0.00796087	992	16394
REEP2	0.101723	0.000861606	0.00806625	993	16393
TRAPPC3L	0.101716	0.000862337	0.00806875	994	16392
CHMP2A	0.101695	0.000864491	0.00808455	995	16391
SLC16A10	0.101649	0.000869151	0.00811939	996	16390
ALPG	0.101632	0.000870987	0.00812661	997	16389
PELI2	0.101628	0.000871326	0.00812661	998	16388
BICDL2	0.101614	0.000872749	0.00813552	999	16387
UBL4B	0.101609	0.000873328	0.00813655	1000	16386
TRIM14	0.101583	0.000876003	0.00815274	1001	16385
DNAJA1	0.101574	0.000876962	0.0081573	1002	16384
LRCH4	0.101565	0.000877813	0.00816085	1003	16383
EWSR1	0.101506	0.000884021	0.00820978	1004	16382
WDR76	0.101488	0.000885903	0.00822286	1005	16381
EIF4G3	0.101412	0.000893908	0.00828186	1006	16380
KLRF2	0.101409	0.000894164	0.00828186	1007	16379
TBC1D24	0.101396	0.000895583	0.00829058	1008	16378
EZH1	0.101383	0.000896907	0.00829842	1009	16377
ZNF354C	0.101316	0.000904092	0.008356	1010	16376
CNTN1	0.101168	0.000919924	0.00847979	1011	16375
DNAJC16	0.101133	0.000923767	0.00850592	1012	16374
INTS12	0.101129	0.000924227	0.00850592	1013	16373
SPATS2L	0.101118	0.000925426	0.00851245	1014	16372
TP53	0.101052	0.000932603	0.0085635	1015	16371
GDF10	0.100972	0.000941403	0.00861838	1016	16370
DHX36	0.100913	0.000947937	0.0086645	1017	16369
MIEN1	0.100898	0.000949672	0.0086758	1018	16368
PTPRU	0.100863	0.00095349	0.00870153	1019	16367
THAP2	0.100807	0.000959816	0.00875008	1020	16366
UBA6	0.100685	0.00097362	0.00886198	1021	16365
TCEAL9	0.10067	0.00100812	0.00911394	1022	16364
LIPM	0.100607	0.000982659	0.00892556	1023	16363
ACVR1B	0.100547	0.000989492	0.00897914	1024	16362
SH3D19	0.100481	0.000997168	0.00903846	1025	16361
EML5	0.100471	0.000998421	0.00904039	1026	16360
SLC38A2	0.10038	0.0010091	0.00911806	1027	16359
C17orf50	0.100346	0.00101305	0.0091471	1028	16358
ACACB	0.100344	0.00101336	0.0091471	1029	16357
MTX3	0.100322	0.00101599	0.00916607	1030	16356
LONRF3	0.100276	0.0010554	0.00947734	1031	16355
ITIH6	0.100248	0.00105884	0.00949844	1032	16354
CRYGN	0.100222	0.00102791	0.00926397	1033	16353
LY6K	0.100207	0.00102969	0.00927523	1034	16352
GAR1	0.100123	0.00103985	0.00936185	1035	16351
EVC	0.100083	0.00104471	0.00939589	1036	16350
RBM10	0.100062	0.00108198	0.00964132	1037	16349
VPS28	0.0999567	0.00106018	0.00950061	1038	16348
ARMCX2	0.0999146	0.00110063	0.0097611	1039	16347
EML6	0.0998719	0.0010707	0.00957519	1040	16346
KRTAP1-5	0.0998325	0.00107563	0.0096044	1041	16345
NFE2	0.0998137	0.00107798	0.00961551	1042	16344
CC2D1B	0.0998071	0.00107881	0.00961802	1043	16343
PPP1R12A	0.0996969	0.00109272	0.00971708	1044	16342
KRTAP4-9	0.0996654	0.00109673	0.00974277	1045	16341
BRD8	0.0996327	0.0011009	0.0097611	1046	16340
SERPINA10	0.0996316	0.00110104	0.0097611	1047	16339
TENM1	0.0996091	0.00114023	0.0100115	1048	16338
ZSWIM5	0.0995724	0.00110864	0.00981352	1049	16337
DONSON	0.0995482	0.00111175	0.00983103	1050	16336
USH1G	0.0995325	0.00111378	0.009839	1051	16335
TSACC	0.0995142	0.00111615	0.00985487	1052	16334
ADSS1	0.0995041	0.00111747	0.0098615	1053	16333
FBXL6	0.0994537	0.00112402	0.00990425	1054	16332
NPEPPS	0.0994136	0.00112925	0.00994026	1055	16331
NR2C1	0.0993737	0.00113449	0.00998132	1056	16330
RNF215	0.0993493	0.0011377	0.00999944	1057	16329
TRHDE	0.0993337	0.00113975	0.0100115	1058	16328
ADAMTS19	0.0993258	0.0011408	0.0100115	1059	16327
SUGT1	0.0992764	0.00114735	0.0100639	1060	16326
ANXA11	0.0992043	0.00115696	0.0101227	1061	16325
SNRPN	0.0991516	0.00116404	0.0101795	1062	16324
NRN1	0.0991334	0.0011665	0.0101944	1063	16323
ZMYND10	0.0991302	0.00116692	0.0101944	1064	16322
GPX4	0.09908	0.00117372	0.0102435	1065	16321
SLC6A11	0.0990425	0.00117882	0.0102726	1066	16320
FOXQ1	0.0990097	0.00118329	0.0103012	1067	16319
DDX3X	0.0990029	0.00122272	0.0105756	1068	16318
DKK3	0.0989563	0.00119061	0.0103546	1069	16317
TMEM260	0.098947	0.0011919	0.0103606	1070	16316
RBMS1	0.0988489	0.00120546	0.0104588	1071	16315
P2RX4	0.0987906	0.0012136	0.0105072	1072	16314
HCAR2	0.0987121	0.00122463	0.0105816	1073	16313
RNPC3	0.0987076	0.00122526	0.0105818	1074	16312
WDR83OS	0.0986726	0.0012302	0.0106099	1075	16311
ORMDL1	0.0986636	0.00123148	0.0106101	1076	16310
C15orf40	0.0986588	0.00123216	0.0106101	1077	16309
KRT74	0.0986557	0.00123261	0.0106101	1078	16308
EIF3H	0.0986543	0.00123281	0.0106101	1079	16307
NUP214	0.0986486	0.00123362	0.0106118	1080	16306
GPR182	0.0986389	0.00123499	0.0106183	1081	16305
AVIL	0.0986017	0.0012403	0.0106587	1082	16304
CMKLR2	0.09859	0.00124197	0.0106678	1083	16303
INKA1	0.0985519	0.00124742	0.0107093	1084	16302
STUB1	0.0985289	0.00125072	0.0107324	1085	16301
KRTAP16-1	0.0984386	0.00126378	0.0108018	1086	16300
SIVA1	0.0983858	0.00127148	0.0108462	1087	16299
NR4A1	0.0983693	0.00127388	0.0108614	1088	16298
PSMD4	0.0983487	0.0012769	0.0108819	1089	16297
LETMD1	0.0982796	0.00128708	0.0109578	1090	16296
TMX3	0.0982597	0.00129001	0.0109764	1091	16295
SLC20A2	0.0982563	0.00129052	0.0109764	1092	16294
PAFAH1B3	0.098239	0.00129307	0.0109873	1093	16293
PIGB	0.0982296	0.00129447	0.0109938	1094	16292
TIMM23	0.0982023	0.00129854	0.0110187	1095	16291
RHD	0.0981606	0.00130476	0.0110596	1096	16290
JPH4	0.0981523	0.00130599	0.0110603	1097	16289
TCEAL1	0.0980255	0.00136737	0.0114895	1098	16288
PAQR3	0.0980195	0.00132603	0.0112051	1099	16287
SPOPL	0.0980141	0.00132685	0.0112051	1100	16286
XYLT2	0.0980126	0.00132708	0.0112051	1101	16285
PSMD2	0.0978555	0.00135114	0.0113827	1102	16284
CDC42EP2	0.0978276	0.00135546	0.0114115	1103	16283
TNIP3	0.0977548	0.00136678	0.0114895	1104	16282
CRHR2	0.097728	0.00137097	0.0115086	1105	16281
LRRC8D	0.097705	0.00137458	0.0115334	1106	16280
DHRS4	0.0976689	0.00138025	0.0115675	1107	16279
FBXW8	0.0976664	0.00138064	0.0115675	1108	16278
ZSCAN20	0.0976566	0.00138219	0.0115749	1109	16277
MED29	0.0976262	0.001387	0.0116024	1110	16276
ZZEF1	0.0976231	0.00138748	0.0116024	1111	16275
CCN2	0.0976042	0.00139048	0.0116142	1112	16274
RPL22L1	0.0976013	0.00139094	0.0116142	1113	16273
SGK2	0.0975974	0.00139156	0.0116142	1114	16272
SLC44A1	0.0975849	0.00139354	0.0116251	1115	16271
FBXO47	0.0975626	0.00139709	0.0116491	1116	16270
DLX1	0.0975475	0.0013995	0.0116636	1117	16269
DGCR6	0.0975373	0.00140113	0.0116691	1118	16268
CRB2	0.0975187	0.0014041	0.0116795	1119	16267
CUL4A	0.0974783	0.00141058	0.0117278	1120	16266
CYP2S1	0.0974685	0.00141215	0.0117297	1121	16265
COL11A1	0.0974167	0.00142052	0.0117879	1122	16264
TMBIM6	0.0973701	0.00142806	0.0118336	1123	16263
GBP3	0.0973515	0.0014311	0.0118531	1124	16262
TPM1	0.0973056	0.00143859	0.0119038	1125	16261
SCGB2A1	0.0972792	0.00144293	0.011934	1126	16260
SENP6	0.0972543	0.001447	0.0119588	1127	16259
HSD17B11	0.097246	0.00144837	0.011962	1128	16258
GIGYF1	0.0972076	0.00145472	0.0119957	1129	16257
ESR1	0.0972057	0.00145502	0.0119957	1130	16256
PDS5A	0.0972045	0.00145522	0.0119957	1131	16255
LRRC75A	0.0971724	0.00146055	0.0120225	1132	16254
KNL1	0.0971536	0.00146367	0.0120426	1133	16253
TMEM9B	0.0971466	0.00146484	0.0120464	1134	16252
PSMD14	0.0971185	0.00146951	0.0120735	1135	16251
CASQ2	0.0970866	0.00147486	0.0120888	1136	16250
SAMD4B	0.0970524	0.00148058	0.0121243	1137	16249
NDC80	0.0968976	0.00150682	0.0123044	1138	16248
CLSPN	0.0968918	0.00150781	0.0123067	1139	16247
COL7A1	0.0968674	0.00151198	0.0123292	1140	16246
TMBIM4	0.0968521	0.00151461	0.0123431	1141	16245
RPUSD2	0.0968252	0.00151922	0.0123597	1142	16244
FBXO36	0.0968249	0.00151928	0.0123597	1143	16243
KIAA1549L	0.0967938	0.00152463	0.0123916	1144	16242
CALCB	0.0967445	0.00153317	0.0124494	1145	16241
BMP7	0.0967182	0.00153774	0.0124749	1146	16240
KRT31	0.0967052	0.00154	0.0124874	1147	16239
RGL2	0.0966771	0.0015449	0.0125154	1148	16238
PYURF	0.0966644	0.00154713	0.0125277	1149	16237
ZNF831	0.0965923	0.00155978	0.0126184	1150	16236
SULT1C3	0.0965756	0.00156275	0.0126364	1151	16235
HINFP	0.096393	0.0015953	0.0128698	1152	16234
THSD7A	0.0963527	0.00160256	0.0129223	1153	16233
RAB13	0.0963452	0.00160391	0.0129238	1154	16232
TRIM37	0.0963413	0.00160462	0.0129238	1155	16231
FAM193B	0.0963393	0.00160498	0.0129238	1156	16230
SOCS1	0.0962508	0.00162108	0.0130475	1157	16229
NMRAL1	0.0962129	0.00162802	0.013073	1158	16228
PRMT6	0.0962047	0.00162952	0.0130791	1159	16227
MCF2	0.0961845	0.00168349	0.0133886	1160	16226
PRAMEF18	0.0961807	0.00163393	0.0131024	1161	16225
AJAP1	0.0961525	0.00163913	0.0131319	1162	16224
OAS1	0.0961413	0.00164121	0.0131382	1163	16223
TFAP2D	0.09614	0.00164143	0.0131382	1164	16222
BHLHE41	0.0960158	0.00166454	0.0132987	1165	16221
DHX38	0.0959979	0.00166788	0.0133071	1166	16220
SPC25	0.095943	0.00167821	0.013371	1167	16219
EIF4EBP1	0.0959368	0.00167938	0.0133742	1168	16218
HSP90AB1	0.0959153	0.00168345	0.0133886	1169	16217
RFX1	0.095889	0.00168842	0.0134094	1170	16216
LYPD2	0.0957601	0.00171303	0.01358	1171	16215
MIA2	0.0956584	0.00173267	0.0137107	1172	16214
EIF1AX	0.0956567	0.00178577	0.0139908	1173	16213
CASP6	0.0956264	0.00173889	0.0137474	1174	16212
DDX46	0.095618	0.00174053	0.0137542	1175	16211
PLEKHM2	0.0955906	0.00174589	0.013784	1176	16210
GGCX	0.0955573	0.0017524	0.0138166	1177	16209
CKAP2	0.0955529	0.00175326	0.0138171	1178	16208
APOBEC3D	0.0955329	0.00175721	0.0138294	1179	16207
ANKRD31	0.0955284	0.0017581	0.0138301	1180	16206
NR2F1	0.095496	0.00176447	0.0138677	1181	16205
YAE1	0.0954742	0.00176879	0.0138953	1182	16204
C5orf15	0.0954455	0.00177448	0.0139178	1183	16203
CFAP97D1	0.0954436	0.00177485	0.0139178	1184	16202
PHYKPL	0.0954299	0.00177756	0.0139328	1185	16201
DNAJC6	0.0953779	0.00178793	0.0140014	1186	16200
CXCL14	0.0953142	0.00180072	0.0140889	1187	16199
WBP11	0.0952374	0.00181623	0.0142038	1188	16198
DNAJC17	0.095137	0.00183668	0.0143195	1189	16197
RAB5B	0.0951128	0.00184164	0.0143445	1190	16196
SLC30A7	0.0950895	0.00184644	0.0143657	1191	16195
MEX3A	0.0950885	0.00184665	0.0143657	1192	16194
H1-4	0.0950873	0.00184688	0.0143657	1193	16193
CCNH	0.0950835	0.00184767	0.0143657	1194	16192
SOX21	0.095015	0.00186184	0.014463	1195	16191
GPR137C	0.095006	0.0018637	0.0144709	1196	16190
KALRN	0.0949797	0.00186917	0.0145041	1197	16189
PITX2	0.0949774	0.00186965	0.0145041	1198	16188
GPKOW	0.0949353	0.00193482	0.0148835	1199	16187
BUD13	0.0949139	0.0018829	0.014594	1200	16186
SQLE	0.0948507	0.00189621	0.014684	1201	16185
CD200R1	0.0948287	0.00190084	0.014691	1202	16184
GPATCH3	0.0948264	0.00190134	0.014691	1203	16183
MMP19	0.0948078	0.00190527	0.0147083	1204	16182
SMIM10	0.0948078	0.00196231	0.0150255	1205	16181
TMCO6	0.0947955	0.00190789	0.0147206	1206	16180
CPAMD8	0.0947175	0.00192449	0.0148303	1207	16179
GBP1	0.0946524	0.00193846	0.014905	1208	16178
INPP4A	0.094636	0.001942	0.0149256	1209	16177
KCNG4	0.0946116	0.00194726	0.0149594	1210	16176
C6orf163	0.0945798	0.00195415	0.0150036	1211	16175
FOXN4	0.0945723	0.00195577	0.0150049	1212	16174
IL2	0.0945669	0.00195694	0.0150072	1213	16173
BORCS5	0.0945494	0.00196074	0.0150231	1214	16172
ADAMTS7	0.09454	0.00196278	0.0150255	1215	16171
CHD2	0.0945053	0.00197035	0.0150768	1216	16170
DUSP3	0.0944513	0.00198219	0.0151474	1217	16169
KRT39	0.0944179	0.00198955	0.0151964	1218	16168
OTUD6A	0.0944153	0.00204923	0.0155504	1219	16167
SMC4	0.0944049	0.00199241	0.0152055	1220	16166
SF3A2	0.094376	0.00199879	0.0152474	1221	16165
ADGRL2	0.0943708	0.00199994	0.0152495	1222	16164
MEAK7	0.0943201	0.0020112	0.0153216	1223	16163
SSH2	0.0942866	0.00201867	0.0153654	1224	16162
OVCA2	0.094236	0.00203	0.0154449	1225	16161
ZC3H12A	0.0942297	0.00203144	0.015449	1226	16160
CHCHD5	0.0941946	0.00203932	0.0154958	1227	16159
NAAA	0.09418	0.00204263	0.015507	1228	16158
MON1B	0.0941168	0.00205693	0.015595	1229	16157
GOLGA2	0.094079	0.00206554	0.0156468	1230	16156
CTSK	0.0940272	0.0020774	0.0157298	1231	16155
PPP1R36	0.0939987	0.00208394	0.0157587	1232	16154
KCNG2	0.0939488	0.00209545	0.0158251	1233	16153
SYDE2	0.0938941	0.00210813	0.0159071	1234	16152
CCDC33	0.0938662	0.00211462	0.0159421	1235	16151
TRIM23	0.0938317	0.00212268	0.015996	1236	16150
LGR5	0.0937703	0.00213709	0.0160767	1237	16149
HYAL1	0.0937377	0.00214477	0.0161206	1238	16148
DPYD	0.093722	0.00214848	0.0161323	1239	16147
KRT71	0.0937193	0.00214912	0.0161323	1240	16146
TAF4	0.0937104	0.00215123	0.0161412	1241	16145
ADPRS	0.0936665	0.00216164	0.0162123	1242	16144
KANSL1	0.0936582	0.00216361	0.0162201	1243	16143
SLA	0.0936301	0.00217031	0.0162493	1244	16142
POLR2D	0.0936007	0.00217734	0.0162894	1245	16141
KLHL42	0.0935982	0.00217794	0.0162894	1246	16140
CYB561D2	0.0935826	0.00218169	0.0162992	1247	16139
IL13RA2	0.0935593	0.00225115	0.0167249	1248	16138
LNPEP	0.0934821	0.00220592	0.0164522	1249	16137
SNAI1	0.0934741	0.00220786	0.0164596	1250	16136
SARNP	0.0934644	0.00221022	0.0164701	1251	16135
PCCA	0.0934315	0.00221821	0.0165225	1252	16134
SYPL2	0.0933855	0.00222945	0.0165936	1253	16133
C4orf45	0.0933846	0.00222966	0.0165936	1254	16132
ACD	0.0933659	0.00223424	0.0166206	1255	16131
DUSP8	0.0933114	0.00224763	0.0167115	1256	16130
IGF2BP2	0.0933083	0.00224839	0.0167115	1257	16129
ARL4C	0.0931898	0.00227779	0.0169012	1258	16128
CERS5	0.0931849	0.00227901	0.016903	1259	16127
DNAJC10	0.0931694	0.00228289	0.0169245	1260	16126
LYSMD3	0.093144	0.00228924	0.0169572	1261	16125
TMEM244	0.0931313	0.00229242	0.0169735	1262	16124
EVI2A	0.0931133	0.00229696	0.0169999	1263	16123
DKK1	0.0930848	0.00230413	0.0170439	1264	16122
POU3F4	0.0930839	0.00237099	0.0174143	1265	16121
CBX1	0.0930766	0.00230619	0.0170439	1266	16120
SLC4A10	0.0930741	0.00230684	0.0170439	1267	16119
PGRMC1	0.0930379	0.00238291	0.0174723	1268	16118
GSTA5	0.0930166	0.00232138	0.0171368	1269	16117
CIC	0.0929558	0.00233687	0.0172219	1270	16116
RTL5	0.0929023	0.00241829	0.017687	1271	16115
XPOT	0.0928645	0.00236028	0.0173503	1272	16114
CDKN2B	0.0928324	0.00236857	0.0174039	1273	16113
SPRY2	0.0927787	0.00238252	0.0174723	1274	16112
RC3H1	0.0927514	0.00238961	0.0175141	1275	16111
DDX24	0.0927432	0.00239175	0.0175223	1276	16110
SIN3A	0.0927076	0.00240106	0.0175831	1277	16109
NHLRC1	0.0926528	0.00241544	0.0176736	1278	16108
PDE6B	0.0925993	0.00242956	0.0177544	1279	16107
ARID2	0.0925393	0.00244549	0.0178435	1280	16106
VGLL1	0.0925342	0.00251684	0.018239	1281	16105
UBE4B	0.0925035	0.00245506	0.0178957	1282	16104
DUSP6	0.0924786	0.00246171	0.0179366	1283	16103
ALG10	0.0924575	0.00246735	0.0179702	1284	16102
TGM6	0.0924528	0.00246864	0.0179706	1285	16101
CHTOP	0.0924458	0.00247051	0.0179706	1286	16100
RSBN1	0.092417	0.00247827	0.0180195	1287	16099
KRTAP4-2	0.092368	0.00249149	0.0181005	1288	16098
PIK3CA	0.0923099	0.00250728	0.0181905	1289	16097
ZNF260	0.0922148	0.0025333	0.0183429	1290	16096
PKD1	0.0921803	0.00254281	0.0183965	1291	16095
SOX10	0.0921496	0.0025513	0.0184349	1292	16094
PADI3	0.0919754	0.00259992	0.018724	1293	16093
H2AC20	0.0919087	0.00261877	0.0188441	1294	16092
IQCC	0.0918831	0.00262603	0.0188885	1295	16091
TMED9	0.0918592	0.00263284	0.0189296	1296	16090
CACTIN	0.0918538	0.00263436	0.0189328	1297	16089
HJV	0.0917341	0.00266868	0.0191636	1298	16088
TFDP2	0.0917205	0.0026726	0.0191775	1299	16087
DOCK11	0.0917199	0.00274797	0.0196119	1300	16086
RASA1	0.0917197	0.00267283	0.0191775	1301	16085
ASIC5	0.0916973	0.00267931	0.0192161	1302	16084
GABPB2	0.0916456	0.00269431	0.0193077	1303	16083
TM7SF2	0.0915874	0.0027113	0.0194135	1304	16082
ZNF747	0.0915711	0.00271608	0.0194397	1305	16081
ALKBH5	0.0915571	0.00272016	0.0194609	1306	16080
MYO1H	0.0915249	0.00272964	0.0195047	1307	16079
UBFD1	0.0914879	0.00274056	0.0195746	1308	16078
CSMD3	0.0914616	0.00274832	0.0196119	1309	16077
COX6A1	0.0914339	0.00275654	0.0196564	1310	16076
CACNA1G	0.0913971	0.00276751	0.0197185	1311	16075
RERGL	0.0913555	0.00277993	0.0197827	1312	16074
TREML2	0.0913406	0.00278439	0.0198019	1313	16073
HIGD1C	0.0913389	0.00278491	0.0198019	1314	16072
TMCO3	0.0913311	0.00278725	0.0198104	1315	16071
BARD1	0.0913102	0.00279351	0.0198387	1316	16070
REC8	0.0912978	0.00279724	0.0198571	1317	16069
CALML6	0.0912425	0.00281395	0.0199512	1318	16068
CWC22	0.0911641	0.00283775	0.0200872	1319	16067
DRD5	0.0911578	0.00283968	0.0200927	1320	16066
DRP2	0.0911493	0.00292129	0.0205447	1321	16065
CNNM3	0.0911463	0.0028432	0.0201094	1322	16064
RDH16	0.0911079	0.00285493	0.0201678	1323	16063
GRID2	0.0910659	0.00286785	0.0202509	1324	16062
ALPK1	0.0910367	0.00287686	0.020298	1325	16061
EEF1E1	0.0910248	0.00288054	0.0203157	1326	16060
CACFD1	0.0910113	0.00288472	0.0203369	1327	16059
NUDT12	0.0909708	0.00289728	0.0204028	1328	16058
ETF1	0.0909698	0.00289759	0.0204028	1329	16057
TRIP12	0.0909585	0.00290109	0.0204192	1330	16056
R3HCC1L	0.0909185	0.00291359	0.0204989	1331	16055
COCH	0.0908782	0.00292617	0.0205628	1332	16054
ELF4	0.0908359	0.00302067	0.0210732	1333	16053
ODAD1	0.0908241	0.00294319	0.0206654	1334	16052
NR0B2	0.0908067	0.0029487	0.0206957	1335	16051
ALX1	0.0907967	0.00295185	0.020701	1336	16050
KCTD4	0.0907312	0.00297261	0.0208299	1337	16049
TPR	0.0906749	0.00299059	0.0209389	1338	16048
FAM83C	0.0906486	0.00299902	0.020981	1339	16047
TAF10	0.0906257	0.00300638	0.0210082	1340	16046
GPR155	0.0906252	0.00300652	0.0210082	1341	16045
CARD6	0.090618	0.00300884	0.021014	1342	16044
NT5C1B	0.0906151	0.00300977	0.021014	1343	16043
H3C1	0.0905909	0.00301757	0.02106	1344	16042
RAB11FIP1	0.0905447	0.00303249	0.0211387	1345	16041
LRP2	0.090541	0.00303371	0.0211387	1346	16040
PLEKHM3	0.0905314	0.00303683	0.021152	1347	16039
MIB1	0.0904868	0.00305132	0.0212444	1348	16038
MAP4K4	0.0904599	0.00306009	0.0212897	1349	16037
PLSCR5	0.0904103	0.00307635	0.0213776	1350	16036
ATP6V1G2	0.0904095	0.0030766	0.0213776	1351	16035
FREM3	0.0903708	0.00308932	0.0214374	1352	16034
EIF3M	0.0903683	0.00309014	0.0214374	1353	16033
TROAP	0.0903189	0.00310646	0.0215334	1354	16032
GORASP2	0.0902935	0.00311491	0.0215834	1355	16031
SAP130	0.0902875	0.0031169	0.0215885	1356	16030
SLAMF9	0.0902801	0.00311935	0.0215969	1357	16029
PSMA6	0.0901446	0.00316469	0.0218413	1358	16028
TRAPPC14	0.09014	0.00316624	0.0218433	1359	16027
GLS2	0.0901353	0.00316783	0.0218442	1360	16026
CDH22	0.090053	0.00319569	0.0219854	1361	16025
LRRC37B	0.090007	0.00321136	0.0220496	1362	16024
SNRNP200	0.0899871	0.00321817	0.0220789	1363	16023
SMG1	0.089979	0.00322094	0.0220891	1364	16022
YY2	0.089968	0.00331215	0.0225988	1365	16021
HLA-DQB1	0.0899137	0.00324335	0.0222341	1366	16020
NPAS3	0.0898891	0.00325183	0.0222766	1367	16019
MMS22L	0.0898883	0.00325211	0.0222766	1368	16018
CCKBR	0.089878	0.00325568	0.0222923	1369	16017
PI16	0.089862	0.00326119	0.0223212	1370	16016
DPY19L2	0.0898567	0.00326303	0.022325	1371	16015
ACTA2	0.0898467	0.00326652	0.0223313	1372	16014
PSMB2	0.0897886	0.0032867	0.0224516	1373	16013
CELA3A	0.089752	0.0032995	0.0225301	1374	16012
KDM5C	0.0897417	0.00339226	0.0230247	1375	16011
AIMP2	0.0897379	0.00330442	0.0225549	1376	16010
TMEM201	0.0896364	0.00334016	0.0227721	1377	16009
HELQ	0.0896219	0.00334528	0.022798	1378	16008
PCNP	0.0896078	0.00335029	0.0228165	1379	16007
DNAH7	0.0896069	0.00335062	0.0228165	1380	16006
STK40	0.0895812	0.00335975	0.0228608	1381	16005
SGO1	0.0895367	0.00337559	0.0229442	1382	16004
SOCS3	0.0895357	0.00337597	0.0229442	1383	16003
DSTYK	0.0895273	0.00337897	0.0229556	1384	16002
RIN3	0.0894896	0.00339246	0.0230247	1385	16001
ZKSCAN4	0.0894878	0.00339312	0.0230247	1386	16000
NDP	0.089479	0.00348746	0.0234998	1387	15999
TRIOBP	0.08942	0.00341752	0.0231558	1388	15998
FLRT2	0.0894193	0.00341776	0.0231558	1389	15997
DFFB	0.0894016	0.00342416	0.0231901	1390	15996
RBBP8	0.0893164	0.00345511	0.0233452	1391	15995
ACAP3	0.0892756	0.00347005	0.023437	1392	15994
ATG101	0.0892709	0.00347178	0.0234396	1393	15993
THUMPD1	0.0892537	0.00347807	0.0234638	1394	15992
CFDP1	0.0892437	0.00348175	0.0234796	1395	15991
KRT10	0.0892193	0.00349073	0.0235127	1396	15990
SLC16A2	0.0892076	0.00358833	0.024049	1397	15989
DESI1	0.0891346	0.00352204	0.0236961	1398	15988
SHISAL2B	0.0891025	0.00353396	0.0237671	1399	15987
LYZL4	0.0890581	0.00355053	0.0238693	1400	15986
MUCL1	0.0890388	0.00355779	0.0239088	1401	15985
CTXN1	0.0889959	0.00357387	0.0239891	1402	15984
MAN1A1	0.0889821	0.00357908	0.0240148	1403	15983
PCDHGA9	0.0889736	0.00358227	0.0240269	1404	15982
CALB1	0.0889533	0.00358994	0.0240505	1405	15981
PPP6R3	0.0889319	0.00359804	0.024084	1406	15980
NEUROD4	0.0888992	0.00361043	0.0241413	1407	15979
PRR32	0.088869	0.00371792	0.0246045	1408	15978
COG1	0.0888396	0.00363313	0.0242744	1409	15977
H2AC12	0.0888359	0.00363453	0.0242744	1410	15976
IFRD2	0.0888319	0.00363607	0.0242754	1411	15975
NIPSNAP3B	0.088824	0.0036391	0.0242794	1412	15974
SPACA9	0.0888225	0.00363967	0.0242794	1413	15973
TAPBP	0.0888185	0.00364117	0.0242794	1414	15972
PPP1R12B	0.0888157	0.00364226	0.0242794	1415	15971
CLDN1	0.0888045	0.00364654	0.0242986	1416	15970
NTSR2	0.0887909	0.00365178	0.0243149	1417	15969
LRATD1	0.0887138	0.00368144	0.0244792	1418	15968
C9orf24	0.0887128	0.00368186	0.0244792	1419	15967
DNAH1	0.0887122	0.00368209	0.0244792	1420	15966
HLA-F	0.0886957	0.00368846	0.0245103	1421	15965
SFXN5	0.0886928	0.00368959	0.0245103	1422	15964
KRT3	0.0886763	0.00369598	0.0245403	1423	15963
PTTG1	0.088647	0.00370736	0.0245898	1424	15962
SCGN	0.0886455	0.00370795	0.0245898	1425	15961
ZNF850	0.0886259	0.00371556	0.0245997	1426	15960
PLA2G4D	0.08851	0.00376101	0.0248613	1427	15959
CD160	0.0884991	0.00376531	0.0248802	1428	15958
PKDCC	0.0884895	0.00376908	0.0248957	1429	15957
CFB	0.0884594	0.00378096	0.0249552	1430	15956
LYPD6	0.0884519	0.00378395	0.0249655	1431	15955
IL15	0.0884392	0.003789	0.0249798	1432	15954
YWHAZ	0.088434	0.00379104	0.0249838	1433	15953
PDP1	0.0884064	0.00380201	0.02503	1434	15952
PEF1	0.0884055	0.00380237	0.02503	1435	15951
COPG1	0.0883857	0.00381027	0.0250725	1436	15950
DACT2	0.0883707	0.00381626	0.0251024	1437	15949
GPC4	0.0883616	0.00392008	0.0256494	1438	15948
JCHAIN	0.0883608	0.00382021	0.0251094	1439	15947
SERINC1	0.0883281	0.00383328	0.0251858	1440	15946
SLC25A18	0.0882806	0.0038524	0.0252923	1441	15945
BCKDHB	0.0881854	0.00389091	0.025497	1442	15944
C8orf88	0.0881693	0.00389745	0.0255206	1443	15943
CGRRF1	0.0880456	0.00394809	0.0257914	1444	15942
NEUROG1	0.088043	0.00394919	0.0257914	1445	15941
DNAJC15	0.0880328	0.00395337	0.025797	1446	15940
KRTAP1-1	0.0880302	0.00395444	0.025797	1447	15939
ARHGEF33	0.0880158	0.00396039	0.0258257	1448	15938
AHRR	0.0879811	0.00397474	0.0259096	1449	15937
GALK1	0.0879122	0.00400338	0.0260474	1450	15936
BRK1	0.0878278	0.0040387	0.0262451	1451	15935
LDHD	0.0877662	0.0040647	0.026397	1452	15934
WNT1	0.0877613	0.00406677	0.0264006	1453	15933
BEST3	0.0877424	0.00407476	0.0264426	1454	15932
FAM24B	0.0876998	0.00409285	0.0265501	1455	15931
GULP1	0.0876659	0.00410729	0.0266238	1456	15930
UGT2B28	0.0876556	0.00411171	0.0266426	1457	15929
GRXCR1	0.0876511	0.0041136	0.0266449	1458	15928
HARBI1	0.0875715	0.00414779	0.0268158	1459	15927
CBLN2	0.0875681	0.00414923	0.0268158	1460	15926
MDP1	0.0875287	0.00416625	0.0269073	1461	15925
MARK3	0.0875281	0.00416648	0.0269073	1462	15924
PSMD13	0.0874948	0.00418092	0.0269779	1463	15923
RNPS1	0.0874921	0.00418209	0.0269779	1464	15922
MED31	0.087487	0.00418432	0.0269823	1465	15921
SPATA17	0.0874785	0.00418801	0.0269861	1466	15920
SLC22A23	0.0874705	0.00419148	0.0269985	1467	15919
PTPN4	0.08738	0.004231	0.0272228	1468	15918
BAIAP3	0.0873534	0.00424266	0.0272877	1469	15917
DDIT4L	0.0873221	0.00425643	0.0273546	1470	15916
PTPRR	0.0872986	0.00426681	0.0274025	1471	15915
CHM	0.0872895	0.0043803	0.0279353	1472	15914
SLC17A3	0.0872399	0.00429282	0.0275492	1473	15913
UBQLN1	0.0871824	0.00431844	0.0276931	1474	15912
RNF135	0.0871683	0.00432475	0.0277234	1475	15911
MMP24	0.0871015	0.00435473	0.0278328	1476	15910
METTL15	0.0870893	0.00436022	0.0278433	1477	15909
MORN3	0.0870844	0.0043624	0.0278433	1478	15908
IFT57	0.0870389	0.00438297	0.0279421	1479	15907
HIRA	0.0870226	0.00439036	0.0279766	1480	15906
PCDHGA10	0.0869961	0.00440237	0.0280312	1481	15905
BCL9L	0.0869938	0.00440341	0.0280312	1482	15904
MS4A6E	0.0869221	0.00443613	0.0282119	1483	15903
ANKRD17	0.0869209	0.00443666	0.0282119	1484	15902
MAST1	0.0869168	0.00443855	0.0282136	1485	15901
DOK6	0.0868929	0.00444954	0.0282564	1486	15900
FBXW12	0.0868915	0.00445017	0.0282564	1487	15899
RNFT2	0.0868707	0.00445973	0.0282862	1488	15898
MYO18A	0.0868101	0.00448764	0.0284217	1489	15897
UTP3	0.0868029	0.00449101	0.0284327	1490	15896
ADGRB1	0.086799	0.0044928	0.0284337	1491	15895
PDCD6	0.0867914	0.0044963	0.0284455	1492	15894
INHBC	0.0867835	0.00449998	0.0284584	1493	15893
SLC9A3	0.0867773	0.00450287	0.0284663	1494	15892
GSPT1	0.0867525	0.00451438	0.0285184	1495	15891
ZNF780B	0.0867437	0.00451847	0.0285338	1496	15890
SLC17A2	0.0867375	0.00452136	0.0285417	1497	15889
DIRC1	0.086725	0.00452716	0.0285583	1498	15888
OAS2	0.0867242	0.00452756	0.0285583	1499	15887
XAB2	0.0867142	0.00453223	0.0285688	1500	15886
GPR39	0.0867041	0.00453691	0.0285793	1501	15885
TBC1D30	0.0867036	0.00453717	0.0285793	1502	15884
SLC39A7	0.0866697	0.00455304	0.0286688	1503	15883
ZCCHC12	0.0866673	0.00466931	0.029158	1504	15882
COG8	0.086646	0.00456412	0.0287178	1505	15881
ZNF562	0.0866207	0.00457605	0.0287564	1506	15880
SLC9C2	0.0866189	0.00457687	0.0287564	1507	15879
SRCIN1	0.0866115	0.00458035	0.0287678	1508	15878
PDZK1IP1	0.0865821	0.00459422	0.0288354	1509	15877
TTLL4	0.0865476	0.00461055	0.0289053	1510	15876
LRBA	0.0865271	0.00462026	0.0289557	1511	15875
TERF1	0.0865215	0.00462295	0.0289622	1512	15874
TPP2	0.0864701	0.00464741	0.0290719	1513	15873
EPHB3	0.0864306	0.00466629	0.029158	1514	15872
TRIM68	0.0863609	0.00469979	0.0293231	1515	15871
ARNT	0.0863422	0.00470883	0.0293521	1516	15870
HRK	0.0862595	0.00474896	0.029551	1517	15869
SLC15A3	0.0862589	0.00474924	0.029551	1518	15868
OSBPL6	0.0861946	0.00478061	0.0297037	1519	15867
KAT2A	0.0861797	0.00478791	0.029713	1520	15866
DDX39B	0.0861776	0.00478894	0.029713	1521	15865
CST3	0.0859731	0.0048902	0.0302656	1522	15864
DPH7	0.0859681	0.00489272	0.0302704	1523	15863
TSPAN8	0.0859523	0.00490062	0.0302938	1524	15862
TEF	0.085952	0.00490077	0.0302938	1525	15861
CFAP46	0.0859501	0.00490172	0.0302938	1526	15860
SLITRK4	0.085887	0.00505609	0.0310053	1527	15859
L1TD1	0.0858368	0.00495874	0.0305765	1528	15858
GCDH	0.0858112	0.00497175	0.0306286	1529	15857
EIF4B	0.0858017	0.00497656	0.0306474	1530	15856
KDM2B	0.0857982	0.00497834	0.0306475	1531	15855
WNT8B	0.0857442	0.00500584	0.0307949	1532	15854
H1-7	0.0857119	0.00502237	0.030864	1533	15853
DBF4	0.0856954	0.00503081	0.0309048	1534	15852
TNFRSF17	0.0856819	0.00503774	0.0309364	1535	15851
LRRC8E	0.0856727	0.00504245	0.0309466	1536	15850
COIL	0.0856717	0.00504296	0.0309466	1537	15849
KCNK13	0.0856602	0.00504887	0.030972	1538	15848
GSDMD	0.0856173	0.00507097	0.0310747	1539	15847
SMIM3	0.0856003	0.00507981	0.0311179	1540	15846
ARSI	0.0855724	0.00509423	0.0311742	1541	15845
PMAIP1	0.0855721	0.00509439	0.0311742	1542	15844
PAN2	0.0855661	0.00509752	0.0311824	1543	15843
KRT28	0.0855576	0.0051019	0.0311982	1544	15842
ZNF616	0.0855111	0.0051261	0.0313132	1545	15841
EPDR1	0.0854569	0.00515447	0.0314533	1546	15840
FOXN2	0.08543	0.00516857	0.0315172	1547	15839
THEM5	0.0853822	0.00519374	0.0316374	1548	15838
PTGER3	0.0853584	0.00520633	0.0316927	1549	15837
XPR1	0.0853505	0.0052105	0.0317061	1550	15836
CNOT3	0.0853272	0.00522283	0.03177	1551	15835
KCNMB4	0.0853238	0.00522465	0.03177	1552	15834
LCE3C	0.0853139	0.0052299	0.0317798	1553	15833
YY1	0.0852774	0.00524933	0.0318533	1554	15832
CCDC117	0.085236	0.0052714	0.0319537	1555	15831
NIPA2	0.0852229	0.00527841	0.031985	1556	15830
TMEM240	0.0852119	0.00528431	0.0320096	1557	15829
KIAA0100	0.0852075	0.00528667	0.0320128	1558	15828
PTGES2	0.0851848	0.0052989	0.0320757	1559	15827
SMIM7	0.0851595	0.00531249	0.0321238	1560	15826
SLC6A17	0.0851562	0.00531424	0.0321238	1561	15825
ANKRD54	0.0851344	0.00532601	0.0321838	1562	15824
DTX1	0.0850565	0.0053682	0.0323712	1563	15823
WDSUB1	0.0850515	0.00537095	0.0323765	1564	15822
HLA-C	0.0850418	0.00537621	0.032397	1565	15821
PFKFB1	0.0850358	0.00551082	0.0330023	1566	15820
DDB2	0.0850311	0.00538207	0.0324098	1567	15819
LY6G5B	0.0850075	0.00539495	0.0324762	1568	15818
TMEM212	0.0849918	0.00540348	0.0325163	1569	15817
TMCO4	0.0849351	0.00543459	0.0326583	1570	15816
TMEM223	0.0849288	0.00543809	0.032668	1571	15815
RHOD	0.0848677	0.00547179	0.0328251	1572	15814
ARCN1	0.0848464	0.00548354	0.0328842	1573	15813
DCTPP1	0.08483	0.00549266	0.0329276	1574	15812
LRRC10B	0.0847762	0.00552262	0.0330274	1575	15811
SCAI	0.0847638	0.00552949	0.0330572	1576	15810
KIF26A	0.0847415	0.005542	0.0330958	1577	15809
ASB8	0.0847371	0.00554446	0.0330958	1578	15808
PCDHAC1	0.0847353	0.00554548	0.0330958	1579	15807
DDHD1	0.0847213	0.00555329	0.0331311	1580	15806
SARS1	0.0846877	0.00557214	0.0332093	1581	15805
SCAND1	0.0845461	0.00565232	0.0336354	1582	15804
P3H1	0.0845409	0.00565524	0.0336354	1583	15803
TMEM128	0.0845327	0.00565992	0.0336517	1584	15802
AKAP14	0.084524	0.00580166	0.0342237	1585	15801
ZSCAN16	0.0845082	0.0056739	0.0337233	1586	15800
ZNF611	0.0844813	0.00568932	0.0337919	1587	15799
ZNF182	0.084476	0.00582959	0.0343038	1588	15798
PSPC1	0.0844728	0.00569418	0.0338077	1589	15797
SOX14	0.0844669	0.00569758	0.0338077	1590	15796
STAT2	0.0844029	0.00573438	0.0339862	1591	15795
LCT	0.0843965	0.00573811	0.0339862	1592	15794
FKBP7	0.0843837	0.00574549	0.0339862	1593	15793
RBMXL1	0.0843651	0.00575624	0.0340266	1594	15792
CLOCK	0.0843243	0.00577991	0.0341317	1595	15791
CCDC71L	0.0842876	0.00580128	0.0342237	1596	15790
CELA3B	0.0842773	0.00580731	0.0342237	1597	15789
PRPH	0.0842763	0.00580787	0.0342237	1598	15788
KLRC4	0.0842739	0.00580927	0.0342237	1599	15787
NFIC	0.0842473	0.00582484	0.0342922	1600	15786
TRMT61B	0.0842372	0.00583076	0.0343038	1601	15785
POU3F2	0.0842152	0.0058436	0.0343616	1602	15784
CLPTM1	0.0842136	0.00584457	0.0343616	1603	15783
FOXA2	0.0842103	0.0058465	0.0343616	1604	15782
SCNN1B	0.0841514	0.00588121	0.0345539	1605	15781
TAF8	0.0841399	0.00588798	0.0345819	1606	15780
PM20D2	0.0840952	0.00591447	0.0347023	1607	15779
BTN1A1	0.0840588	0.00593606	0.0347703	1608	15778
CDH19	0.0840519	0.0059402	0.0347829	1609	15777
LBX1	0.0840377	0.00594865	0.0348206	1610	15776
SBK1	0.0839919	0.00597601	0.0349517	1611	15775
CENPF	0.0839836	0.00598101	0.0349562	1612	15774
PSD4	0.0839767	0.00598512	0.0349635	1613	15773
DRC3	0.0839625	0.00599365	0.0349898	1614	15772
ZFP69B	0.0839588	0.00599586	0.0349909	1615	15771
DNAJC13	0.0839243	0.00601664	0.0351005	1616	15770
SERINC3	0.0839199	0.00601925	0.0351039	1617	15769
CLPX	0.0838999	0.00603133	0.0351626	1618	15768
HECW2	0.0838686	0.00605029	0.0352408	1619	15767
KCNC2	0.0838643	0.00605286	0.0352408	1620	15766
TAF7	0.0838547	0.00605869	0.0352629	1621	15765
B3GAT2	0.0838324	0.00607225	0.0353233	1622	15764
MAP2K2	0.0838309	0.00607314	0.0353233	1623	15763
COL24A1	0.0838099	0.00608594	0.0353741	1624	15762
SCTR	0.083791	0.00609746	0.0354292	1625	15761
PPP1R11	0.0837706	0.00610986	0.0354894	1626	15760
KIAA1109	0.0837312	0.00613396	0.0355819	1627	15759
GPR101	0.0837169	0.0062884	0.0361282	1628	15758
KLHL36	0.0837115	0.00614609	0.0356285	1629	15757
ITGB8	0.0836986	0.00615399	0.0356505	1630	15756
IRX5	0.0836921	0.00615803	0.035662	1631	15755
ZIC4	0.0836344	0.00619358	0.0357976	1632	15754
AARS1	0.0836208	0.00620204	0.0357976	1633	15753
TBX2	0.0836141	0.00620618	0.035803	1634	15752
ELMOD3	0.0836126	0.00620709	0.035803	1635	15751
FRZB	0.0836085	0.00620961	0.0358056	1636	15750
SPAG5	0.0835886	0.00622199	0.0358497	1637	15749
GOSR2	0.0835863	0.00622343	0.0358497	1638	15748
LTBP3	0.0835283	0.0062595	0.0360153	1639	15747
GASK1B	0.0835245	0.00626193	0.0360153	1640	15746
ATXN7L3B	0.0835223	0.00626326	0.0360153	1641	15745
NLRP14	0.0835111	0.00627031	0.0360361	1642	15744
PSAT1	0.0834678	0.00629738	0.0361325	1643	15743
ABHD15	0.0834636	0.00630004	0.036135	1644	15742
PLSCR1	0.0834604	0.00630208	0.036135	1645	15741
SULF1	0.0834571	0.00630415	0.036135	1646	15740
GNAS	0.0834291	0.00632174	0.036224	1647	15739
HS3ST5	0.0834241	0.00632491	0.0362302	1648	15738
UGT8	0.0833847	0.00634978	0.0363607	1649	15737
CCDC167	0.0833738	0.00635666	0.0363881	1650	15736
IQGAP2	0.083335	0.00638129	0.036517	1651	15735
ATP13A3	0.0833077	0.00639861	0.0366041	1652	15734
AGTR1	0.0832378	0.00644331	0.0368235	1653	15733
ZNF208	0.0832223	0.00645322	0.036868	1654	15732
ZNF506	0.0832044	0.00646473	0.0369157	1655	15731
GALNT11	0.0832016	0.00646654	0.0369157	1656	15730
TMEM233	0.0831994	0.00646795	0.0369157	1657	15729
ANKHD1	0.0831685	0.00648783	0.0369928	1658	15728
SRA1	0.0831457	0.00650257	0.0370558	1659	15727
TRIM61	0.0831448	0.00650316	0.0370558	1660	15726
UPP2	0.083099	0.00653277	0.0371272	1661	15725
PLIN3	0.0830954	0.00653509	0.0371283	1662	15724
KCNN1	0.0830708	0.00655111	0.0371835	1663	15723
P2RY12	0.083068	0.00655292	0.0371835	1664	15722
REC114	0.0830028	0.00659548	0.0373737	1665	15721
CIDEB	0.0829857	0.00660667	0.0374005	1666	15720
ERICH6	0.0829355	0.00663967	0.0375506	1667	15719
SAMD4A	0.0828918	0.00666849	0.0376768	1668	15718
HIKESHI	0.0828737	0.00668047	0.0376956	1669	15717
NME7	0.0828493	0.00669663	0.03775	1670	15716
ANAPC1	0.082797	0.00673142	0.0379092	1671	15715
PMCH	0.0827593	0.00675656	0.0380385	1672	15714
FYTTD1	0.0827414	0.00676853	0.0380935	1673	15713
DBI	0.0827302	0.00677602	0.0381233	1674	15712
MPP3	0.0827255	0.00677921	0.038129	1675	15711
TAS2R46	0.0826948	0.00679982	0.0382078	1676	15710
MRAS	0.0826629	0.00682131	0.0383038	1677	15709
PSMB1	0.0826327	0.00684169	0.038387	1678	15708
VPS4B	0.082622	0.00684891	0.0384091	1679	15707
SCML2	0.0825643	0.00704726	0.0392813	1680	15706
ZNF347	0.0823787	0.00701541	0.0391786	1681	15705
ACSS3	0.0823651	0.00702481	0.0391933	1682	15704
C12orf76	0.0823522	0.00703379	0.0392308	1683	15703
COG4	0.0822854	0.00708022	0.0394265	1684	15702
RNASE6	0.0822794	0.00708438	0.0394371	1685	15701
KCNH5	0.0822741	0.00708812	0.0394453	1686	15700
DST	0.0822376	0.0071136	0.0395744	1687	15699
TAS2R16	0.082204	0.00713722	0.0396677	1688	15698
GCNT1	0.0821937	0.00714445	0.0396952	1689	15697
MARVELD3	0.0821888	0.00714785	0.0397014	1690	15696
LMO4	0.0821139	0.00720075	0.0399442	1691	15695
DIAPH3	0.082094	0.00721483	0.0400095	1692	15694
AMFR	0.0820872	0.00721966	0.0400236	1693	15693
SOX8	0.0820732	0.00722961	0.0400532	1694	15692
ILK	0.0820243	0.0072644	0.0402074	1695	15691
PSRC1	0.081975	0.00729968	0.0403514	1696	15690
KCNJ3	0.0819669	0.00730547	0.0403705	1697	15689
TRIM38	0.0819236	0.00733661	0.0404783	1698	15688
DUSP16	0.0819153	0.00734258	0.0404983	1699	15687
ALKAL1	0.0818994	0.00735402	0.0405486	1700	15686
TCP1	0.0818692	0.00737586	0.0406561	1701	15685
COPS6	0.0818547	0.00738637	0.0406882	1702	15684
SLC47A2	0.0818253	0.00740771	0.0407449	1703	15683
USP18	0.0818198	0.0074117	0.0407449	1704	15682
ARPP19	0.0818125	0.00741702	0.0407449	1705	15681
WIF1	0.0818115	0.00741774	0.0407449	1706	15680
TM4SF4	0.0817909	0.00743272	0.0408013	1707	15679
MYO1F	0.0817675	0.00744974	0.0408432	1708	15678
RADX	0.0817419	0.0076379	0.0416776	1709	15677
ZFYVE21	0.081713	0.00748966	0.0410361	1710	15676
CHST7	0.0816863	0.00767942	0.0418264	1711	15675
MAP7D3	0.0816139	0.00773372	0.042029	1712	15674
GCA	0.0815949	0.00757668	0.0414346	1713	15673
KCNIP3	0.0815875	0.00758219	0.0414474	1714	15672
MAML3	0.0815823	0.00758605	0.0414474	1715	15671
ALB	0.0815684	0.00759634	0.0414899	1716	15670
TST	0.0815509	0.00760938	0.0415481	1717	15669
ARRDC3	0.0815258	0.00762807	0.0416371	1718	15668
SVOPL	0.081483	0.00766001	0.0417459	1719	15667
PDGFC	0.081453	0.00768252	0.0418292	1720	15666
KRTAP15-1	0.0814477	0.00768649	0.0418377	1721	15665
PHF12	0.0814319	0.00769834	0.041876	1722	15664
BARX1	0.0814202	0.00770714	0.0419036	1723	15663
AFF3	0.0814188	0.00770824	0.0419036	1724	15662
CELSR2	0.0813671	0.00774719	0.042089	1725	15661
DMBT1	0.081356	0.00775561	0.0421216	1726	15660
SNUPN	0.0813417	0.0077664	0.042167	1727	15659
HCRT	0.0813285	0.00777643	0.0422083	1728	15658
MARCKS	0.0813026	0.00779609	0.0422886	1729	15657
CDC14A	0.0812744	0.00781756	0.0423786	1730	15656
ASIC4	0.0812362	0.00784673	0.0425235	1731	15655
PILRA	0.0812277	0.00785325	0.0425456	1732	15654
TNNC2	0.0812174	0.00786109	0.0425551	1733	15653
PTCD2	0.0812104	0.00786646	0.0425641	1734	15652
HOXA6	0.0811707	0.00789694	0.0426626	1735	15651
CCSAP	0.0811541	0.00790972	0.0427051	1736	15650
CDR1	0.0811497	0.00809026	0.0434908	1737	15649
GAB3	0.0811341	0.00810245	0.0435172	1738	15648
AACS	0.0810918	0.00795783	0.0428983	1739	15647
VSTM2L	0.0810604	0.00798217	0.0430032	1740	15646
NRG3	0.0810603	0.00798225	0.0430032	1741	15645
CD99L2	0.0810275	0.00818655	0.0437379	1742	15644
ARPC5	0.080992	0.00803549	0.0432498	1743	15643
LOXL4	0.0809831	0.00804238	0.0432735	1744	15642
FMO1	0.0809458	0.00807163	0.0434041	1745	15641
IRF1	0.080918	0.00809344	0.0434944	1746	15640
EXTL2	0.0809063	0.00810268	0.0435172	1747	15639
CITED4	0.0808929	0.00811319	0.0435602	1748	15638
ABCD4	0.0808731	0.00812879	0.0435901	1749	15637
THAP3	0.0808554	0.00814275	0.043638	1750	15636
STRN3	0.0808477	0.0081489	0.0436432	1751	15635
GGT1	0.0808459	0.00815029	0.0436432	1752	15634
POU6F2	0.0808397	0.00815521	0.0436432	1753	15633
NDUFA4L2	0.0808326	0.00816085	0.0436543	1754	15632
TRNP1	0.0808247	0.00816711	0.0436743	1755	15631
MED1	0.0808046	0.00818305	0.0437334	1756	15630
DTX3L	0.0808044	0.00818319	0.0437334	1757	15629
MDGA2	0.0807934	0.00819193	0.0437532	1758	15628
TEAD4	0.0807061	0.00826153	0.0440135	1759	15627
GPR6	0.080661	0.00829777	0.0441557	1760	15626
DCST2	0.0806206	0.00833025	0.0442743	1761	15625
IFI44L	0.080601	0.0083461	0.044345	1762	15624
DEFB127	0.0805609	0.00837854	0.0445038	1763	15623
RASL10A	0.0805539	0.00838419	0.0445108	1764	15622
SYT1	0.0805483	0.00838873	0.0445108	1765	15621
ALDH6A1	0.0805465	0.00839024	0.0445108	1766	15620
UTS2B	0.0805435	0.00839266	0.0445108	1767	15619
SIKE1	0.0805112	0.00841891	0.0446092	1768	15618
UBE2QL1	0.0805021	0.00842634	0.0446349	1769	15617
NAGS	0.0804606	0.00846023	0.0447599	1770	15616
MAK	0.0804515	0.00846766	0.0447856	1771	15615
ESR2	0.0804455	0.00847258	0.0447934	1772	15614
NR3C2	0.0804434	0.00847428	0.0447934	1773	15613
SDK1	0.0804151	0.00849752	0.0449026	1774	15612
TTC9	0.0803215	0.00857471	0.0452554	1775	15611
BAZ2B	0.0802796	0.00860942	0.0454153	1776	15610
ESRRA	0.0802786	0.00861022	0.0454153	1777	15609
TNFRSF12A	0.0802618	0.00862426	0.0454617	1778	15608
MMP25	0.0802468	0.00863668	0.0454996	1779	15607
DEXI	0.0802234	0.00865619	0.0455748	1780	15606
TMEM82	0.0802041	0.00867235	0.045646	1781	15605
GALNT12	0.0801206	0.00874238	0.0459451	1782	15604
KRTAP5-9	0.0801104	0.00875102	0.0459623	1783	15603
ATP2C1	0.0801073	0.00875359	0.0459623	1784	15602
CALU	0.080046	0.00880542	0.0461684	1785	15601
HSPG2	0.0799702	0.00886986	0.0464605	1786	15600
ZNF695	0.0799635	0.00887558	0.0464765	1787	15599
FGGY	0.0799354	0.00889961	0.0465602	1788	15598
REPIN1	0.0799266	0.00890718	0.0465803	1789	15597
FGFBP3	0.0799136	0.00891826	0.0466158	1790	15596
IFNA5	0.0798974	0.00893221	0.0466466	1791	15595
SMO	0.079839	0.00898245	0.0468808	1792	15594
VWA8	0.0798359	0.00898515	0.0468808	1793	15593
RAPH1	0.0798279	0.00899201	0.0469025	1794	15592
PLCE1	0.0798211	0.00899794	0.0469194	1795	15591
EIF4EBP2	0.0798015	0.00901486	0.0469869	1796	15590
PMPCB	0.0797998	0.00901629	0.0469869	1797	15589
FNDC11	0.0797697	0.00904246	0.0471091	1798	15588
BLCAP	0.0797561	0.00905426	0.0471565	1799	15587
NADK	0.0797404	0.00906792	0.0471994	1800	15586
FAM135B	0.0797351	0.00907248	0.0472089	1801	15585
SLC35E2B	0.0797061	0.00909781	0.0473266	1802	15584
PA2G4	0.0796923	0.00910979	0.0473605	1803	15583
CPA4	0.0796608	0.00913736	0.0474471	1804	15582
GRIA4	0.0796564	0.00914124	0.0474531	1805	15581
TMEM59	0.0796314	0.00916317	0.0475527	1806	15580
CCDC160	0.0796213	0.0093703	0.0483965	1807	15579
GH2	0.0795698	0.00921743	0.0478058	1808	15578
ACOT6	0.0795543	0.00923114	0.0478626	1809	15577
MMP11	0.0795313	0.00925146	0.047943	1810	15576
ADIPOQ	0.0795305	0.00925215	0.047943	1811	15575
SPIN4	0.0795128	0.00946763	0.0488267	1812	15574
MRM1	0.0794779	0.00929884	0.0481419	1813	15573
LDOC1	0.0794657	0.00951017	0.0489734	1814	15572
CENPT	0.0794379	0.00933451	0.0482854	1815	15571
DCAF4	0.0794337	0.00933823	0.0482883	1816	15570
NAV1	0.0794209	0.0093497	0.0483188	1817	15569
RBFOX1	0.0793234	0.00943723	0.0487277	1818	15568
BRSK2	0.0793091	0.00945014	0.0487654	1819	15567
ADRA2C	0.0792991	0.00945921	0.0487977	1820	15566
HOMER3	0.0792762	0.0094799	0.0488755	1821	15565
FBXO15	0.0792493	0.0095043	0.0489577	1822	15564
TNXB	0.0792248	0.00952653	0.0490141	1823	15563
PRKAR1A	0.0791818	0.00956571	0.049167	1824	15562
ASS1	0.0791754	0.00957155	0.049167	1825	15561
RAC1	0.0791736	0.00957316	0.049167	1826	15560
RAD51AP2	0.0791557	0.00958954	0.0492363	1827	15559
VDAC1	0.079135	0.00960847	0.049319	1828	15558
TUBGCP2	0.0791318	0.00961142	0.0493191	1829	15557
LTBP1	0.0791288	0.00961418	0.0493191	1830	15556
SKA2	0.0791227	0.00961976	0.0493332	1831	15555
RSRC1	0.0791007	0.00963999	0.0493728	1832	15554
HABP4	0.079092	0.00964794	0.0493771	1833	15553
KIF2C	0.0790917	0.0096482	0.0493771	1834	15552
FAM83D	0.0790673	0.00967067	0.0494484	1835	15551
PAPPA	0.0790626	0.009675	0.049456	1836	15550
DNAJC5B	0.0790588	0.00967855	0.0494596	1837	15549
POC1B	0.0790284	0.00970659	0.0495738	1838	15548
C1orf43	0.0789754	0.00975571	0.0497556	1839	15547
CATSPER3	0.0789745	0.00975651	0.0497556	1840	15546
HMCN1	0.0789584	0.00977144	0.0498172	1841	15545
MAT2A	0.0789526	0.0097769	0.0498186	1842	15544
SCAF11	0.0789488	0.00978037	0.0498186	1843	15543
ADGRV1	0.0789458	0.00978319	0.0498186	1844	15542
C7orf61	0.0789208	0.00980647	0.0499225	1845	15541
MICA	0.0788582	0.00986504	0.0501493	1846	15540
RNASE13	0.0788578	0.00986544	0.0501493	1847	15539
TGFB3	0.0788431	0.00987927	0.0501829	1848	15538
ZNF728	0.0788415	0.0098807	0.0501829	1849	15537
NAA11	0.0788346	0.00988723	0.0502014	1850	15536
SERPIND1	0.0787912	0.00992804	0.0503791	1851	15535
AP1AR	0.0787506	0.0099664	0.0505148	1852	15534
ABCC10	0.0787389	0.00997755	0.0505419	1853	15533
CCL1	0.0787327	0.00998344	0.050557	1854	15532
ANKRD13C	0.0787285	0.00998734	0.0505605	1855	15531
DHRS7B	0.078698	0.0100163	0.0506515	1856	15530
TMIGD3	0.0786772	0.0100361	0.0507118	1857	15529
KIF22	0.0786759	0.0100373	0.0507118	1858	15528
TMCO1	0.0786654	0.0100474	0.0507331	1859	15527
UBQLN2	0.078664	0.0102611	0.0514244	1860	15526
PANK2	0.0786527	0.0100595	0.0507796	1861	15525
DHX57	0.0786268	0.0100843	0.0508602	1862	15524
PIK3CB	0.0785951	0.0101145	0.050998	1863	15523
PSMC4	0.0785918	0.0101178	0.0509996	1864	15522
ASTL	0.0785529	0.0101552	0.0511732	1865	15521
ACADS	0.0785457	0.0101621	0.0511932	1866	15520
RAB6B	0.0785335	0.0101739	0.0512143	1867	15519
DCX	0.0785211	0.0104003	0.0518674	1868	15518
CCL5	0.0785131	0.0101935	0.0512624	1869	15517
CISH	0.0784993	0.0102069	0.0513147	1870	15516
PNKD	0.0784846	0.0102211	0.0513468	1871	15515
PBOV1	0.0784669	0.0102382	0.0513533	1872	15514
KIF20A	0.0784638	0.0102412	0.0513539	1873	15513
DHRS4L2	0.0784432	0.0102612	0.0514244	1874	15512
COG6	0.0784314	0.0102726	0.0514644	1875	15511
AREL1	0.0784289	0.0102751	0.0514644	1876	15510
LDLRAD3	0.0783942	0.0103088	0.0515739	1877	15509
EXOSC3	0.07838	0.0103228	0.0516146	1878	15508
LRRC15	0.0783556	0.0103466	0.051718	1879	15507
DAPK1	0.0783426	0.0103593	0.0517669	1880	15506
ZNF785	0.0783312	0.0103705	0.051777	1881	15505
SERINC4	0.0783252	0.0103764	0.0517778	1882	15504
CDH26	0.0782973	0.0104038	0.0518697	1883	15503
GPR84	0.0782646	0.0104359	0.0519806	1884	15502
DGKE	0.0782324	0.0104678	0.0520844	1885	15501
TRIM6	0.0782175	0.0104825	0.0521427	1886	15500
RILPL1	0.0781575	0.010542	0.0523884	1887	15499
SRPK2	0.0781376	0.0105619	0.0524323	1888	15498
GPR26	0.0781316	0.0105678	0.052447	1889	15497
KIAA1549	0.0781148	0.0105846	0.0525152	1890	15496
CTNNB1	0.0780834	0.010616	0.0526557	1891	15495
FBXO4	0.0780694	0.01063	0.0526805	1892	15494
MATK	0.0780579	0.0106415	0.0527074	1893	15493
HSD17B4	0.0780579	0.0106415	0.0527074	1894	15492
HES2	0.0780522	0.0106473	0.052708	1895	15491
INS	0.0780449	0.0106546	0.0527269	1896	15490
MAMDC4	0.0780389	0.0106606	0.0527418	1897	15489
IPO5	0.0780178	0.0106818	0.0528318	1898	15488
CCDC107	0.0779918	0.0107081	0.0529012	1899	15487
APBA1	0.0779794	0.0107206	0.0529481	1900	15486
SH2D1A	0.0779402	0.0109838	0.0538353	1901	15485
TOPBP1	0.0779384	0.010762	0.0531226	1902	15484
CHMP6	0.0779217	0.010779	0.053189	1903	15483
DOK5	0.0779106	0.0107902	0.0532164	1904	15482
BMP5	0.0778753	0.0108261	0.0533612	1905	15481
MOBP	0.0778727	0.0108288	0.0533612	1906	15480
ST6GALNAC5	0.0778418	0.0108603	0.0534864	1907	15479
GPR88	0.0778174	0.0108853	0.0535586	1908	15478
UCK1	0.0777954	0.0109078	0.0535987	1909	15477
C6orf52	0.0777898	0.0109136	0.0536118	1910	15476
MED20	0.0777848	0.0109187	0.0536217	1911	15475
OSTN	0.0777751	0.0109287	0.0536403	1912	15474
CT47B1	0.0777717	0.0111584	0.0544759	1913	15473
ALG1L	0.0777674	0.0109366	0.0536403	1914	15472
GFPT2	0.0777669	0.0109371	0.0536403	1915	15471
PHIP	0.0777661	0.0109379	0.0536403	1916	15470
TMEM117	0.0777605	0.0109436	0.0536534	1917	15469
ARL13A	0.0777434	0.0111879	0.0545894	1918	15468
HK2	0.0776781	0.0110286	0.0539941	1919	15467
C7orf57	0.0776528	0.0110549	0.0541075	1920	15466
VPS37C	0.0776278	0.0110809	0.0542041	1921	15465
NT5C2	0.0776049	0.0111047	0.0543053	1922	15464
IFNG	0.0775917	0.0111185	0.0543328	1923	15463
HDAC9	0.0775782	0.0111326	0.0543806	1924	15462
ERBB2	0.0775621	0.0111494	0.0544472	1925	15461
SCRT1	0.0775445	0.0111679	0.0545068	1926	15460
NKX2-1	0.0774937	0.0112211	0.0547207	1927	15459
CS	0.0774665	0.0112498	0.0548144	1928	15458
SRSF2	0.0774107	0.0113087	0.0550705	1929	15457
RAB4B	0.0773976	0.0113226	0.0551227	1930	15456
ZNF468	0.0773852	0.0113358	0.0551714	1931	15455
GREM2	0.0773054	0.0114207	0.0554297	1932	15454
PLS3	0.0773007	0.0116596	0.0561503	1933	15453
TRIB2	0.0772996	0.0114269	0.0554442	1934	15452
DDX23	0.0772956	0.0114312	0.0554495	1935	15451
AMPD3	0.0772752	0.011453	0.0554775	1936	15450
IFIH1	0.0772693	0.0114593	0.0554775	1937	15449
ILRUN	0.0772655	0.0114634	0.0554819	1938	15448
METTL26	0.077228	0.0115036	0.0556301	1939	15447
TMX4	0.0772135	0.0115192	0.0556902	1940	15446
NFE2L2	0.077184	0.011551	0.0558284	1941	15445
TDRD7	0.0771598	0.0115771	0.0559229	1942	15444
DTX2	0.077157	0.0115802	0.0559229	1943	15443
LRRC32	0.0771456	0.0115925	0.0559665	1944	15442
CDC40	0.0771399	0.0115986	0.0559703	1945	15441
PUDP	0.0771364	0.0118391	0.0566848	1946	15440
SRD5A3	0.077104	0.0116377	0.0560966	1947	15439
CBR4	0.0771029	0.0116388	0.0560966	1948	15438
ANKRD53	0.077097	0.0116453	0.0561122	1949	15437
GLIPR1L2	0.0770929	0.0116497	0.0561179	1950	15436
RAB33A	0.0770754	0.0119063	0.0568968	1951	15435
DENND4B	0.0770655	0.0116795	0.0562305	1952	15434
HYI	0.077062	0.0116833	0.0562333	1953	15433
SNRPB2	0.0770569	0.0116888	0.0562443	1954	15432
PIGS	0.077041	0.0117062	0.0563015	1955	15431
STK10	0.0770177	0.0117316	0.0563803	1956	15430
TYW5	0.0770148	0.0117349	0.0563803	1957	15429
ZNF800	0.0770073	0.011743	0.0563803	1958	15428
SLC2A12	0.0770039	0.0117468	0.0563803	1959	15427
CKAP5	0.0770004	0.0117506	0.0563803	1960	15426
GRINA	0.0769984	0.0117528	0.0563803	1961	15425
KRT83	0.0769677	0.0117865	0.0565266	1962	15424
CPLANE1	0.0769498	0.0118061	0.0565828	1963	15423
ALG12	0.0769452	0.0118113	0.0565828	1964	15422
CDH15	0.0769408	0.0118161	0.0565904	1965	15421
NR1H3	0.0769031	0.0118576	0.0567237	1966	15420
IMPDH1	0.0768752	0.0118885	0.0568431	1967	15419
RAG1	0.0768682	0.0118962	0.0568642	1968	15418
ENPP4	0.0768534	0.0119126	0.0569115	1969	15417
TXNDC8	0.0768273	0.0119416	0.057003	1970	15416
GCFC2	0.0767998	0.0119722	0.0571019	1971	15415
MGST2	0.0767528	0.0120246	0.0573048	1972	15414
NCK2	0.0767397	0.0120393	0.057359	1973	15413
ARHGEF9	0.0767373	0.0122852	0.0583545	1974	15412
SEMA5B	0.0766493	0.0121409	0.0578113	1975	15411
BCAS2	0.0765756	0.0122242	0.0581762	1976	15410
TSPAN14	0.0765686	0.0122322	0.058185	1977	15409
PPP1CC	0.0765681	0.0122327	0.058185	1978	15408
TMEM178A	0.0765595	0.0122425	0.0582155	1979	15407
FBXL18	0.0765508	0.0122524	0.0582464	1980	15406
PLP1	0.0765277	0.0125254	0.0591959	1981	15405
DKK2	0.0765128	0.0122957	0.0583885	1982	15404
TBC1D32	0.0764978	0.0123127	0.0584376	1983	15403
TM2D1	0.0764848	0.0123275	0.0584869	1984	15402
PODXL	0.0764049	0.0124192	0.0588787	1985	15401
RAC3	0.0763949	0.0124307	0.0589171	1986	15400
PPP1R14C	0.0763835	0.0124438	0.0589471	1987	15399
ARIH1	0.0763646	0.0124656	0.0590181	1988	15398
LTB4R2	0.0763449	0.0124884	0.0591101	1989	15397
HES3	0.0763335	0.0125016	0.0591562	1990	15396
RHBDF1	0.0763163	0.0125215	0.0591959	1991	15395
MLNR	0.0762831	0.01256	0.0593359	1992	15394
IL2RG	0.0762453	0.0128556	0.0602583	1993	15393
RHPN1	0.0762217	0.0126315	0.0595927	1994	15392
ADGRE2	0.0762099	0.0126454	0.0596418	1995	15391
C14orf39	0.0762055	0.0126505	0.0596499	1996	15390
ID4	0.0761857	0.0126737	0.0597267	1997	15389
FNDC10	0.0761667	0.0126959	0.0597829	1998	15388
[truncated: 15,387 more rows]

## Sheet: C. CDK3
Genome-wide gene effect correlations for CDK3
Gene name	Spearman rho	pval	Adjusted pval	Positive Rank	Inverse Rank
ADAM11	0.39029	0	0	1	17385
SMIM6	0.376904	0	0	2	17384
SHLD2	0.347652	0	0	3	17383
LCE1B	0.341722	0	0	4	17382
FTMT	0.341113	0	0	5	17381
RARS1	0.338528	0	0	6	17380
UTP14A	0.336841	0	0	7	17379
TTK	0.331637	0	0	8	17378
CUEDC1	0.331604	0	0	9	17377
SLC35G6	0.327345	0	0	10	17376
LCE2A	0.327344	0	0	11	17375
UGT2B7	0.32652	0	0	12	17374
VN1R4	0.324851	0	0	13	17373
YPEL2	0.324709	0	0	14	17372
CPQ	0.32092	0	0	15	17371
POLR1B	0.320733	0	0	16	17370
UFC1	0.320237	0	0	17	17369
RHBDF2	0.320158	0	0	18	17368
KRT15	0.319099	0	0	19	17367
ZBED6	0.317299	0	0	20	17366
UTP6	0.316154	0	0	21	17365
TMEM74B	0.314237	0	0	22	17364
PSMA4	0.311857	0	0	23	17363
LSM5	0.311347	0	0	24	17362
SET	0.310784	0	0	25	17361
USP17L10	0.305106	0	0	26	17360
ACP3	0.303778	0	0	27	17359
MIS12	0.30178	0	0	28	17358
ERICH5	0.30145	0	0	29	17357
RIPK3	0.299286	0	0	30	17356
ELOC	0.298184	0	0	31	17355
NEUROD2	0.298026	0	0	32	17354
SMC6	0.297072	0	0	33	17353
KRTAP10-11	0.295762	0	0	34	17352
CENPL	0.294642	0	0	35	17351
SRP68	0.294102	0	0	36	17350
SKP1	0.29338	0	0	37	17349
NGDN	0.292741	0	0	38	17348
NPM1	0.292495	0	0	39	17347
UGT3A2	0.29168	0	0	40	17346
MIX23	0.291467	0	0	41	17345
CMPK2	0.291284	0	0	42	17344
BMP4	0.291146	0	0	43	17343
PMEL	0.290111	0	0	44	17342
CACNG5	0.289686	0	0	45	17341
PLAC8	0.289301	0	0	46	17340
RPF2	0.287746	0	0	47	17339
TPRKB	0.286003	0	0	48	17338
PPP1R26	0.283622	0	0	49	17337
ZNF679	0.28237	0	0	50	17336
RPL35A	0.281967	0	0	51	17335
DNAI2	0.281687	0	0	52	17334
ATP6V1C1	0.280205	0	0	53	17333
SPDYE1	0.279965	0	0	54	17332
BTF3	0.277732	0	0	55	17331
CAPZA1	0.277562	0	0	56	17330
SOCS5	0.276396	0	0	57	17329
PGGT1B	0.275048	0	0	58	17328
USP39	0.274686	0	0	59	17327
YBX3	0.274622	0	0	60	17326
CADM4	0.274326	0	0	61	17325
ZNF285	0.273718	0	0	62	17324
SLC25A25	0.273243	0	0	63	17323
MAD2L1	0.271908	0	0	64	17322
ELN	0.271739	0	0	65	17321
KRT23	0.269527	0	0	66	17320
RAP1B	0.268569	0	0	67	17319
FRG2C	0.26848	0	0	68	17318
PDCL3	0.268138	0	0	69	17317
PPDPF	0.266827	0	0	70	17316
UVRAG	0.266699	0	0	71	17315
RRP1	0.266522	0	0	72	17314
HAUS2	0.266507	0	0	73	17313
CYTH1	0.265554	0	0	74	17312
OCM2	0.265423	0	0	75	17311
LIN52	0.26444	0	0	76	17310
THAP5	0.264232	0	0	77	17309
OPRPN	0.264078	0	0	78	17308
DGKI	0.263878	0	0	79	17307
ITGAD	0.263782	0	0	80	17306
TMEM119	0.263208	0	0	81	17305
CCL17	0.262764	0	0	82	17304
TAF2	0.262501	0	0	83	17303
CXCL6	0.26249	0	0	84	17302
UGT3A1	0.262488	0	0	85	17301
PCBP3	0.262421	0	0	86	17300
RABGGTB	0.262324	0	0	87	17299
ZNF737	0.262235	0	0	88	17298
NARS1	0.262025	0	0	89	17297
MAP2	0.261988	0	0	90	17296
ISY1	0.261792	0	0	91	17295
PMP2	0.260693	0	0	92	17294
ZNF546	0.260524	0	0	93	17293
SRP54	0.260404	0	0	94	17292
CENPN	0.26034	0	0	95	17291
RFFL	0.26033	0	0	96	17290
C9orf57	0.260234	0	0	97	17289
KIF2B	0.259407	0	0	98	17288
DDX54	0.259374	0	0	99	17287
CCT8	0.257723	0	0	100	17286
WNT3	0.257269	0	0	101	17285
GAPDH	0.257203	0	0	102	17284
ANKFN1	0.25716	0	0	103	17283
GRK7	0.256983	0	0	104	17282
LARS1	0.256282	0	0	105	17281
ATAD5	0.254639	0	0	106	17280
WDR12	0.254057	0	0	107	17279
HSF5	0.253567	0	0	108	17278
PSMB7	0.253292	0	0	109	17277
SYT14	0.253272	0	0	110	17276
MTFR1	0.253157	0	0	111	17275
BPIFA2	0.253032	0	0	112	17274
DDX10	0.252087	0	0	113	17273
RPS15	0.251912	0	0	114	17272
AURKB	0.251886	0	0	115	17271
NELFCD	0.251652	0	0	116	17270
GHRH	0.251553	0	0	117	17269
ARID3A	0.250756	0	0	118	17268
SLC26A11	0.250623	0	0	119	17267
EFCAB5	0.250585	0	0	120	17266
WDR33	0.249799	0	0	121	17265
MAPT	0.249285	0	0	122	17264
OAZ3	0.24924	0	0	123	17263
TCEA3	0.248917	0	0	124	17262
PTPN1	0.248661	0	0	125	17261
OCM	0.248647	0	0	126	17260
RPL18	0.248557	0	0	127	17259
XPO1	0.248438	0	0	128	17258
ORC2	0.247887	2.22045e-16	2.27073e-14	129	17257
CPN2	0.247812	2.22045e-16	2.27073e-14	130	17256
ABCA6	0.247334	2.22045e-16	2.27073e-14	131	17255
SUPT4H1	0.247055	2.22045e-16	2.27073e-14	132	17254
CALM1	0.246517	4.44089e-16	4.1286e-14	133	17253
ABCE1	0.246096	4.44089e-16	4.1286e-14	134	17252
GLYATL2	0.245838	4.44089e-16	4.1286e-14	135	17251
KIAA1755	0.245526	4.44089e-16	4.1286e-14	136	17250
GSDMA	0.245196	4.44089e-16	4.1286e-14	137	17249
TIMM9	0.245143	4.44089e-16	4.1286e-14	138	17248
CCL7	0.245131	4.44089e-16	4.1286e-14	139	17247
IPO11	0.245102	4.44089e-16	4.1286e-14	140	17246
POR	0.244544	4.44089e-16	4.1286e-14	141	17245
PSMA2	0.244072	4.44089e-16	4.1286e-14	142	17244
CHMP3	0.24365	6.66134e-16	6.09512e-14	143	17243
CLIC6	0.243211	6.66134e-16	6.09512e-14	144	17242
HNRNPA3	0.242871	8.88178e-16	7.83806e-14	145	17241
SAMD7	0.242792	8.88178e-16	7.83806e-14	146	17240
PROKR1	0.242439	8.88178e-16	7.83806e-14	147	17239
C18orf21	0.242069	8.88178e-16	7.83806e-14	148	17238
SLC50A1	0.241662	1.11022e-15	9.69911e-14	149	17237
TAF1A	0.241653	1.11022e-15	9.69911e-14	150	17236
SPINT4	0.241332	1.33227e-15	1.12983e-13	151	17235
SAMD9	0.241248	1.33227e-15	1.12983e-13	152	17234
BPI	0.241209	1.33227e-15	1.12983e-13	153	17233
BDKRB1	0.241154	1.33227e-15	1.12983e-13	154	17232
DCTN1	0.240275	1.77636e-15	1.47761e-13	155	17231
LSM10	0.240155	1.77636e-15	1.47761e-13	156	17230
PES1	0.23985	1.77636e-15	1.47761e-13	157	17229
PDYN	0.239432	1.9984e-15	1.65439e-13	158	17228
RAD52	0.239392	2.22045e-15	1.78715e-13	159	17227
ARMC12	0.239309	2.22045e-15	1.78715e-13	160	17226
CEBPA	0.23906	2.22045e-15	1.78715e-13	161	17225
PDCL2	0.238596	2.66454e-15	2.09606e-13	162	17224
SF3B6	0.238574	2.66454e-15	2.09606e-13	163	17223
TOP1	0.238554	2.66454e-15	2.09606e-13	164	17222
SFXN2	0.237896	3.10862e-15	2.41265e-13	165	17221
MAN1C1	0.237621	3.33067e-15	2.5735e-13	166	17220
ZFP82	0.237155	3.77476e-15	2.90372e-13	167	17219
MTERF1	0.237091	3.9968e-15	3.04756e-13	168	17218
GGPS1	0.236849	3.9968e-15	3.04756e-13	169	17217
PCNP	0.236426	4.66294e-15	3.53996e-13	170	17216
RILPL2	0.236329	4.88498e-15	3.67642e-13	171	17215
MSL3	0.236089	6.21725e-15	4.48493e-13	172	17214
RPL39L	0.236083	5.10703e-15	3.82697e-13	173	17213
EIF2B1	0.23603	5.32907e-15	3.92567e-13	174	17212
ICAM2	0.235923	5.32907e-15	3.92567e-13	175	17211
MCRIP1	0.23567	5.77316e-15	4.23487e-13	176	17210
RAB40B	0.235448	6.21725e-15	4.48493e-13	177	17209
SLC25A2	0.235356	6.21725e-15	4.48493e-13	178	17208
KRT13	0.234835	7.10543e-15	5.10446e-13	179	17207
WFDC6	0.234169	8.43769e-15	6.01186e-13	180	17206
PRR9	0.233727	9.76996e-15	6.84882e-13	181	17205
MRPS36	0.233438	1.04361e-14	7.25726e-13	182	17204
MOB4	0.232994	1.17684e-14	8.11877e-13	183	17203
BPIFA3	0.232779	1.24345e-14	8.51078e-13	184	17202
DNAJC2	0.232697	1.26565e-14	8.62878e-13	185	17201
GIMAP6	0.232476	1.33227e-14	9.04745e-13	186	17200
MYL12A	0.232453	1.35447e-14	9.16245e-13	187	17199
AK1	0.232261	1.42109e-14	9.5758e-13	188	17198
FARP1	0.232063	1.5099e-14	1.00573e-12	189	17197
CPLX2	0.231443	1.77636e-14	1.17422e-12	190	17196
DDX52	0.230853	2.08722e-14	1.36415e-12	191	17195
ORC3	0.230605	2.22045e-14	1.42972e-12	192	17194
VPS16	0.23044	2.30926e-14	1.48142e-12	193	17193
PCDHB12	0.230089	2.53131e-14	1.61197e-12	194	17192
ORC5	0.230018	2.57572e-14	1.63426e-12	195	17191
DPPA3	0.229315	3.10862e-14	1.9581e-12	196	17190
CCDC106	0.229133	3.26406e-14	2.04121e-12	197	17189
STAT6	0.229129	3.26406e-14	2.04121e-12	198	17188
TCTN3	0.228634	3.73035e-14	2.31615e-12	199	17187
AKAP1	0.228433	3.90799e-14	2.4178e-12	200	17186
ZNF71	0.228036	4.35207e-14	2.67353e-12	201	17185
ZCCHC2	0.227977	4.39648e-14	2.6913e-12	202	17184
TMTC1	0.227851	4.57412e-14	2.79021e-12	203	17183
HADHA	0.227636	4.81837e-14	2.92893e-12	204	17182
OTOP3	0.227618	4.84057e-14	2.93217e-12	205	17181
CHST1	0.226998	5.68434e-14	3.40766e-12	206	17180
CA10	0.22696	5.75096e-14	3.43575e-12	207	17179
MED4	0.226747	6.08402e-14	3.62229e-12	208	17178
FAM91A1	0.226581	6.35048e-14	3.76802e-12	209	17177
ZNF341	0.226546	6.39488e-14	3.78146e-12	210	17176
USHBP1	0.226508	6.4615e-14	3.8079e-12	211	17175
C16orf90	0.226371	6.70575e-14	3.93849e-12	212	17174
LEP	0.226326	6.79456e-14	3.97722e-12	213	17173
HORMAD2	0.225975	7.41629e-14	4.32658e-12	214	17172
ANAPC10	0.225948	7.4607e-14	4.33793e-12	215	17171
CPVL	0.225573	8.23785e-14	4.74222e-12	216	17170
SLC39A11	0.225013	9.50351e-14	5.45276e-12	217	17169
SWT1	0.224881	9.85878e-14	5.63799e-12	218	17168
GTF2F1	0.224676	1.03917e-13	5.92326e-12	219	17167
MGAT5B	0.224583	1.06137e-13	6.01041e-12	220	17166
PRRT4	0.224288	1.14575e-13	6.40478e-12	221	17165
YARS1	0.224221	1.16573e-13	6.49561e-12	222	17164
GSTM2	0.224096	1.20348e-13	6.68451e-12	223	17163
ITGB4	0.224082	1.20792e-13	6.68781e-12	224	17162
CARS1	0.223754	1.3145e-13	7.20904e-12	225	17161
FAAH	0.22362	1.35891e-13	7.40586e-12	226	17160
ZNF490	0.223285	1.48326e-13	8.00821e-12	227	17159
KCNS1	0.222921	1.62537e-13	8.7483e-12	228	17158
SLX4	0.222611	1.75859e-13	9.43616e-12	229	17157
MMD	0.222391	1.86073e-13	9.95349e-12	230	17156
LAX1	0.221986	2.06279e-13	1.09669e-11	231	17155
SELENOP	0.221537	2.31148e-13	1.21405e-11	232	17154
QPRT	0.221039	2.62013e-13	1.3638e-11	233	17153
PDE6G	0.220869	2.73559e-13	1.41542e-11	234	17152
TTC23	0.220613	2.91767e-13	1.48558e-11	235	17151
IQCB1	0.2206	2.92655e-13	1.48558e-11	236	17150
MRE11	0.220586	2.93987e-13	1.48575e-11	237	17149
BUD23	0.220345	3.12195e-13	1.56412e-11	238	17148
FUT7	0.21952	3.84137e-13	1.90263e-11	239	17147
MLKL	0.219159	4.20552e-13	2.06534e-11	240	17146
HOXB2	0.218798	4.60076e-13	2.25308e-11	241	17145
MYLPF	0.218524	4.92939e-13	2.40723e-11	242	17144
FAM20A	0.218462	5.00489e-13	2.43725e-11	243	17143
UBE2I	0.21843	5.04485e-13	2.44985e-11	244	17142
LSM6	0.218344	5.15588e-13	2.48986e-11	245	17141
CBX4	0.218343	5.15588e-13	2.48986e-11	246	17140
SHC2	0.218191	5.35572e-13	2.5792e-11	247	17139
NXPH3	0.218079	5.50671e-13	2.64459e-11	248	17138
ACSF2	0.217447	6.44373e-13	3.04414e-11	249	17137
LCE5A	0.217139	6.95444e-13	3.25008e-11	250	17136
SEC14L1	0.21705	7.10987e-13	3.30495e-11	251	17135
GNGT2	0.216175	8.82405e-13	4.06913e-11	252	17134
NSMCE2	0.215532	1.03384e-12	4.72982e-11	253	17133
CDV3	0.21549	1.0445e-12	4.75356e-11	254	17132
WDHD1	0.215441	1.05738e-12	4.79961e-11	255	17131
AFMID	0.21517	1.12998e-12	5.10254e-11	256	17130
BNIP1	0.214957	1.1906e-12	5.34848e-11	257	17129
HMGB1	0.214937	1.19638e-12	5.36057e-11	258	17128
CANT1	0.214802	1.23679e-12	5.5274e-11	259	17127
RTF2	0.214708	1.26565e-12	5.62197e-11	260	17126
FGF21	0.214702	1.26765e-12	5.62197e-11	261	17125
NEDD8	0.214351	1.38112e-12	6.1096e-11	262	17124
C1QTNF6	0.214225	1.42442e-12	6.26923e-11	263	17123
CDC73	0.213692	1.62226e-12	7.05074e-11	264	17122
RAMP3	0.213656	1.63647e-12	7.07712e-11	265	17121
CTC1	0.213544	1.68177e-12	7.25496e-11	266	17120
EIF2A	0.213448	1.72129e-12	7.3888e-11	267	17119
CPSF3	0.213311	1.77947e-12	7.61971e-11	268	17118
TMEM171	0.212948	1.944e-12	8.26319e-11	269	17117
MYOZ2	0.212785	2.02238e-12	8.57539e-11	270	17116
POLR3F	0.212524	2.15428e-12	9.07391e-11	271	17115
PLEKHA8	0.212522	2.15561e-12	9.07391e-11	272	17114
GNLY	0.212292	2.27884e-12	9.54643e-11	273	17113
TM4SF5	0.211962	2.46825e-12	1.0315e-10	274	17112
GGA3	0.211686	2.63811e-12	1.09721e-10	275	17111
SPANXN2	0.211628	3.07754e-12	1.26784e-10	276	17110
RPS24	0.211287	2.90479e-12	1.19952e-10	277	17109
PRR29	0.210928	3.1668e-12	1.30153e-10	278	17108
SLC12A5	0.210863	3.21609e-12	1.31867e-10	279	17107
GBP6	0.210255	3.72147e-12	1.51873e-10	280	17106
PCDHA10	0.209988	3.96705e-12	1.61138e-10	281	17105
ABCA8	0.209969	3.98437e-12	1.61464e-10	282	17104
ASNS	0.209907	4.04432e-12	1.63133e-10	283	17103
C19orf12	0.209833	4.11715e-12	1.65687e-10	284	17102
LINGO2	0.209736	4.21352e-12	1.68395e-10	285	17101
RBFOX3	0.20968	4.27036e-12	1.70276e-10	286	17100
TBCD	0.20961	4.34142e-12	1.72713e-10	287	17099
NRDC	0.209563	4.39027e-12	1.74257e-10	288	17098
TRIM59	0.209244	4.73777e-12	1.87196e-10	289	17097
IST1	0.209132	4.86633e-12	1.91839e-10	290	17096
SUOX	0.208716	5.37193e-12	2.10815e-10	291	17095
CYP4F12	0.208432	5.74718e-12	2.24855e-10	292	17094
ZNF253	0.208422	5.76028e-12	2.24855e-10	293	17093
P2RX5	0.208416	5.7685e-12	2.24855e-10	294	17092
RAB42	0.208385	5.81135e-12	2.25514e-10	295	17091
ETFBKMT	0.208097	6.22258e-12	2.4023e-10	296	17090
STXBP1	0.208086	6.23857e-12	2.4023e-10	297	17089
INTS1	0.208072	6.25966e-12	2.4023e-10	298	17088
CCDC47	0.207972	6.40843e-12	2.44858e-10	299	17087
BCAT2	0.207598	7.00218e-12	2.65524e-10	300	17086
POLR1A	0.207502	7.16316e-12	2.70721e-10	301	17085
POLR3B	0.207487	7.18847e-12	2.71088e-10	302	17084
TDGF1	0.207344	7.43516e-12	2.79784e-10	303	17083
PTPRN2	0.207298	7.51643e-12	2.82231e-10	304	17082
BANF2	0.207113	7.85061e-12	2.94144e-10	305	17081
ZNF230	0.207063	7.9452e-12	2.97048e-10	306	17080
SLC45A1	0.207017	8.03024e-12	2.99583e-10	307	17079
RRP12	0.207002	8.05911e-12	3.00016e-10	308	17078
CCDC93	0.20677	8.51275e-12	3.16227e-10	309	17077
C8A	0.206376	9.33742e-12	3.43195e-10	310	17076
CTTNBP2NL	0.206337	9.42446e-12	3.45228e-10	311	17075
EEF1A1	0.206167	9.80704e-12	3.56319e-10	312	17074
FMOD	0.205897	1.04485e-11	3.75305e-10	313	17073
CAMK1G	0.205525	1.13993e-11	4.08156e-10	314	17072
RFC4	0.20552	1.14122e-11	4.08156e-10	315	17071
MRPS33	0.205512	1.14335e-11	4.08156e-10	316	17070
TSEN54	0.205481	1.1517e-11	4.10293e-10	317	17069
OTOA	0.205449	1.16029e-11	4.11668e-10	318	17068
CCDC40	0.205431	1.16536e-11	4.12622e-10	319	17067
FKBP8	0.20541	1.17089e-11	4.13737e-10	320	17066
ARMS2	0.205266	1.21099e-11	4.26174e-10	321	17065
ISCA1	0.205044	1.27542e-11	4.47041e-10	322	17064
UTS2	0.204906	1.31712e-11	4.60728e-10	323	17063
CEP164	0.204789	1.35343e-11	4.7153e-10	324	17062
TGM3	0.204747	1.36691e-11	4.74325e-10	325	17061
WFIKKN2	0.204648	1.39861e-11	4.84361e-10	326	17060
SUPT16H	0.204625	1.40625e-11	4.86038e-10	327	17059
ADAT3	0.204524	1.43969e-11	4.96608e-10	328	17058
SSB	0.204481	1.45426e-11	4.98665e-10	329	17057
PRSS50	0.204457	1.4623e-11	5.00434e-10	330	17056
HLA-DMB	0.204295	1.51854e-11	5.17772e-10	331	17055
MBOAT7	0.204281	1.52336e-11	5.17921e-10	332	17054
UBA52	0.204102	1.58791e-11	5.37648e-10	333	17053
DTWD1	0.204098	1.5896e-11	5.37648e-10	334	17052
CYP3A43	0.203875	1.67404e-11	5.6511e-10	335	17051
PLAAT4	0.203756	1.72062e-11	5.78589e-10	336	17050
PLRG1	0.203646	1.76517e-11	5.9128e-10	337	17049
ACOX3	0.203606	1.7816e-11	5.95636e-10	338	17048
CYGB	0.203565	1.79843e-11	5.99144e-10	339	17047
GPALPP1	0.203307	1.90912e-11	6.34608e-10	340	17046
SPATC1	0.203173	1.96927e-11	6.5087e-10	341	17045
CCL13	0.203134	1.98694e-11	6.54531e-10	342	17044
TXNL4B	0.203132	1.98788e-11	6.54531e-10	343	17043
DRD4	0.203046	2.02789e-11	6.66443e-10	344	17042
CSE1L	0.202996	2.05156e-11	6.7295e-10	345	17041
DSTN	0.202472	2.31475e-11	7.53594e-10	346	17040
UPP1	0.202444	2.33005e-11	7.57156e-10	347	17039
PRND	0.202202	2.4635e-11	7.96057e-10	348	17038
ADGRE3	0.202083	2.5316e-11	8.16546e-10	349	17037
IL5	0.202024	2.5659e-11	8.24632e-10	350	17036
GTSF1L	0.202017	2.57026e-11	8.24632e-10	351	17035
WDR55	0.201943	2.614e-11	8.33841e-10	352	17034
NUDT13	0.201809	2.69598e-11	8.56847e-10	353	17033
TRNT1	0.201752	2.73168e-11	8.66129e-10	354	17032
CDK9	0.201403	2.95894e-11	9.3313e-10	355	17031
GPN1	0.201346	2.998e-11	9.42276e-10	356	17030
CYP4F3	0.201339	3.00271e-11	9.42276e-10	357	17029
DGCR8	0.20123	3.07838e-11	9.6082e-10	358	17028
NXPE2	0.201131	3.14904e-11	9.81111e-10	359	17027
GNB1	0.200959	3.2748e-11	1.01484e-09	360	17026
CALCOCO2	0.200775	3.41513e-11	1.05457e-09	361	17025
MBTD1	0.200726	3.45401e-11	1.06468e-09	362	17024
SANBR	0.200714	3.46314e-11	1.06561e-09	363	17023
IL21R	0.200644	3.51923e-11	1.07992e-09	364	17022
SPNS3	0.200467	3.66369e-11	1.11743e-09	365	17021
TMC6	0.200392	3.72715e-11	1.13479e-09	366	17020
ALG11	0.200258	3.84293e-11	1.16392e-09	367	17019
CSF1R	0.200239	3.85967e-11	1.16696e-09	368	17018
TLR5	0.199939	4.13174e-11	1.24302e-09	369	17017
WFDC8	0.199938	4.13267e-11	1.24302e-09	370	17016
CD300A	0.199883	4.18439e-11	1.2564e-09	371	17015
RPL26	0.199863	4.20335e-11	1.25992e-09	372	17014
RPTOR	0.19942	4.64764e-11	1.37883e-09	373	17013
EBF1	0.199379	4.69131e-11	1.38941e-09	374	17012
PGAM1	0.19935	4.72236e-11	1.39386e-09	375	17011
ARTN	0.199225	4.85805e-11	1.43148e-09	376	17010
IGSF23	0.199019	5.08991e-11	1.49726e-09	377	17009
GTF2E2	0.198955	5.16396e-11	1.51648e-09	378	17008
CD53	0.198905	5.22311e-11	1.53126e-09	379	17007
ISCU	0.198847	5.29186e-11	1.5488e-09	380	17006
HARS1	0.198719	5.44707e-11	1.58888e-09	381	17005
DENND2B	0.198661	5.51823e-11	1.60356e-09	382	17004
SUCLA2	0.198649	5.53362e-11	1.60356e-09	383	17003
TBC1D13	0.19846	5.77467e-11	1.66765e-09	384	17002
HSF2	0.198214	6.10374e-11	1.75685e-09	385	17001
COPS3	0.198105	6.25504e-11	1.78855e-09	386	17000
ZNF202	0.197916	6.52671e-11	1.86011e-09	387	16999
FKBP9	0.197896	6.55702e-11	1.86569e-09	388	16998
EIF4B	0.197801	6.69744e-11	1.89943e-09	389	16997
EPX	0.197616	6.9817e-11	1.96721e-09	390	16996
DTX3	0.197272	7.54201e-11	2.10982e-09	391	16995
UGT2A3	0.197213	7.64313e-11	2.13284e-09	392	16994
SLC9A8	0.197123	7.79821e-11	2.16223e-09	393	16993
TSC22D3	0.196919	9.21536e-11	2.51111e-09	394	16992
NSA2	0.196893	8.21041e-11	2.26928e-09	395	16991
TRIM50	0.196778	8.42286e-11	2.32063e-09	396	16990
BAK1	0.196728	8.51772e-11	2.34305e-09	397	16989
FAM204A	0.196527	8.90996e-11	2.44321e-09	398	16988
CALM2	0.196436	9.09259e-11	2.48545e-09	399	16987
RHEB	0.196316	9.33857e-11	2.54071e-09	400	16986
PGLYRP3	0.196201	9.58065e-11	2.60249e-09	401	16985
GRIN2C	0.196011	9.99441e-11	2.71065e-09	402	16984
POMP	0.195974	1.00786e-10	2.72924e-09	403	16983
SLC35G3	0.195871	1.03117e-10	2.788e-09	404	16982
GOLT1B	0.195666	1.07919e-10	2.90878e-09	405	16981
SMR3B	0.195583	1.09936e-10	2.95399e-09	406	16980
CEP95	0.195189	1.19968e-10	3.19885e-09	407	16979
RPL7	0.195142	1.21218e-10	3.22722e-09	408	16978
C6orf201	0.194971	1.25902e-10	3.33151e-09	409	16977
NHLH1	0.194938	1.26843e-10	3.34622e-09	410	16976
CWH43	0.194872	1.28686e-10	3.38457e-09	411	16975
RASGRP2	0.194768	1.31688e-10	3.44789e-09	412	16974
ATAD3B	0.194735	1.32665e-10	3.46824e-09	413	16973
RFNG	0.194661	1.34843e-10	3.51528e-09	414	16972
BOLA3	0.194478	1.40416e-10	3.64893e-09	415	16971
CCT6A	0.194435	1.41729e-10	3.67754e-09	416	16970
ITPRIPL1	0.194193	1.49523e-10	3.85676e-09	417	16969
NTMT1	0.194176	1.50062e-10	3.86493e-09	418	16968
ZNF862	0.194153	1.50824e-10	3.87882e-09	419	16967
LINC02898	0.194071	1.53598e-10	3.94433e-09	420	16966
OGFOD3	0.19404	1.5464e-10	3.96399e-09	421	16965
SDAD1	0.193679	1.67412e-10	4.24265e-09	422	16964
GK2	0.193492	1.74432e-10	4.41411e-09	423	16963
CCDC158	0.193445	1.7625e-10	4.45365e-09	424	16962
PSG8	0.193378	1.78853e-10	4.51286e-09	425	16961
PSME3IP1	0.193232	1.84676e-10	4.63288e-09	426	16960
DISP3	0.193003	1.94191e-10	4.85758e-09	427	16959
MFF	0.192952	1.96388e-10	4.90547e-09	428	16958
DHX38	0.192901	1.98597e-10	4.93936e-09	429	16957
NSRP1	0.192804	2.02833e-10	5.03749e-09	430	16956
PHOSPHO1	0.19279	2.0347e-10	5.04612e-09	431	16955
LRRC8B	0.192774	2.04173e-10	5.05633e-09	432	16954
SPRTN	0.192705	2.07296e-10	5.11909e-09	433	16953
CWC25	0.192532	2.1529e-10	5.28648e-09	434	16952
CTRL	0.192454	2.19001e-10	5.36243e-09	435	16951
ATP2B3	0.192351	2.51469e-10	6.08036e-09	436	16950
SAP25	0.192259	2.28491e-10	5.58695e-09	437	16949
TRMT6	0.192194	2.3177e-10	5.65122e-09	438	16948
TMUB2	0.19198	2.42811e-10	5.90388e-09	439	16947
RPA4	0.19179	2.83952e-10	6.73467e-09	440	16946
VENTX	0.191606	2.6345e-10	6.35449e-09	441	16945
PSMA1	0.191604	2.63537e-10	6.35449e-09	442	16944
HEXD	0.191542	2.67141e-10	6.42357e-09	443	16943
ZNF34	0.19149	2.70164e-10	6.48729e-09	444	16942
VPS72	0.191467	2.71497e-10	6.51031e-09	445	16941
CHSY1	0.191455	2.72233e-10	6.51897e-09	446	16940
C5AR2	0.191418	2.74401e-10	6.55289e-09	447	16939
PRR30	0.191404	2.7527e-10	6.56457e-09	448	16938
SLC16A5	0.191297	2.81711e-10	6.69064e-09	449	16937
LCE2B	0.191165	2.89883e-10	6.85098e-09	450	16936
RPL18A	0.190843	3.10857e-10	7.32282e-09	451	16935
ERCC3	0.19076	3.165e-10	7.44568e-09	452	16934
RGL1	0.190532	3.32502e-10	7.81155e-09	453	16933
TMEM94	0.190505	3.34453e-10	7.84678e-09	454	16932
CD86	0.190357	3.4529e-10	8.09013e-09	455	16931
STX7	0.190085	3.66151e-10	8.54433e-09	456	16930
KRTAP9-9	0.19007	3.6739e-10	8.56176e-09	457	16929
ATP5MC2	0.189997	3.73152e-10	8.6766e-09	458	16928
DNTTIP1	0.189995	3.73316e-10	8.6766e-09	459	16927
SRRM1	0.189964	3.75879e-10	8.71287e-09	460	16926
ACTRT2	0.189801	3.89264e-10	8.99914e-09	461	16925
EXOC7	0.189673	4.0013e-10	9.23806e-09	462	16924
UTP25	0.18946	4.18869e-10	9.63233e-09	463	16923
EPN1	0.189452	4.19658e-10	9.63771e-09	464	16922
DSN1	0.189368	4.27268e-10	9.78664e-09	465	16921
FAM167A	0.189172	4.45664e-10	1.01678e-08	466	16920
ENGASE	0.189135	4.49162e-10	1.02342e-08	467	16919
VPS35L	0.189036	4.58775e-10	1.04259e-08	468	16918
SLFN14	0.188974	4.64913e-10	1.05516e-08	469	16917
PRC1	0.188957	4.66687e-10	1.05772e-08	470	16916
RAD51B	0.188914	4.7094e-10	1.06328e-08	471	16915
PROX1	0.188627	5.00842e-10	1.12787e-08	472	16914
ZNF555	0.18807	5.64077e-10	1.25578e-08	473	16913
TWIST2	0.188066	5.6455e-10	1.25578e-08	474	16912
RAD51	0.188064	5.64865e-10	1.25578e-08	475	16911
ASH2L	0.187963	5.77148e-10	1.27656e-08	476	16910
PRELP	0.187894	5.85735e-10	1.29062e-08	477	16909
ZNF837	0.187834	5.93181e-10	1.30372e-08	478	16908
DCLRE1C	0.187806	5.96758e-10	1.30993e-08	479	16907
SEC13	0.187777	6.00428e-10	1.31632e-08	480	16906
MCRS1	0.187717	6.08217e-10	1.33004e-08	481	16905
C9orf78	0.187648	6.17201e-10	1.34462e-08	482	16904
STAT4	0.187313	6.62667e-10	1.43647e-08	483	16903
EIF3J	0.187168	6.83462e-10	1.47602e-08	484	16902
RPS7	0.187118	6.90685e-10	1.48977e-08	485	16901
PER1	0.186964	7.13672e-10	1.5328e-08	486	16900
FOXI2	0.186961	7.14159e-10	1.5328e-08	487	16899
UBTF	0.186889	7.25115e-10	1.55248e-08	488	16898
ZNHIT6	0.186671	7.59358e-10	1.61584e-08	489	16897
GPRC5C	0.186644	7.63801e-10	1.62331e-08	490	16896
SAMD14	0.186621	7.67379e-10	1.62892e-08	491	16895
SCN10A	0.186609	7.69401e-10	1.63122e-08	492	16894
MTBP	0.186586	7.73238e-10	1.63537e-08	493	16893
STATH	0.186533	7.81898e-10	1.65168e-08	494	16892
AANAT	0.186502	7.87015e-10	1.66047e-08	495	16891
SSMEM1	0.18647	7.92436e-10	1.66988e-08	496	16890
RARRES2	0.186429	7.99314e-10	1.68233e-08	497	16889
G6PC1	0.186289	8.23225e-10	1.72639e-08	498	16888
TMEM68	0.186221	8.35132e-10	1.74925e-08	499	16887
AIDA	0.186195	8.39779e-10	1.75687e-08	500	16886
PPAN	0.186151	8.47607e-10	1.76686e-08	501	16885
HTR3B	0.186045	8.6679e-10	1.80469e-08	502	16884
IVL	0.185939	8.86388e-10	1.83889e-08	503	16883
LRRC75B	0.185803	9.12075e-10	1.88992e-08	504	16882
DNTT	0.185622	9.47494e-10	1.95632e-08	505	16881
ZNF594	0.185484	9.75383e-10	2.00438e-08	506	16880
INTS2	0.185429	9.86897e-10	2.02326e-08	507	16879
DUSP29	0.185398	9.93184e-10	2.03375e-08	508	16878
SLC6A3	0.185364	1.00042e-09	2.046e-08	509	16877
RDH12	0.184928	1.09627e-09	2.2343e-08	510	16876
LEFTY1	0.184844	1.11581e-09	2.26881e-08	511	16875
EFCAB3	0.184778	1.13133e-09	2.29501e-08	512	16874
CASR	0.184756	1.13649e-09	2.30278e-08	513	16873
ZCCHC17	0.184589	1.17685e-09	2.37626e-08	514	16872
PLAC8L1	0.184516	1.19497e-09	2.40961e-08	515	16871
ARPC1A	0.184512	1.19614e-09	2.40961e-08	516	16870
ANKRD62	0.184503	1.19833e-09	2.41122e-08	517	16869
TMA16	0.184466	1.2075e-09	2.42687e-08	518	16868
ARHGAP32	0.184422	1.21867e-09	2.44193e-08	519	16867
C2orf78	0.184417	1.22009e-09	2.44193e-08	520	16866
TEAD1	0.184296	1.25123e-09	2.49744e-08	521	16865
GABPA	0.18404	1.32008e-09	2.62895e-08	522	16864
NUF2	0.184039	1.32015e-09	2.62895e-08	523	16863
THBS2	0.183981	1.33638e-09	2.65248e-08	524	16862
SLC39A14	0.183972	1.33896e-09	2.65425e-08	525	16861
DYNC1H1	0.183965	1.34073e-09	2.65473e-08	526	16860
PLAAT3	0.183892	1.36124e-09	2.68617e-08	527	16859
NCAPH2	0.183835	1.37772e-09	2.71562e-08	528	16858
CBFA2T3	0.183824	1.38067e-09	2.71835e-08	529	16857
NT5C1A	0.18381	1.38495e-09	2.72369e-08	530	16856
GRN	0.183734	1.40696e-09	2.76353e-08	531	16855
KHDC1	0.183729	1.40839e-09	2.76353e-08	532	16854
RSL1D1	0.18345	1.49242e-09	2.92181e-08	533	16853
RWDD4	0.183413	1.50407e-09	2.93694e-08	534	16852
ZNF3	0.183172	1.58121e-09	3.07693e-08	535	16851
MAP1S	0.183169	1.58227e-09	3.07693e-08	536	16850
PDPR	0.183133	1.59425e-09	3.09676e-08	537	16849
RIMS3	0.183055	1.62011e-09	3.14348e-08	538	16848
KLF17	0.182983	1.6444e-09	3.18706e-08	539	16847
KRT16	0.182948	1.65657e-09	3.2003e-08	540	16846
CACNA2D4	0.182733	1.73218e-09	3.33858e-08	541	16845
TBC1D16	0.182648	1.76293e-09	3.39032e-08	542	16844
NKTR	0.182618	1.77367e-09	3.40345e-08	543	16843
KLRG1	0.182565	1.79327e-09	3.43727e-08	544	16842
INTS8	0.182534	1.80476e-09	3.45548e-08	545	16841
PIANP	0.182468	1.82981e-09	3.49959e-08	546	16840
COLCA2	0.182428	1.84487e-09	3.51679e-08	547	16839
CERS4	0.18233	1.88257e-09	3.58473e-08	548	16838
SYT4	0.182313	1.88934e-09	3.59368e-08	549	16837
TRAPPC3	0.182265	1.9082e-09	3.62558e-08	550	16836
ABCB9	0.182202	1.9332e-09	3.66548e-08	551	16835
LCN10	0.182181	1.94159e-09	3.67696e-08	552	16834
FIS1	0.182152	1.95321e-09	3.69494e-08	553	16833
ZNF74	0.182115	1.9682e-09	3.71925e-08	554	16832
EML3	0.182049	1.9951e-09	3.766e-08	555	16831
PNISR	0.181786	2.10601e-09	3.94962e-08	556	16830
KLK14	0.181773	2.11186e-09	3.95633e-08	557	16829
GRIK4	0.181547	2.21242e-09	4.12692e-08	558	16828
NCSTN	0.18153	2.22011e-09	4.12799e-08	559	16827
ZER1	0.181521	2.22432e-09	4.13138e-08	560	16826
IL10RB	0.181417	2.27249e-09	4.21186e-08	561	16825
TMEM92	0.181263	2.34551e-09	4.32464e-08	562	16824
GRK4	0.181257	2.34827e-09	4.32464e-08	563	16823
NAV2	0.181211	2.37047e-09	4.3563e-08	564	16822
NCBP1	0.181135	2.40791e-09	4.41577e-08	565	16821
WFDC10A	0.181114	2.41837e-09	4.43029e-08	566	16820
NTAQ1	0.181107	2.42172e-09	4.43142e-08	567	16819
MDH1	0.181052	2.44952e-09	4.4732e-08	568	16818
PSG4	0.18099	2.48039e-09	4.52009e-08	569	16817
TMEM79	0.180951	2.50036e-09	4.54694e-08	570	16816
HEXIM2	0.180728	2.61767e-09	4.75034e-08	571	16815
NOC2L	0.180615	2.67881e-09	4.85116e-08	572	16814
MYCBPAP	0.180535	2.72283e-09	4.91552e-08	573	16813
DCANP1	0.180529	2.72619e-09	4.91647e-08	574	16812
BATF3	0.18046	2.76493e-09	4.98118e-08	575	16811
TSPOAP1	0.180304	2.85476e-09	5.13236e-08	576	16810
UBOX5	0.180229	2.89845e-09	5.20016e-08	577	16809
S100A11	0.180217	2.9056e-09	5.20761e-08	578	16808
TARS1	0.179984	3.04703e-09	5.43309e-08	579	16807
CPOX	0.17996	3.06195e-09	5.4541e-08	580	16806
DNAI7	0.179692	3.23432e-09	5.74935e-08	581	16805
DNAJC21	0.179547	3.33102e-09	5.91521e-08	582	16804
AHCTF1	0.179534	3.33951e-09	5.92423e-08	583	16803
TATDN1	0.179458	3.39151e-09	5.99397e-08	584	16802
BANP	0.179457	3.39262e-09	5.99397e-08	585	16801
MPRIP	0.179334	3.47801e-09	6.10761e-08	586	16800
GCGR	0.179201	3.57369e-09	6.26297e-08	587	16799
PARP11	0.179067	3.67237e-09	6.4165e-08	588	16798
GTPBP3	0.17883	3.85259e-09	6.70911e-08	589	16797
COL8A1	0.178827	3.85528e-09	6.70911e-08	590	16796
CCL14	0.17878	3.89243e-09	6.76023e-08	591	16795
NACA2	0.178702	3.95411e-09	6.8605e-08	592	16794
NCL	0.178674	3.97616e-09	6.87816e-08	593	16793
ZNF10	0.178633	4.00965e-09	6.9292e-08	594	16792
MTREX	0.178598	4.03825e-09	6.9717e-08	595	16791
KCNE2	0.178551	4.077e-09	7.02465e-08	596	16790
RPL5	0.178396	4.20624e-09	7.2187e-08	597	16789
MYO1H	0.178387	4.21414e-09	7.22197e-08	598	16788
UFSP2	0.178325	4.26755e-09	7.29512e-08	599	16787
DDX31	0.178245	4.33646e-09	7.39111e-08	600	16786
MED27	0.178222	4.3572e-09	7.41192e-08	601	16785
PCOLCE2	0.1782	4.37665e-09	7.43048e-08	602	16784
CA5A	0.178138	4.4311e-09	7.50094e-08	603	16783
MOGAT2	0.17808	4.48407e-09	7.58322e-08	604	16782
DNAAF8	0.177981	4.57381e-09	7.71248e-08	605	16781
FBXO10	0.177898	4.65111e-09	7.82765e-08	606	16780
DGKG	0.177566	4.97269e-09	8.36075e-08	607	16779
STRADA	0.177513	5.02606e-09	8.43418e-08	608	16778
SLC22A17	0.17737	5.17267e-09	8.66348e-08	609	16777
PXK	0.177324	5.22022e-09	8.73469e-08	610	16776
SNX15	0.177277	5.27056e-09	8.81044e-08	611	16775
IQCE	0.177131	5.42685e-09	9.04458e-08	612	16774
ACBD4	0.177127	5.43143e-09	9.04458e-08	613	16773
ACKR2	0.177085	5.47743e-09	9.11245e-08	614	16772
FBXL4	0.176952	5.62536e-09	9.3496e-08	615	16771
SERPINI1	0.176898	5.68696e-09	9.43462e-08	616	16770
RNF25	0.176897	5.68736e-09	9.43462e-08	617	16769
GCAT	0.176869	5.71991e-09	9.47956e-08	618	16768
CPNE7	0.176856	5.73424e-09	9.49426e-08	619	16767
FAM151B	0.176739	5.87047e-09	9.70135e-08	620	16766
RHOT1	0.176718	5.89499e-09	9.73261e-08	621	16765
MAK16	0.176622	6.01016e-09	9.91334e-08	622	16764
CHRM3	0.176573	6.06874e-09	1.00005e-07	623	16763
MFRP	0.176557	6.08784e-09	1.0016e-07	624	16762
SPOUT1	0.176556	6.08969e-09	1.0016e-07	625	16761
TNRC6C	0.176531	6.12051e-09	1.00572e-07	626	16760
UBE2J1	0.17635	6.34586e-09	1.04078e-07	627	16759
KRT35	0.176344	6.35325e-09	1.04101e-07	628	16758
KCNJ2	0.176319	6.38457e-09	1.04417e-07	629	16757
INPP5K	0.176271	6.44614e-09	1.05325e-07	630	16756
ZFYVE27	0.17625	6.4736e-09	1.05675e-07	631	16755
RRN3	0.175997	6.80869e-09	1.10729e-07	632	16754
HCFC1	0.175805	7.7943e-09	1.25119e-07	633	16753
DMRTB1	0.17578	7.10873e-09	1.1507e-07	634	16752
ZNF677	0.175684	7.24604e-09	1.17184e-07	635	16751
RFESD	0.175671	7.26482e-09	1.17378e-07	636	16750
CNN2	0.175472	7.5592e-09	1.22021e-07	637	16749
FYB2	0.17538	7.69753e-09	1.24139e-07	638	16748
LLGL2	0.175374	7.70799e-09	1.24192e-07	639	16747
BRD7	0.175362	7.72552e-09	1.24359e-07	640	16746
HSPA9	0.175151	8.05629e-09	1.2873e-07	641	16745
FNDC5	0.175127	8.09496e-09	1.29111e-07	642	16744
HEBP1	0.175097	8.14301e-09	1.29758e-07	643	16743
TTC23L	0.17497	8.3513e-09	1.32748e-07	644	16742
CES1	0.174929	8.41825e-09	1.33654e-07	645	16741
NOSIP	0.174898	8.47115e-09	1.34371e-07	646	16740
VCP	0.174887	8.48917e-09	1.34534e-07	647	16739
SYMPK	0.17482	8.60197e-09	1.36198e-07	648	16738
FANCA	0.174623	8.94479e-09	1.41427e-07	649	16737
EBLN2	0.174621	8.94848e-09	1.41427e-07	650	16736
AGAP6	0.174564	9.04916e-09	1.42672e-07	651	16735
WFDC11	0.17455	9.07457e-09	1.429e-07	652	16734
LIG4	0.17451	9.14568e-09	1.43889e-07	653	16733
HGFAC	0.174335	9.46834e-09	1.48623e-07	654	16732
ILF3	0.174162	9.79757e-09	1.53175e-07	655	16731
PDE8A	0.174027	1.00607e-08	1.56725e-07	656	16730
STAT3	0.173836	1.04465e-08	1.6259e-07	657	16729
TUBD1	0.173812	1.04965e-08	1.63221e-07	658	16728
STX18	0.17373	1.06665e-08	1.65568e-07	659	16727
PIGU	0.173702	1.07268e-08	1.66356e-07	660	16726
KCTD6	0.173648	1.08417e-08	1.67839e-07	661	16725
NFKBIL1	0.17357	1.1008e-08	1.70262e-07	662	16724
DLG1	0.173559	1.1032e-08	1.70481e-07	663	16723
KIF3A	0.173508	1.11424e-08	1.71984e-07	664	16722
PCK2	0.173505	1.1149e-08	1.71984e-07	665	16721
GPR149	0.173187	1.18682e-08	1.82754e-07	666	16720
PRR11	0.1731	1.20716e-08	1.8572e-07	667	16719
PRMT1	0.173067	1.21508e-08	1.86775e-07	668	16718
ZNF649	0.17305	1.21906e-08	1.8722e-07	669	16717
KNL1	0.172888	1.25852e-08	1.92601e-07	670	16716
AP3S1	0.172882	1.25999e-08	1.92623e-07	671	16715
ZNF623	0.172878	1.26088e-08	1.92623e-07	672	16714
FFAR1	0.172802	1.27986e-08	1.95008e-07	673	16713
POLR3GL	0.17277	1.28783e-08	1.96051e-07	674	16712
RPS23	0.172663	1.31517e-08	1.99862e-07	675	16711
B3GALNT1	0.1726	1.33133e-08	2.02141e-07	676	16710
TRABD	0.172442	1.37309e-08	2.08118e-07	677	16709
PLIN1	0.172401	1.38426e-08	2.09365e-07	678	16708
PTP4A2	0.172141	1.45609e-08	2.1917e-07	679	16707
C1orf210	0.172079	1.47382e-08	2.21646e-07	680	16706
PSMC4	0.171982	1.50204e-08	2.25695e-07	681	16705
GZMH	0.171886	1.53036e-08	2.291e-07	682	16704
TRIM11	0.171802	1.55566e-08	2.32346e-07	683	16703
RBIS	0.171733	1.57673e-08	2.35089e-07	684	16702
ASGR1	0.171726	1.57874e-08	2.35188e-07	685	16701
MACIR	0.171674	1.59484e-08	2.37179e-07	686	16700
OXT	0.171558	1.63111e-08	2.42051e-07	687	16699
RNF213	0.171556	1.63178e-08	2.42051e-07	688	16698
ZNF789	0.171484	1.65485e-08	2.44924e-07	689	16697
CCDC68	0.171482	1.65536e-08	2.44924e-07	690	16696
METTL16	0.171417	1.67654e-08	2.47559e-07	691	16695
RPL3	0.171224	1.74028e-08	2.55531e-07	692	16694
LPCAT2	0.171126	1.77387e-08	2.59804e-07	693	16693
PPIE	0.171112	1.77872e-08	2.60295e-07	694	16692
MTHFSD	0.171079	1.78993e-08	2.61495e-07	695	16691
ACOT12	0.171001	1.81733e-08	2.65053e-07	696	16690
MTMR4	0.170874	1.86242e-08	2.70721e-07	697	16689
AHSP	0.170724	1.91737e-08	2.78476e-07	698	16688
FBF1	0.170648	1.94571e-08	2.82356e-07	699	16687
SPDL1	0.170606	1.96149e-08	2.84408e-07	700	16686
GAK	0.170446	2.02321e-08	2.92138e-07	701	16685
ZNF337	0.170434	2.0277e-08	2.92544e-07	702	16684
DCTN4	0.170378	2.0497e-08	2.94983e-07	703	16683
C5orf49	0.170371	2.05253e-08	2.95147e-07	704	16682
DNPEP	0.170351	2.06062e-08	2.96066e-07	705	16681
DHX58	0.17031	2.07686e-08	2.98151e-07	706	16680
CCNA1	0.170234	2.10761e-08	3.02068e-07	707	16679
ZNF583	0.170206	2.11877e-08	3.03417e-07	708	16678
FAM220A	0.170187	2.12683e-08	3.04321e-07	709	16677
DKKL1	0.170126	2.15176e-08	3.07382e-07	710	16676
COL5A3	0.170116	2.15587e-08	3.07464e-07	711	16675
PREB	0.169887	2.25311e-08	3.20281e-07	712	16674
GRM8	0.169861	2.26466e-08	3.21659e-07	713	16673
LRRN2	0.169855	2.26714e-08	3.21749e-07	714	16672
SOGA3	0.169847	2.27053e-08	3.21967e-07	715	16671
USP12	0.169684	2.34269e-08	3.30662e-07	716	16670
NUDT2	0.169683	2.34326e-08	3.30662e-07	717	16669
CCNK	0.169645	2.36031e-08	3.32798e-07	718	16668
GTF2H3	0.169564	2.39753e-08	3.37772e-07	719	16667
PRSS23	0.169427	2.46148e-08	3.465e-07	720	16666
CCDC127	0.169385	2.48111e-08	3.48699e-07	721	16665
BNIP3L	0.169359	2.4938e-08	3.49917e-07	722	16664
ZNF239	0.169306	2.51922e-08	3.53199e-07	723	16663
PRKAA2	0.169161	2.59007e-08	3.62839e-07	724	16662
RNASEL	0.169131	2.60502e-08	3.64346e-07	725	16661
HRG	0.169015	2.66344e-08	3.71621e-07	726	16660
RAD17	0.169006	2.66826e-08	3.71995e-07	727	16659
TRIM21	0.16896	2.69172e-08	3.74817e-07	728	16658
CXCR5	0.168954	2.69497e-08	3.74817e-07	729	16657
BRICD5	0.168759	2.79732e-08	3.87811e-07	730	16656
NHEJ1	0.168738	2.80835e-08	3.88719e-07	731	16655
APLN	0.168684	3.10257e-08	4.26444e-07	732	16654
ARL2	0.168594	2.88666e-08	3.98606e-07	733	16653
SERPINB6	0.168452	2.9663e-08	4.09279e-07	734	16652
ZNHIT1	0.168303	3.0517e-08	4.20728e-07	735	16651
UBE2C	0.16825	3.08236e-08	4.24283e-07	736	16650
TTC31	0.168204	3.1098e-08	4.27045e-07	737	16649
ADAM9	0.168171	3.12898e-08	4.28602e-07	738	16648
SYT9	0.168168	3.131e-08	4.28602e-07	739	16647
KLK9	0.168147	3.14387e-08	4.30024e-07	740	16646
SMOX	0.168072	3.18881e-08	4.35487e-07	741	16645
KRTAP13-1	0.168044	3.20589e-08	4.36882e-07	742	16644
CPN1	0.168043	3.20656e-08	4.36882e-07	743	16643
TBL3	0.167949	3.26413e-08	4.44029e-07	744	16642
C12orf42	0.167878	3.309e-08	4.49429e-07	745	16641
HNRNPL	0.167819	3.3457e-08	4.53705e-07	746	16640
LIPJ	0.167794	3.36204e-08	4.55566e-07	747	16639
PSMD11	0.16776	3.38343e-08	4.5775e-07	748	16638
ADA2	0.167625	3.47162e-08	4.68951e-07	749	16637
SMARCD3	0.16756	3.51483e-08	4.74421e-07	750	16636
PLG	0.16744	3.59554e-08	4.84938e-07	751	16635
TMED6	0.167389	3.63033e-08	4.88872e-07	752	16634
CHST5	0.167351	3.65655e-08	4.92021e-07	753	16633
OTOP2	0.167332	3.66982e-08	4.93044e-07	754	16632
EFHB	0.167256	3.72286e-08	4.99398e-07	755	16631
ATP1B1	0.167172	3.78318e-08	5.06707e-07	756	16630
NUBP2	0.167155	3.7951e-08	5.07912e-07	757	16629
CENPQ	0.167147	3.80069e-08	5.08269e-07	758	16628
FOXJ1	0.167099	3.83544e-08	5.12522e-07	759	16627
SSTR2	0.166947	3.94706e-08	5.26224e-07	760	16626
CARNMT1	0.166873	4.00319e-08	5.32516e-07	761	16625
GATA5	0.166825	4.03924e-08	5.36456e-07	762	16624
MROH9	0.166793	4.06368e-08	5.39291e-07	763	16623
NOL11	0.166739	4.10567e-08	5.44033e-07	764	16622
PRSS1	0.166676	4.15461e-08	5.49115e-07	765	16621
TOMM6	0.166662	4.16532e-08	5.49841e-07	766	16620
EIF3I	0.166549	4.25538e-08	5.60028e-07	767	16619
DNASE1L2	0.16644	4.34369e-08	5.69838e-07	768	16618
YJU2	0.166244	4.50711e-08	5.88258e-07	769	16617
LRRC39	0.166186	4.55673e-08	5.93219e-07	770	16616
MTNR1B	0.16616	4.57939e-08	5.95013e-07	771	16615
FAM177B	0.166025	4.69658e-08	6.0842e-07	772	16614
P2RX1	0.166017	4.70412e-08	6.08943e-07	773	16613
SLFN5	0.165884	4.82279e-08	6.23377e-07	774	16612
CLEC17A	0.165761	4.9358e-08	6.36092e-07	775	16611
CRYZL1	0.165607	5.0804e-08	6.53275e-07	776	16610
ZFP41	0.16539	5.29142e-08	6.78402e-07	777	16609
KCTD20	0.165336	5.34508e-08	6.8377e-07	778	16608
DNAAF1	0.165212	5.47047e-08	6.98781e-07	779	16607
SLX9	0.165176	5.50756e-08	7.02487e-07	780	16606
SGCB	0.164984	5.7085e-08	7.26518e-07	781	16605
NDOR1	0.164975	5.71808e-08	7.2675e-07	782	16604
LRRK1	0.164975	5.71869e-08	7.2675e-07	783	16603
SGSH	0.164967	5.72726e-08	7.27307e-07	784	16602
MAP1LC3B2	0.164921	5.77592e-08	7.32417e-07	785	16601
DND1	0.164783	5.92721e-08	7.50506e-07	786	16600
MMADHC	0.16471	6.00828e-08	7.59665e-07	787	16599
ZNF710	0.164688	6.03309e-08	7.62247e-07	788	16598
TTF1	0.164479	6.27256e-08	7.9078e-07	789	16597
SPOP	0.164455	6.30011e-08	7.93054e-07	790	16596
H2AC1	0.164448	6.30839e-08	7.93054e-07	791	16595
ANKS6	0.164448	6.30885e-08	7.93054e-07	792	16594
SLC2A5	0.164443	6.3151e-08	7.93266e-07	793	16593
PRCD	0.164374	6.396e-08	8.02269e-07	794	16592
CSNK1A1	0.164356	6.41816e-08	8.04468e-07	795	16591
FAM117A	0.164172	6.64124e-08	8.2944e-07	796	16590
EIPR1	0.164159	6.65719e-08	8.30369e-07	797	16589
ALPI	0.163879	7.01345e-08	8.7279e-07	798	16588
NKX2-2	0.16382	7.08978e-08	8.81658e-07	799	16587
ZNF613	0.16377	7.15653e-08	8.89323e-07	800	16586
SNX31	0.16364	7.33013e-08	9.09596e-07	801	16585
VIL1	0.163511	7.50829e-08	9.30375e-07	802	16584
PRB4	0.16342	7.63566e-08	9.44139e-07	803	16583
ZNF155	0.163406	7.65516e-08	9.45877e-07	804	16582
SLFN13	0.163402	7.66146e-08	9.45984e-07	805	16581
DDX55	0.163363	7.71588e-08	9.51351e-07	806	16580
GGT7	0.163357	7.72452e-08	9.51742e-07	807	16579
PINX1	0.163346	7.74114e-08	9.53115e-07	808	16578
RRAS2	0.163283	7.83086e-08	9.62797e-07	809	16577
INTS11	0.163169	7.99849e-08	9.82712e-07	810	16576
ELP2	0.162985	8.27507e-08	1.01454e-06	811	16575
XRCC2	0.162975	8.28944e-08	1.01559e-06	812	16574
HNRNPK	0.162832	8.51112e-08	1.04055e-06	813	16573
FARSA	0.162774	8.60312e-08	1.05032e-06	814	16572
EPB41L5	0.162729	8.67499e-08	1.05835e-06	815	16571
FBXL3	0.162621	8.84886e-08	1.07805e-06	816	16570
GINS4	0.162611	8.86484e-08	1.07924e-06	817	16569
POLD1	0.162518	9.01908e-08	1.09648e-06	818	16568
CCDC180	0.162492	9.06245e-08	1.10021e-06	819	16567
DDIAS	0.162414	9.19275e-08	1.11448e-06	820	16566
KRT36	0.162404	9.20915e-08	1.11534e-06	821	16565
C3orf84	0.162344	9.31157e-08	1.12652e-06	822	16564
SLC22A25	0.162235	9.50093e-08	1.14863e-06	823	16563
PSMD13	0.162209	9.54613e-08	1.1533e-06	824	16562
PRRT3	0.162154	9.64267e-08	1.16415e-06	825	16561
CNGB3	0.16211	9.72053e-08	1.17111e-06	826	16560
NR1D1	0.162093	9.75117e-08	1.17399e-06	827	16559
DHX35	0.162071	9.79155e-08	1.17804e-06	828	16558
ACTL6A	0.16204	9.84643e-08	1.183e-06	829	16557
PLTP	0.162034	9.85743e-08	1.1835e-06	830	16556
MRC2	0.161989	9.93886e-08	1.19081e-06	831	16555
ZNF570	0.161847	1.02014e-07	1.22059e-06	832	16554
KCNMB1	0.1617	1.04795e-07	1.25215e-06	833	16553
FBN1	0.1617	1.04796e-07	1.25215e-06	834	16552
GTF3C5	0.161562	1.07479e-07	1.28156e-06	835	16551
ZBTB8B	0.161492	1.08869e-07	1.29521e-06	836	16550
SPDYE4	0.161485	1.08996e-07	1.29521e-06	837	16549
UNC13D	0.161465	1.09414e-07	1.29929e-06	838	16548
MSANTD3	0.161413	1.10446e-07	1.31065e-06	839	16547
COLEC11	0.161357	1.11578e-07	1.32318e-06	840	16546
PIPOX	0.161303	1.12698e-07	1.33556e-06	841	16545
EIF1	0.161278	1.13205e-07	1.34064e-06	842	16544
PSG11	0.161201	1.14817e-07	1.35789e-06	843	16543
RUNDC3A	0.161152	1.15837e-07	1.36901e-06	844	16542
MMP28	0.161005	1.18998e-07	1.40352e-06	845	16541
PIP5K1B	0.16095	1.202e-07	1.41673e-06	846	16540
TMEM8B	0.160935	1.20517e-07	1.41855e-06	847	16539
ENAH	0.160845	1.2252e-07	1.43628e-06	848	16538
PUS3	0.160803	1.23461e-07	1.44537e-06	849	16537
SNTN	0.160655	1.26815e-07	1.48065e-06	850	16536
TRIO	0.160592	1.28289e-07	1.49501e-06	851	16535
CENPH	0.160591	1.28303e-07	1.49501e-06	852	16534
XAGE2	0.16046	1.4247e-07	1.64246e-06	853	16533
MYBPH	0.16042	1.32374e-07	1.54141e-06	854	16532
C3orf18	0.160335	1.3442e-07	1.55953e-06	855	16531
UNC45B	0.160149	1.39029e-07	1.61027e-06	856	16530
TDRD9	0.160142	1.39224e-07	1.61146e-06	857	16529
DAB2IP	0.160133	1.39438e-07	1.61286e-06	858	16528
HAO1	0.160129	1.39541e-07	1.61298e-06	859	16527
MYL5	0.160047	1.41622e-07	1.63377e-06	860	16526
ZHX1	0.159974	1.43514e-07	1.6534e-06	861	16525
KNDC1	0.15994	1.44419e-07	1.66053e-06	862	16524
WNT9B	0.159813	1.4777e-07	1.69675e-06	863	16523
GPR142	0.159789	1.484e-07	1.70181e-06	864	16522
PRPH2	0.159727	1.50097e-07	1.71832e-06	865	16521
KCTD2	0.159609	1.53325e-07	1.74997e-06	866	16520
SFTPA1	0.159606	1.53406e-07	1.74997e-06	867	16519
ZNF214	0.15958	1.54124e-07	1.75587e-06	868	16518
PLEKHD1	0.159515	1.55936e-07	1.7733e-06	869	16517
IFITM10	0.159459	1.57542e-07	1.78894e-06	870	16516
RPL22	0.159288	1.62463e-07	1.83642e-06	871	16515
DNMT1	0.159233	1.64085e-07	1.85328e-06	872	16514
PLA2G12B	0.15923	1.64168e-07	1.85328e-06	873	16513
GPR4	0.159136	1.66979e-07	1.88379e-06	874	16512
SNF8	0.1591	1.6807e-07	1.89488e-06	875	16511
PSMC5	0.159049	1.69619e-07	1.9111e-06	876	16510
NUTF2	0.15896	1.72378e-07	1.93841e-06	877	16509
CDC37L1	0.158879	1.74886e-07	1.96407e-06	878	16508
RARA	0.158834	1.76307e-07	1.97621e-06	879	16507
EXOC5	0.158625	1.83087e-07	2.04561e-06	880	16506
MCM9	0.158604	1.83756e-07	2.05176e-06	881	16505
ABITRAM	0.158597	1.84e-07	2.05317e-06	882	16504
PTF1A	0.15857	1.84903e-07	2.0606e-06	883	16503
NSFL1C	0.158562	1.85149e-07	2.06202e-06	884	16502
AP4M1	0.158472	1.88184e-07	2.08913e-06	885	16501
MARK4	0.158449	1.88955e-07	2.09635e-06	886	16500
CDIPT	0.158434	1.89461e-07	2.10062e-06	887	16499
DCPS	0.158312	1.93638e-07	2.14284e-06	888	16498
ASMT	0.158212	2.13307e-07	2.33229e-06	889	16497
HRH4	0.158161	1.98956e-07	2.1961e-06	890	16496
SFTPA2	0.158125	2.00257e-07	2.20625e-06	891	16495
UBALD1	0.158115	2.00631e-07	2.20898e-06	892	16494
PRG3	0.15809	2.01512e-07	2.21727e-06	893	16493
HAND2	0.158083	2.01765e-07	2.21865e-06	894	16492
ARL14EP	0.158075	2.02066e-07	2.22056e-06	895	16491
FERMT1	0.158018	2.04136e-07	2.23917e-06	896	16490
NFE2L1	0.158018	2.04147e-07	2.23917e-06	897	16489
PPP1R1C	0.158012	2.04362e-07	2.24013e-06	898	16488
ZFAND6	0.157874	2.09456e-07	2.29451e-06	899	16487
MC3R	0.157824	2.11324e-07	2.31206e-06	900	16486
SF1	0.157752	2.14066e-07	2.33911e-06	901	16485
DDX6	0.157713	2.15559e-07	2.35248e-06	902	16484
TRIM7	0.157689	2.16489e-07	2.35818e-06	903	16483
ZDHHC19	0.157676	2.17005e-07	2.36232e-06	904	16482
CFAP92	0.15764	2.18391e-07	2.37593e-06	905	16481
ZGLP1	0.157604	2.19794e-07	2.3882e-06	906	16480
GDPD3	0.15759	2.20362e-07	2.39288e-06	907	16479
PIP4P2	0.157575	2.20934e-07	2.39759e-06	908	16478
PARP1	0.157482	2.24637e-07	2.43322e-06	909	16477
PCDHA7	0.15733	2.30815e-07	2.49547e-06	910	16476
TAS2R40	0.157266	2.33453e-07	2.51929e-06	911	16475
COPB2	0.157244	2.34377e-07	2.5277e-06	912	16474
SLPI	0.1572	2.36235e-07	2.54616e-06	913	16473
ENTPD2	0.157191	2.36603e-07	2.54854e-06	914	16472
DUS3L	0.157137	2.38899e-07	2.5685e-06	915	16471
TPPP	0.157109	2.4007e-07	2.57949e-06	916	16470
HPCAL1	0.157101	2.40417e-07	2.58162e-06	917	16469
C22orf42	0.157042	2.42965e-07	2.60576e-06	918	16468
ITGB1BP1	0.157009	2.44417e-07	2.61811e-06	919	16467
IFIT5	0.15689	2.49648e-07	2.6692e-06	920	16466
UBE2B	0.15687	2.50532e-07	2.67537e-06	921	16465
SLC6A4	0.156846	2.51594e-07	2.68505e-06	922	16464
GPRIN3	0.156778	2.54641e-07	2.71424e-06	923	16463
LSM3	0.15673	2.56823e-07	2.73124e-06	924	16462
TMOD2	0.156715	2.57498e-07	2.73631e-06	925	16461
NAA20	0.15664	2.60947e-07	2.76958e-06	926	16460
ADIPOR1	0.156586	2.63459e-07	2.79112e-06	927	16459
RTN1	0.156565	2.6444e-07	2.79775e-06	928	16458
RPSA	0.156563	2.64567e-07	2.79775e-06	929	16457
KIAA1217	0.15653	2.66093e-07	2.81047e-06	930	16456
HSD17B7	0.156525	2.66349e-07	2.81146e-06	931	16455
RPP38	0.156508	2.67138e-07	2.81637e-06	932	16454
EXOSC9	0.156384	2.73095e-07	2.87569e-06	933	16453
PCDHA5	0.156344	2.75004e-07	2.89228e-06	934	16452
CCDC92	0.156254	2.79458e-07	2.9285e-06	935	16451
PPP1R16A	0.156246	2.79818e-07	2.93051e-06	936	16450
PRR23C	0.156241	2.80074e-07	2.93142e-06	937	16449
AZI2	0.156218	2.81225e-07	2.93945e-06	938	16448
EEF1A2	0.156143	2.85005e-07	2.97408e-06	939	16447
DPEP1	0.156105	2.86929e-07	2.99236e-06	940	16446
NDFIP1	0.156093	2.87495e-07	2.99647e-06	941	16445
TRAPPC13	0.155891	2.9796e-07	3.09256e-06	942	16444
VLDLR	0.155826	3.01381e-07	3.1262e-06	943	16443
C1orf162	0.155801	3.02742e-07	3.13845e-06	944	16442
DCTN6	0.155638	3.11562e-07	3.22219e-06	945	16441
EIF4E1B	0.155554	3.16225e-07	3.26482e-06	946	16440
NECAB3	0.15545	3.22059e-07	3.31694e-06	947	16439
NAT10	0.155428	3.23309e-07	3.32782e-06	948	16438
RAMP2	0.155419	3.23826e-07	3.32782e-06	949	16437
GASK1A	0.155418	3.23881e-07	3.32782e-06	950	16436
PCDHGB1	0.155413	3.24187e-07	3.32899e-06	951	16435
USP29	0.155382	3.2594e-07	3.34305e-06	952	16434
TAGLN2	0.155363	3.27039e-07	3.35235e-06	953	16433
PPRC1	0.15534	3.28372e-07	3.36402e-06	954	16432
ITGA7	0.155314	3.29847e-07	3.37714e-06	955	16431
UGT1A9	0.155307	3.30296e-07	3.37975e-06	956	16430
SMIM14	0.155297	3.30879e-07	3.38372e-06	957	16429
CAMSAP1	0.155243	3.34028e-07	3.41191e-06	958	16428
BARHL1	0.155206	3.36207e-07	3.43014e-06	959	16427
HOXC12	0.155128	3.40838e-07	3.47534e-06	960	16426
PIN4	0.155078	3.70877e-07	3.75522e-06	961	16425
H3-5	0.154882	3.55925e-07	3.61645e-06	962	16424
ZNF641	0.154868	3.56758e-07	3.6228e-06	963	16423
KCNA6	0.154728	3.6562e-07	3.70835e-06	964	16422
KRT14	0.154725	3.65822e-07	3.70835e-06	965	16421
NREP	0.154685	3.68426e-07	3.73257e-06	966	16420
PRRG2	0.15458	3.75222e-07	3.79478e-06	967	16419
FLYWCH1	0.154549	3.7732e-07	3.81378e-06	968	16418
EIF4H	0.154543	3.77696e-07	3.81537e-06	969	16417
H3-4	0.154511	3.7978e-07	3.83197e-06	970	16416
CPNE1	0.154437	3.84743e-07	3.8753e-06	971	16415
DEFB108B	0.154396	3.87555e-07	3.8995e-06	972	16414
PLCH1	0.154395	3.87595e-07	3.8995e-06	973	16413
GATA3	0.154337	3.91542e-07	3.93239e-06	974	16412
MKI67	0.154331	3.91995e-07	3.9337e-06	975	16411
TRAPPC11	0.154329	3.92126e-07	3.9337e-06	976	16410
METAP1D	0.154322	3.92571e-07	3.93589e-06	977	16409
VRK2	0.154312	3.93257e-07	3.94051e-06	978	16408
C1D	0.154301	3.93993e-07	3.9456e-06	979	16407
GLT6D1	0.154236	3.98553e-07	3.98897e-06	980	16406
ADCY3	0.154216	3.99934e-07	3.99819e-06	981	16405
WDR35	0.154093	4.08586e-07	4.07999e-06	982	16404
ST6GALNAC6	0.153951	4.18838e-07	4.17517e-06	983	16403
SLC43A2	0.153809	4.29351e-07	4.2653e-06	984	16402
TAC1	0.153736	4.34853e-07	4.31256e-06	985	16401
RIT2	0.15363	4.42938e-07	4.39024e-06	986	16400
KIF12	0.153467	4.5574e-07	4.50429e-06	987	16399
TDP1	0.153452	4.56881e-07	4.513e-06	988	16398
NEMP1	0.153283	4.70507e-07	4.62395e-06	989	16397
ARPC2	0.153214	4.76223e-07	4.67484e-06	990	16396
GFAP	0.153133	4.82968e-07	4.73837e-06	991	16395
CAMKK2	0.153122	4.83869e-07	4.74186e-06	992	16394
HDX	0.153076	5.25063e-07	5.08814e-06	993	16393
RAB37	0.152974	4.96491e-07	4.85188e-06	994	16392
RAB12	0.152967	4.97023e-07	4.85435e-06	995	16391
POLR3A	0.152943	4.99125e-07	4.87214e-06	996	16390
CYP27A1	0.152754	5.15716e-07	5.02281e-06	997	16389
SRRM4	0.152742	5.16802e-07	5.03057e-06	998	16388
ANP32D	0.15272	5.18772e-07	5.04344e-06	999	16387
KSR2	0.152719	5.18911e-07	5.04344e-06	1000	16386
PITPNC1	0.152718	5.18994e-07	5.04344e-06	1001	16385
EVPLL	0.152685	5.21891e-07	5.06593e-06	1002	16384
GLDC	0.152647	5.2535e-07	5.08814e-06	1003	16383
PCDHGA2	0.152569	5.32487e-07	5.14866e-06	1004	16382
RBMX2	0.152529	5.76942e-07	5.52929e-06	1005	16381
SPATA20	0.152449	5.43637e-07	5.24771e-06	1006	16380
JPH2	0.152325	5.55466e-07	5.34705e-06	1007	16379
AATK	0.152316	5.56343e-07	5.35253e-06	1008	16378
TNNT2	0.152306	5.57297e-07	5.35874e-06	1009	16377
KIF2A	0.152085	5.78888e-07	5.54184e-06	1010	16376
EGLN2	0.151988	5.88716e-07	5.62972e-06	1011	16375
PPP1R32	0.151975	5.89969e-07	5.6386e-06	1012	16374
RRP1B	0.151961	5.91479e-07	5.64804e-06	1013	16373
STARD9	0.151945	5.93046e-07	5.65557e-06	1014	16372
NMUR1	0.151803	6.07711e-07	5.76381e-06	1015	16371
UTS2R	0.151789	6.0924e-07	5.77515e-06	1016	16370
ZFP30	0.15176	6.12255e-07	5.80058e-06	1017	16369
ATP6V1G3	0.151612	6.28055e-07	5.94379e-06	1018	16368
HEG1	0.151589	6.30542e-07	5.96407e-06	1019	16367
VRK1	0.151493	6.41032e-07	6.05671e-06	1020	16366
TUBG1	0.151454	6.45318e-07	6.09059e-06	1021	16365
GABPB1	0.151425	6.48591e-07	6.10821e-06	1022	16364
POLR2E	0.151375	6.54157e-07	6.15063e-06	1023	16363
MAPK11	0.151363	6.55512e-07	6.16004e-06	1024	16362
URM1	0.15134	6.5809e-07	6.17513e-06	1025	16361
MORC1	0.151326	6.59637e-07	6.18543e-06	1026	16360
CCDC88A	0.15132	6.60376e-07	6.18719e-06	1027	16359
PDIA3	0.151318	6.60537e-07	6.18719e-06	1028	16358
CEMIP2	0.151285	6.64348e-07	6.21676e-06	1029	16357
NUP133	0.151284	6.64408e-07	6.21676e-06	1030	16356
PHF5A	0.151147	6.80245e-07	6.34457e-06	1031	16355
SLA2	0.151147	6.80257e-07	6.34457e-06	1032	16354
ABRAXAS2	0.151124	6.82857e-07	6.3654e-06	1033	16353
RGS21	0.151051	6.91432e-07	6.43498e-06	1034	16352
TPD52L2	0.150879	7.12168e-07	6.61188e-06	1035	16351
SHISA5	0.150854	7.15244e-07	6.63412e-06	1036	16350
GALNT18	0.150852	7.155e-07	6.63412e-06	1037	16349
AGO4	0.150839	7.17086e-07	6.64173e-06	1038	16348
DNAH14	0.150742	7.29023e-07	6.74153e-06	1039	16347
PRSS22	0.150699	7.34378e-07	6.78744e-06	1040	16346
TOX2	0.150664	7.38872e-07	6.82534e-06	1041	16345
HDC	0.150657	7.39651e-07	6.82891e-06	1042	16344
LTV1	0.150567	7.51132e-07	6.91448e-06	1043	16343
IFITM2	0.150519	7.57369e-07	6.96659e-06	1044	16342
POM121C	0.150492	7.60871e-07	6.99141e-06	1045	16341
APOBEC1	0.150476	7.62962e-07	7.00692e-06	1046	16340
ZNF233	0.150311	7.84672e-07	7.1911e-06	1047	16339
RBM22	0.150298	7.86356e-07	7.20002e-06	1048	16338
PSMA5	0.150298	7.86473e-07	7.20002e-06	1049	16337
MSR1	0.150063	8.1853e-07	7.46989e-06	1050	16336
TEKT3	0.149996	8.27933e-07	7.54306e-06	1051	16335
LDB3	0.149993	8.28283e-07	7.54306e-06	1052	16334
C2CD4D	0.149986	8.29323e-07	7.54857e-06	1053	16333
ALPK3	0.149953	8.34016e-07	7.58488e-06	1054	16332
SIRT4	0.149952	8.34184e-07	7.58488e-06	1055	16331
CAND1	0.149897	8.41951e-07	7.6515e-06	1056	16330
ZNF571	0.149779	8.59079e-07	7.799e-06	1057	16329
RANGAP1	0.14975	8.63281e-07	7.83305e-06	1058	16328
C1S	0.149629	8.81135e-07	7.98673e-06	1059	16327
CPA3	0.149465	9.06083e-07	8.19576e-06	1060	16326
EMP2	0.149449	9.08475e-07	8.20886e-06	1061	16325
PDE6H	0.149407	9.14934e-07	8.25435e-06	1062	16324
CLEC4M	0.149323	9.28031e-07	8.36382e-06	1063	16323
INPP5J	0.149284	9.34227e-07	8.4133e-06	1064	16322
MED7	0.149225	9.4358e-07	8.48636e-06	1065	16321
CYP2C8	0.149171	9.52271e-07	8.5601e-06	1066	16320
KDM4D	0.149166	9.53037e-07	8.56255e-06	1067	16319
LACC1	0.149144	9.56555e-07	8.58973e-06	1068	16318
MXRA7	0.149048	9.72274e-07	8.70839e-06	1069	16317
TPRG1	0.148973	9.84675e-07	8.81492e-06	1070	16316
ZWILCH	0.148951	9.88343e-07	8.83866e-06	1071	16315
LILRA4	0.148944	9.89456e-07	8.84406e-06	1072	16314
ZNF674	0.148944	1.06126e-06	9.39889e-06	1073	16313
MMP27	0.148895	9.97789e-07	8.90938e-06	1074	16312
CD1C	0.148876	1.0009e-06	8.93222e-06	1075	16311
UCN2	0.148872	1.00155e-06	8.93222e-06	1076	16310
ZNF573	0.14887	1.00189e-06	8.93222e-06	1077	16309
THRA	0.148845	1.00619e-06	8.96138e-06	1078	16308
INTS14	0.148807	1.01262e-06	9.01401e-06	1079	16307
DBF4B	0.148799	1.01407e-06	9.02235e-06	1080	16306
RD3L	0.148751	1.02222e-06	9.09019e-06	1081	16305
ZNF77	0.148743	1.02369e-06	9.09857e-06	1082	16304
TLR10	0.148705	1.03019e-06	9.15167e-06	1083	16303
MGAM	0.148632	1.04296e-06	9.24621e-06	1084	16302
PTPRZ1	0.148618	1.04549e-06	9.26391e-06	1085	16301
KIF4B	0.148485	1.0691e-06	9.45871e-06	1086	16300
NSF	0.148475	1.07103e-06	9.47094e-06	1087	16299
NRBP1	0.148464	1.073e-06	9.48354e-06	1088	16298
TMEM98	0.148355	1.09289e-06	9.64457e-06	1089	16297
ZNF212	0.14826	1.11046e-06	9.78973e-06	1090	16296
CA12	0.148237	1.11465e-06	9.82172e-06	1091	16295
GCKR	0.148231	1.11593e-06	9.828e-06	1092	16294
DRC7	0.148227	1.11655e-06	9.82846e-06	1093	16293
SERPINC1	0.148216	1.11871e-06	9.83752e-06	1094	16292
ALDH4A1	0.148181	1.1252e-06	9.88456e-06	1095	16291
IMP4	0.148077	1.1452e-06	1.00399e-05	1096	16290
S100A8	0.148067	1.14713e-06	1.00518e-05	1097	16289
SMARCA5	0.147865	1.1866e-06	1.03612e-05	1098	16288
IKZF3	0.147858	1.18798e-06	1.03655e-05	1099	16287
PDE1B	0.1478	1.19969e-06	1.04597e-05	1100	16286
CARMIL2	0.147797	1.2003e-06	1.04597e-05	1101	16285
ANTXR1	0.147741	1.21152e-06	1.05364e-05	1102	16284
COL5A1	0.147728	1.2142e-06	1.05544e-05	1103	16283
PARVG	0.147704	1.21912e-06	1.05853e-05	1104	16282
ACP7	0.147687	1.22247e-06	1.05998e-05	1105	16281
APOD	0.147657	1.22875e-06	1.06489e-05	1106	16280
ATXN10	0.147629	1.23445e-06	1.0693e-05	1107	16279
CDH4	0.147603	1.23995e-06	1.073e-05	1108	16278
TMEM253	0.147552	1.25052e-06	1.08071e-05	1109	16277
MDFI	0.147551	1.25073e-06	1.08071e-05	1110	16276
RPP25	0.147526	1.25593e-06	1.08453e-05	1111	16275
ANKRD35	0.147524	1.2564e-06	1.08453e-05	1112	16274
RSPO4	0.147519	1.25742e-06	1.08487e-05	1113	16273
NEURL1B	0.14744	1.27418e-06	1.09716e-05	1114	16272
RFC5	0.147373	1.28848e-06	1.10893e-05	1115	16271
TCHP	0.147294	1.30561e-06	1.12311e-05	1116	16270
RPL30	0.147109	1.34652e-06	1.15488e-05	1117	16269
CCDC137	0.147051	1.35964e-06	1.16555e-05	1118	16268
NMUR2	0.146994	1.37278e-06	1.17565e-05	1119	16267
CCDC103	0.146965	1.37941e-06	1.18017e-05	1120	16266
CNKSR3	0.146945	1.38383e-06	1.18337e-05	1121	16265
SSC4D	0.146912	1.39164e-06	1.18829e-05	1122	16264
TARM1	0.146884	1.39799e-06	1.19255e-05	1123	16263
TMEM139	0.146873	1.40052e-06	1.19412e-05	1124	16262
COL1A1	0.146845	1.4073e-06	1.19931e-05	1125	16261
NEXMIF	0.146813	1.5143e-06	1.28107e-05	1126	16260
STK36	0.146787	1.42081e-06	1.20963e-05	1127	16259
CEP112	0.146723	1.43613e-06	1.22089e-05	1128	16258
TMC1	0.14664	1.45613e-06	1.23668e-05	1129	16257
WDR61	0.146598	1.46624e-06	1.24405e-05	1130	16256
SIK3	0.146381	1.52001e-06	1.28528e-05	1131	16255
BAHD1	0.146351	1.52762e-06	1.29097e-05	1132	16254
CHRNB4	0.146349	1.52822e-06	1.29097e-05	1133	16253
DLL3	0.146315	1.53675e-06	1.29755e-05	1134	16252
SACM1L	0.146299	1.54097e-06	1.29921e-05	1135	16251
ENTPD5	0.146257	1.55166e-06	1.30695e-05	1136	16250
TUBG2	0.146253	1.55285e-06	1.30733e-05	1137	16249
CEP57	0.14624	1.55622e-06	1.30953e-05	1138	16248
FAM169B	0.146129	1.58509e-06	1.33189e-05	1139	16247
KIF19	0.14607	1.60064e-06	1.34301e-05	1140	16246
NGFR	0.146053	1.60525e-06	1.34622e-05	1141	16245
LRRN4CL	0.145966	1.62845e-06	1.3624e-05	1142	16244
ATP6V1D	0.145953	1.63202e-06	1.36472e-05	1143	16243
NETO2	0.14586	1.65738e-06	1.3846e-05	1144	16242
FAM167B	0.145806	1.67207e-06	1.3962e-05	1145	16241
SEC14L2	0.145787	1.67752e-06	1.39941e-05	1146	16240
CKAP5	0.145752	1.68702e-06	1.40646e-05	1147	16239
PFKM	0.145747	1.68849e-06	1.40654e-05	1148	16238
WWP2	0.145738	1.69095e-06	1.40791e-05	1149	16237
PTOV1	0.145643	1.71777e-06	1.4275e-05	1150	16236
TRAPPC6B	0.145632	1.72094e-06	1.42946e-05	1151	16235
UBE2T	0.145565	1.74019e-06	1.44338e-05	1152	16234
IL16	0.145432	1.77877e-06	1.47397e-05	1153	16233
CDPF1	0.145405	1.78657e-06	1.47973e-05	1154	16232
KRT27	0.145273	1.82586e-06	1.50868e-05	1155	16231
STK4	0.145257	1.83089e-06	1.51211e-05	1156	16230
TTR	0.145234	1.83783e-06	1.51568e-05	1157	16229
CALN1	0.145172	1.85656e-06	1.52823e-05	1158	16228
TAL2	0.145156	1.86159e-06	1.53165e-05	1159	16227
PCGF2	0.145149	1.86363e-06	1.5326e-05	1160	16226
PPEF1	0.144977	2.04873e-06	1.66669e-05	1161	16225
ANGPTL5	0.144877	1.9491e-06	1.59644e-05	1162	16224
PAFAH2	0.144876	1.94952e-06	1.59644e-05	1163	16223
TPM2	0.144842	1.96038e-06	1.60356e-05	1164	16222
AIM2	0.144829	1.96454e-06	1.60572e-05	1165	16221
POU5F1	0.144793	1.97623e-06	1.61375e-05	1166	16220
ZNF556	0.144711	2.00284e-06	1.63318e-05	1167	16219
PIK3C3	0.144698	2.00728e-06	1.63604e-05	1168	16218
HMGCS1	0.144556	2.05467e-06	1.67038e-05	1169	16217
TFG	0.14452	2.06658e-06	1.67733e-05	1170	16216
HMGB4	0.14452	2.06664e-06	1.67733e-05	1171	16215
TSPAN12	0.144514	2.06872e-06	1.67824e-05	1172	16214
LRRC46	0.144455	2.08903e-06	1.69314e-05	1173	16213
ZFP90	0.144434	2.09599e-06	1.69719e-05	1174	16212
SLC35G5	0.144358	2.12251e-06	1.71627e-05	1175	16211
SOX11	0.144287	2.14735e-06	1.73475e-05	1176	16210
TMEM174	0.144265	2.15509e-06	1.73938e-05	1177	16209
ATP2A3	0.144257	2.15787e-06	1.74081e-05	1178	16208
APBB1	0.144216	2.17223e-06	1.75078e-05	1179	16207
CTBP2	0.144193	2.18049e-06	1.75662e-05	1180	16206
LIN37	0.144161	2.19177e-06	1.76425e-05	1181	16205
GTF3C4	0.144161	2.19211e-06	1.76425e-05	1182	16204
CST4	0.144092	2.217e-06	1.78272e-05	1183	16203
CENPJ	0.144088	2.21822e-06	1.78288e-05	1184	16202
MDC1	0.144046	2.23368e-06	1.79365e-05	1185	16201
A4GALT	0.144043	2.23482e-06	1.79374e-05	1186	16200
XRCC5	0.144031	2.23895e-06	1.79622e-05	1187	16199
PRKX	0.143989	2.40692e-06	1.9107e-05	1188	16198
TYW1	0.143986	2.25555e-06	1.80648e-05	1189	16197
ARFRP1	0.143985	2.2559e-06	1.80648e-05	1190	16196
CLNS1A	0.143982	2.25693e-06	1.80648e-05	1191	16195
RNF212B	0.143914	2.2823e-06	1.82595e-05	1192	16194
METAP1	0.143883	2.29389e-06	1.83437e-05	1193	16193
TMEM144	0.143797	2.32637e-06	1.85949e-05	1194	16192
DNAH6	0.143715	2.35763e-06	1.88016e-05	1195	16191
SEC11A	0.143671	2.37473e-06	1.89112e-05	1196	16190
ZNF514	0.143648	2.38367e-06	1.8957e-05	1197	16189
EPHA10	0.143603	2.40104e-06	1.90778e-05	1198	16188
TMEM235	0.14359	2.40615e-06	1.9107e-05	1199	16187
MYADML2	0.143567	2.4154e-06	1.91656e-05	1200	16186
CRYBA1	0.143412	2.47708e-06	1.96191e-05	1201	16185
DEFB124	0.14339	2.48571e-06	1.96606e-05	1202	16184
RNF13	0.143344	2.50474e-06	1.97842e-05	1203	16183
CCDC89	0.143332	2.50938e-06	1.98118e-05	1204	16182
CCL16	0.143248	2.54409e-06	2.00767e-05	1205	16181
PLEK	0.143202	2.56307e-06	2.02173e-05	1206	16180
ZBTB9	0.143098	2.6068e-06	2.05343e-05	1207	16179
COMMD1	0.143076	2.61618e-06	2.05989e-05	1208	16178
LALBA	0.143066	2.62036e-06	2.06148e-05	1209	16177
RNF43	0.143045	2.62932e-06	2.06742e-05	1210	16176
SLC25A44	0.143017	2.64137e-06	2.07502e-05	1211	16175
LRRC3B	0.143006	2.64585e-06	2.0776e-05	1212	16174
ACOX1	0.142907	2.68901e-06	2.10788e-05	1213	16173
HMX1	0.142906	2.68926e-06	2.10788e-05	1214	16172
AIFM2	0.142737	2.76425e-06	2.16179e-05	1215	16171
STMN1	0.142652	2.80251e-06	2.18875e-05	1216	16170
PTER	0.142509	2.86807e-06	2.23794e-05	1217	16169
FAM171A2	0.142474	2.88416e-06	2.24949e-05	1218	16168
FKBPL	0.142463	2.88973e-06	2.25181e-05	1219	16167
TPRA1	0.142457	2.89215e-06	2.25269e-05	1220	16166
WDR93	0.142406	2.91628e-06	2.27047e-05	1221	16165
SHD	0.142388	2.92492e-06	2.27512e-05	1222	16164
SLC7A6	0.142346	2.94485e-06	2.28657e-05	1223	16163
CLEC12B	0.142317	2.9586e-06	2.29621e-05	1224	16162
ARL16	0.142304	2.96486e-06	2.298e-05	1225	16161
SIL1	0.142296	2.96855e-06	2.29983e-05	1226	16160
TXLNB	0.142285	2.97387e-06	2.30293e-05	1227	16159
UTP18	0.142274	2.97904e-06	2.3059e-05	1228	16158
CHAD	0.142242	2.99437e-06	2.31674e-05	1229	16157
SP6	0.142212	3.00899e-06	2.32495e-05	1230	16156
PPP3R1	0.14218	3.02497e-06	2.33625e-05	1231	16155
ALG1L	0.142112	3.0583e-06	2.36095e-05	1232	16154
CREBRF	0.142004	3.11207e-06	2.39714e-05	1233	16153
TBATA	0.141987	3.12024e-06	2.4013e-05	1234	16152
LPIN3	0.141908	3.16043e-06	2.43115e-05	1235	16151
RAB29	0.141859	3.18525e-06	2.44808e-05	1236	16150
TCP11	0.141831	3.19985e-06	2.45496e-05	1237	16149
TRAPPC12	0.141808	3.21157e-06	2.46178e-05	1238	16148
COPS4	0.141758	3.23787e-06	2.48084e-05	1239	16147
WFDC2	0.141683	3.2772e-06	2.50877e-05	1240	16146
SEMA4A	0.141635	3.30243e-06	2.52585e-05	1241	16145
CDKL3	0.141628	3.30614e-06	2.52759e-05	1242	16144
ZNF683	0.141548	3.3491e-06	2.55706e-05	1243	16143
PCDHGA6	0.141483	3.38393e-06	2.58096e-05	1244	16142
NAE1	0.141482	3.38487e-06	2.58096e-05	1245	16141
TMEM121	0.141394	3.43293e-06	2.61417e-05	1246	16140
RRM2B	0.141261	3.50718e-06	2.66139e-05	1247	16139
PIGR	0.141216	3.53249e-06	2.67942e-05	1248	16138
FAM110D	0.141097	3.6002e-06	2.72484e-05	1249	16137
VEZF1	0.140971	3.67398e-06	2.77585e-05	1250	16136
PCDHGA3	0.140942	3.69111e-06	2.78757e-05	1251	16135
RPL14	0.140887	3.7235e-06	2.80716e-05	1252	16134
ZNF880	0.140862	3.73866e-06	2.81614e-05	1253	16133
CPM	0.140814	3.76735e-06	2.8353e-05	1254	16132
TNR	0.14079	3.78206e-06	2.84514e-05	1255	16131
DDOST	0.140722	3.82317e-06	2.87482e-05	1256	16130
ALG8	0.140702	3.83545e-06	2.88281e-05	1257	16129
SNRNP35	0.140647	3.86914e-06	2.90436e-05	1258	16128
ZNF300	0.140618	3.88762e-06	2.9132e-05	1259	16127
ZNF667	0.140608	3.89322e-06	2.91488e-05	1260	16126
KRT78	0.140564	3.92109e-06	2.93323e-05	1261	16125
ZBTB22	0.140544	3.93333e-06	2.94111e-05	1262	16124
IL10	0.140533	3.94073e-06	2.94539e-05	1263	16123
C1GALT1	0.140495	3.96414e-06	2.96034e-05	1264	16122
DNAJB1	0.140491	3.96701e-06	2.96121e-05	1265	16121
PDS5B	0.140398	4.02656e-06	3.00051e-05	1266	16120
LSMEM1	0.140366	4.04687e-06	3.01305e-05	1267	16119
KIR2DL1	0.140321	4.07599e-06	3.03214e-05	1268	16118
NR1I3	0.140181	4.16782e-06	3.09516e-05	1269	16117
NDUFA13	0.140178	4.1697e-06	3.09523e-05	1270	16116
EQTN	0.140172	4.17373e-06	3.09689e-05	1271	16115
P4HB	0.140154	4.18574e-06	3.10316e-05	1272	16114
CIBAR1	0.140125	4.20504e-06	3.11614e-05	1273	16113
SLC22A6	0.140116	4.2116e-06	3.11967e-05	1274	16112
SMAD2	0.140085	4.23242e-06	3.13242e-05	1275	16111
AGR3	0.140056	4.25196e-06	3.14555e-05	1276	16110
STMN4	0.140048	4.25749e-06	3.1483e-05	1277	16109
STOX2	0.139991	4.29626e-06	3.17427e-05	1278	16108
LRRC37B	0.139953	4.32185e-06	3.19182e-05	1279	16107
LPAR1	0.139882	4.37137e-06	3.22565e-05	1280	16106
TTC4	0.139827	4.4094e-06	3.24701e-05	1281	16105
SGO2	0.139762	4.45537e-06	3.27651e-05	1282	16104
NOL12	0.139709	4.49298e-06	3.29998e-05	1283	16103
OOEP	0.139694	4.50389e-06	3.30659e-05	1284	16102
MYLK4	0.139687	4.50841e-06	3.30766e-05	1285	16101
GDPGP1	0.139686	4.50915e-06	3.30766e-05	1286	16100
ZNFX1	0.139609	4.56461e-06	3.34552e-05	1287	16099
KDM1B	0.139596	4.57387e-06	3.3509e-05	1288	16098
HIKESHI	0.139502	4.64309e-06	3.39588e-05	1289	16097
ZNF716	0.139484	4.65585e-06	3.40235e-05	1290	16096
NRSN2	0.139368	4.74249e-06	3.4613e-05	1291	16095
ZNF577	0.139333	4.76882e-06	3.47468e-05	1292	16094
LASP1	0.139297	4.79578e-06	3.4914e-05	1293	16093
SLC6A6	0.139249	4.83277e-06	3.51538e-05	1294	16092
CDHR2	0.139181	4.885e-06	3.55189e-05	1295	16091
AATF	0.139127	4.92699e-06	3.57943e-05	1296	16090
CLCNKA	0.139016	5.01381e-06	3.63794e-05	1297	16089
SPRYD7	0.138948	5.06822e-06	3.67283e-05	1298	16088
EPB41L1	0.13892	5.09062e-06	3.68752e-05	1299	16087
OGFOD1	0.138913	5.09624e-06	3.69005e-05	1300	16086
ALDH1L2	0.138879	5.12406e-06	3.70865e-05	1301	16085
CEP44	0.138849	5.14779e-06	3.72428e-05	1302	16084
ACTN1	0.138838	5.1573e-06	3.72961e-05	1303	16083
LY9	0.138802	5.18614e-06	3.74734e-05	1304	16082
KRT18	0.138784	5.20137e-06	3.75367e-05	1305	16081
ABHD4	0.138774	5.2095e-06	3.75797e-05	1306	16080
TRMT5	0.138648	5.31363e-06	3.82357e-05	1307	16079
GSN	0.138498	5.44094e-06	3.91032e-05	1308	16078
NANP	0.138414	5.5134e-06	3.95586e-05	1309	16077
ATP8B2	0.138378	5.54476e-06	3.97672e-05	1310	16076
CCDC152	0.138329	5.58788e-06	4.00599e-05	1311	16075
VEZT	0.138322	5.59416e-06	4.00884e-05	1312	16074
BET1	0.138226	5.67854e-06	4.06094e-05	1313	16073
KLHL17	0.138224	5.68109e-06	4.06109e-05	1314	16072
HHLA2	0.138159	5.7391e-06	4.09737e-05	1315	16071
PLAGL2	0.138145	5.75194e-06	4.10181e-05	1316	16070
C5orf24	0.138111	5.78255e-06	4.11458e-05	1317	16069
HSD11B1	0.138061	5.82793e-06	4.14052e-05	1318	16068
FAM104B	0.138033	6.21782e-06	4.37816e-05	1319	16067
TTC24	0.137983	5.89979e-06	4.18815e-05	1320	16066
LPL	0.137952	5.92889e-06	4.20709e-05	1321	16065
EPSTI1	0.137927	5.95151e-06	4.22025e-05	1322	16064
GRAMD2B	0.137926	5.95229e-06	4.22025e-05	1323	16063
PTTG1IP	0.137854	6.02029e-06	4.26151e-05	1324	16062
CHGB	0.137821	6.05157e-06	4.28017e-05	1325	16061
KRTAP12-1	0.137772	6.09821e-06	4.3114e-05	1326	16060
ZBED9	0.137724	6.14409e-06	4.33678e-05	1327	16059
TAS2R7	0.137677	6.1891e-06	4.36678e-05	1328	16058
SEC61G	0.137651	6.21456e-06	4.37816e-05	1329	16057
MRGPRX2	0.137578	6.2861e-06	4.42087e-05	1330	16056
CLEC2L	0.137526	6.3372e-06	4.44781e-05	1331	16055
LRRC26	0.137483	6.3801e-06	4.47431e-05	1332	16054
PPIL2	0.137444	6.4198e-06	4.50033e-05	1333	16053
ACAA2	0.137381	6.48236e-06	4.5387e-05	1334	16052
CD200	0.137339	6.52591e-06	4.56551e-05	1335	16051
YWHAE	0.137251	6.61617e-06	4.62307e-05	1336	16050
ALG1	0.137243	6.62394e-06	4.62664e-05	1337	16049
USP54	0.137231	6.63621e-06	4.63028e-05	1338	16048
ZNF587B	0.13723	6.63713e-06	4.63028e-05	1339	16047
LSM8	0.137187	6.68207e-06	4.65789e-05	1340	16046
CD48	0.137138	6.73305e-06	4.68674e-05	1341	16045
HIC1	0.137028	6.84956e-06	4.76318e-05	1342	16044
FANCI	0.136953	6.93054e-06	4.81372e-05	1343	16043
SAMM50	0.136933	6.95164e-06	4.82644e-05	1344	16042
ASB15	0.136926	6.95973e-06	4.83014e-05	1345	16041
C1orf50	0.13691	6.97652e-06	4.83792e-05	1346	16040
ZC3H3	0.136903	6.98446e-06	4.8415e-05	1347	16039
CLP1	0.136887	7.00183e-06	4.85161e-05	1348	16038
LRFN1	0.136811	7.08523e-06	4.90744e-05	1349	16037
ZNF37A	0.136738	7.16584e-06	4.95735e-05	1350	16036
CRYGD	0.136728	7.17719e-06	4.96323e-05	1351	16035
HSP90AA1	0.136654	7.26065e-06	5.00899e-05	1352	16034
TNFSF13	0.136592	7.33061e-06	5.05324e-05	1353	16033
ASB13	0.136576	7.34947e-06	5.06423e-05	1354	16032
CEP295NL	0.136569	7.35683e-06	5.0673e-05	1355	16031
TBXAS1	0.136547	7.38282e-06	5.08223e-05	1356	16030
CLTRN	0.136538	7.84282e-06	5.36167e-05	1357	16029
TTYH2	0.136482	7.45767e-06	5.12863e-05	1358	16028
USP35	0.136455	7.48858e-06	5.14785e-05	1359	16027
KCTD1	0.136382	7.57347e-06	5.20414e-05	1360	16026
BANF1	0.136377	7.57999e-06	5.20656e-05	1361	16025
PTRH2	0.13634	7.62339e-06	5.23017e-05	1362	16024
FAM114A2	0.136296	7.67531e-06	5.26165e-05	1363	16023
RANBP10	0.136256	7.72267e-06	5.29202e-05	1364	16022
PRKCA	0.136237	7.74562e-06	5.30357e-05	1365	16021
IL18BP	0.13614	7.86315e-06	5.37346e-05	1366	16020
CRK	0.136129	7.87667e-06	5.38059e-05	1367	16019
YIF1B	0.136045	7.97988e-06	5.44894e-05	1368	16018
NEFH	0.136034	7.99298e-06	5.45575e-05	1369	16017
MTIF3	0.13602	8.01053e-06	5.46558e-05	1370	16016
USP37	0.135921	8.13437e-06	5.54518e-05	1371	16015
SAMD9L	0.13592	8.13554e-06	5.54518e-05	1372	16014
CD300LF	0.135874	8.19339e-06	5.5794e-05	1373	16013
MACO1	0.135784	8.30911e-06	5.64714e-05	1374	16012
ZCCHC9	0.135764	8.33423e-06	5.662e-05	1375	16011
TBC1D15	0.135757	8.34265e-06	5.6655e-05	1376	16010
TIRAP	0.13575	8.35223e-06	5.66556e-05	1377	16009
IZUMO2	0.13575	8.35251e-06	5.66556e-05	1378	16008
LHB	0.135667	8.45994e-06	5.73172e-05	1379	16007
PWP1	0.135658	8.47237e-06	5.73791e-05	1380	16006
ENO2	0.135636	8.49992e-06	5.75433e-05	1381	16005
RADIL	0.135594	8.55635e-06	5.78802e-05	1382	16004
RPL36AL	0.135565	8.59361e-06	5.80871e-05	1383	16003
SYT7	0.135557	8.60449e-06	5.8138e-05	1384	16002
SLC22A9	0.13547	8.72068e-06	5.88337e-05	1385	16001
TOP3A	0.13535	8.88331e-06	5.98127e-05	1386	16000
KARS1	0.135333	8.90711e-06	5.99497e-05	1387	15999
EGR4	0.135314	8.93338e-06	6.01033e-05	1388	15998
IKZF4	0.135305	8.94593e-06	6.01644e-05	1389	15997
ZKSCAN2	0.13528	8.98076e-06	6.03753e-05	1390	15996
ALS2CL	0.13525	9.02112e-06	6.06232e-05	1391	15995
PHLDB2	0.135211	9.07544e-06	6.08987e-05	1392	15994
GOSR1	0.135211	9.07613e-06	6.08987e-05	1393	15993
UGP2	0.135172	9.12987e-06	6.11884e-05	1394	15992
SLC28A1	0.135108	9.22063e-06	6.17491e-05	1395	15991
SLC2A10	0.13503	9.33213e-06	6.24236e-05	1396	15990
CXCL9	0.135012	9.35764e-06	6.25702e-05	1397	15989
SHH	0.135006	9.36653e-06	6.26056e-05	1398	15988
FCAMR	0.134994	9.38342e-06	6.26944e-05	1399	15987
NPDC1	0.134984	9.39819e-06	6.27689e-05	1400	15986
PIGQ	0.134923	9.48614e-06	6.32591e-05	1401	15985
APOA2	0.134868	9.56788e-06	6.37798e-05	1402	15984
CLUAP1	0.1348	9.66815e-06	6.43741e-05	1403	15983
CCT7	0.134779	9.69858e-06	6.45273e-05	1404	15982
ATP13A1	0.13458	9.99914e-06	6.63746e-05	1405	15981
SPAG17	0.134558	1.00323e-05	6.65693e-05	1406	15980
HLF	0.134504	1.01163e-05	6.70772e-05	1407	15979
PDZD9	0.134482	1.01502e-05	6.72745e-05	1408	15978
NPLOC4	0.134472	1.01662e-05	6.73549e-05	1409	15977
ZNF236	0.134421	1.02462e-05	6.78073e-05	1410	15976
NNAT	0.134414	1.02571e-05	6.78536e-05	1411	15975
COMMD3	0.134374	1.03197e-05	6.82421e-05	1412	15974
SLC30A3	0.134298	1.044e-05	6.89584e-05	1413	15973
MSANTD1	0.134213	1.05768e-05	6.98357e-05	1414	15972
KPNA3	0.13421	1.05808e-05	6.98357e-05	1415	15971
ERCC4	0.134184	1.06239e-05	7.0067e-05	1416	15970
MAPK1IP1L	0.134058	1.08301e-05	7.13729e-05	1417	15969
CD84	0.13399	1.0943e-05	7.20895e-05	1418	15968
GHSR	0.133978	1.09626e-05	7.2191e-05	1419	15967
ZNF652	0.133952	1.10071e-05	7.24297e-05	1420	15966
DMBX1	0.133921	1.10581e-05	7.27372e-05	1421	15965
CDC42	0.133897	1.10996e-05	7.2955e-05	1422	15964
TNFRSF9	0.133879	1.11302e-05	7.31289e-05	1423	15963
RPL4	0.133858	1.11654e-05	7.32866e-05	1424	15962
HSPA12B	0.133753	1.1345e-05	7.43711e-05	1425	15961
HMX2	0.133719	1.1404e-05	7.473e-05	1426	15960
RRM1	0.133611	1.15931e-05	7.58834e-05	1427	15959
CRIP2	0.13353	1.17368e-05	7.67372e-05	1428	15958
AVP	0.133505	1.17822e-05	7.70049e-05	1429	15957
ASS1	0.133492	1.18045e-05	7.71216e-05	1430	15956
MYT1	0.133472	1.18417e-05	7.72937e-05	1431	15955
TIAL1	0.13347	1.18441e-05	7.72937e-05	1432	15954
GHRHR	0.133277	1.21973e-05	7.94789e-05	1433	15953
TAF1B	0.133254	1.22402e-05	7.96986e-05	1434	15952
PLS1	0.133221	1.23002e-05	8.00596e-05	1435	15951
CFH	0.133123	1.24844e-05	8.1137e-05	1436	15950
POLR1G	0.133104	1.25208e-05	8.1343e-05	1437	15949
EIF2S1	0.133043	1.26383e-05	8.19052e-05	1438	15948
GTF2I	0.133042	1.26391e-05	8.19052e-05	1439	15947
ZBTB37	0.133042	1.26403e-05	8.19052e-05	1440	15946
ZNF354A	0.133006	1.27077e-05	8.22502e-05	1441	15945
CDC25B	0.132948	1.28209e-05	8.28897e-05	1442	15944
ZNF28	0.132902	1.29097e-05	8.33714e-05	1443	15943
ACCS	0.132844	1.30242e-05	8.3986e-05	1444	15942
TSSK2	0.132826	1.30594e-05	8.41818e-05	1445	15941
ZNF878	0.132818	1.30747e-05	8.42492e-05	1446	15940
RASAL1	0.132781	1.31498e-05	8.47017e-05	1447	15939
MAPKAP1	0.132731	1.3249e-05	8.52774e-05	1448	15938
FUT8	0.132621	1.34713e-05	8.65162e-05	1449	15937
DOCK6	0.132539	1.36393e-05	8.75628e-05	1450	15936
GATAD1	0.132532	1.36525e-05	8.76147e-05	1451	15935
SFR1	0.132515	1.3689e-05	8.77521e-05	1452	15934
KIF24	0.132459	1.38048e-05	8.83638e-05	1453	15933
IFI6	0.132423	1.38785e-05	8.87378e-05	1454	15932
CYP51A1	0.13242	1.38858e-05	8.87515e-05	1455	15931
TENT2	0.132362	1.40069e-05	8.94195e-05	1456	15930
C2CD2	0.132235	1.42782e-05	9.08715e-05	1457	15929
SPATA6	0.132234	1.42802e-05	9.08715e-05	1458	15928
ATR	0.132073	1.4631e-05	9.2866e-05	1459	15927
B3GNTL1	0.13199	1.48156e-05	9.39345e-05	1460	15926
LSM2	0.131798	1.52481e-05	9.64307e-05	1461	15925
ARHGEF5	0.131778	1.52938e-05	9.66418e-05	1462	15924
AOAH	0.131776	1.52981e-05	9.66418e-05	1463	15923
FAM120A	0.131753	1.53522e-05	9.69131e-05	1464	15922
DPP3	0.131708	1.54552e-05	9.74566e-05	1465	15921
EIF4A2	0.13155	1.58276e-05	9.95883e-05	1466	15920
DQX1	0.131546	1.58355e-05	9.96019e-05	1467	15919
RORC	0.131526	1.58842e-05	9.9872e-05	1468	15918
LRRC49	0.131483	1.59868e-05	0.000100445	1469	15917
UBE2L6	0.131434	1.61052e-05	0.000101079	1470	15916
AFG1L	0.131226	1.6613e-05	0.000104153	1471	15915
TBC1D1	0.131221	1.66253e-05	0.000104193	1472	15914
NPEPL1	0.131146	1.68127e-05	0.000105291	1473	15913
GNL2	0.131139	1.6832e-05	0.000105374	1474	15912
FNBP1	0.130891	1.74652e-05	0.000109103	1475	15911
PROX2	0.130762	1.78041e-05	0.000110861	1476	15910
MOV10	0.130729	1.78929e-05	0.000111255	1477	15909
ADH5	0.130652	1.80996e-05	0.000112379	1478	15908
ALG6	0.130632	1.81538e-05	0.000112675	1479	15907
ITK	0.130559	1.83514e-05	0.000113861	1480	15906
KRTAP11-1	0.130323	1.90071e-05	0.000117719	1481	15905
CAPNS2	0.130285	1.91154e-05	0.000118306	1482	15904
CMTM3	0.130253	1.92053e-05	0.00011882	1483	15903
FOXF1	0.130192	1.93822e-05	0.000119744	1484	15902
RTEL1	0.130114	1.96064e-05	0.000121	1485	15901
ATF4	0.13009	1.96774e-05	0.000121309	1486	15900
APOF	0.130074	1.97232e-05	0.000121505	1487	15899
CD46	0.130038	1.98283e-05	0.000122066	1488	15898
TMEM221	0.130026	1.9863e-05	0.000122213	1489	15897
C11orf45	0.130007	1.99214e-05	0.000122509	1490	15896
MET	0.12993	2.01473e-05	0.000123811	1491	15895
TBKBP1	0.129918	2.01841e-05	0.000123964	1492	15894
PIK3R4	0.129896	2.02513e-05	0.000124318	1493	15893
ACSM2A	0.129856	2.03694e-05	0.000124967	1494	15892
CIDEC	0.129774	2.06194e-05	0.000126355	1495	15891
CYTH3	0.129748	2.06977e-05	0.000126745	1496	15890
ZNF844	0.129724	2.07719e-05	0.000127155	1497	15889
ZBBX	0.129716	2.07982e-05	0.000127271	1498	15888
KAT2A	0.129701	2.08427e-05	0.000127454	1499	15887
ECT2	0.129633	2.10536e-05	0.000128653	1500	15886
MAN1B1	0.12961	2.11258e-05	0.000129046	1501	15885
CENPU	0.129556	2.12939e-05	0.000129938	1502	15884
RPS19	0.129549	2.13173e-05	0.000130035	1503	15883
NR1H2	0.129531	2.13734e-05	0.000130321	1504	15882
ADCY10	0.129517	2.14184e-05	0.000130515	1505	15881
ZNF501	0.129483	2.15258e-05	0.000131031	1506	15880
LRRC72	0.129414	2.17471e-05	0.00013224	1507	15879
C11orf16	0.129388	2.18302e-05	0.000132698	1508	15878
GPCPD1	0.129383	2.1847e-05	0.000132723	1509	15877
NMBR	0.129382	2.18494e-05	0.000132723	1510	15876
GPBP1L1	0.129363	2.1911e-05	0.000133004	1511	15875
LYRM4	0.129335	2.20025e-05	0.000133513	1512	15874
PTP4A1	0.129311	2.20789e-05	0.000133883	1513	15873
FAM71B	0.12928	2.21813e-05	0.000134457	1514	15872
TSPAN18	0.129272	2.22056e-05	0.000134557	1515	15871
BTC	0.129265	2.2231e-05	0.000134617	1516	15870
FCF1	0.129258	2.2254e-05	0.000134675	1517	15869
PRELID3B	0.129257	2.2256e-05	0.000134675	1518	15868
PKM	0.129139	2.26473e-05	0.000136708	1519	15867
ART3	0.129058	2.29194e-05	0.000138112	1520	15866
CCR3	0.128984	2.31701e-05	0.000139526	1521	15865
CD3E	0.128956	2.32657e-05	0.000140054	1522	15864
HJURP	0.128903	2.34476e-05	0.00014105	1523	15863
PPP2R5C	0.128828	2.37051e-05	0.000142551	1524	15862
C2CD4A	0.1288	2.38059e-05	0.000143107	1525	15861
PLA2G4F	0.128777	2.38839e-05	0.000143477	1526	15860
NAA80	0.128679	2.42295e-05	0.000145352	1527	15859
FCRL6	0.128556	2.46734e-05	0.000147709	1528	15858
ACSM4	0.128542	2.47216e-05	0.000147947	1529	15857
CEACAM5	0.128477	2.49586e-05	0.000149258	1530	15856
FN3KRP	0.128477	2.49606e-05	0.000149258	1531	15855
TACO1	0.128475	2.49665e-05	0.000149258	1532	15854
HDDC3	0.128374	2.53403e-05	0.000151077	1533	15853
ZNF284	0.128301	2.56102e-05	0.000152529	1534	15852
PRM2	0.128269	2.57307e-05	0.000152984	1535	15851
EIF5AL1	0.128267	2.57393e-05	0.000152984	1536	15850
TAGLN3	0.128258	2.57743e-05	0.000153139	1537	15849
HHAT	0.128248	2.58111e-05	0.000153306	1538	15848
SMS	0.12823	2.72709e-05	0.000160823	1539	15847
TAX1BP3	0.128212	2.59472e-05	0.000154009	1540	15846
MICU2	0.128167	2.61181e-05	0.000154918	1541	15845
CACNG8	0.128139	2.62264e-05	0.000155497	1542	15844
TCOF1	0.128137	2.62338e-05	0.000155497	1543	15843
COL6A2	0.12809	2.6414e-05	0.000156427	1544	15842
TFF1	0.127974	2.68681e-05	0.000158716	1545	15841
ACP5	0.127969	2.68877e-05	0.000158778	1546	15840
SLC6A19	0.12783	2.74368e-05	0.000161637	1547	15839
ORMDL3	0.127777	2.76503e-05	0.000162784	1548	15838
SELENOT	0.127767	2.76897e-05	0.00016296	1549	15837
C17orf98	0.127759	2.77212e-05	0.000163091	1550	15836
EIF4G1	0.127742	2.77907e-05	0.000163309	1551	15835
TLDC2	0.12773	2.78406e-05	0.0001635	1552	15834
CATSPER2	0.127657	2.81377e-05	0.000165002	1553	15833
FRA10AC1	0.127618	2.82995e-05	0.000165875	1554	15832
WDCP	0.127548	2.85867e-05	0.000167277	1555	15831
SLC6A18	0.127542	2.86136e-05	0.000167378	1556	15830
PSMD14	0.127502	2.87814e-05	0.000168081	1557	15829
UBALD2	0.127434	2.90654e-05	0.00016928	1558	15828
CASP10	0.12738	2.92977e-05	0.000170519	1559	15827
SUMO1	0.127374	2.93209e-05	0.000170597	1560	15826
C6orf47	0.127361	2.93757e-05	0.000170858	1561	15825
AUP1	0.127321	2.95465e-05	0.000171795	1562	15824
INAVA	0.12725	2.98555e-05	0.000173533	1563	15823
PUF60	0.127247	2.98678e-05	0.000173547	1564	15822
ACADL	0.127235	2.99187e-05	0.000173726	1565	15821
RAB41	0.127224	3.15507e-05	0.000181816	1566	15820
NXF5	0.127205	3.16373e-05	0.000182064	1567	15819
NSL1	0.127171	3.01999e-05	0.000175242	1568	15818
MCRIP2	0.127077	3.06155e-05	0.000177417	1569	15817
RNF148	0.12706	3.06914e-05	0.000177738	1570	15816
NEK10	0.127025	3.08459e-05	0.000178573	1571	15815
C1QC	0.126984	3.10317e-05	0.00017947	1572	15814
PLXNB2	0.126959	3.11423e-05	0.00017999	1573	15813
SPOCK2	0.12687	3.1547e-05	0.000181816	1574	15812
RBM14	0.126864	3.15741e-05	0.00018182	1575	15811
SELL	0.126852	3.16312e-05	0.000182064	1576	15810
TMEM64	0.126843	3.16712e-05	0.000182092	1577	15809
NUCKS1	0.126776	3.19777e-05	0.000183476	1578	15808
CCR1	0.126731	3.21873e-05	0.000184557	1579	15807
WDR87	0.126727	3.22072e-05	0.00018461	1580	15806
OTX2	0.126705	3.23074e-05	0.000185011	1581	15805
SYCP2L	0.126673	3.24604e-05	0.000185816	1582	15804
GJC1	0.126636	3.26312e-05	0.000186513	1583	15803
SPINT2	0.126636	3.26358e-05	0.000186513	1584	15802
HMCES	0.126623	3.26971e-05	0.000186802	1585	15801
IYD	0.126612	3.27492e-05	0.000187038	1586	15800
CLECL1	0.126601	3.28e-05	0.000187267	1587	15799
TRIM42	0.126589	3.2857e-05	0.000187531	1588	15798
NUP58	0.126553	3.30293e-05	0.00018839	1589	15797
FBXO46	0.126454	3.35018e-05	0.000190773	1590	15796
C14orf28	0.126435	3.35955e-05	0.000191146	1591	15795
RAC1	0.126434	3.36004e-05	0.000191146	1592	15794
ACTR5	0.126417	3.36812e-05	0.000191543	1593	15793
MRPL11	0.126365	3.39386e-05	0.000192881	1594	15792
PCID2	0.126345	3.40351e-05	0.000193366	1595	15791
GGA1	0.126321	3.41521e-05	0.000193967	1596	15790
FBXL20	0.126305	3.42292e-05	0.000194215	1597	15789
MFSD6L	0.1263	3.4256e-05	0.000194304	1598	15788
FUBP1	0.126124	3.51345e-05	0.000198935	1599	15787
AMZ2	0.126123	3.51411e-05	0.000198935	1600	15786
ICAM1	0.126115	3.51815e-05	0.000199098	1601	15785
PSMC3	0.126076	3.53801e-05	0.000200157	1602	15784
BSDC1	0.12603	3.56161e-05	0.000201361	1603	15783
IARS1	0.125992	3.58122e-05	0.000202272	1604	15782
ANXA9	0.125863	3.64829e-05	0.000205727	1605	15781
KIAA1671	0.1258	3.68116e-05	0.000207311	1606	15780
OXLD1	0.125778	3.69275e-05	0.000207896	1607	15779
SLC17A8	0.125765	3.69996e-05	0.000208235	1608	15778
NCAPH	0.125754	3.70597e-05	0.000208438	1609	15777
SAMSN1	0.125749	3.70826e-05	0.0002085	1610	15776
EDARADD	0.125735	3.71571e-05	0.000208851	1611	15775
POLN	0.125684	3.74332e-05	0.000210199	1612	15774
RETREG3	0.125646	3.76352e-05	0.000211197	1613	15773
AKAP11	0.125623	3.77608e-05	0.000211753	1614	15772
LRRC31	0.125621	3.77708e-05	0.000211753	1615	15771
PYGO2	0.125419	3.88839e-05	0.000217853	1616	15770
TECPR2	0.12541	3.89333e-05	0.000217989	1617	15769
TICAM1	0.125395	3.90174e-05	0.000218319	1618	15768
STARD3	0.125298	3.95648e-05	0.000220885	1619	15767
TMEM217	0.125273	3.97018e-05	0.000221436	1620	15766
ZNF226	0.125245	3.98664e-05	0.000222252	1621	15765
SSX7	0.125241	4.19302e-05	0.000231853	1622	15764
SMU1	0.125239	3.98996e-05	0.000222325	1623	15763
RAB3GAP2	0.125228	3.99615e-05	0.000222599	1624	15762
PPP1R27	0.125182	4.02252e-05	0.000223853	1625	15761
CCDC77	0.125164	4.03272e-05	0.000224277	1626	15760
FKBP10	0.125128	4.0538e-05	0.000225305	1627	15759
RFWD3	0.125091	4.07503e-05	0.000226267	1628	15758
SIRPG	0.12505	4.09896e-05	0.000227524	1629	15757
PLOD2	0.125025	4.11375e-05	0.000228226	1630	15756
BHLHA15	0.125024	4.11424e-05	0.000228226	1631	15755
PROCR	0.125016	4.11893e-05	0.000228414	1632	15754
SEC61A1	0.125006	4.12504e-05	0.000228606	1633	15753
TUT4	0.124976	4.14277e-05	0.000229397	1634	15752
LCE6A	0.124975	4.14326e-05	0.000229397	1635	15751
ZNF33B	0.12496	4.15186e-05	0.0002298	1636	15750
STK32B	0.124956	4.15455e-05	0.000229875	1637	15749
ZBTB43	0.124909	4.18255e-05	0.000231351	1638	15748
PPP1R12C	0.124889	4.19429e-05	0.000231853	1639	15747
ITGB3	0.12488	4.19966e-05	0.000232076	1640	15746
TGFBR3	0.124725	4.29384e-05	0.000236904	1641	15745
CUL3	0.124687	4.31737e-05	0.000238051	1642	15744
SCML4	0.124502	4.43252e-05	0.00024355	1643	15743
KCNJ16	0.124354	4.52648e-05	0.000248399	1644	15742
IRX4	0.124347	4.53114e-05	0.000248576	1645	15741
EVA1A	0.124323	4.54657e-05	0.000249187	1646	15740
RP9	0.12432	4.54835e-05	0.000249206	1647	15739
GFRA4	0.124276	4.57688e-05	0.000250532	1648	15738
GPM6A	0.124094	4.69717e-05	0.000256471	1649	15737
UBE2D2	0.124029	4.74073e-05	0.000258606	1650	15736
TRMT61A	0.124002	4.75866e-05	0.000259421	1651	15735
NDST2	0.123968	4.78136e-05	0.000260576	1652	15734
PPBP	0.123952	4.79257e-05	0.000260861	1653	15733
CCDC159	0.123922	4.81287e-05	0.000261883	1654	15732
KMT5A	0.123893	4.83303e-05	0.000262733	1655	15731
G2E3	0.123813	4.88794e-05	0.000265304	1656	15730
NEK2	0.123806	4.89281e-05	0.000265465	1657	15729
GLRX	0.123776	4.91327e-05	0.000266371	1658	15728
HNRNPA1L2	0.123711	4.95896e-05	0.000268739	1659	15727
TEX36	0.123677	4.98271e-05	0.000269774	1660	15726
TRMT11	0.123559	5.06625e-05	0.000273823	1661	15725
H3-3B	0.12347	5.13068e-05	0.000277009	1662	15724
IFNA2	0.123455	5.1419e-05	0.000277442	1663	15723
VAC14	0.123439	5.15317e-05	0.000277964	1664	15722
ATF7	0.123401	5.18065e-05	0.000279273	1665	15721
CTDNEP1	0.123386	5.19191e-05	0.000279707	1666	15720
SF3B3	0.123381	5.19545e-05	0.000279811	1667	15719
PTGFR	0.123286	5.26591e-05	0.000283342	1668	15718
BAG4	0.123264	5.28176e-05	0.000284019	1669	15717
SGO1	0.123244	5.29667e-05	0.000284733	1670	15716
ODR4	0.123213	5.31984e-05	0.00028589	1671	15715
AGK	0.123146	5.37068e-05	0.000288444	1672	15714
CCDC190	0.123092	5.41158e-05	0.000290551	1673	15713
CCDC166	0.123072	5.42701e-05	0.000291289	1674	15712
NFASC	0.123065	5.43255e-05	0.000291497	1675	15711
ATP6V0D1	0.123046	5.44701e-05	0.000292147	1676	15710
ELAVL4	0.123032	5.45772e-05	0.000292493	1677	15709
CNPY4	0.123032	5.45785e-05	0.000292493	1678	15708
GMNC	0.123015	5.47032e-05	0.000293071	1679	15707
PRSS57	0.123002	5.48024e-05	0.000293213	1680	15706
SDHAF2	0.123001	5.4814e-05	0.000293213	1681	15705
FOXI1	0.122962	5.51169e-05	0.000294652	1682	15704
ENPP7	0.122885	5.57122e-05	0.000296921	1683	15703
ECEL1	0.122882	5.57365e-05	0.000296959	1684	15702
PANK1	0.122812	5.62891e-05	0.000299812	1685	15701
ST6GALNAC1	0.122776	5.65783e-05	0.000301168	1686	15700
RPS6KL1	0.122741	5.68529e-05	0.000302537	1687	15699
RPL10L	0.122664	5.74726e-05	0.000305741	1688	15698
CCR7	0.122649	5.7597e-05	0.000306309	1689	15697
RNASE12	0.122611	5.7901e-05	0.000307675	1690	15696
CHMP7	0.12261	5.79069e-05	0.000307675	1691	15695
ATAD2B	0.122604	5.79563e-05	0.000307843	1692	15694
FGD1	0.122571	6.10889e-05	0.000321756	1693	15693
DDX56	0.122571	5.82312e-05	0.000309114	1694	15692
C19orf18	0.122565	5.82737e-05	0.000309165	1695	15691
USB1	0.122565	5.82763e-05	0.000309165	1696	15690
RTP2	0.122556	5.83492e-05	0.000309363	1697	15689
SLC22A10	0.122529	5.85686e-05	0.000310246	1698	15688
LUC7L	0.122525	5.86001e-05	0.000310315	1699	15687
SIDT1	0.122513	5.87069e-05	0.000310691	1700	15686
MMP13	0.122481	5.8967e-05	0.000311878	1701	15685
UPF1	0.122476	5.90044e-05	0.00031198	1702	15684
CNRIP1	0.122451	5.9218e-05	0.000312825	1703	15683
MSLN	0.122435	5.93499e-05	0.000313331	1704	15682
MBP	0.122423	5.94516e-05	0.000313772	1705	15681
HSD3B2	0.122379	5.98126e-05	0.000315582	1706	15680
ANP32B	0.122322	6.02935e-05	0.000317926	1707	15679
ZNF280D	0.122284	6.06137e-05	0.000319518	1708	15678
FOXP2	0.122168	6.16071e-05	0.000324164	1709	15677
PDE2A	0.122149	6.17714e-05	0.000324931	1710	15676
CD79B	0.122107	6.21347e-05	0.000326644	1711	15675
CD5L	0.122082	6.23557e-05	0.000327581	1712	15674
DPYS	0.122013	6.29605e-05	0.000330386	1713	15673
LITAF	0.121938	6.36226e-05	0.000333558	1714	15672
COL19A1	0.121909	6.38817e-05	0.000334715	1715	15671
HNF4A	0.121885	6.4096e-05	0.000335635	1716	15670
CLEC2B	0.121854	6.43702e-05	0.00033697	1717	15669
SALL3	0.121794	6.49079e-05	0.000339478	1718	15668
MYH9	0.121792	6.49314e-05	0.000339499	1719	15667
VSIG10	0.121703	6.57396e-05	0.000343272	1720	15666
FSHR	0.1217	6.57712e-05	0.000343272	1721	15665
ZNF302	0.121659	6.61403e-05	0.000344886	1722	15664
GGTLC1	0.121645	6.62692e-05	0.000345351	1723	15663
SLC22A12	0.12155	6.71567e-05	0.000349661	1724	15662
USP30	0.121514	6.74964e-05	0.0003511	1725	15661
GALP	0.121472	6.78867e-05	0.000352618	1726	15660
RTP1	0.121468	6.7923e-05	0.000352701	1727	15659
NCOA2	0.1214	6.85706e-05	0.000355639	1728	15658
QRICH2	0.121391	6.8655e-05	0.00035597	1729	15657
SPANXN3	0.121386	7.2013e-05	0.000370508	1730	15656
CSDC2	0.121373	6.88267e-05	0.000356637	1731	15655
PRPF38A	0.121371	6.88451e-05	0.000356637	1732	15654
PBX4	0.121365	6.89084e-05	0.000356858	1733	15653
RPS15A	0.121339	6.91557e-05	0.000358032	1734	15652
PRM1	0.121324	6.93003e-05	0.000358674	1735	15651
HTR3A	0.121261	6.99071e-05	0.000361492	1736	15650
CEP19	0.121199	7.05088e-05	0.00036417	1737	15649
ATP2C2	0.121183	7.06649e-05	0.000364868	1738	15648
ENHO	0.121143	7.10624e-05	0.000366811	1739	15647
MAGEF1	0.121115	7.13356e-05	0.000367784	1740	15646
RNF2	0.12109	7.1589e-05	0.000368981	1741	15645
CABP5	0.121075	7.17315e-05	0.000369606	1742	15644
HPCAL4	0.121073	7.17557e-05	0.000369622	1743	15643
CASP3	0.12107	7.17836e-05	0.000369656	1744	15642
DCUN1D2	0.121053	7.19587e-05	0.000370338	1745	15641
LRRC23	0.12102	7.22889e-05	0.000371529	1746	15640
SUSD4	0.121019	7.2297e-05	0.000371529	1747	15639
SIGLECL1	0.120998	7.25064e-05	0.000372471	1748	15638
PPP2R5D	0.120996	7.25232e-05	0.000372471	1749	15637
DDX20	0.120915	7.33435e-05	0.000376351	1750	15636
KRTAP4-11	0.120878	7.37248e-05	0.000378075	1751	15635
LRRC28	0.120876	7.37448e-05	0.000378075	1752	15634
ANAPC1	0.120855	7.39544e-05	0.000379038	1753	15633
SSU72	0.120852	7.39861e-05	0.000379089	1754	15632
CIAPIN1	0.120823	7.42856e-05	0.000380399	1755	15631
PNRC1	0.120786	7.46705e-05	0.000382145	1756	15630
WDR91	0.120776	7.47683e-05	0.000382533	1757	15629
NPVF	0.120654	7.60373e-05	0.000388454	1758	15628
TGIF2	0.120632	7.62699e-05	0.000389528	1759	15627
RAD50	0.120602	7.65873e-05	0.000391034	1760	15626
LINC02694	0.120558	7.70621e-05	0.000393141	1761	15625
CYP3A7	0.120557	7.70679e-05	0.000393141	1762	15624
MCMDC2	0.120535	7.73053e-05	0.00039389	1763	15623
SLC24A1	0.12051	7.75661e-05	0.000395103	1764	15622
CRIP3	0.12048	7.78912e-05	0.000396643	1765	15621
PAPOLA	0.120327	7.9551e-05	0.000404739	1766	15620
DGCR6L	0.120314	7.96903e-05	0.000405329	1767	15619
APH1A	0.120216	8.0775e-05	0.000410486	1768	15618
CDH11	0.120211	8.08342e-05	0.00041054	1769	15617
TUBB3	0.120209	8.08564e-05	0.00041054	1770	15616
GRIK1	0.120138	8.16545e-05	0.000414471	1771	15615
PAX2	0.120064	8.24904e-05	0.000418275	1772	15614
PRPF4B	0.119947	8.38243e-05	0.00042437	1773	15613
ARFIP1	0.119817	8.53351e-05	0.000430015	1774	15612
CD2BP2	0.119781	8.57605e-05	0.000431868	1775	15611
TCL1A	0.119744	8.61934e-05	0.000433711	1776	15610
INSM2	0.119736	8.62851e-05	0.000434047	1777	15609
SCRIB	0.119716	8.65326e-05	0.000434915	1778	15608
IGFALS	0.119675	8.70201e-05	0.000437112	1779	15607
CBLL1	0.119625	8.76088e-05	0.000439688	1780	15606
CWC27	0.119587	8.80688e-05	0.000441487	1781	15605
PKN2	0.119551	8.85108e-05	0.000443191	1782	15604
PWP2	0.119531	8.87563e-05	0.000444293	1783	15603
KRTAP13-4	0.11952	8.88902e-05	0.000444707	1784	15602
THYN1	0.11942	9.01057e-05	0.000450011	1785	15601
IL32	0.119352	9.09592e-05	0.000454013	1786	15600
DEFB125	0.119333	9.11907e-05	0.000454776	1787	15599
MS4A8	0.119313	9.14408e-05	0.000455893	1788	15598
MTOR	0.119309	9.1486e-05	0.000455988	1789	15597
RCL1	0.119273	9.19371e-05	0.000458104	1790	15596
VGLL2	0.119245	9.22928e-05	0.000459482	1791	15595
POLR2G	0.119235	9.24251e-05	0.000459877	1792	15594
VCL	0.119182	9.30954e-05	0.000462815	1793	15593
FLYWCH2	0.119137	9.36634e-05	0.00046524	1794	15592
ASCL2	0.119059	9.46697e-05	0.000469701	1795	15591
PSD2	0.119043	9.48774e-05	0.000470463	1796	15590
SNX25	0.119031	9.50272e-05	0.000471072	1797	15589
NTRK2	0.118989	9.55845e-05	0.000473699	1798	15588
ESPNL	0.118966	9.58829e-05	0.000475042	1799	15587
AP3M1	0.118946	9.61373e-05	0.000475896	1800	15586
SPTBN2	0.118872	9.7116e-05	0.000480331	1801	15585
TUBB4A	0.118797	9.81141e-05	0.000484728	1802	15584
HOMER2	0.118797	9.81167e-05	0.000484728	1803	15583
TAS1R2	0.118784	9.82887e-05	0.00048544	1804	15582
TPSG1	0.118752	9.87158e-05	0.000487411	1805	15581
CD244	0.118744	9.88277e-05	0.000487825	1806	15580
CCNDBP1	0.118714	9.92334e-05	0.000489688	1807	15579
SMUG1	0.11871	9.92879e-05	0.000489819	1808	15578
VWA3B	0.118696	9.9477e-05	0.000490334	1809	15577
PRSS55	0.118679	9.96995e-05	0.000491291	1810	15576
EFL1	0.118659	9.99746e-05	0.000492158	1811	15575
ATP6V0A4	0.118609	0.000100664	0.00049492	1812	15574
SKIV2L	0.118592	0.000100893	0.000495628	1813	15573
ZNF615	0.118543	0.000101559	0.000498197	1814	15572
RUBCNL	0.118535	0.000101674	0.000498617	1815	15571
SLC1A1	0.118442	0.000102972	0.000504131	1816	15570
SYNDIG1L	0.118417	0.000103314	0.00050566	1817	15569
KRTAP19-4	0.118343	0.000104364	0.000510513	1818	15568
CHTF8	0.118339	0.000104418	0.000510636	1819	15567
ST3GAL6	0.118302	0.00010494	0.000512756	1820	15566
ASCC2	0.118282	0.000105236	0.000513767	1821	15565
ZNF680	0.118243	0.000105784	0.000516156	1822	15564
DENND6B	0.118223	0.000106082	0.000517316	1823	15563
YIPF3	0.118203	0.000106363	0.00051854	1824	15562
BATF	0.11818	0.000106701	0.000520045	1825	15561
CCT5	0.118148	0.000107163	0.000522002	1826	15560
MRTO4	0.118137	0.000107327	0.000522657	1827	15559
LEMD2	0.118097	0.000107897	0.000524992	1828	15558
DNAH12	0.118091	0.000107987	0.000525282	1829	15557
PAX7	0.118083	0.000108115	0.000525608	1830	15556
SCG2	0.118027	0.000108929	0.000528533	1831	15555
GLP1R	0.117999	0.000109349	0.000530275	1832	15554
MED21	0.117967	0.000109821	0.000532118	1833	15553
DGAT1	0.117923	0.000110478	0.000535153	1834	15552
SLC6A5	0.117915	0.000110593	0.000535559	1835	15551
DNAJC7	0.117908	0.000110697	0.000535913	1836	15550
GPR83	0.117903	0.000110778	0.000536158	1837	15549
RPS6KB1	0.117896	0.000110883	0.000536366	1838	15548
ILRUN	0.117846	0.000111629	0.000539527	1839	15547
PPP6R2	0.117818	0.000112051	0.000541413	1840	15546
MIOX	0.117778	0.000112672	0.000543958	1841	15545
RAB5C	0.117767	0.000112827	0.000544408	1842	15544
IVNS1ABP	0.117763	0.000112894	0.00054458	1843	15543
M1AP	0.117752	0.000113054	0.000545199	1844	15542
DAP3	0.117742	0.000113219	0.000545845	1845	15541
PNO1	0.117734	0.000113343	0.00054629	1846	15540
PRUNE1	0.117716	0.00011361	0.000547356	1847	15539
FOXN1	0.117715	0.000113627	0.000547356	1848	15538
GM2A	0.117696	0.000113925	0.000548637	1849	15537
BPIFA1	0.117676	0.000114225	0.000549777	1850	15536
MECOM	0.117658	0.000114499	0.000550795	1851	15535
H4C9	0.117654	0.000114574	0.000550999	1852	15534
CCR2	0.117645	0.000114707	0.000551487	1853	15533
STRA8	0.117635	0.000114863	0.000551933	1854	15532
CHCHD4	0.117572	0.00011584	0.000555763	1855	15531
NEMP2	0.117571	0.000115852	0.000555763	1856	15530
G6PD	0.11757	0.000121124	0.000576441	1857	15529
TMED10	0.117483	0.000117237	0.000561429	1858	15528
SPINK2	0.117441	0.000117905	0.000563976	1859	15527
GIN1	0.11744	0.000117921	0.000563976	1860	15526
CCDC186	0.117419	0.000118254	0.000565308	1861	15525
ANKRD7	0.117419	0.000118264	0.000565308	1862	15524
PSME3	0.11741	0.000118407	0.000565678	1863	15523
PRPF6	0.117405	0.000118479	0.000565866	1864	15522
LONP2	0.117375	0.000118969	0.000568051	1865	15521
PCDHA2	0.117368	0.00011907	0.000568378	1866	15520
EVX2	0.117364	0.000119145	0.000568581	1867	15519
LYRM9	0.117342	0.000119495	0.000569905	1868	15518
EMB	0.117264	0.000120759	0.00057507	1869	15517
TMEM248	0.117243	0.000121092	0.000576441	1870	15516
TMEM150C	0.117149	0.00012264	0.000583335	1871	15515
SNRNP70	0.117135	0.000122865	0.000584088	1872	15514
MVB12B	0.117118	0.000123147	0.000585107	1873	15513
PIP5KL1	0.117105	0.000123358	0.00058579	1874	15512
RAB1B	0.117086	0.000123683	0.000586943	1875	15511
GPR179	0.117083	0.000123728	0.000586943	1876	15510
SLC7A4	0.117083	0.000123736	0.000586943	1877	15509
PIMREG	0.117045	0.000124358	0.000589573	1878	15508
AKR1E2	0.117017	0.000124827	0.000591472	1879	15507
ZFYVE9	0.116981	0.000125435	0.000594191	1880	15506
NECAB1	0.116964	0.000125728	0.000595421	1881	15505
ZNF493	0.116928	0.000126324	0.000597916	1882	15504
SNX1	0.116913	0.000126586	0.000598778	1883	15503
ACTL9	0.116785	0.000128776	0.000608034	1884	15502
ANKRD26	0.116695	0.000130348	0.000615118	1885	15501
KIAA0513	0.116687	0.000130487	0.00061561	1886	15500
DLX4	0.116682	0.00013057	0.000615834	1887	15499
GTF2B	0.116679	0.000130626	0.000615928	1888	15498
TAS2R60	0.116675	0.000130695	0.000616086	1889	15497
ZNF251	0.116617	0.000131718	0.000620575	1890	15496
HAVCR1	0.116575	0.000132456	0.000623882	1891	15495
ATP6V0A1	0.116555	0.000132807	0.000625195	1892	15494
GUCA2B	0.116477	0.000134196	0.00063105	1893	15493
RALA	0.116473	0.000134282	0.000631283	1894	15492
GJA10	0.116459	0.000134536	0.00063214	1895	15491
AKAP3	0.116373	0.000136091	0.000638754	1896	15490
STXBP6	0.11637	0.000136135	0.000638787	1897	15489
GRAMD1A	0.116288	0.000137636	0.000644757	1898	15488
ACAT1	0.116287	0.000137653	0.000644757	1899	15487
IFNAR2	0.116274	0.000137904	0.000645347	1900	15486
PRSS58	0.116246	0.000138407	0.000647179	1901	15485
CMYA5	0.116191	0.000139436	0.000651765	1902	15484
PTP4A3	0.116175	0.000139733	0.000652853	1903	15483
ZBTB1	0.116165	0.00013992	0.000653551	1904	15482
BTNL3	0.11615	0.000140201	0.000654686	1905	15481
GDF1	0.116127	0.000140627	0.000656322	1906	15480
METAP2	0.116115	0.000140849	0.000656612	1907	15479
SCN11A	0.116071	0.000141689	0.00066004	1908	15478
NTN5	0.116055	0.000141993	0.000661277	1909	15477
TIPARP	0.116011	0.000142829	0.000664636	1910	15476
PSORS1C1	0.116007	0.000142891	0.000664746	1911	15475
PNKP	0.115989	0.000143245	0.000666217	1912	15474
CAPN6	0.115943	0.000150468	0.000696087	1913	15473
HUS1B	0.115928	0.000144405	0.000670893	1914	15472
MINK1	0.115926	0.000144448	0.000670911	1915	15471
NAB2	0.1159	0.00014494	0.000672839	1916	15470
ZSCAN1	0.115892	0.000145101	0.000673407	1917	15469
TMEM161A	0.115887	0.000145193	0.000673655	1918	15468
ZNF500	0.115884	0.000145257	0.000673683	1919	15467
LARP7	0.115835	0.000146209	0.000677646	1920	15466
HSPA8	0.115804	0.000146809	0.000680245	1921	15465
ATP7B	0.11574	0.000148065	0.000685881	1922	15464
CNGA1	0.115433	0.000154227	0.000712339	1923	15463
ITLN2	0.1154	0.000154916	0.000715331	1924	15462
CALB2	0.115389	0.00015513	0.000715906	1925	15461
TIMM8A	0.115385	0.000162003	0.000742923	1926	15460
MIXL1	0.115377	0.00015539	0.000716758	1927	15459
ATP6V0D2	0.115341	0.000156134	0.000719613	1928	15458
SFTA2	0.115329	0.000156383	0.000720573	1929	15457
MS4A13	0.115294	0.000157101	0.00072292	1930	15456
IFNA8	0.115275	0.000157507	0.000724406	1931	15455
MATN4	0.11523	0.000158432	0.000728468	1932	15454
C15orf62	0.115222	0.000158603	0.000728942	1933	15453
SIN3B	0.115221	0.000158619	0.000728942	1934	15452
RPS6	0.115156	0.000159996	0.000734688	1935	15451
IL37	0.1151	0.00016118	0.000739481	1936	15450
ZNF43	0.115099	0.00016121	0.000739481	1937	15449
PNPLA8	0.115053	0.000162204	0.000743651	1938	15448
RPL38	0.115042	0.000162434	0.000744509	1939	15447
CXXC5	0.115023	0.000162842	0.000746182	1940	15446
ADHFE1	0.114902	0.000165466	0.000757207	1941	15445
RAB30	0.114871	0.000166136	0.000759799	1942	15444
TCP10L2	0.11487	0.000166164	0.000759799	1943	15443
PCSK1N	0.114848	0.000173853	0.000790655	1944	15442
OTULINL	0.114743	0.000168972	0.000771626	1945	15441
FGFR1	0.114697	0.000170009	0.000775581	1946	15440
DIS3L2	0.1146	0.000172191	0.000784264	1947	15439
TET3	0.114582	0.000172608	0.00078596	1948	15438
FCHO2	0.114569	0.0001729	0.000786876	1949	15437
MATR3	0.114531	0.000173769	0.000790623	1950	15436
TRPV4	0.114489	0.000174719	0.000793701	1951	15435
VEGFB	0.114461	0.00017537	0.000796241	1952	15434
HIGD1A	0.114356	0.000177809	0.000806475	1953	15433
LRRC24	0.114313	0.000178821	0.000810851	1954	15432
PLCB4	0.114285	0.000179481	0.000813631	1955	15431
TIGD3	0.114236	0.000180646	0.000818274	1956	15430
FABP6	0.114234	0.000180698	0.000818297	1957	15429
KIF14	0.114204	0.000181406	0.000821286	1958	15428
PRPF4	0.114152	0.000182638	0.000826648	1959	15427
SMC1A	0.114111	0.000191478	0.00086217	1960	15426
VAMP5	0.1141	0.000183899	0.000831924	1961	15425
ORAI2	0.114092	0.000184083	0.00083254	1962	15424
RPS16	0.114009	0.000186119	0.000840655	1963	15423
LRRC14B	0.113916	0.000188387	0.000850238	1964	15422
NR1I2	0.113894	0.000188923	0.000852212	1965	15421
PCK1	0.113879	0.000189306	0.000853717	1966	15420
NQO1	0.113868	0.000189579	0.000854726	1967	15419
RPL37A	0.113811	0.000190989	0.000860413	1968	15418
CTSS	0.113801	0.00019125	0.000861369	1969	15417
GRM5	0.113763	0.000192217	0.000864605	1970	15416
DNASE2B	0.113752	0.00019248	0.000865562	1971	15415
H4C6	0.113701	0.000193767	0.000870897	1972	15414
ZNF189	0.113691	0.000194028	0.000871565	1973	15413
GET1	0.113571	0.000197088	0.000884227	1974	15412
PSMA6	0.113563	0.000197308	0.000884792	1975	15411
GCSAM	0.113541	0.000197866	0.000886803	1976	15410
SRPK3	0.113471	0.00020812	0.000928209	1977	15409
FUBP3	0.113448	0.000200284	0.000896483	1978	15408
ZBTB25	0.113444	0.000200384	0.000896699	1979	15407
TTYH3	0.113439	0.000200514	0.000897051	1980	15406
ATF5	0.113381	0.000202054	0.000903474	1981	15405
MAGEB6	0.113372	0.000210807	0.000938031	1982	15404
APOL1	0.113316	0.000203758	0.000910156	1983	15403
ABCB5	0.113299	0.000204217	0.000911973	1984	15402
NAT9	0.113146	0.000208335	0.000928932	1985	15401
EXOC6	0.113064	0.000210573	0.000937227	1986	15400
CFAP36	0.113053	0.000210863	0.000938038	1987	15399
STAG3	0.113035	0.000211368	0.000940044	1988	15398
TRIM39	0.113023	0.000211709	0.000941079	1989	15397
NMD3	0.113009	0.000212088	0.000942282	1990	15396
TMEM251	0.11299	0.00021261	0.000943879	1991	15395
HMSD	0.112974	0.000213044	0.000945562	1992	15394
NEK1	0.112951	0.000213677	0.000947924	1993	15393
TLR4	0.112951	0.000213685	0.000947924	1994	15392
CNBD1	0.112933	0.000214194	0.000949542	1995	15391
C7orf25	0.112932	0.000214214	0.000949542	1996	15390
NEURL2	0.11293	0.000214281	0.000949598	1997	15389
CETP	0.112878	0.000215739	0.000955327	1998	15388
[truncated: 15,387 more rows]

## Sheet: D. CDK4
Genome-wide gene effect correlations for CDK4
Gene name	Spearman rho	pval	Adjusted pval	Positive Rank	Inverse Rank
CCND1	0.437107	0	0	1	17385
TSPAN31	0.361381	0	0	2	17384
HOXC10	0.349658	0	0	3	17383
OS9	0.344525	0	0	4	17382
CYP27B1	0.326239	0	0	5	17381
PYM1	0.316459	0	0	6	17380
SPRYD4	0.311931	0	0	7	17379
GLI1	0.283089	0	0	8	17378
SLC26A10	0.280704	0	0	9	17377
KANSL2	0.279718	0	0	10	17376
UBE2Z	0.276904	0	0	11	17375
EEF1AKMT3	0.275564	0	0	12	17374
DUSP19	0.274509	0	0	13	17373
ARGLU1	0.27338	0	0	14	17372
INHBE	0.27309	0	0	15	17371
YAF2	0.271821	0	0	16	17370
RTF1	0.271426	0	0	17	17369
RHOQ	0.269872	0	0	18	17368
MDM2	0.265844	0	0	19	17367
TPH2	0.262525	0	0	20	17366
PSMB6	0.255507	0	0	21	17365
HMGCR	0.255043	0	0	22	17364
IGFL1	0.254598	0	0	23	17363
MST1	0.251694	0	0	24	17362
C2orf69	0.251165	0	0	25	17361
BCDIN3D	0.248609	0	0	26	17360
TMEM185B	0.248499	0	0	27	17359
SETX	0.246328	4.44089e-16	1.60844e-13	28	17358
UBE2O	0.245762	4.44089e-16	1.60844e-13	29	17357
RITA1	0.243912	4.44089e-16	1.60844e-13	30	17356
GLIPR1L1	0.242397	8.88178e-16	3.02764e-13	31	17355
RPAIN	0.241732	1.11022e-15	3.71177e-13	32	17354
NUP153	0.241391	1.33227e-15	4.28916e-13	33	17353
ATP5MC1	0.240688	1.33227e-15	4.28916e-13	34	17352
MYG1	0.240091	1.77636e-15	5.51464e-13	35	17351
HOXD11	0.239982	1.77636e-15	5.51464e-13	36	17350
BORCS5	0.237435	3.55271e-15	9.96192e-13	37	17349
GLE1	0.237422	3.55271e-15	9.96192e-13	38	17348
WDR46	0.236208	4.88498e-15	1.30654e-12	39	17347
RPA2	0.2361	5.10703e-15	1.34524e-12	40	17346
C12orf56	0.234997	6.88338e-15	1.78608e-12	41	17345
COPB1	0.233686	9.76996e-15	2.46161e-12	42	17344
FERMT2	0.233663	9.76996e-15	2.46161e-12	43	17343
HAUS7	0.232992	1.37668e-14	3.27856e-12	44	17342
PPP1R3E	0.232461	1.35447e-14	3.27856e-12	45	17341
DNM1	0.232455	1.35447e-14	3.27856e-12	46	17340
C19orf53	0.231897	1.55431e-14	3.65158e-12	47	17339
HOXC5	0.230533	2.26485e-14	5.18086e-12	48	17338
HOXC11	0.229251	3.15303e-14	6.85194e-12	49	17337
SMC4	0.228515	3.81917e-14	8.0971e-12	50	17336
PCF11	0.228363	3.9968e-14	8.37162e-12	51	17335
MKRN1	0.227331	5.21805e-14	1.04271e-11	52	17334
DDX27	0.227017	5.66214e-14	1.10603e-11	53	17333
CCDC59	0.22599	7.39409e-14	1.39724e-11	54	17332
NDUFA4L2	0.225424	8.57092e-14	1.58516e-11	55	17331
ABHD11	0.225327	8.77076e-14	1.60505e-11	56	17330
NBEAL1	0.22476	1.01696e-13	1.84166e-11	57	17329
NKAP	0.223829	1.5099e-13	2.59898e-11	58	17328
ARMC7	0.222351	1.8785e-13	3.11025e-11	59	17327
HUWE1	0.220805	3.23741e-13	5.16352e-11	60	17326
PSPC1	0.219237	4.12337e-13	6.45809e-11	61	17325
JOSD1	0.218655	4.76952e-13	7.33788e-11	62	17324
KLC2	0.2186	4.83613e-13	7.3751e-11	63	17323
SETD1A	0.217885	5.7776e-13	8.73422e-11	64	17322
PLEC	0.216849	7.4718e-13	1.1198e-10	65	17321
ATP23	0.216384	8.38218e-13	1.23495e-10	66	17320
IGFBP3	0.215678	9.97424e-13	1.44502e-10	67	17319
ZGRF1	0.214636	1.28808e-12	1.83552e-10	68	17318
SUPT5H	0.214148	1.45151e-12	2.01875e-10	69	17317
THOC2	0.214047	1.71707e-12	2.29625e-10	70	17316
GLI4	0.213567	1.67244e-12	2.25989e-10	71	17315
LGALS3BP	0.213243	1.80922e-12	2.40101e-10	72	17314
NT5C	0.213015	1.91269e-12	2.50713e-10	73	17313
DPM2	0.213003	1.91802e-12	2.50713e-10	74	17312
DDN	0.212629	2.1001e-12	2.68457e-10	75	17311
SLC38A2	0.212058	2.41185e-12	3.06058e-10	76	17310
CACTIN	0.211628	2.67519e-12	3.34592e-10	77	17309
IGBP1	0.211093	3.49853e-12	4.13755e-10	78	17308
AGAP2	0.2108	3.26494e-12	3.94174e-10	79	17307
DPY19L2	0.21037	3.62022e-12	4.25253e-10	80	17306
ARHGAP9	0.209728	4.22151e-12	4.82835e-10	81	17305
FBXO28	0.209129	4.86944e-12	5.45383e-10	82	17304
USP38	0.208346	5.86509e-12	6.45345e-10	83	17303
GBX2	0.20811	6.20259e-12	6.7646e-10	84	17302
AP3S2	0.207703	6.82987e-12	7.2845e-10	85	17301
NFYB	0.207647	6.92113e-12	7.33682e-10	86	17300
SRRM2	0.206738	8.57714e-12	8.87581e-10	87	17299
AVIL	0.206576	8.91021e-12	9.112e-10	88	17298
SERF2	0.20577	1.07647e-11	1.08176e-09	89	17297
NIPAL2	0.205642	1.10925e-11	1.10829e-09	90	17296
CTDSP2	0.205336	1.19149e-11	1.18366e-09	91	17295
PPP1R2	0.204914	1.31457e-11	1.29851e-09	92	17294
USP53	0.204808	1.3475e-11	1.32352e-09	93	17293
IL23A	0.203906	1.66209e-11	1.56225e-09	94	17292
SDF2L1	0.203905	1.66245e-11	1.56225e-09	95	17291
H3C1	0.203741	1.7266e-11	1.61381e-09	96	17290
CCDC107	0.203554	1.803e-11	1.64111e-09	97	17289
HAUS1	0.203163	1.97393e-11	1.78733e-09	98	17288
RNPS1	0.203005	2.04714e-11	1.84402e-09	99	17287
LLPH	0.202862	2.11595e-11	1.88645e-09	100	17286
MAP3K11	0.202788	2.15219e-11	1.90897e-09	101	17285
RBM38	0.20235	2.38067e-11	2.0798e-09	102	17284
B4GALNT1	0.201937	2.6176e-11	2.24172e-09	103	17283
SIVA1	0.201655	2.79305e-11	2.38026e-09	104	17282
INTS5	0.201633	2.80687e-11	2.38036e-09	105	17281
CCDC86	0.200976	3.26255e-11	2.74007e-09	106	17280
TUSC2	0.200831	3.37197e-11	2.81835e-09	107	17279
EIF3G	0.200388	3.73035e-11	3.05906e-09	108	17278
PCED1B	0.200133	3.95315e-11	3.19653e-09	109	17277
ERP44	0.199656	4.40545e-11	3.53421e-09	110	17276
ZFC3H1	0.199474	4.59202e-11	3.66203e-09	111	17275
MOG	0.199157	4.93363e-11	3.91649e-09	112	17274
MSI2	0.199069	5.03233e-11	3.97668e-09	113	17273
AP1G2	0.197914	6.52975e-11	5.09057e-09	114	17272
FAM166A	0.197717	6.82561e-11	5.29746e-09	115	17271
STAC3	0.196865	8.26201e-11	6.27228e-09	116	17270
STK3	0.196792	8.39795e-11	6.32027e-09	117	17269
RAP2A	0.196134	9.72515e-11	7.2563e-09	118	17268
BBLN	0.196008	1.00009e-10	7.41795e-09	119	17267
SCNM1	0.195276	1.17677e-10	8.52423e-09	120	17266
CEP131	0.195234	1.18767e-10	8.56747e-09	121	17265
UXS1	0.194414	1.42385e-10	1.01867e-08	122	17264
EXOSC3	0.193638	1.68942e-10	1.17954e-08	123	17263
INTS12	0.193328	1.80847e-10	1.24763e-08	124	17262
ZNF785	0.193263	1.83451e-10	1.26059e-08	125	17261
HMGA2	0.192709	2.07097e-10	1.41191e-08	126	17260
ZNF611	0.1923	2.26489e-10	1.52028e-08	127	17259
USP7	0.192255	2.28693e-10	1.52916e-08	128	17258
METTL7A	0.192061	2.38572e-10	1.58305e-08	129	17257
HOXB9	0.191946	2.44617e-10	1.61698e-08	130	17256
RBM39	0.191597	2.63922e-10	1.72492e-08	131	17255
EPM2AIP1	0.191424	2.74078e-10	1.77793e-08	132	17254
IPO5	0.190941	3.04354e-10	1.96699e-08	133	17253
ARL6IP4	0.190377	3.43772e-10	2.1812e-08	134	17252
U2SURP	0.189922	3.7924e-10	2.38017e-08	135	17251
PFKFB4	0.189761	3.92653e-10	2.44669e-08	136	17250
DTD2	0.189553	4.10576e-10	2.54924e-08	137	17249
FAHD2A	0.189423	4.22225e-10	2.60297e-08	138	17248
SLC46A3	0.18926	4.37305e-10	2.67695e-08	139	17247
AKIRIN2	0.189243	4.38917e-10	2.6774e-08	140	17246
HNRNPA0	0.189166	4.46249e-10	2.7126e-08	141	17245
HNRNPR	0.18906	4.56475e-10	2.76509e-08	142	17244
GNAQ	0.188994	4.62945e-10	2.78488e-08	143	17243
RHOD	0.188613	5.02358e-10	2.99092e-08	144	17242
CDK2	0.188499	5.14698e-10	3.05393e-08	145	17241
ZACN	0.188372	5.28932e-10	3.12772e-08	146	17240
TNS2	0.188246	5.43299e-10	3.19096e-08	147	17239
MTFP1	0.188149	5.54686e-10	3.24687e-08	148	17238
CEP192	0.188035	5.68387e-10	3.31591e-08	149	17237
KBTBD2	0.187927	5.81624e-10	3.38178e-08	150	17236
REST	0.187855	5.90606e-10	3.42256e-08	151	17235
CALML6	0.187613	6.2178e-10	3.57936e-08	152	17234
C17orf58	0.187153	6.8558e-10	3.92066e-08	153	17233
XKR7	0.18663	7.66045e-10	4.35219e-08	154	17232
RELL2	0.186576	7.74811e-10	4.38765e-08	155	17231
EIF3M	0.186528	7.8269e-10	4.41788e-08	156	17230
MFAP1	0.186471	7.9217e-10	4.45692e-08	157	17229
H1-2	0.1864	8.04164e-10	4.48719e-08	158	17228
ELOA	0.186357	8.11569e-10	4.50771e-08	159	17227
EPOP	0.186074	8.6155e-10	4.77008e-08	160	17226
QRICH1	0.185787	9.1525e-10	5.05131e-08	161	17225
BUD13	0.185404	9.91974e-10	5.4231e-08	162	17224
DCLRE1B	0.185372	9.98794e-10	5.42626e-08	163	17223
METTL25	0.185195	1.0366e-09	5.6076e-08	164	17222
RNF14	0.185182	1.03933e-09	5.6076e-08	165	17221
DDIT3	0.185102	1.057e-09	5.65415e-08	166	17220
GLRX3	0.184942	1.09308e-09	5.81933e-08	167	17219
PRKAR2A	0.184935	1.09458e-09	5.81933e-08	168	17218
CPSF6	0.184902	1.10216e-09	5.8418e-08	169	17217
MAIP1	0.184814	1.12285e-09	5.91537e-08	170	17216
NMRAL1	0.184658	1.16e-09	6.0746e-08	171	17215
NIPBL	0.184576	1.18003e-09	6.15592e-08	172	17214
TRIM9	0.184328	1.24285e-09	6.43063e-08	173	17213
ASB6	0.184292	1.25226e-09	6.44256e-08	174	17212
MTURN	0.183875	1.3662e-09	6.9857e-08	175	17211
EIF3H	0.183708	1.41469e-09	7.21245e-08	176	17210
RDM1	0.18316	1.58531e-09	8.0118e-08	177	17209
TUBA4A	0.183041	1.62483e-09	8.16405e-08	178	17208
TSC22D2	0.182951	1.65562e-09	8.27101e-08	179	17207
CCNH	0.182678	1.75197e-09	8.70226e-08	180	17206
NUDC	0.18266	1.75839e-09	8.70931e-08	181	17205
YPEL1	0.182412	1.85096e-09	9.11584e-08	182	17204
TMEM260	0.182284	1.90064e-09	9.33405e-08	183	17203
CCDC78	0.181961	2.03176e-09	9.92195e-08	184	17202
PIGS	0.181873	2.06874e-09	1.00742e-07	185	17201
RPS6KA3	0.181775	2.34138e-09	1.11636e-07	186	17200
ARL4D	0.181136	2.40725e-09	1.14344e-07	187	17199
SLC25A28	0.181112	2.41941e-09	1.14609e-07	188	17198
APOC1	0.180881	2.53681e-09	1.19843e-07	189	17197
PHC1	0.180714	2.62472e-09	1.23327e-07	190	17196
CERCAM	0.180391	2.80433e-09	1.30356e-07	191	17195
SMG8	0.179731	3.20875e-09	1.47188e-07	192	17194
EP400	0.179586	3.30429e-09	1.50885e-07	193	17193
HOXC4	0.179562	3.32075e-09	1.51129e-07	194	17192
RPL27A	0.179545	3.33253e-09	1.51269e-07	195	17191
NSMF	0.179408	3.42639e-09	1.55124e-07	196	17190
H1-4	0.17928	3.5164e-09	1.58786e-07	197	17189
TCP1	0.178801	3.87587e-09	1.73665e-07	198	17188
TMEM240	0.178411	4.19417e-09	1.86485e-07	199	17187
PSMD9	0.178108	4.45863e-09	1.97235e-07	200	17186
PC	0.178023	4.53544e-09	2.00124e-07	201	17185
SAP130	0.17798	4.57461e-09	2.00943e-07	202	17184
ARF3	0.177978	4.57714e-09	2.00943e-07	203	17183
TAMALIN	0.177907	4.64299e-09	2.03321e-07	204	17182
EXOC8	0.177811	4.73402e-09	2.06786e-07	205	17181
HECTD1	0.177779	4.76411e-09	2.0706e-07	206	17180
VCPIP1	0.177506	5.03301e-09	2.1729e-07	207	17179
WDR83OS	0.177502	5.03698e-09	2.1729e-07	208	17178
ORAI3	0.177398	5.14407e-09	2.21361e-07	209	17177
SLC25A22	0.177049	5.51711e-09	2.35086e-07	210	17176
C8orf33	0.176873	5.7151e-09	2.41745e-07	211	17175
ABHD13	0.176846	5.7456e-09	2.42445e-07	212	17174
SCFD1	0.176704	5.91196e-09	2.48259e-07	213	17173
TK2	0.176647	5.98018e-09	2.50519e-07	214	17172
GASK1B	0.176333	6.36702e-09	2.65445e-07	215	17171
THAP1	0.17618	6.56484e-09	2.71737e-07	216	17170
YPEL5	0.175823	7.04872e-09	2.87657e-07	217	17169
SIGMAR1	0.17569	7.23764e-09	2.93302e-07	218	17168
ZCCHC4	0.175573	7.40843e-09	2.99525e-07	219	17167
FAAP20	0.175542	7.45371e-09	3.00656e-07	220	17166
SLC44A1	0.175528	7.47495e-09	3.00815e-07	221	17165
XYLT2	0.175441	7.60482e-09	3.05335e-07	222	17164
WDR54	0.175215	7.95483e-09	3.18651e-07	223	17163
FIP1L1	0.175084	8.16434e-09	3.26292e-07	224	17162
CCDC184	0.17491	8.45035e-09	3.36177e-07	225	17161
SERINC1	0.174834	8.57821e-09	3.40484e-07	226	17160
CTXN1	0.174774	8.68159e-09	3.43022e-07	227	17159
UBFD1	0.1747	8.80927e-09	3.47277e-07	228	17158
SPSB3	0.174603	8.97922e-09	3.53176e-07	229	17157
CPNE6	0.17457	9.03778e-09	3.53948e-07	230	17156
CORO6	0.174569	9.03958e-09	3.53948e-07	231	17155
ADNP	0.174486	9.18927e-09	3.59001e-07	232	17154
DDX19B	0.174376	9.39207e-09	3.64467e-07	233	17153
ARGFX	0.174207	9.71103e-09	3.7351e-07	234	17152
MANF	0.174144	9.83174e-09	3.76214e-07	235	17151
PCDHGC3	0.174137	9.84636e-09	3.76214e-07	236	17150
PSME1	0.174125	9.8679e-09	3.76214e-07	237	17149
LTBP3	0.174113	9.8922e-09	3.76315e-07	238	17148
RAB4A	0.173956	1.02027e-08	3.86795e-07	239	17147
CCDC62	0.173931	1.02544e-08	3.87549e-07	240	17146
EIF5	0.173168	1.1912e-08	4.43448e-07	241	17145
RPN2	0.173128	1.20055e-08	4.45973e-07	242	17144
P4HTM	0.173029	1.22408e-08	4.53743e-07	243	17143
RPL26L1	0.172873	1.26223e-08	4.65899e-07	244	17142
NPHP3	0.172606	1.32979e-08	4.88761e-07	245	17141
PSMD3	0.172437	1.37436e-08	5.03017e-07	246	17140
CTNNB1	0.172408	1.38237e-08	5.04886e-07	247	17139
RIOK2	0.172295	1.41301e-08	5.13915e-07	248	17138
BCAS3	0.171991	1.4995e-08	5.431e-07	249	17137
DBI	0.171913	1.52231e-08	5.49075e-07	250	17136
TERF1	0.171801	1.55595e-08	5.60046e-07	251	17135
PAQR6	0.171707	1.58463e-08	5.69189e-07	252	17134
PKD1	0.171311	1.71125e-08	6.09632e-07	253	17133
MBD6	0.171243	1.73409e-08	6.15826e-07	254	17132
CNPY2	0.171194	1.75066e-08	6.19861e-07	255	17131
ZNHIT2	0.171178	1.75612e-08	6.20533e-07	256	17130
STEAP2	0.171063	1.79548e-08	6.33152e-07	257	17129
TFAP2C	0.171032	1.80632e-08	6.35687e-07	258	17128
SNX12	0.170985	1.99806e-08	6.90584e-07	259	17127
SON	0.170605	1.96185e-08	6.79607e-07	260	17126
MAX	0.170604	1.9624e-08	6.79607e-07	261	17125
MYEOV	0.170314	2.07506e-08	7.14356e-07	262	17124
NCAPG	0.170042	2.18681e-08	7.49854e-07	263	17123
PRPF3	0.169886	2.2538e-08	7.71307e-07	264	17122
PSMC2	0.169624	2.36997e-08	8.04724e-07	265	17121
SH3RF2	0.169452	2.44947e-08	8.26875e-07	266	17120
ACACB	0.169057	2.64222e-08	8.86776e-07	267	17119
HERPUD2	0.169004	2.66915e-08	8.94088e-07	268	17118
NISCH	0.168896	2.72507e-08	9.11065e-07	269	17117
PIGO	0.16888	2.7335e-08	9.1213e-07	270	17116
HS6ST1	0.168375	3.01015e-08	9.91125e-07	271	17115
RNF113A	0.168294	3.34112e-08	1.07966e-06	272	17114
E2F7	0.168245	3.08562e-08	1.01406e-06	273	17113
TEPSIN	0.167952	3.26252e-08	1.06215e-06	274	17112
C2orf68	0.167937	3.27206e-08	1.06327e-06	275	17111
THOC1	0.167877	3.30926e-08	1.07335e-06	276	17110
NDC80	0.167864	3.31734e-08	1.07397e-06	277	17109
TTC1	0.167678	3.43711e-08	1.10656e-06	278	17108
PPM1H	0.167568	3.50947e-08	1.12602e-06	279	17107
NUP88	0.167452	3.58774e-08	1.14867e-06	280	17106
CTBS	0.16729	3.69915e-08	1.17783e-06	281	17105
SGPP1	0.166698	4.13714e-08	1.30771e-06	282	17104
FAM186A	0.16663	4.19088e-08	1.32229e-06	283	17103
HOXC6	0.166542	4.26099e-08	1.34198e-06	284	17102
BRK1	0.166387	4.38767e-08	1.37635e-06	285	17101
PPM1D	0.166364	4.40607e-08	1.37635e-06	286	17100
ERBB4	0.166336	4.42972e-08	1.37765e-06	287	17099
GPX8	0.16628	4.47702e-08	1.38987e-06	288	17098
RBM42	0.166216	4.53124e-08	1.4042e-06	289	17097
HOXC8	0.166077	4.65104e-08	1.43366e-06	290	17096
RSAD1	0.166016	4.70497e-08	1.44771e-06	291	17095
WDR75	0.165983	4.73377e-08	1.454e-06	292	17094
ACD	0.16589	4.81717e-08	1.47701e-06	293	17093
MED14	0.165808	5.33273e-08	1.61797e-06	294	17092
BIN1	0.165576	5.10984e-08	1.5585e-06	295	17091
CDC20	0.165254	5.42754e-08	1.64386e-06	296	17090
LSG1	0.165221	5.46083e-08	1.65107e-06	297	17089
STAG1	0.164958	5.73617e-08	1.72717e-06	298	17088
TUBA1A	0.164953	5.74234e-08	1.72717e-06	299	17087
SARNP	0.164706	6.01286e-08	1.79611e-06	300	17086
ADRM1	0.164647	6.07902e-08	1.81276e-06	301	17085
JPT2	0.164244	6.55256e-08	1.94729e-06	302	17084
CENPX	0.164134	6.68825e-08	1.98422e-06	303	17083
COPS9	0.164072	6.76608e-08	2.00389e-06	304	17082
RAB23	0.16403	6.8194e-08	2.01625e-06	305	17081
ESPN	0.163873	7.02082e-08	2.07228e-06	306	17080
NPAT	0.163577	7.41668e-08	2.18171e-06	307	17079
FNTA	0.163398	7.66727e-08	2.25161e-06	308	17078
CELF2	0.163277	7.83954e-08	2.29445e-06	309	17077
CCDC43	0.16325	7.8798e-08	2.30236e-06	310	17076
CREB3	0.16254	8.98142e-08	2.60237e-06	311	17075
NES	0.162494	9.05879e-08	2.62042e-06	312	17074
RHOF	0.162437	9.15333e-08	2.63898e-06	313	17073
PPM1G	0.162412	9.19601e-08	2.6469e-06	314	17072
BLID	0.162313	9.36506e-08	2.6911e-06	315	17071
ZNF830	0.162267	9.44459e-08	2.70948e-06	316	17070
KCMF1	0.162158	9.63485e-08	2.75497e-06	317	17069
UBE2E3	0.162096	9.74632e-08	2.78226e-06	318	17068
COG8	0.161532	1.08076e-07	3.06508e-06	319	17067
PIGB	0.161514	1.08433e-07	3.0702e-06	320	17066
SART1	0.1615	1.08716e-07	3.07322e-06	321	17065
MSRB1	0.161383	1.11052e-07	3.13415e-06	322	17064
PDE6B	0.161172	1.15419e-07	3.25213e-06	323	17063
SPAG4	0.161134	1.16226e-07	3.25901e-06	324	17062
PGM2	0.160961	1.19944e-07	3.34707e-06	325	17061
NPY	0.160902	1.2125e-07	3.3781e-06	326	17060
LIMD2	0.160802	1.2348e-07	3.41831e-06	327	17059
CUBN	0.160732	1.25053e-07	3.44539e-06	328	17058
RPS5	0.160695	1.25905e-07	3.46338e-06	329	17057
MSRB3	0.160648	1.26978e-07	3.48235e-06	330	17056
CSKMT	0.160405	1.32713e-07	3.63341e-06	331	17055
DMBT1	0.159887	1.45796e-07	3.96662e-06	332	17054
PAPPA	0.159802	1.48072e-07	4.01396e-06	333	17053
SRSF2	0.15971	1.50534e-07	4.07004e-06	334	17052
STAT5A	0.159693	1.51008e-07	4.07652e-06	335	17051
CDK5RAP2	0.159619	1.53046e-07	4.12512e-06	336	17050
UBR5	0.159294	1.623e-07	4.3543e-06	337	17049
HDAC4	0.159132	1.67108e-07	4.46949e-06	338	17048
CHURC1	0.15911	1.67759e-07	4.48002e-06	339	17047
POLR1F	0.159043	1.69815e-07	4.52173e-06	340	17046
PCBP1	0.159004	1.70996e-07	4.54551e-06	341	17045
PPP1CC	0.15862	1.83227e-07	4.83453e-06	342	17044
PDS5A	0.158573	1.84803e-07	4.86053e-06	343	17043
PAQR3	0.158558	1.85303e-07	4.8663e-06	344	17042
FUT2	0.157957	2.06376e-07	5.38715e-06	345	17041
APOBEC3B	0.157825	2.11299e-07	5.49171e-06	346	17040
LGR5	0.157824	2.11329e-07	5.49171e-06	347	17039
NUP155	0.157684	2.16682e-07	5.60569e-06	348	17038
KRAS	0.157632	2.18716e-07	5.6499e-06	349	17037
GPKOW	0.157398	2.4653e-07	6.29357e-06	350	17036
SRFBP1	0.157108	2.40122e-07	6.14804e-06	351	17035
ABCB7	0.156953	2.66742e-07	6.7305e-06	352	17034
RBM8A	0.156731	2.56767e-07	6.52617e-06	353	17033
HSD11B1L	0.156653	2.60345e-07	6.60744e-06	354	17032
MZT1	0.156624	2.61689e-07	6.63188e-06	355	17031
NUP54	0.156582	2.63683e-07	6.67268e-06	356	17030
HNRNPUL2	0.156569	2.64275e-07	6.67793e-06	357	17029
MOK	0.156306	2.76859e-07	6.95549e-06	358	17028
RPE65	0.156127	2.85767e-07	7.15859e-06	359	17027
BAZ1B	0.156037	2.904e-07	7.25815e-06	360	17026
NOM1	0.156033	2.90577e-07	7.25815e-06	361	17025
TCERG1	0.156015	2.91526e-07	7.27142e-06	362	17024
PTK2B	0.155974	2.93635e-07	7.30307e-06	363	17023
MED6	0.155816	3.01965e-07	7.46751e-06	364	17022
IGF2BP2	0.155488	3.19919e-07	7.85674e-06	365	17021
HTR2C	0.155342	3.54168e-07	8.52798e-06	366	17020
CWF19L2	0.155317	3.29683e-07	8.07259e-06	367	17019
CNOT2	0.155257	3.33175e-07	8.13518e-06	368	17018
ITGAV	0.15518	3.37729e-07	8.22326e-06	369	17017
FAM219A	0.155144	3.39889e-07	8.26429e-06	370	17016
GTF3A	0.155031	3.46733e-07	8.38381e-06	371	17015
PANK3	0.155016	3.47622e-07	8.39363e-06	372	17014
TMEM115	0.154928	3.53023e-07	8.51221e-06	373	17013
SERPINB3	0.15485	3.57873e-07	8.60528e-06	374	17012
DPH7	0.15464	3.71324e-07	8.8674e-06	375	17011
DPP7	0.154464	3.8294e-07	9.10727e-06	376	17010
COBLL1	0.154385	3.88279e-07	9.20904e-06	377	17009
PRDM14	0.154319	3.92769e-07	9.30139e-06	378	17008
XIRP1	0.154141	4.05169e-07	9.53162e-06	379	17007
GAR1	0.153735	4.34911e-07	1.01597e-05	380	17006
IGFBP6	0.153729	4.35374e-07	1.01597e-05	381	17005
DKK1	0.153713	4.36624e-07	1.01752e-05	382	17004
WHAMM	0.153655	4.41039e-07	1.02506e-05	383	17003
FAM171B	0.153628	4.43111e-07	1.0285e-05	384	17002
CDKN2AIPNL	0.153547	4.49427e-07	1.04038e-05	385	17001
WDR25	0.153392	4.61709e-07	1.0674e-05	386	17000
RAB26	0.153235	4.74458e-07	1.09396e-05	387	16999
TCEAL9	0.153175	5.16201e-07	1.17309e-05	388	16998
NOCT	0.153143	4.8207e-07	1.11004e-05	389	16997
HM13	0.15287	5.0545e-07	1.15927e-05	390	16996
ELMO2	0.152844	5.07737e-07	1.16044e-05	391	16995
ALK	0.152842	5.07963e-07	1.16044e-05	392	16994
ZBTB39	0.15277	5.1432e-07	1.17188e-05	393	16993
FITM1	0.152711	5.19627e-07	1.17934e-05	394	16992
PDCL	0.152673	5.23032e-07	1.18397e-05	395	16991
MUS81	0.152587	5.30819e-07	1.20004e-05	396	16990
CHD2	0.152483	5.4046e-07	1.21708e-05	397	16989
NXNL2	0.152227	5.64921e-07	1.26236e-05	398	16988
SF3B1	0.152173	5.70194e-07	1.26598e-05	399	16987
TPM1	0.152166	5.70894e-07	1.26598e-05	400	16986
TGS1	0.152166	5.70913e-07	1.26598e-05	401	16985
WNK3	0.152136	6.17262e-07	1.35152e-05	402	16984
HRAS	0.152091	5.78334e-07	1.28021e-05	403	16983
MDP1	0.152081	5.79318e-07	1.28021e-05	404	16982
GSDMD	0.151958	5.91754e-07	1.30388e-05	405	16981
TMEM127	0.151867	6.0111e-07	1.31948e-05	406	16980
TBCC	0.151839	6.0404e-07	1.32424e-05	407	16979
ARMC5	0.151652	6.2371e-07	1.36392e-05	408	16978
BTBD17	0.151626	6.26521e-07	1.36835e-05	409	16977
C7orf50	0.15161	6.28259e-07	1.37043e-05	410	16976
CHCHD2	0.151596	6.2978e-07	1.37202e-05	411	16975
NFKBIE	0.151415	6.49602e-07	1.41069e-05	412	16974
DHX36	0.151305	6.62041e-07	1.43332e-05	413	16973
USP19	0.151116	6.83878e-07	1.47692e-05	414	16972
CHCHD1	0.151023	6.94803e-07	1.49865e-05	415	16971
CHM	0.150975	7.52643e-07	1.60746e-05	416	16970
CRKL	0.150905	7.0896e-07	1.52541e-05	417	16969
RND1	0.150895	7.10249e-07	1.52629e-05	418	16968
C9orf24	0.150773	7.25129e-07	1.55442e-05	419	16967
LTB4R	0.150765	7.26221e-07	1.55485e-05	420	16966
ASB5	0.150417	7.7059e-07	1.64171e-05	421	16965
NUAK1	0.15041	7.71513e-07	1.64171e-05	422	16964
AK3	0.15039	7.74144e-07	1.64529e-05	423	16963
PHYKPL	0.150324	7.82883e-07	1.65981e-05	424	16962
NOL6	0.150252	7.92652e-07	1.67367e-05	425	16961
BARD1	0.150186	8.01527e-07	1.68495e-05	426	16960
H2BC5	0.150151	8.06304e-07	1.69295e-05	427	16959
SP5	0.150139	8.07996e-07	1.69329e-05	428	16958
C1orf74	0.150136	8.08414e-07	1.69329e-05	429	16957
AKIRIN1	0.150029	8.2328e-07	1.72028e-05	430	16956
SLC15A3	0.149858	8.47593e-07	1.76474e-05	431	16955
COL7A1	0.14956	8.91528e-07	1.84514e-05	432	16954
ZNF704	0.149512	8.98812e-07	1.85801e-05	433	16953
OVCA2	0.149365	9.21451e-07	1.90029e-05	434	16952
NUDT16L1	0.149271	9.36324e-07	1.92184e-05	435	16951
ZNF317	0.149161	9.53844e-07	1.95549e-05	436	16950
HMGA1	0.149134	9.58216e-07	1.95983e-05	437	16949
FADD	0.14909	9.6536e-07	1.97212e-05	438	16948
ZBTB17	0.148983	9.8306e-07	2.00474e-05	439	16947
FBXL12	0.148949	9.88676e-07	2.01266e-05	440	16946
ZNF574	0.148937	9.90716e-07	2.01446e-05	441	16945
CDX4	0.148727	1.10047e-06	2.20664e-05	442	16944
TPX2	0.148712	1.02902e-06	2.08746e-05	443	16943
RBM34	0.148617	1.04572e-06	2.11394e-05	444	16942
RDH5	0.148605	1.0477e-06	2.11548e-05	445	16941
BAP1	0.148548	1.0578e-06	2.13198e-05	446	16940
MPHOSPH6	0.148412	1.08238e-06	2.17791e-05	447	16939
SOWAHC	0.14836	1.09192e-06	2.19457e-05	448	16938
GRM7	0.148266	1.10927e-06	2.22174e-05	449	16937
CDC26	0.148229	1.11625e-06	2.23057e-05	450	16936
ATG2A	0.148171	1.12708e-06	2.24963e-05	451	16935
ALG2	0.148122	1.13649e-06	2.26321e-05	452	16934
ICE1	0.148038	1.15263e-06	2.29273e-05	453	16933
FN1	0.14759	1.24254e-06	2.45194e-05	454	16932
RNPC3	0.147567	1.24737e-06	2.45868e-05	455	16931
UBE2J2	0.147428	1.2766e-06	2.51344e-05	456	16930
CAST	0.14735	1.29353e-06	2.54388e-05	457	16929
STT3B	0.147261	1.31273e-06	2.57583e-05	458	16928
TAF5	0.147198	1.32674e-06	2.59745e-05	459	16927
TRAPPC8	0.147088	1.35122e-06	2.64241e-05	460	16926
LACRT	0.146923	1.38893e-06	2.71268e-05	461	16925
RNF41	0.146912	1.39167e-06	2.71268e-05	462	16924
PAF1	0.146911	1.39184e-06	2.71268e-05	463	16923
ATP5MK	0.146728	1.43498e-06	2.79362e-05	464	16922
DHRS7	0.146615	1.46222e-06	2.83696e-05	465	16921
ZMYM2	0.146596	1.46674e-06	2.83957e-05	466	16920
NAGLU	0.146577	1.47132e-06	2.84526e-05	467	16919
EEF1AKMT2	0.146539	1.48082e-06	2.85728e-05	468	16918
PNKD	0.146514	1.48694e-06	2.8659e-05	469	16917
GPER1	0.146454	1.50182e-06	2.89137e-05	470	16916
GCN1	0.146429	1.50812e-06	2.89249e-05	471	16915
BBS1	0.146425	1.50905e-06	2.89249e-05	472	16914
NDUFA5	0.146355	1.52667e-06	2.91982e-05	473	16913
ENKD1	0.146185	1.57027e-06	2.98679e-05	474	16912
PTK2	0.145928	1.63868e-06	3.10669e-05	475	16911
CALHM6	0.14578	1.67921e-06	3.17661e-05	476	16910
CREB3L2	0.1457	1.7017e-06	3.21216e-05	477	16909
SLC25A10	0.145464	1.76932e-06	3.3103e-05	478	16908
DDB2	0.145291	1.82047e-06	3.39944e-05	479	16907
GSTP1	0.145195	1.84954e-06	3.44634e-05	480	16906
EDIL3	0.145158	1.86087e-06	3.46298e-05	481	16905
ME1	0.145113	1.87478e-06	3.48216e-05	482	16904
LIMS2	0.145083	1.88399e-06	3.49358e-05	483	16903
CCNF	0.144812	1.96998e-06	3.62798e-05	484	16902
PCGF6	0.144494	2.07551e-06	3.7959e-05	485	16901
FLNA	0.144455	2.23111e-06	4.0362e-05	486	16900
CYFIP1	0.144451	2.09024e-06	3.8171e-05	487	16899
CD99L2	0.144394	2.25342e-06	4.06808e-05	488	16898
GALC	0.144198	2.17888e-06	3.95005e-05	489	16897
EGLN1	0.144197	2.17895e-06	3.95005e-05	490	16896
RTL8B	0.144026	2.39253e-06	4.26721e-05	491	16895
STAT2	0.143974	2.26008e-06	4.07588e-05	492	16894
MEGF9	0.143895	2.28953e-06	4.11305e-05	493	16893
POGZ	0.143893	2.29015e-06	4.11305e-05	494	16892
REC8	0.143866	2.30013e-06	4.1267e-05	495	16891
HYAL1	0.14376	2.3404e-06	4.1903e-05	496	16890
XPNPEP1	0.143701	2.36295e-06	4.22633e-05	497	16889
CDC42SE1	0.143612	2.39749e-06	4.26721e-05	498	16888
YY1	0.143611	2.39808e-06	4.26721e-05	499	16887
CENPF	0.143563	2.4168e-06	4.29613e-05	500	16886
PYCR1	0.143533	2.42852e-06	4.31254e-05	501	16885
TESK1	0.143527	2.43122e-06	4.31293e-05	502	16884
HOXB5	0.143462	2.45686e-06	4.34955e-05	503	16883
RBM23	0.14342	2.47383e-06	4.36624e-05	504	16882
FBXW12	0.143381	2.48971e-06	4.37804e-05	505	16881
HES2	0.143361	2.49752e-06	4.3858e-05	506	16880
C16orf95	0.143324	2.51291e-06	4.40837e-05	507	16879
SDHAF1	0.143297	2.52372e-06	4.42287e-05	508	16878
MAML2	0.143285	2.52873e-06	4.42719e-05	509	16877
KCNH3	0.143242	2.54661e-06	4.45401e-05	510	16876
SNORC	0.143222	2.55497e-06	4.46414e-05	511	16875
BCL2L2	0.143205	2.56178e-06	4.46705e-05	512	16874
LIN7C	0.143169	2.57691e-06	4.48893e-05	513	16873
NKX2-5	0.143163	2.57952e-06	4.48899e-05	514	16872
TSPAN6	0.142934	2.85545e-06	4.91991e-05	515	16871
SLC20A2	0.142892	2.69549e-06	4.67209e-05	516	16870
SMIM7	0.142784	2.74323e-06	4.7501e-05	517	16869
SCAND1	0.142735	2.76497e-06	4.77823e-05	518	16868
NEMF	0.142709	2.77666e-06	4.79366e-05	519	16867
EWSR1	0.142552	2.84819e-06	4.91228e-05	520	16866
EOGT	0.142447	2.89703e-06	4.98169e-05	521	16865
CASS4	0.142388	2.92483e-06	5.02453e-05	522	16864
OPN1LW	0.142259	3.18357e-06	5.43145e-05	523	16863
RPS6KA5	0.142105	3.06179e-06	5.24426e-05	524	16862
SRSF5	0.141934	3.14734e-06	5.38019e-05	525	16861
ZNF511	0.141892	3.16857e-06	5.41115e-05	526	16860
VPS51	0.141854	3.18811e-06	5.43385e-05	527	16859
H2AC4	0.141742	3.24597e-06	5.52164e-05	528	16858
SFTPB	0.141708	3.26377e-06	5.54649e-05	529	16857
MFSD11	0.141693	3.27193e-06	5.55493e-05	530	16856
CCNT2	0.141575	3.3343e-06	5.62784e-05	531	16855
GRINA	0.141552	3.34701e-06	5.64381e-05	532	16854
IPO9	0.141498	3.37619e-06	5.68201e-05	533	16853
CBLN1	0.141477	3.38764e-06	5.69018e-05	534	16852
STX10	0.141471	3.39087e-06	5.69018e-05	535	16851
FOXA2	0.141447	3.40385e-06	5.70646e-05	536	16850
RAPGEF2	0.141318	3.47508e-06	5.80658e-05	537	16849
MIS18BP1	0.141315	3.4766e-06	5.80658e-05	538	16848
KIAA0100	0.141315	3.47693e-06	5.80658e-05	539	16847
RMND5A	0.141297	3.4866e-06	5.81713e-05	540	16846
RAPH1	0.141245	3.51589e-06	5.85699e-05	541	16845
LRFN4	0.141229	3.52494e-06	5.86422e-05	542	16844
UBN2	0.141192	3.54627e-06	5.88281e-05	543	16843
KTI12	0.141108	3.59394e-06	5.95622e-05	544	16842
FBXO36	0.141099	3.59957e-06	5.95748e-05	545	16841
ESYT1	0.141095	3.60156e-06	5.95748e-05	546	16840
ZNF850	0.14107	3.61617e-06	5.97029e-05	547	16839
FOXC2	0.140977	3.67046e-06	6.05418e-05	548	16838
FAM24B	0.140964	3.67825e-06	6.06127e-05	549	16837
PRICKLE1	0.140793	3.77997e-06	6.21123e-05	550	16836
PDGFRA	0.140701	3.83599e-06	6.29118e-05	551	16835
ARF4	0.14069	3.8431e-06	6.29118e-05	552	16834
DDX24	0.140673	3.85335e-06	6.30202e-05	553	16833
ATG3	0.140543	3.93429e-06	6.42231e-05	554	16832
FGD6	0.140424	4.0096e-06	6.53911e-05	555	16831
PSME2	0.14029	4.09611e-06	6.67394e-05	556	16830
ATN1	0.140278	4.10408e-06	6.68065e-05	557	16829
HOXA4	0.140265	4.1127e-06	6.68842e-05	558	16828
C16orf86	0.140107	4.2172e-06	6.83918e-05	559	16827
FOXL2	0.140044	4.25986e-06	6.8955e-05	560	16826
GRID2	0.140006	4.28543e-06	6.93043e-05	561	16825
IQCF1	0.139978	4.30518e-06	6.94945e-05	562	16824
KLHL28	0.139865	4.38321e-06	7.05575e-05	563	16823
CEP78	0.139808	4.42295e-06	7.11314e-05	564	16822
RANBP3	0.139786	4.43838e-06	7.12477e-05	565	16821
LRRC10B	0.139736	4.47348e-06	7.17449e-05	566	16820
SMAGP	0.139721	4.48443e-06	7.18543e-05	567	16819
RBL1	0.139702	4.49766e-06	7.19335e-05	568	16818
URGCP	0.139453	4.67935e-06	7.43369e-05	569	16817
CPLANE2	0.139446	4.68393e-06	7.43369e-05	570	16816
TRIM32	0.139443	4.68641e-06	7.43369e-05	571	16815
BCL9L	0.139387	4.72829e-06	7.48646e-05	572	16814
PPL	0.139269	4.81749e-06	7.60001e-05	573	16813
GPX2	0.139253	4.83e-06	7.60783e-05	574	16812
DIPK1A	0.139251	4.8312e-06	7.60783e-05	575	16811
SIX4	0.139176	4.88922e-06	7.69223e-05	576	16810
TMED7	0.139169	4.89444e-06	7.69348e-05	577	16809
SIRT7	0.139048	4.98862e-06	7.82736e-05	578	16808
UBQLN4	0.138971	5.04994e-06	7.91643e-05	579	16807
IRX3	0.138897	5.10923e-06	7.99496e-05	580	16806
POU6F1	0.138817	5.17459e-06	8.06819e-05	581	16805
FGF8	0.138752	5.22771e-06	8.12914e-05	582	16804
TLN1	0.138732	5.24428e-06	8.14762e-05	583	16803
TTC30A	0.138723	5.25176e-06	8.15194e-05	584	16802
TMED9	0.138703	5.26848e-06	8.16272e-05	585	16801
KIF2C	0.138698	5.27199e-06	8.16272e-05	586	16800
R3HDML	0.138697	5.27278e-06	8.16272e-05	587	16799
UBQLN1	0.138535	5.40933e-06	8.34438e-05	588	16798
L3HYPDH	0.138347	5.57201e-06	8.58771e-05	589	16797
RACK1	0.138306	5.60763e-06	8.61969e-05	590	16796
ZNF79	0.138287	5.62467e-06	8.63824e-05	591	16795
PDAP1	0.138272	5.63795e-06	8.65099e-05	592	16794
RHBDL1	0.138209	5.69426e-06	8.72969e-05	593	16793
H2AC20	0.138151	5.74644e-06	8.79418e-05	594	16792
RAB11A	0.138116	5.77795e-06	8.83462e-05	595	16791
CDC7	0.138071	5.81924e-06	8.88994e-05	596	16790
SCYL1	0.138052	5.83581e-06	8.89961e-05	597	16789
KCNMB4	0.137977	5.90516e-06	8.98174e-05	598	16788
ABCB6	0.137892	5.98463e-06	9.09465e-05	599	16787
SLC39A10	0.137835	6.03857e-06	9.1606e-05	600	16786
SETDB1	0.137609	6.25624e-06	9.44958e-05	601	16785
R3HDM2	0.137582	6.28189e-06	9.4801e-05	602	16784
METTL6	0.137393	6.4706e-06	9.73108e-05	603	16783
ARL4C	0.137372	6.49195e-06	9.75476e-05	604	16782
GLRB	0.137361	6.50306e-06	9.76301e-05	605	16781
USH1G	0.137288	6.57724e-06	9.86585e-05	606	16780
EPHA5	0.137262	6.60425e-06	9.89783e-05	607	16779
OPN4	0.137251	6.61571e-06	9.90647e-05	608	16778
RAD51AP2	0.137118	6.75445e-06	0.000100968	609	16777
UBQLN2	0.137066	7.22646e-06	0.000106739	610	16776
SAP30BP	0.137061	6.81478e-06	0.000101783	611	16775
TM7SF2	0.137035	6.84301e-06	0.00010204	612	16774
KIF18B	0.136994	6.88608e-06	0.000102495	613	16773
HPCA	0.136951	6.93256e-06	0.000103099	614	16772
COQ10A	0.136798	7.09994e-06	0.000105408	615	16771
SP4	0.136773	7.12737e-06	0.000105725	616	16770
H4C3	0.136762	7.13948e-06	0.000105814	617	16769
CCDC13	0.13674	7.16371e-06	0.000106083	618	16768
SLCO4A1	0.136703	7.20504e-06	0.000106604	619	16767
BCAR1	0.136688	7.22248e-06	0.000106739	620	16766
SRPRA	0.136585	7.33857e-06	0.00010812	621	16765
ADAMTS7	0.13645	7.49434e-06	0.000110041	622	16764
TMEM254	0.136358	7.60211e-06	0.000111436	623	16763
HOXC13	0.136228	7.75736e-06	0.000113616	624	16762
CHRND	0.136193	7.79933e-06	0.000114038	625	16761
RDH16	0.136143	7.85931e-06	0.000114626	626	16760
DFFB	0.135933	8.11933e-06	0.000118021	627	16759
ARHGEF28	0.135904	8.15544e-06	0.000118251	628	16758
MRFAP1L1	0.135834	8.24434e-06	0.00011944	629	16757
CCDC30	0.135768	8.32857e-06	0.000120459	630	16756
RASA1	0.135742	8.36316e-06	0.000120804	631	16755
BRI3BP	0.135674	8.45047e-06	0.000121817	632	16754
PSMD2	0.135647	8.48599e-06	0.000122228	633	16753
KLK10	0.135613	8.53142e-06	0.000122577	634	16752
PHF12	0.135448	8.75078e-06	0.000125418	635	16751
RAC3	0.135427	8.77918e-06	0.000125722	636	16750
RHPN1	0.135295	8.95927e-06	0.000127951	637	16749
CLK1	0.135167	9.13699e-06	0.000130202	638	16748
BAIAP3	0.134986	9.39478e-06	0.000133438	639	16747
HES1	0.134978	9.40713e-06	0.000133505	640	16746
GTF2F2	0.134942	9.45918e-06	0.00013399	641	16745
NBEA	0.134938	9.46446e-06	0.00013399	642	16744
INTS7	0.134902	9.51771e-06	0.000134634	643	16743
SMNDC1	0.134872	9.56181e-06	0.000135148	644	16742
WNT8B	0.134791	9.68035e-06	0.000136601	645	16741
SELENOW	0.134641	9.90657e-06	0.000139567	646	16740
FBXO15	0.134548	1.0049e-05	0.00014123	647	16739
SLC26A8	0.134335	1.03815e-05	0.00014555	648	16738
RAB5A	0.13431	1.04216e-05	0.000145877	649	16737
SKAP1	0.134269	1.04872e-05	0.000146677	650	16736
SWSAP1	0.134098	1.07636e-05	0.000150181	651	16735
RASL11B	0.134081	1.07919e-05	0.000150455	652	16734
CCDC71	0.133933	1.10381e-05	0.00015359	653	16733
DEXI	0.133908	1.10808e-05	0.000153989	654	16732
HYPK	0.133821	1.12291e-05	0.000155924	655	16731
CCNA2	0.133772	1.13122e-05	0.000156808	656	16730
HNMT	0.133768	1.13198e-05	0.000156808	657	16729
KANSL3	0.133692	1.14517e-05	0.000158131	658	16728
GLS2	0.133674	1.14826e-05	0.000158433	659	16727
RGS2	0.133617	1.15827e-05	0.000159433	660	16726
USP33	0.133548	1.17058e-05	0.000160874	661	16725
SEC61B	0.13353	1.1737e-05	0.000161175	662	16724
SELENOH	0.133467	1.18507e-05	0.000162335	663	16723
KLRG2	0.133462	1.18588e-05	0.000162335	664	16722
ST20	0.133436	1.19069e-05	0.000162865	665	16721
TNFRSF12A	0.133416	1.19418e-05	0.000163086	666	16720
HIRA	0.133381	1.20064e-05	0.000163582	667	16719
P3H4	0.133264	1.22205e-05	0.000166369	668	16718
PMS1	0.133206	1.23291e-05	0.000167585	669	16717
ABCD2	0.133182	1.23744e-05	0.000168069	670	16716
CRHR2	0.13315	1.24345e-05	0.000168475	671	16715
GCSAML	0.133145	1.24431e-05	0.000168475	672	16714
ESF1	0.132982	1.27555e-05	0.000172036	673	16713
ACHE	0.132966	1.27862e-05	0.000172316	674	16712
PTCHD1	0.132946	1.35644e-05	0.000180842	675	16711
SLAIN2	0.132873	1.2968e-05	0.000174574	676	16710
LRCH3	0.132804	1.31038e-05	0.000175758	677	16709
CHRNG	0.132802	1.31081e-05	0.000175758	678	16708
CSRNP2	0.132794	1.31225e-05	0.000175758	679	16707
HEATR1	0.132707	1.32964e-05	0.00017795	680	16706
CLK2	0.132671	1.33698e-05	0.000178659	681	16705
LRWD1	0.132604	1.35056e-05	0.000180334	682	16704
TM9SF4	0.132587	1.35392e-05	0.000180644	683	16703
TEDC2	0.132556	1.36047e-05	0.00018124	684	16702
MRGBP	0.132534	1.36497e-05	0.000181561	685	16701
ARFGEF2	0.132512	1.36949e-05	0.000182023	686	16700
NAIP	0.132488	1.3745e-05	0.000182549	687	16699
LRP1B	0.132387	1.39546e-05	0.00018505	688	16698
ISG20	0.132374	1.39817e-05	0.000185268	689	16697
CTLA4	0.132341	1.40528e-05	0.000185927	690	16696
DAOA	0.132326	1.40851e-05	0.000186213	691	16695
TDRD7	0.132176	1.44049e-05	0.000190088	692	16694
KICS2	0.132112	1.45454e-05	0.00019157	693	16693
TAF8	0.132077	1.4622e-05	0.000192287	694	16692
KLHL42	0.132	1.47932e-05	0.000194245	695	16691
TAS2R50	0.131847	1.51357e-05	0.000197846	696	16690
MPHOSPH9	0.131817	1.52045e-05	0.000198595	697	16689
CACNB3	0.131806	1.52303e-05	0.000198783	698	16688
NCAPG2	0.131794	1.52572e-05	0.000198984	699	16687
SPATA5	0.131745	1.53707e-05	0.000200314	700	16686
TNC	0.131668	1.55501e-05	0.000202349	701	16685
CACFD1	0.131589	1.57354e-05	0.000204608	702	16684
SGCE	0.131575	1.5767e-05	0.000204865	703	16683
EIF2S3	0.131552	1.67169e-05	0.000214641	704	16682
TIMM8B	0.13153	1.58745e-05	0.000206108	705	16681
MAP1LC3A	0.131507	1.59297e-05	0.00020667	706	16680
MED29	0.13141	1.61624e-05	0.000209377	707	16679
R3HDM1	0.131324	1.63713e-05	0.000211295	708	16678
C1orf43	0.131275	1.64929e-05	0.000212549	709	16677
DENND5A	0.131212	1.66473e-05	0.000214063	710	16676
FAM135B	0.131195	1.66903e-05	0.000214457	711	16675
ITGB5	0.131165	1.67649e-05	0.000215098	712	16674
IQCC	0.131151	1.68015e-05	0.000215388	713	16673
POLR2H	0.131083	1.69737e-05	0.000217296	714	16672
DNAJA1	0.131012	1.71533e-05	0.00021879	715	16671
PTPRU	0.130957	1.72937e-05	0.000220418	716	16670
PAFAH1B3	0.130926	1.73748e-05	0.000221128	717	16669
MIEN1	0.130899	1.74447e-05	0.000221531	718	16668
LSM14A	0.130889	1.74711e-05	0.000221542	719	16667
LRRN3	0.130829	1.76279e-05	0.000223205	720	16666
LPO	0.130741	1.78602e-05	0.000225653	721	16665
ASIC2	0.130673	1.8043e-05	0.000227384	722	16664
COG3	0.130671	1.80494e-05	0.000227384	723	16663
TP53INP1	0.130543	1.83964e-05	0.000231084	724	16662
PDE1C	0.130519	1.84623e-05	0.000231578	725	16661
POU3F2	0.130451	1.86502e-05	0.000233598	726	16660
NDUFAF8	0.130418	1.87399e-05	0.000234215	727	16659
C17orf50	0.130366	1.88868e-05	0.000235574	728	16658
RBM48	0.13036	1.89039e-05	0.000235588	729	16657
EIF3F	0.130083	1.96971e-05	0.000244395	730	16656
WDR44	0.130082	2.07883e-05	0.000255591	731	16655
PCSK9	0.130079	1.9709e-05	0.000244395	732	16654
ZNF425	0.130041	1.98208e-05	0.000245606	733	16653
FXN	0.129868	2.0335e-05	0.000250905	734	16652
WDTC1	0.129814	2.04989e-05	0.000252747	735	16651
PODXL	0.129549	2.13179e-05	0.000261547	736	16650
RBMS1	0.129417	2.17357e-05	0.000266296	737	16649
PTGES2	0.129395	2.18061e-05	0.000266971	738	16648
CGRRF1	0.129372	2.18824e-05	0.000267716	739	16647
TNS3	0.129268	2.22207e-05	0.000271283	740	16646
TMEM230	0.129199	2.24486e-05	0.000273489	741	16645
SLC19A3	0.129144	2.26308e-05	0.00027513	742	16644
RGMB	0.129121	2.27067e-05	0.000275667	743	16643
UFD1	0.129059	2.29163e-05	0.000278018	744	16642
POLE3	0.128919	2.33932e-05	0.000283013	745	16641
MPZL1	0.128892	2.34863e-05	0.000283745	746	16640
ZCCHC12	0.12889	2.47641e-05	0.00029794	747	16639
METTL26	0.12886	2.35937e-05	0.000284845	748	16638
AVPR1A	0.128829	2.37037e-05	0.000285974	749	16637
BRD8	0.128651	2.43302e-05	0.000293126	750	16636
BMPR1B	0.128468	2.49917e-05	0.000300471	751	16635
FUT11	0.128317	2.55519e-05	0.000305726	752	16634
MANBAL	0.128288	2.56616e-05	0.000306827	753	16633
NDUFA12	0.128251	2.58011e-05	0.00030786	754	16632
TRHDE	0.128234	2.58637e-05	0.000308184	755	16631
CENPW	0.128219	2.59198e-05	0.00030864	756	16630
PI4K2A	0.128182	2.60627e-05	0.00031013	757	16629
MYL1	0.12814	2.6223e-05	0.000311398	758	16628
PRRC2C	0.12809	2.64147e-05	0.00031282	759	16627
USF2	0.128084	2.64394e-05	0.000312899	760	16626
C11orf42	0.128074	2.64752e-05	0.000313109	761	16625
DGKA	0.128044	2.65933e-05	0.000313905	762	16624
MAP3K20	0.128043	2.65966e-05	0.000313905	763	16623
MMP19	0.128031	2.66434e-05	0.000314243	764	16622
ARV1	0.127873	2.72662e-05	0.000320719	765	16621
LGALS14	0.127852	2.7348e-05	0.000321464	766	16620
YWHAG	0.127819	2.74832e-05	0.000322835	767	16619
GATAD2A	0.127721	2.78753e-05	0.000325461	768	16618
MED28	0.127684	2.80271e-05	0.000327014	769	16617
CDC42BPA	0.127635	2.82276e-05	0.000329133	770	16616
CS	0.127557	2.8552e-05	0.000331898	771	16615
PHLDA3	0.127471	2.89116e-05	0.000335533	772	16614
ANXA1	0.127456	2.89757e-05	0.000336053	773	16613
ANAPC7	0.127402	2.92018e-05	0.000337798	774	16612
URI1	0.127402	2.9204e-05	0.000337798	775	16611
DUSP8	0.127391	2.92471e-05	0.000338073	776	16610
REV3L	0.127324	2.9534e-05	0.000340935	777	16609
TMEM143	0.127315	2.9576e-05	0.000341193	778	16608
CCNB1	0.127307	2.96086e-05	0.000341343	779	16607
PSCA	0.127257	2.9823e-05	0.000342938	780	16606
CRTAP	0.127252	2.98456e-05	0.000342938	781	16605
GNG3	0.127232	2.99338e-05	0.000343725	782	16604
PIH1D2	0.127124	3.04074e-05	0.000348702	783	16603
VWA1	0.127071	3.06391e-05	0.000350741	784	16602
TSPAN13	0.12707	3.06457e-05	0.000350741	785	16601
CEP97	0.126983	3.10352e-05	0.000354732	786	16600
NR2F2	0.126975	3.10694e-05	0.00035489	787	16599
CBX5	0.126926	3.12913e-05	0.000357189	788	16598
DAPK3	0.126809	3.18265e-05	0.000362347	789	16597
ALG12	0.126735	3.21696e-05	0.000365547	790	16596
BTBD7	0.126725	3.22138e-05	0.000365573	791	16595
PGAP3	0.126725	3.2215e-05	0.000365573	792	16594
GPC1	0.126714	3.22683e-05	0.000365939	793	16593
WDR88	0.126698	3.23442e-05	0.000366321	794	16592
PPP2R2C	0.126675	3.24497e-05	0.000367277	795	16591
DNAJC8	0.126638	3.2623e-05	0.000368999	796	16590
CELA1	0.126582	3.28889e-05	0.000371764	797	16589
SNAP29	0.126577	3.29142e-05	0.000371808	798	16588
BZW2	0.126458	3.34827e-05	0.000377006	799	16587
RRAD	0.126423	3.36548e-05	0.000378551	800	16586
EIF2B4	0.126421	3.36635e-05	0.000378551	801	16585
TOR2A	0.126409	3.37204e-05	0.000378946	802	16584
NTF3	0.126363	3.39482e-05	0.000380768	803	16583
GLCCI1	0.126312	3.41974e-05	0.000383068	804	16582
LPAR2	0.126252	3.44957e-05	0.000385913	805	16581
HSPA6	0.126206	3.47221e-05	0.000387697	806	16580
UBIAD1	0.126186	3.48232e-05	0.000388576	807	16579
TSPAN4	0.126179	3.48614e-05	0.000388752	808	16578
B3GNT4	0.126152	3.4994e-05	0.000389981	809	16577
PRRC2A	0.126122	3.51474e-05	0.000390939	810	16576
PLIN3	0.126062	3.54493e-05	0.000393542	811	16575
TNNC2	0.125981	3.58687e-05	0.000397944	812	16574
LRRC1	0.125925	3.61594e-05	0.000400912	813	16573
FMC1	0.12584	3.66005e-05	0.000404484	814	16572
GPX1	0.125836	3.66211e-05	0.000404484	815	16571
HOXD13	0.1257	3.73449e-05	0.000411955	816	16570
KRT2	0.125635	3.76976e-05	0.000415582	817	16569
TLCD1	0.125331	3.93752e-05	0.000432158	818	16568
LCN6	0.125307	3.95133e-05	0.00043335	819	16567
GH2	0.125294	3.95835e-05	0.00043335	820	16566
LRFN5	0.125285	3.96379e-05	0.000433672	821	16565
LY6E	0.125264	3.97538e-05	0.000434394	822	16564
FAT1	0.12526	3.97795e-05	0.000434401	823	16563
LNPEP	0.125249	3.98411e-05	0.000434801	824	16562
SLC9A6	0.125212	4.21049e-05	0.000453809	825	16561
LMBR1	0.12518	4.02343e-05	0.000438267	826	16560
RNF6	0.125141	4.04625e-05	0.0004402	827	16559
SFPQ	0.125109	4.06494e-05	0.000441824	828	16558
MARCKS	0.125106	4.06626e-05	0.000441824	829	16557
NT5DC2	0.125102	4.06893e-05	0.000441838	830	16556
ZNF250	0.125037	4.10691e-05	0.000444851	831	16555
PDCD6IP	0.125012	4.12145e-05	0.00044587	832	16554
OSTF1	0.12494	4.16405e-05	0.00045014	833	16553
KIAA1143	0.124798	4.24944e-05	0.00045744	834	16552
SLC16A3	0.124724	4.29458e-05	0.000462012	835	16551
VIM	0.124626	4.35448e-05	0.000468167	836	16550
SECISBP2L	0.12448	4.44615e-05	0.000477138	837	16549
GAL	0.124401	4.49633e-05	0.000481334	838	16548
IFRD2	0.124294	4.56561e-05	0.00048785	839	16547
XRCC1	0.124256	4.5902e-05	0.000490175	840	16546
P2RX4	0.12415	4.65964e-05	0.00049698	841	16545
ZNF740	0.124138	4.66769e-05	0.000497534	842	16544
NR0B2	0.124104	4.69057e-05	0.000499666	843	16543
ISOC1	0.124018	4.74801e-05	0.000505475	844	16542
VPS37B	0.123986	4.76944e-05	0.000506516	845	16541
CYHR1	0.123948	4.79492e-05	0.000508816	846	16540
RIMKLA	0.123945	4.79695e-05	0.000508816	847	16539
MAP3K12	0.123871	4.84758e-05	0.000513559	848	16538
DVL1	0.123864	4.85291e-05	0.000513811	849	16537
IRF2BPL	0.123833	4.87398e-05	0.000515213	850	16536
BMP7	0.123828	4.87737e-05	0.000515213	851	16535
ADAP1	0.123827	4.878e-05	0.000515213	852	16534
CDK2AP2	0.12382	4.88263e-05	0.000515388	853	16533
CEP290	0.123791	4.90304e-05	0.000517031	854	16532
E2F6	0.123757	4.92657e-05	0.000518677	855	16531
RIMS2	0.123754	4.9287e-05	0.000518677	856	16530
INTS6	0.123701	4.96574e-05	0.000521312	857	16529
DNAJC9	0.12361	5.02984e-05	0.000527087	858	16528
TMEM9B	0.123605	5.03397e-05	0.000527203	859	16527
MYC	0.12356	5.06603e-05	0.000529922	860	16526
GALNT12	0.123496	5.11182e-05	0.000534389	861	16525
ZC3HAV1	0.123472	5.12911e-05	0.000535626	862	16524
KIF5A	0.123418	5.16856e-05	0.000539349	863	16523
VKORC1L1	0.123401	5.18076e-05	0.000539973	864	16522
DALRD3	0.123393	5.18652e-05	0.000540249	865	16521
EZH1	0.123351	5.21727e-05	0.000542803	866	16520
TUBA3C	0.123308	5.24912e-05	0.00054579	867	16519
CASTOR3	0.123278	5.27146e-05	0.000547784	868	16518
DDX23	0.123177	5.34753e-05	0.000554695	869	16517
DIAPH3	0.123153	5.36516e-05	0.00055586	870	16516
CDC14B	0.123048	5.4453e-05	0.000563156	871	16515
FBXL15	0.122958	5.51453e-05	0.000569638	872	16514
MTNR1A	0.122938	5.52992e-05	0.000570889	873	16513
CTSH	0.122787	5.64844e-05	0.000582433	874	16512
VCPKMT	0.122783	5.65192e-05	0.000582446	875	16511
GSDMB	0.122759	5.67113e-05	0.000583733	876	16510
ZDHHC2	0.122754	5.67509e-05	0.000583796	877	16509
UGT2B28	0.122695	5.72236e-05	0.00058831	878	16508
PTPA	0.122687	5.7287e-05	0.000588614	879	16507
ZNF208	0.122464	5.91048e-05	0.000605502	880	16506
TTC30B	0.122387	5.97526e-05	0.000610699	881	16505
ZNF217	0.122221	6.11537e-05	0.000623918	882	16504
MYBPC1	0.122134	6.1899e-05	0.000629943	883	16503
TSPAN1	0.122102	6.21818e-05	0.000631813	884	16502
LRCH1	0.122094	6.22495e-05	0.00063213	885	16501
EP300	0.122076	6.24044e-05	0.000632595	886	16500
GALK1	0.122057	6.25729e-05	0.000633934	887	16499
FLRT2	0.122022	6.28815e-05	0.000636689	888	16498
ZDHHC22	0.121983	6.32193e-05	0.000639736	889	16497
ORM2	0.12195	6.35137e-05	0.000642222	890	16496
RPL35	0.121811	6.47561e-05	0.000653007	891	16495
C5orf51	0.121734	6.54584e-05	0.000659707	892	16494
AP1S3	0.121713	6.56469e-05	0.000661224	893	16493
DYNLT3	0.121684	6.91073e-05	0.000690081	894	16492
FBXL6	0.121676	6.59839e-05	0.00066413	895	16491
AGRN	0.121671	6.6037e-05	0.00066413	896	16490
YWHAZ	0.121648	6.62458e-05	0.000665329	897	16489
YPEL3	0.121616	6.65438e-05	0.00066755	898	16488
SRD5A3	0.12157	6.69666e-05	0.000671404	899	16487
HOXA5	0.121544	6.7211e-05	0.000673466	900	16486
PGAM5	0.12151	6.75266e-05	0.000675461	901	16485
HHLA3	0.121425	6.83301e-05	0.000683105	902	16484
COIL	0.121408	6.84964e-05	0.000684373	903	16483
AMPD3	0.121315	6.93878e-05	0.000692086	904	16482
LEPROTL1	0.121227	7.0238e-05	0.000700165	905	16481
ZNF695	0.121077	7.17196e-05	0.000714115	906	16480
TAAR5	0.121038	7.21056e-05	0.000717548	907	16479
NME3	0.120913	7.33612e-05	0.000729208	908	16478
ARNTL2	0.120829	7.42225e-05	0.000735666	909	16477
NPM3	0.12081	7.4421e-05	0.000737213	910	16476
TAF1D	0.120769	7.48401e-05	0.000740294	911	16475
METTL15	0.120767	7.48598e-05	0.000740294	912	16474
NR2C1	0.120663	7.59475e-05	0.000748921	913	16473
ZMYND8	0.120658	7.59976e-05	0.00074899	914	16472
CD1D	0.120549	7.71514e-05	0.00075907	915	16471
ARHGEF12	0.120541	7.72331e-05	0.000759445	916	16470
EPDR1	0.120491	7.77738e-05	0.000763897	917	16469
STAC	0.12044	7.83173e-05	0.000767934	918	16468
C17orf75	0.12037	7.90809e-05	0.000774068	919	16467
ZNF330	0.12035	7.93006e-05	0.000774068	920	16466
PSMD6	0.120348	7.93231e-05	0.000774068	921	16465
CYP26A1	0.120345	7.93592e-05	0.000774068	922	16464
TBX2	0.120344	7.93655e-05	0.000774068	923	16463
ECPAS	0.120285	8.00194e-05	0.000779785	924	16462
FAM221A	0.120177	8.12124e-05	0.000788318	925	16461
PTPN21	0.120089	8.22055e-05	0.000797068	926	16460
SPACA7	0.119999	8.32315e-05	0.000805668	927	16459
EIF4EBP1	0.119954	8.37444e-05	0.000809731	928	16458
DOCK7	0.119922	8.41097e-05	0.000812811	929	16457
NELFA	0.119889	8.44941e-05	0.000815619	930	16456
ZIC4	0.119819	8.53117e-05	0.000821232	931	16455
COL3A1	0.119809	8.54325e-05	0.000821644	932	16454
SLC1A5	0.119807	8.54491e-05	0.000821644	933	16453
TMED8	0.119786	8.56949e-05	0.000823553	934	16452
TNPO3	0.119745	8.61804e-05	0.00082776	935	16451
LURAP1	0.119608	8.78231e-05	0.000839365	936	16450
CDKL2	0.119594	8.79937e-05	0.000840024	937	16449
LONRF1	0.119577	8.81989e-05	0.000841107	938	16448
HOXB7	0.119571	8.82666e-05	0.000841291	939	16447
HSD11B2	0.119523	8.8843e-05	0.000845857	940	16446
EHMT1	0.119451	8.97268e-05	0.000853337	941	16445
MTRES1	0.119443	8.98321e-05	0.000853872	942	16444
UBAC2	0.119429	8.99936e-05	0.000854472	943	16443
KRT10	0.119393	9.04408e-05	0.000857463	944	16442
FXR1	0.119392	9.04565e-05	0.000857463	945	16441
RNF4	0.119227	9.25166e-05	0.000872366	946	16440
NAA30	0.119226	9.25305e-05	0.000872366	947	16439
FRG1	0.119205	9.27993e-05	0.000874108	948	16438
PPM1E	0.119185	9.30506e-05	0.000875844	949	16437
SLC4A1AP	0.119145	9.35664e-05	0.00087997	950	16436
SCPEP1	0.11914	9.36241e-05	0.00087997	951	16435
ISYNA1	0.119101	9.41265e-05	0.000884057	952	16434
ABCG1	0.119046	9.48438e-05	0.000890313	953	16433
PPP1R1A	0.119031	9.5037e-05	0.000891645	954	16432
AAK1	0.119	9.54344e-05	0.000894408	955	16431
PABIR1	0.118976	9.57528e-05	0.000896425	956	16430
HELQ	0.118944	9.61622e-05	0.000899774	957	16429
NFKBIB	0.118924	9.64243e-05	0.000901741	958	16428
NCR2	0.118887	9.69221e-05	0.000905909	959	16427
CIC	0.118874	9.70843e-05	0.00090649	960	16426
CFTR	0.118874	9.70885e-05	0.00090649	961	16425
PMCH	0.11886	9.72687e-05	0.000907197	962	16424
ARL6IP6	0.118799	9.80805e-05	0.000913788	963	16423
RABGAP1	0.118704	9.93608e-05	0.000924725	964	16422
PREX1	0.118693	9.95126e-05	0.000925281	965	16421
DNAJC15	0.118692	9.95269e-05	0.000925281	966	16420
GNG13	0.118649	0.000100111	0.000930209	967	16419
HCAR3	0.118599	0.00010079	0.000935526	968	16418
CLTB	0.118568	0.00010122	0.000938029	969	16417
THUMPD2	0.118379	0.000103854	0.000959355	970	16416
PRX	0.118337	0.000104442	0.000961935	971	16415
LMBR1L	0.118285	0.000105186	0.000967031	972	16414
CPE	0.118157	0.00010703	0.000981393	973	16413
POLD4	0.118109	0.000107734	0.000986801	974	16412
ABCB10	0.118078	0.000108175	0.000989801	975	16411
ZNF747	0.118048	0.000108624	0.000993391	976	16410
CHIC1	0.117955	0.000115008	0.00104299	977	16409
KCNC1	0.117888	0.000111007	0.00101251	978	16408
TSFM	0.117882	0.000111098	0.0010126	979	16407
PGLYRP1	0.117831	0.000111856	0.00101706	980	16406
SQLE	0.117663	0.000114424	0.00103878	981	16405
TRIP6	0.11759	0.000115562	0.00104747	982	16404
SOCS1	0.117514	0.000116749	0.00105712	983	16403
BCL2L1	0.117509	0.000116839	0.00105739	984	16402
TRIM61	0.117447	0.00011781	0.00106452	985	16401
SDC2	0.117358	0.000119239	0.00107575	986	16400
OTOP1	0.117223	0.000121413	0.00109253	987	16399
C3orf38	0.117209	0.000121649	0.00109408	988	16398
ZNF148	0.117143	0.000122743	0.00110278	989	16397
P2RY14	0.117118	0.000123156	0.00110421	990	16396
H2AC8	0.117086	0.000123687	0.001107	991	16395
CKS2	0.117031	0.000124603	0.00111337	992	16394
PLEKHG2	0.117029	0.000124626	0.00111337	993	16393
ZFAND3	0.116887	0.000127037	0.00113316	994	16392
RUNX1T1	0.116875	0.000127235	0.00113435	995	16391
IRAK3	0.116826	0.00012807	0.00114063	996	16390
TRIM37	0.116768	0.000129077	0.00114841	997	16389
IQCK	0.116658	0.000130995	0.00116191	998	16388
SASS6	0.116617	0.000131713	0.00116769	999	16387
PPTC7	0.116523	0.000133387	0.00118072	1000	16386
KANSL1L	0.116497	0.000133847	0.00118419	1001	16385
DPP9	0.116478	0.00013419	0.00118662	1002	16384
ZMYM4	0.116461	0.00013449	0.00118867	1003	16383
ARL6IP1	0.116422	0.000135196	0.00119188	1004	16382
FBXO21	0.116385	0.00013587	0.0011966	1005	16381
POC1A	0.116348	0.00013654	0.0012019	1006	16380
APEX1	0.116338	0.000136727	0.00120293	1007	16379
TLR2	0.116298	0.000137451	0.00120808	1008	16378
DRG1	0.116232	0.000138671	0.00121757	1009	16377
GAL3ST2	0.116176	0.000139708	0.00122459	1010	16376
CHORDC1	0.116174	0.000139752	0.00122459	1011	16375
LRRC47	0.116162	0.00013998	0.00122597	1012	16374
ZNF687	0.116114	0.000140869	0.00123252	1013	16373
C4orf3	0.116076	0.000141593	0.00123761	1014	16372
RPAP3	0.116064	0.000141822	0.00123898	1015	16371
FIGN	0.116057	0.000141953	0.0012395	1016	16370
BCAP31	0.116031	0.000148723	0.00128827	1017	16369
AP1S2	0.116011	0.000149119	0.00129106	1018	16368
TTI2	0.116005	0.00014294	0.00124687	1019	16367
C12orf60	0.11598	0.000143403	0.00125028	1020	16366
TBCB	0.115848	0.000145955	0.00126822	1021	16365
RBL2	0.115847	0.000145971	0.00126822	1022	16364
AQP10	0.115833	0.000146248	0.00126999	1023	16363
HAUS6	0.115676	0.000149335	0.00129217	1024	16362
MOSPD1	0.11567	0.000156018	0.00133891	1025	16361
ZEB2	0.115653	0.000149795	0.00129495	1026	16360
SLC6A11	0.115649	0.000149867	0.00129495	1027	16359
MGAT2	0.115634	0.000150165	0.00129665	1028	16358
OGFR	0.115632	0.000150213	0.00129665	1029	16357
C1QTNF4	0.115593	0.000150999	0.00130085	1030	16356
RBMX	0.115473	0.000160113	0.00136919	1031	16355
MS4A6E	0.115472	0.000153435	0.00132053	1032	16354
PPP4R2	0.115345	0.000156033	0.00133891	1033	16353
TERF2IP	0.115331	0.000156329	0.00134079	1034	16352
LRBA	0.115299	0.000157007	0.00134553	1035	16351
IKBIP	0.115182	0.000159459	0.00136427	1036	16350
STK26	0.115143	0.000167244	0.00142248	1037	16349
TP53I3	0.115019	0.00016292	0.00139046	1038	16348
TIMM23	0.114935	0.000164736	0.00140458	1039	16347
RPN1	0.114845	0.000166719	0.00141871	1040	16346
FETUB	0.114812	0.000167442	0.00142346	1041	16345
NOC4L	0.114701	0.000169914	0.00144306	1042	16344
ZNF12	0.114683	0.000170316	0.00144577	1043	16343
CALHM5	0.114643	0.000171229	0.00145211	1044	16342
RFXAP	0.114585	0.000172532	0.00146244	1045	16341
MATK	0.114569	0.000172895	0.0014648	1046	16340
TUSC1	0.114525	0.000173904	0.00147192	1047	16339
INVS	0.114429	0.000176114	0.00148845	1048	16338
HCFC1R1	0.114413	0.000176476	0.00149079	1049	16337
AREL1	0.114276	0.000179689	0.00151498	1050	16336
BMT2	0.114238	0.000180604	0.00152147	1051	16335
GAS2L2	0.114219	0.000181037	0.00152339	1052	16334
NCLN	0.114155	0.000182576	0.00153454	1053	16333
AEBP2	0.114154	0.000182606	0.00153454	1054	16332
RNASE11	0.114153	0.000182626	0.00153454	1055	16331
STAMBPL1	0.114118	0.000183463	0.00153926	1056	16330
RBBP7	0.114098	0.0001918	0.00160002	1057	16329
ATL2	0.114089	0.000184169	0.00154377	1058	16328
SF3A3	0.114069	0.000184651	0.00154707	1059	16327
NFIL3	0.113984	0.000186713	0.00156283	1060	16326
FANCF	0.113969	0.000187081	0.00156516	1061	16325
H3C10	0.113886	0.000189138	0.00158161	1062	16324
HECTD3	0.113844	0.000190188	0.00158886	1063	16323
TREX2	0.113801	0.00019939	0.00164884	1064	16322
CFDP1	0.1138	0.000191266	0.00159633	1065	16321
CRYGN	0.113773	0.000191943	0.00160045	1066	16320
CAPN1	0.113737	0.000192861	0.00160628	1067	16319
AURKA	0.113735	0.00019292	0.00160628	1068	16318
DNAJC12	0.113659	0.000194847	0.00161909	1069	16317
KDM7A	0.113508	0.000198734	0.00164602	1070	16316
ANKRD31	0.113498	0.000198996	0.0016474	1071	16315
ATP10D	0.113489	0.000199218	0.00164845	1072	16314
ALX1	0.11348	0.000199454	0.00164884	1073	16313
BRMS1	0.113447	0.000200314	0.00165516	1074	16312
CCDC85B	0.113389	0.000201823	0.00166605	1075	16311
TMEM205	0.113254	0.000205424	0.00168861	1076	16310
HOMER3	0.113234	0.000205955	0.00169212	1077	16309
FSCN3	0.113163	0.000207865	0.0017054	1078	16308
BICD2	0.113098	0.000209646	0.00171677	1079	16307
NPFF	0.11307	0.000210409	0.00172221	1080	16306
NEPRO	0.112999	0.000212353	0.00173485	1081	16305
SDC1	0.112969	0.000213185	0.00174001	1082	16304
CIAO3	0.112905	0.000214965	0.00175125	1083	16303
USP10	0.112887	0.000215479	0.00175433	1084	16302
KRTAP5-6	0.112884	0.000215545	0.00175433	1085	16301
MEMO1	0.112751	0.000219329	0.00178179	1086	16300
NUDT22	0.112744	0.00021951	0.00178243	1087	16299
B4GAT1	0.112729	0.000219952	0.00178518	1088	16298
POLE2	0.112711	0.000220466	0.00178852	1089	16297
CASP8	0.112683	0.000221257	0.00179327	1090	16296
UBE2H	0.112561	0.000224795	0.00181707	1091	16295
THSD7A	0.112542	0.000225331	0.00182035	1092	16294
PRR12	0.112441	0.000228303	0.00184093	1093	16293
NSMCE3	0.112401	0.000229499	0.00184972	1094	16292
AGAP3	0.112397	0.00022961	0.00184976	1095	16291
WRN	0.112264	0.000233611	0.00187636	1096	16290
ANKRD61	0.112218	0.00023499	0.00188611	1097	16289
DGCR6	0.112167	0.000236536	0.00189528	1098	16288
ANP32E	0.112166	0.000236569	0.00189528	1099	16287
SLC39A7	0.112159	0.000236794	0.00189621	1100	16286
FBLIM1	0.112138	0.000237454	0.00189887	1101	16285
CIDEB	0.112134	0.000237565	0.00189888	1102	16284
LYVE1	0.112089	0.000238962	0.00190829	1103	16283
RNF169	0.112076	0.000239355	0.00191055	1104	16282
CDC25C	0.112059	0.000239866	0.00191376	1105	16281
JUND	0.111969	0.000242681	0.00193533	1106	16280
LCMT2	0.111943	0.000243479	0.00193991	1107	16279
ROBO3	0.111931	0.000243865	0.00194209	1108	16278
TBX20	0.111925	0.000244064	0.00194279	1109	16277
GTSF1	0.111909	0.000244561	0.00194585	1110	16276
SLC25A37	0.111892	0.000245088	0.00194916	1111	16275
CSPG4	0.111861	0.000246076	0.00195612	1112	16274
ATXN7L3B	0.111844	0.000246623	0.00195948	1113	16273
TRAK1	0.111841	0.000246724	0.00195948	1114	16272
PPP1R11	0.111794	0.000248202	0.00197031	1115	16271
RNF168	0.111779	0.000248688	0.00197328	1116	16270
DCAF6	0.111742	0.000249891	0.00198101	1117	16269
METTL7B	0.111734	0.000250141	0.00198209	1118	16268
C8orf76	0.111696	0.000251355	0.0019908	1119	16267
PRKCB	0.111595	0.000254669	0.00201429	1120	16266
FAM50A	0.111563	0.00026615	0.00209273	1121	16265
NME7	0.11152	0.000257125	0.00203095	1122	16264
SMC3	0.111468	0.000258846	0.00204362	1123	16263
H2BC12	0.111443	0.000259677	0.00204878	1124	16262
KCNK13	0.111432	0.000260063	0.00205043	1125	16261
HDAC8	0.111429	0.000270771	0.00211608	1126	16260
CIZ1	0.111326	0.000263599	0.00207736	1127	16259
KRTAP20-2	0.111318	0.000263898	0.00207878	1128	16258
NR4A1	0.111307	0.000264259	0.00208068	1129	16257
IRX2	0.111291	0.000264808	0.00208406	1130	16256
MED19	0.111243	0.000266434	0.00209401	1131	16255
PSAT1	0.111228	0.000266943	0.00209517	1132	16254
CBR4	0.111175	0.000268754	0.00210748	1133	16253
ING3	0.111162	0.000269219	0.00211018	1134	16252
CHMP4B	0.111156	0.000269418	0.00211079	1135	16251
METTL23	0.111149	0.000269678	0.00211187	1136	16250
PRKRA	0.111143	0.000269883	0.00211252	1137	16249
PPFIA2	0.111126	0.000270451	0.00211524	1138	16248
TNP1	0.111126	0.000270474	0.00211524	1139	16247
H3-3B	0.111113	0.000270905	0.00211608	1140	16246
MRTFB	0.111112	0.000270946	0.00211608	1141	16245
ZBTB11	0.111084	0.000271909	0.00212169	1142	16244
DHRS7B	0.111053	0.00027302	0.00212941	1143	16243
NIPSNAP3B	0.110981	0.000275514	0.00214694	1144	16242
SNX32	0.110952	0.000276552	0.00215309	1145	16241
TMEM44	0.110876	0.000279246	0.00217309	1146	16240
LRP1	0.110852	0.000280126	0.00217799	1147	16239
ISCA2	0.110829	0.000280938	0.00218138	1148	16238
SERINC3	0.110805	0.000281812	0.00218719	1149	16237
ADPRS	0.110676	0.000286492	0.00222252	1150	16236
FKBP11	0.11067	0.000286721	0.0022233	1151	16235
TCEANC	0.110637	0.000299486	0.00230277	1152	16234
TAS2R20	0.110609	0.000288948	0.00223758	1153	16233
PMPCB	0.110524	0.000292111	0.00225504	1154	16232
AMDHD2	0.110516	0.00029238	0.00225611	1155	16231
GLA	0.110488	0.000305202	0.00234077	1156	16230
NT5C1B	0.110418	0.000296066	0.00227849	1157	16229
ATG2B	0.110237	0.000302964	0.00232746	1158	16228
CYB5R4	0.110199	0.000304453	0.00233786	1159	16227
TSPAN32	0.110183	0.000305065	0.00234077	1160	16226
MID2	0.11018	0.000317368	0.00241887	1161	16225
MICA	0.110177	0.000305279	0.00234077	1162	16224
SMPDL3A	0.110175	0.000305371	0.00234077	1163	16223
SRRT	0.110132	0.000307022	0.0023524	1164	16222
FLNC	0.110032	0.000310983	0.0023796	1165	16221
PPP1CA	0.109972	0.00031333	0.00239544	1166	16220
CCDC160	0.109915	0.000328178	0.002486	1167	16219
HDAC9	0.109911	0.000315761	0.00241085	1168	16218
KISS1R	0.1099	0.000316208	0.00241215	1169	16217
TBC1D24	0.109802	0.00032019	0.00243824	1170	16216
MTFR1L	0.109796	0.000320406	0.00243882	1171	16215
PCNX3	0.109755	0.000322107	0.00245069	1172	16214
GRPEL1	0.109694	0.000324587	0.00246848	1173	16213
DLC1	0.109655	0.000326179	0.00247734	1174	16212
RIN1	0.109642	0.00032673	0.00248044	1175	16211
ANKRD22	0.109636	0.00032699	0.00248132	1176	16210
PTPN4	0.109631	0.000327202	0.00248186	1177	16209
DENND1A	0.109585	0.0003291	0.00249081	1178	16208
THEM6	0.109569	0.000329757	0.0024947	1179	16207
DAZAP2	0.109548	0.000330629	0.00250021	1180	16206
CD63	0.109503	0.000332547	0.00251253	1181	16205
TPSD1	0.109498	0.000332743	0.00251292	1182	16204
CNIH1	0.109464	0.00033417	0.0025226	1183	16203
C16orf72	0.109409	0.000336514	0.00253919	1184	16202
CYP24A1	0.109367	0.000338307	0.00255161	1185	16201
GNL3L	0.109343	0.000352647	0.00263236	1186	16200
RIOK1	0.109325	0.000340101	0.00256292	1187	16199
ZFR	0.109296	0.000341344	0.00257006	1188	16198
TIMM10B	0.109263	0.000342758	0.00257735	1189	16197
DAPK1	0.109257	0.000343037	0.00257834	1190	16196
BMPR1A	0.109244	0.000343606	0.0025815	1191	16195
CBLN2	0.109195	0.000345695	0.00259271	1192	16194
KDM2A	0.109188	0.000346008	0.00259394	1193	16193
FBN3	0.109086	0.000350498	0.00261857	1194	16192
ARL6IP5	0.109025	0.000353189	0.00263528	1195	16191
BPNT1	0.109017	0.000353567	0.00263697	1196	16190
MIP	0.108963	0.000355982	0.00265383	1197	16189
MTERF2	0.10895	0.000356556	0.00265697	1198	16188
FAM117B	0.108876	0.000359871	0.00267709	1199	16187
RUBCN	0.108844	0.000361354	0.00268467	1200	16186
TMLHE	0.108808	0.000377134	0.00277817	1201	16185
MGST2	0.108794	0.000363632	0.00270045	1202	16184
ZC2HC1B	0.108778	0.000364334	0.00270335	1203	16183
FAM89B	0.108761	0.000365132	0.00270696	1204	16182
FOXO4	0.108708	0.000381884	0.00281025	1205	16181
H4C8	0.108683	0.00036873	0.00272898	1206	16180
RUFY3	0.108667	0.000369467	0.00273299	1207	16179
EMC9	0.108664	0.000369587	0.00273299	1208	16178
ZDHHC24	0.108584	0.000373357	0.00275888	1209	16177
AMFR	0.108583	0.000373405	0.00275888	1210	16176
RPS3	0.108577	0.000373642	0.00275946	1211	16175
NOL7	0.108564	0.000374279	0.00276136	1212	16174
BICDL2	0.108562	0.000374376	0.00276136	1213	16173
SLC15A4	0.108468	0.000378811	0.00278934	1214	16172
HSPB9	0.108402	0.000381974	0.00281025	1215	16171
PLA2G4D	0.108382	0.000382906	0.00281527	1216	16170
H2AC12	0.108381	0.000382981	0.00281527	1217	16169
FXYD5	0.108358	0.00038404	0.00282187	1218	16168
UBE2D3	0.108322	0.00038581	0.00283009	1219	16167
LYPD6	0.108267	0.000388464	0.00284836	1220	16166
SLC2A4RG	0.108263	0.000388637	0.00284842	1221	16165
KCNK2	0.108219	0.000390785	0.00286175	1222	16164
POU1F1	0.108167	0.000393369	0.00287783	1223	16163
SEM1	0.108164	0.000393478	0.00287783	1224	16162
DHX8	0.108135	0.000394943	0.00288612	1225	16161
RNF128	0.108133	0.000410237	0.00298383	1226	16160
FSTL5	0.108093	0.000397	0.00289834	1227	16159
RAB15	0.108091	0.000397115	0.00289834	1228	16158
CEACAM6	0.107961	0.000403617	0.00294115	1229	16157
SCRT1	0.107919	0.000405739	0.00295384	1230	16156
CYB561D2	0.107865	0.00040845	0.00297233	1231	16155
CD200R1	0.107828	0.000410374	0.00298383	1232	16154
PAQR4	0.107749	0.0004144	0.00301059	1233	16153
LDOC1	0.107712	0.000432258	0.00311947	1234	16152
ZNF385A	0.107676	0.000418208	0.00303428	1235	16151
SNRNP27	0.107673	0.000418359	0.00303428	1236	16150
NPEPPS	0.10763	0.000420593	0.00304667	1237	16149
PSMD12	0.107541	0.000425299	0.00307627	1238	16148
PARD6G	0.107539	0.000425387	0.00307627	1239	16147
NGLY1	0.107534	0.000425656	0.00307694	1240	16146
NOL8	0.107509	0.000426982	0.00308524	1241	16145
VWDE	0.107478	0.000428635	0.0030959	1242	16144
ZNF41	0.10744	0.000447037	0.00320352	1243	16143
LAYN	0.107438	0.000430769	0.00311002	1244	16142
PDLIM1	0.107395	0.000433076	0.00312407	1245	16141
NBPF3	0.107386	0.000433574	0.00312508	1246	16140
SNX22	0.107334	0.000436349	0.00313987	1247	16139
H2AZ1	0.107274	0.000439629	0.00316216	1248	16138
ZBTB45	0.107259	0.000440462	0.00316559	1249	16137
GPR135	0.107259	0.00044047	0.00316559	1250	16136
CD276	0.107252	0.000440835	0.00316691	1251	16135
DLX1	0.107206	0.000443342	0.00318238	1252	16134
CPT1A	0.107192	0.000444106	0.00318541	1253	16133
BACE1	0.107192	0.000444144	0.00318541	1254	16132
CHKA	0.107067	0.000451082	0.00322719	1255	16131
TMEM33	0.10705	0.000452	0.00323242	1256	16130
ZNF185	0.107034	0.000470019	0.00333648	1257	16129
CDK19	0.107003	0.000454646	0.00324734	1258	16128
RALGAPA2	0.106989	0.000455423	0.00325155	1259	16127
ENSA	0.106971	0.000456435	0.00325611	1260	16126
TMEM134	0.106965	0.000456804	0.00325651	1261	16125
ZYG11B	0.106891	0.000461007	0.00328468	1262	16124
METRNL	0.106864	0.000462544	0.0032937	1263	16123
LMBRD1	0.10686	0.000462802	0.0032937	1264	16122
KDM1A	0.106859	0.000462842	0.0032937	1265	16121
HAAO	0.106808	0.000465733	0.00331291	1266	16120
PYCR2	0.106742	0.000469588	0.00333624	1267	16119
BPNT2	0.106707	0.000471584	0.00334496	1268	16118
TSHZ1	0.106648	0.000475081	0.00336564	1269	16117
CST1	0.106643	0.000475365	0.00336628	1270	16116
MLPH	0.106639	0.000475586	0.00336648	1271	16115
ADIG	0.106613	0.000477139	0.00337335	1272	16114
CDCA3	0.106582	0.000478934	0.00338328	1273	16113
SLC25A53	0.106548	0.000498922	0.00350031	1274	16112
CST3	0.106541	0.000481359	0.00339904	1275	16111
ARRDC1	0.106519	0.000482689	0.00340566	1276	16110
NIFK	0.10647	0.000485614	0.00342352	1277	16109
LIPM	0.106414	0.000488977	0.00344444	1278	16108
THUMPD1	0.106333	0.000493841	0.00347447	1279	16107
PSG5	0.106284	0.000496857	0.00349148	1280	16106
TEKT2	0.106283	0.000496941	0.00349148	1281	16105
OGA	0.106281	0.000497061	0.00349148	1282	16104
THBD	0.106254	0.000498724	0.00350031	1283	16103
ZMAT2	0.10625	0.000498918	0.00350031	1284	16102
CSRNP3	0.106243	0.000499364	0.003502	1285	16101
AUNIP	0.1062	0.000502006	0.0035191	1286	16100
AIMP2	0.106136	0.000505964	0.00354256	1287	16099
TMOD3	0.106117	0.000507166	0.0035467	1288	16098
PRAF2	0.106109	0.000526502	0.00365544	1289	16097
ASZ1	0.106099	0.000508309	0.00355326	1290	16096
INHBA	0.106075	0.000509783	0.00356213	1291	16095
RABAC1	0.106014	0.000513608	0.00358741	1292	16094
H2BC4	0.105948	0.000517825	0.00361251	1293	16093
MED30	0.105935	0.000518619	0.003616	1294	16092
LRRCC1	0.105921	0.00051953	0.00362005	1295	16091
FAIM	0.105894	0.000521223	0.00362749	1296	16090
DNAJC22	0.105843	0.000524522	0.00364899	1297	16089
FKBP7	0.105828	0.000525478	0.00365271	1298	16088
AKAIN1	0.105816	0.000526285	0.00365544	1299	16087
BEST3	0.105814	0.000526367	0.00365544	1300	16086
RASEF	0.105791	0.000527862	0.00366077	1301	16085
DEFB110	0.105786	0.00052821	0.00366145	1302	16084
DEFB127	0.105692	0.000534332	0.00369946	1303	16083
GPR182	0.105684	0.000534831	0.00370144	1304	16082
TP53INP2	0.105644	0.000537442	0.00371804	1305	16081
ASAH1	0.105603	0.000540169	0.00373542	1306	16080
EML6	0.105587	0.000541231	0.00374127	1307	16079
ARL14	0.105567	0.000542518	0.00374868	1308	16078
DIPK1B	0.105543	0.000544156	0.00375719	1309	16077
PGBD2	0.105542	0.000544182	0.00375719	1310	16076
ZNF689	0.105527	0.000545224	0.00376289	1311	16075
TEX43	0.105482	0.000548208	0.0037787	1312	16074
DCAKD	0.105461	0.000549652	0.00378593	1313	16073
HBZ	0.105432	0.000551604	0.00379787	1314	16072
ITGA4	0.105419	0.000552443	0.00380121	1315	16071
VAX1	0.105418	0.000552525	0.00380121	1316	16070
MAT2A	0.105403	0.000553509	0.00380647	1317	16069
GNB2	0.105383	0.000554863	0.00381276	1318	16068
GDF11	0.105341	0.000557737	0.00382948	1319	16067
PLPP2	0.105303	0.000560308	0.00384233	1320	16066
CNTF	0.105217	0.000566215	0.00387698	1321	16065
MUC20	0.105205	0.000567068	0.00388129	1322	16064
CCNL2	0.10512	0.000572981	0.00391714	1323	16063
KCNK12	0.105034	0.000578997	0.00395204	1324	16062
ERICH6	0.105028	0.000579417	0.00395336	1325	16061
OTX1	0.105005	0.000581071	0.00395688	1326	16060
SEC63	0.104981	0.000582783	0.00396543	1327	16059
ASF1A	0.104917	0.000587318	0.00399473	1328	16058
JMJD6	0.104907	0.000588012	0.00399788	1329	16057
TXNDC11	0.104856	0.00059166	0.00401797	1330	16056
WDR43	0.104792	0.000596303	0.00404792	1331	16055
ACRV1	0.104767	0.000598123	0.00405869	1332	16054
ANKHD1	0.104761	0.000598574	0.00406017	1333	16053
KRTAP5-1	0.10473	0.000600813	0.00407376	1334	16052
FBXW5	0.104722	0.000601416	0.00407627	1335	16051
PHKA2	0.104711	0.000624024	0.00419728	1336	16050
PSMD1	0.104696	0.000603342	0.00408773	1337	16049
PKP4	0.104667	0.000605437	0.00409553	1338	16048
IHO1	0.104661	0.000605904	0.0040971	1339	16047
CMKLR1	0.104619	0.000608989	0.00411316	1340	16046
EPC2	0.104553	0.000613862	0.00414446	1341	16045
DUSP3	0.104486	0.000618882	0.00417188	1342	16044
PLXDC2	0.104462	0.000620663	0.00418064	1343	16043
ETV6	0.104441	0.000622242	0.00418803	1344	16042
TREML2	0.104379	0.000626978	0.00421338	1345	16041
ULK1	0.104239	0.000637659	0.00427524	1346	16040
WNT5A	0.104214	0.000639588	0.00428652	1347	16039
PFDN1	0.104155	0.000644182	0.00431399	1348	16038
MAZ	0.104136	0.00064563	0.00432202	1349	16037
ANKRD54	0.1041	0.000648481	0.0043361	1350	16036
PRMT6	0.104013	0.00065534	0.00437522	1351	16035
PDGFA	0.10398	0.000657915	0.00438905	1352	16034
PBOV1	0.103962	0.000659394	0.00439554	1353	16033
SPIDR	0.103949	0.000660407	0.0044006	1354	16032
KRTAP1-5	0.103875	0.000666349	0.0044385	1355	16031
HLA-DQA1	0.103868	0.000666869	0.00444026	1356	16030
STIL	0.103842	0.000668947	0.00445069	1357	16029
IK	0.103801	0.000672257	0.00446758	1358	16028
MCEE	0.103781	0.000673916	0.00447689	1359	16027
PALM	0.103767	0.000675056	0.00448275	1360	16026
VWCE	0.103759	0.000675661	0.00448506	1361	16025
PON1	0.103716	0.000679205	0.0045052	1362	16024
CATIP	0.103686	0.000681697	0.00451994	1363	16023
ZNF616	0.103674	0.000682675	0.0045247	1364	16022
SAMD4A	0.103653	0.000684371	0.00453175	1365	16021
FAM174C	0.103651	0.000684519	0.00453175	1366	16020
SFXN1	0.103615	0.00068747	0.00454609	1367	16019
CADM2	0.103598	0.000688917	0.00455393	1368	16018
ZBTB24	0.103559	0.000692145	0.00457179	1369	16017
NTSR2	0.103539	0.000693785	0.00457914	1370	16016
SREK1	0.103509	0.000696312	0.00459233	1371	16015
GATD1	0.103457	0.000700672	0.00461411	1372	16014
PCMT1	0.103457	0.000700675	0.00461411	1373	16013
SMAD4	0.103425	0.00070342	0.00462343	1374	16012
DCXR	0.103399	0.000705561	0.00463575	1375	16011
GRAMD1B	0.10338	0.000707228	0.00464143	1376	16010
TPP2	0.10335	0.000709774	0.00465619	1377	16009
LTB4R2	0.103312	0.00071301	0.00467232	1378	16008
KREMEN2	0.103306	0.000713503	0.0046738	1379	16007
WBP1L	0.103301	0.000713949	0.00467495	1380	16006
DENR	0.103287	0.000715108	0.00467902	1381	16005
DPYSL2	0.103199	0.000722695	0.00472333	1382	16004
ADCK2	0.103179	0.000724487	0.00473326	1383	16003
H2AC17	0.103028	0.000737697	0.00480872	1384	16002
NUP43	0.103021	0.00073833	0.00481105	1385	16001
ATF1	0.102923	0.000746977	0.0048601	1386	16000
NUDT12	0.102914	0.000747824	0.00486261	1387	15999
LRIG3	0.102855	0.000753101	0.00489079	1388	15998
AAAS	0.102835	0.000754855	0.0048967	1389	15997
C8orf82	0.102822	0.000756054	0.00490265	1390	15996
UGT2B11	0.10281	0.000757128	0.00490778	1391	15995
DDX21	0.102807	0.000757411	0.00490778	1392	15994
POLA1	0.102797	0.000784859	0.00504241	1393	15993
FBXO5	0.1027	0.00076718	0.00496	1394	15992
ARG2	0.102687	0.00076834	0.00496565	1395	15991
WDR27	0.10268	0.000769007	0.00496811	1396	15990
PMAIP1	0.10265	0.000771771	0.0049826	1397	15989
HOMEZ	0.102649	0.000771823	0.0049826	1398	15988
SAP18	0.102615	0.000774962	0.00499802	1399	15987
PIGH	0.102614	0.000775079	0.00499802	1400	15986
CACNB2	0.102611	0.000775362	0.00499802	1401	15985
PRXL2C	0.102542	0.000781744	0.00502798	1402	15984
CD27	0.102525	0.000783353	0.00503646	1403	15983
SH2B1	0.10252	0.000783778	0.00503733	1404	15982
EXOSC10	0.102416	0.000793607	0.00509297	1405	15981
UBE4B	0.102375	0.00079742	0.00511178	1406	15980
TRIM45	0.102349	0.000799929	0.00512408	1407	15979
CHERP	0.102346	0.000800227	0.00512411	1408	15978
RPS13	0.102338	0.000800992	0.00512712	1409	15977
ACVR1	0.10228	0.000806529	0.00515876	1410	15976
ELK3	0.102197	0.000814503	0.00520593	1411	15975
SLC22A2	0.102095	0.000824465	0.00526186	1412	15974
FAP	0.102082	0.000825674	0.00526572	1413	15973
HERC2	0.102065	0.000827355	0.0052745	1414	15972
ASB8	0.102021	0.000831739	0.00530051	1415	15971
TAF4B	0.101987	0.000835105	0.00531806	1416	15970
ANXA11	0.101961	0.00083764	0.0053303	1417	15969
ZNF579	0.101944	0.000839389	0.00533947	1418	15968
COP1	0.101931	0.000840683	0.00534184	1419	15967
ADAMTS16	0.101907	0.000843011	0.00535468	1420	15966
SLC6A14	0.101905	0.000872215	0.00549799	1421	15965
KRTAP1-1	0.101858	0.000847985	0.00537841	1422	15964
PFDN5	0.101826	0.000851149	0.00539258	1423	15963
BAD	0.101813	0.000852455	0.00539888	1424	15962
NFRKB	0.1018	0.000853752	0.00540384	1425	15961
P2RY12	0.10177	0.000856854	0.00541687	1426	15960
RAB22A	0.101765	0.000857335	0.00541794	1427	15959
DHRS4L2	0.101742	0.000859647	0.00543058	1428	15958
MAP2K2	0.101699	0.000864027	0.00545429	1429	15957
FBXO22	0.101658	0.000868278	0.00547913	1430	15956
PLGRKT	0.101641	0.000870021	0.00548801	1431	15955
HS3ST5	0.101638	0.000870316	0.00548801	1432	15954
HCAR2	0.10154	0.000880423	0.0055437	1433	15953
SDF2	0.10153	0.000881538	0.00554871	1434	15952
PTDSS1	0.10139	0.000896205	0.00563084	1435	15951
NXF1	0.101386	0.000896632	0.00563149	1436	15950
ESX1	0.10138	0.000927745	0.00579133	1437	15949
MOB3C	0.101346	0.000900899	0.00565216	1438	15948
CYS1	0.101301	0.000905622	0.00567769	1439	15947
LRATD2	0.101284	0.000907421	0.00568692	1440	15946
PRDX4	0.101256	0.00094131	0.00586548	1441	15945
FOXA1	0.101225	0.000913768	0.00571845	1442	15944
NXPH4	0.101125	0.000924602	0.00577585	1443	15943
GMPR2	0.101083	0.000929232	0.00579853	1444	15942
EIF3E	0.100982	0.000940296	0.00586126	1445	15941
USP20	0.10092	0.000947187	0.00589998	1446	15940
ABCF2	0.100912	0.000948038	0.00590317	1447	15939
IRS2	0.100908	0.000948462	0.00590369	1448	15938
TRIM14	0.100893	0.00095022	0.00590829	1449	15937
PARPBP	0.100882	0.000951399	0.0059135	1450	15936
SLC31A2	0.100839	0.000956234	0.00593931	1451	15935
AFDN	0.100831	0.000957105	0.0059426	1452	15934
APEX2	0.100827	0.00098978	0.00609859	1453	15933
SP140L	0.100788	0.000961924	0.0059642	1454	15932
MUC21	0.10077	0.000963958	0.00597448	1455	15931
PITPNM1	0.100762	0.000964937	0.00597568	1456	15930
MBNL1	0.100762	0.000964967	0.00597568	1457	15929
IFNA5	0.100758	0.000965341	0.00597568	1458	15928
KHDRBS1	0.100756	0.000965546	0.00597568	1459	15927
KIAA0586	0.100751	0.000966215	0.00597568	1460	15926
RXRA	0.100661	0.000976455	0.00603459	1461	15925
CFAP97D1	0.100648	0.000977876	0.00603639	1462	15924
PXMP2	0.100646	0.000978113	0.00603639	1463	15923
PYGM	0.100553	0.000988884	0.00609636	1464	15922
NIPA2	0.100544	0.000989946	0.00609859	1465	15921
FNDC10	0.100501	0.00099491	0.00612266	1466	15920
CAV3	0.100491	0.000996074	0.00612765	1467	15919
TAPT1	0.100459	0.000999844	0.00614867	1468	15918
BCL7B	0.100396	0.00100717	0.00618499	1469	15917
BHMT	0.100374	0.00100973	0.00619631	1470	15916
EN2	0.100326	0.00101544	0.00622697	1471	15915
SP2	0.100282	0.00102066	0.00625458	1472	15914
GREM1	0.100263	0.00102292	0.00626399	1473	15913
TRMT61B	0.100255	0.00102392	0.00626791	1474	15912
GABRD	0.100251	0.00102446	0.00626898	1475	15911
PROM2	0.100175	0.00103353	0.00631488	1476	15910
EIF3L	0.100166	0.0010346	0.00631768	1477	15909
PHKB	0.10011	0.00104134	0.00635664	1478	15908
DPPA2	0.100072	0.00104607	0.00638327	1479	15907
LETMD1	0.100018	0.00105258	0.00642073	1480	15906
SLC7A3	0.0999828	0.00109197	0.00662384	1481	15905
LANCL1	0.0999341	0.00106297	0.00647957	1482	15904
RAD54L	0.0998819	0.00106945	0.00650792	1483	15903
PAGR1	0.0997955	0.00108026	0.00656425	1484	15902
C10orf90	0.0997108	0.00109096	0.00662002	1485	15901
AEBP1	0.0996668	0.00109655	0.00664928	1486	15900
INPP4B	0.0996363	0.00110044	0.00666825	1487	15899
VPS13D	0.099596	0.00110561	0.00669486	1488	15898
PPFIBP1	0.0995815	0.00110747	0.00670287	1489	15897
SETD7	0.0995797	0.0011077	0.00670287	1490	15896
CDC42EP2	0.0995208	0.0011153	0.00674122	1491	15895
SEMA6B	0.0995186	0.00111559	0.00674122	1492	15894
EIF4EBP2	0.0994995	0.00111806	0.00674915	1493	15893
BOK	0.0994616	0.00112299	0.00676946	1494	15892
ZFHX4	0.0993968	0.00113145	0.00681341	1495	15891
GABARAPL2	0.0993635	0.00113583	0.0068374	1496	15890
CTNNAL1	0.099357	0.00113669	0.00684021	1497	15889
ZZEF1	0.0993334	0.00113979	0.00685177	1498	15888
IFNA10	0.0993194	0.00114165	0.00686055	1499	15887
PDZRN3	0.0993047	0.00114359	0.00686651	1500	15886
GCNT1	0.0992989	0.00114436	0.00686651	1501	15885
TNFRSF17	0.0992705	0.00114813	0.00688049	1502	15884
SAR1B	0.0992224	0.00115454	0.00691172	1503	15883
ANKK1	0.0992183	0.0011551	0.00691269	1504	15882
BTBD1	0.0991824	0.0011599	0.00693424	1505	15881
RIPK2	0.0991748	0.00116092	0.00693801	1506	15880
NCK2	0.0991693	0.00116166	0.00694001	1507	15879
NUBP1	0.099145	0.00116493	0.00695477	1508	15878
ANO3	0.0991068	0.00117009	0.00698319	1509	15877
TMEM86A	0.0990599	0.00117645	0.00701408	1510	15876
ZNF395	0.0990597	0.00117648	0.00701408	1511	15875
RPL22L1	0.0990365	0.00117963	0.00703045	1512	15874
MEAK7	0.0989648	0.00118945	0.00708656	1513	15873
PXN	0.0989431	0.00119242	0.00709941	1514	15872
RPL23	0.098909	0.00119713	0.00712254	1515	15871
CCNI	0.0988772	0.00120153	0.00714257	1516	15870
TCTN2	0.0988703	0.00120249	0.00714468	1517	15869
AACS	0.0988515	0.0012051	0.00715527	1518	15868
TIPRL	0.0987874	0.00121405	0.00719121	1519	15867
KRT3	0.0987301	0.00122208	0.00723141	1520	15866
ANKRD39	0.0986996	0.00122639	0.00724949	1521	15865
HSD17B11	0.0986831	0.00122872	0.00725824	1522	15864
ELOVL1	0.0986348	0.00123558	0.00729392	1523	15863
TPRN	0.0986055	0.00123975	0.00731603	1524	15862
NPS	0.0986023	0.0012402	0.00731623	1525	15861
KIAA1549	0.0985925	0.0012416	0.00732199	1526	15860
GFPT2	0.0985673	0.00124521	0.00733829	1527	15859
TAS2R31	0.0985083	0.0012537	0.00738581	1528	15858
BRIP1	0.0984916	0.00125611	0.00739249	1529	15857
MROH6	0.0984411	0.00126342	0.00742801	1530	15856
BLCAP	0.0984295	0.00126511	0.0074354	1531	15855
ZNF786	0.0983414	0.00127796	0.00750334	1532	15854
MAP1B	0.0983372	0.00127858	0.00750369	1533	15853
UGT1A10	0.0983352	0.00127889	0.00750369	1534	15852
AHNAK2	0.0983165	0.00128162	0.00751468	1535	15851
EYA1	0.0982826	0.00128663	0.00754147	1536	15850
TTC21B	0.0982631	0.00128951	0.00755073	1537	15849
TAB3	0.0982455	0.00133351	0.00773966	1538	15848
ZNF407	0.0982228	0.00129549	0.00758066	1539	15847
KLF16	0.0981358	0.00130847	0.00765147	1540	15846
ITIH4	0.0980954	0.00131454	0.00766931	1541	15845
DESI1	0.098085	0.00131612	0.0076722	1542	15844
DUSP16	0.0980499	0.00132141	0.00769349	1543	15843
C8orf48	0.0980189	0.00132612	0.00771315	1544	15842
TATDN3	0.09799	0.00133052	0.00773121	1545	15841
KIF7	0.0979875	0.00133089	0.00773121	1546	15840
PRPF40A	0.0979868	0.001331	0.00773121	1547	15839
FBXL14	0.0979667	0.00133407	0.00773966	1548	15838
CDK12	0.0979655	0.00133424	0.00773966	1549	15837
GCDH	0.0978408	0.00135341	0.00783779	1550	15836
TMX3	0.0978202	0.0013566	0.00785101	1551	15835
IDH1	0.0977598	0.001366	0.00789911	1552	15834
PAN2	0.097749	0.00136768	0.00790463	1553	15833
PRDM8	0.0977385	0.00136933	0.0079089	1554	15832
NELFE	0.0977149	0.00137303	0.00792236	1555	15831
SCG5	0.0975803	0.00139428	0.008037	1556	15830
TMCO1	0.0974995	0.00140718	0.00810332	1557	15829
DVL3	0.0974869	0.00140921	0.00811227	1558	15828
FBXO4	0.0974609	0.00141338	0.0081309	1559	15827
HOXA1	0.0974477	0.00141551	0.00813739	1560	15826
NCOA3	0.0974452	0.00141591	0.00813739	1561	15825
TMEM263	0.0974181	0.00142029	0.00815988	1562	15824
SLCO1A2	0.0974041	0.00142255	0.00817016	1563	15823
FZD5	0.0973459	0.00143201	0.00821365	1564	15822
FZD8	0.0973459	0.00143201	0.00821365	1565	15821
PRDX5	0.0972828	0.00144233	0.00827006	1566	15820
FLT4	0.0972574	0.00144649	0.00828577	1567	15819
MMP25	0.0972492	0.00144785	0.00828886	1568	15818
ISG20L2	0.0972126	0.00145389	0.00831992	1569	15817
NVL	0.0971908	0.00145749	0.00833505	1570	15816
TMEM210	0.0971641	0.00146193	0.0083549	1571	15815
PDCD7	0.0971597	0.00146266	0.00835633	1572	15814
ANKRD42	0.0971063	0.00147156	0.00840164	1573	15813
ST8SIA6	0.0970831	0.00147543	0.00842099	1574	15812
LYPD2	0.0970413	0.00148245	0.00845549	1575	15811
WNT6	0.0970004	0.00148935	0.00848101	1576	15810
INS	0.0969793	0.00149291	0.00849566	1577	15809
HOXA13	0.096953	0.00149738	0.00851829	1578	15808
C9orf64	0.0969216	0.00150271	0.00854584	1579	15807
DPM3	0.0968992	0.00150653	0.00856078	1580	15806
GNA13	0.0968742	0.00151082	0.0085779	1581	15805
RUSF1	0.0968444	0.00151592	0.00860126	1582	15804
NFATC2IP	0.0968333	0.00151784	0.00860652	1583	15803
PCDHB15	0.096807	0.00152237	0.0086294	1584	15802
NRP2	0.0967898	0.00152533	0.00864337	1585	15801
SLAMF9	0.0967837	0.00152638	0.00864647	1586	15800
MED26	0.0967685	0.00152902	0.00865856	1587	15799
GON7	0.09675	0.00153221	0.00866673	1588	15798
CTF1	0.0967487	0.00153244	0.00866673	1589	15797
PRKAG1	0.0967426	0.00153351	0.0086671	1590	15796
LILRA5	0.0967354	0.00153475	0.00867133	1591	15795
H3C6	0.096713	0.00153865	0.00868658	1592	15794
MAFB	0.0967127	0.0015387	0.00868658	1593	15793
PTBP3	0.0966638	0.00154724	0.00872487	1594	15792
ZNF439	0.0966583	0.0015482	0.00872745	1595	15791
AGO1	0.096626	0.00155385	0.00874759	1596	15790
WDR76	0.0966212	0.0015547	0.00874759	1597	15789
CAPRIN2	0.0965986	0.00155868	0.00876664	1598	15788
TGFB3	0.0965649	0.00156463	0.00879212	1599	15787
WSB2	0.0965161	0.00157328	0.00883447	1600	15786
NSDHL	0.096472	0.00163006	0.0090887	1601	15785
NCOA1	0.0964714	0.00158125	0.00886775	1602	15784
KIF4A	0.0964486	0.00163434	0.00910675	1603	15783
UTS2B	0.0964281	0.00158899	0.0089027	1604	15782
CCT4	0.096428	0.00158902	0.0089027	1605	15781
TPR	0.0964226	0.00158998	0.00890458	1606	15780
PYCARD	0.0964204	0.00159038	0.00890458	1607	15779
SECTM1	0.0963955	0.00159484	0.00892381	1608	15778
MRAS	0.0963691	0.0015996	0.00894759	1609	15777
AKAP13	0.0963503	0.001603	0.00896372	1610	15776
SLC5A12	0.0963193	0.00160862	0.00899221	1611	15775
GFER	0.0962563	0.00162008	0.00904762	1612	15774
C4orf46	0.0962503	0.00162117	0.00904972	1613	15773
ARAF	0.0962495	0.00167128	0.00926191	1614	15772
GLRA3	0.0961745	0.00163508	0.00910791	1615	15771
PIGY	0.0961257	0.00164409	0.00914638	1616	15770
NECAP2	0.0961144	0.00164617	0.00915505	1617	15769
MRPL27	0.0961104	0.00164691	0.00915622	1618	15768
LRRC4	0.0960898	0.00165074	0.00917461	1619	15767
C16orf87	0.0960862	0.0016514	0.00917534	1620	15766
INKA1	0.0960535	0.00165749	0.00920035	1621	15765
MGAT4C	0.0959931	0.00166878	0.0092531	1622	15764
PAXX	0.0959913	0.00166912	0.0092531	1623	15763
KIFBP	0.0959745	0.00167228	0.00926191	1624	15762
ENDOV	0.0959743	0.00167231	0.00926191	1625	15761
MMP14	0.0959644	0.00167418	0.00926931	1626	15760
UNC50	0.0959248	0.00168164	0.0093047	1627	15759
SLFNL1	0.0959168	0.00168317	0.00931016	1628	15758
DSTYK	0.0959093	0.00168458	0.00931503	1629	15757
CHD1	0.0958784	0.00169043	0.00933847	1630	15756
LGALS8	0.0958671	0.00169259	0.0093474	1631	15755
PFDN6	0.0958557	0.00169474	0.00935634	1632	15754
TRMT12	0.095799	0.00170557	0.00941012	1633	15753
ZNF804B	0.0957934	0.00170664	0.00941076	1634	15752
KLF7	0.0957877	0.00170774	0.00941076	1635	15751
CCDC91	0.0957843	0.00170839	0.00941076	1636	15750
ACAP3	0.0957523	0.00171453	0.00943263	1637	15749
PDF	0.0957188	0.00172098	0.00945912	1638	15748
PELI2	0.0956713	0.00173017	0.00950363	1639	15747
HBB	0.0956475	0.00173478	0.00952335	1640	15746
ODF3B	0.0956449	0.00173529	0.00952335	1641	15745
NUDT8	0.0956399	0.00173627	0.00952511	1642	15744
SP9	0.0955961	0.0017448	0.00956005	1643	15743
CLDN6	0.095596	0.00174484	0.00956005	1644	15742
NRARP	0.0955819	0.00174758	0.00957204	1645	15741
FST	0.095551	0.00175364	0.00960222	1646	15740
SCARB1	0.0955081	0.00176208	0.00964081	1647	15739
HNRNPDL	0.0954795	0.00176774	0.00966724	1648	15738
AKAP14	0.0954614	0.00182505	0.00990275	1649	15737
PIAS4	0.0954294	0.00177767	0.00970835	1650	15736
SIT1	0.0954177	0.00177999	0.0097122	1651	15735
HSD3B7	0.0954062	0.0017823	0.00971934	1652	15734
PDPN	0.0954002	0.00178349	0.00971976	1653	15733
SRSF6	0.0953944	0.00178464	0.00972227	1654	15732
PPP1R14C	0.0953922	0.00178507	0.00972227	1655	15731
HSF1	0.0953169	0.00180017	0.00978303	1656	15730
ACTL7A	0.0952674	0.00181015	0.00982497	1657	15729
TAF7	0.0951509	0.00183383	0.00994731	1658	15728
CDC14A	0.0951017	0.00184393	0.00998653	1659	15727
PARP10	0.0950458	0.00185545	0.0100427	1660	15726
PDZD4	0.0950405	0.00191239	0.0102772	1661	15725
TSSK3	0.0950166	0.0018615	0.010066	1662	15724
PSMB4	0.0949861	0.00186783	0.0100971	1663	15723
TBX10	0.0949115	0.00188341	0.0101623	1664	15722
FAM193B	0.0948849	0.001889	0.0101862	1665	15721
PSMG3	0.0948349	0.00189953	0.0102303	1666	15720
VAT1	0.0948088	0.00190505	0.0102505	1667	15719
VDAC1	0.0947861	0.00190988	0.0102701	1668	15718
SLC35E3	0.0947805	0.00191106	0.0102733	1669	15717
XXYLT1	0.0947512	0.00191729	0.0102959	1670	15716
ZNF92	0.0947496	0.00191763	0.0102959	1671	15715
MAP9	0.0947332	0.00192113	0.0103081	1672	15714
ZNF593	0.0947131	0.00192542	0.0103249	1673	15713
JAM3	0.094707	0.00192675	0.0103289	1674	15712
BAG1	0.0946497	0.00193903	0.0103883	1675	15711
VDR	0.0945731	0.0019556	0.0104739	1676	15710
CST8	0.0945666	0.001957	0.0104781	1677	15709
ZFAND1	0.0945524	0.0019601	0.0104882	1678	15708
SPATS2L	0.0945293	0.00196513	0.0104979	1679	15707
WDR48	0.0944983	0.00197189	0.0105254	1680	15706
REPS1	0.0944407	0.00198452	0.0105863	1681	15705
DBP	0.0944223	0.00198856	0.0106047	1682	15704
ZNF346	0.0944158	0.00199	0.0106058	1683	15703
COG6	0.0943946	0.00199468	0.0106242	1684	15702
EBNA1BP2	0.0943784	0.00199826	0.0106324	1685	15701
HACE1	0.0943684	0.00200048	0.0106356	1686	15700
LDHC	0.0943632	0.00200163	0.0106384	1687	15699
TTL	0.0943523	0.00200405	0.0106466	1688	15698
CDR1	0.0942004	0.00209829	0.0110508	1689	15697
CDHR4	0.0941872	0.00204101	0.010818	1690	15696
RNF181	0.0941737	0.00204405	0.0108242	1691	15695
TLE4	0.094132	0.00205348	0.0108551	1692	15694
SHC4	0.0940885	0.00206337	0.0109033	1693	15693
PLPBP	0.0940035	0.00208283	0.0109927	1694	15692
EHD1	0.0940002	0.0020836	0.0109929	1695	15691
HERC6	0.0939622	0.00209234	0.0110295	1696	15690
PABPC1L	0.0939515	0.00209482	0.0110393	1697	15689
ZNF800	0.0939222	0.00210161	0.0110584	1698	15688
BRCA1	0.0939221	0.00210163	0.0110584	1699	15687
TRA2B	0.0939107	0.00210428	0.0110656	1700	15686
FAM76B	0.0938638	0.00211519	0.0111175	1701	15685
POGLUT2	0.0938386	0.00212107	0.0111404	1702	15684
BPTF	0.0937981	0.00213056	0.0111835	1703	15683
NUP98	0.0937943	0.00213146	0.0111848	1704	15682
NAV3	0.0937836	0.00213395	0.0111899	1705	15681
KIAA1549L	0.0937819	0.00213435	0.0111899	1706	15680
GATA6	0.0937158	0.00214994	0.0112615	1707	15679
MFSD1	0.0936934	0.00215525	0.0112824	1708	15678
ZNF519	0.0936868	0.00215683	0.0112873	1709	15677
UBR3	0.0936766	0.00215924	0.0112898	1710	15676
COL27A1	0.0936714	0.00216048	0.0112929	1711	15675
LSM11	0.0936406	0.00216781	0.0113243	1712	15674
ECT2L	0.0935398	0.00219198	0.01143	1713	15673
ATP1B4	0.093515	0.00226208	0.0117043	1714	15672
RNF175	0.0935109	0.00219896	0.0114629	1715	15671
SEL1L3	0.0934892	0.00220419	0.0114832	1716	15670
SNIP1	0.0934866	0.00220483	0.0114832	1717	15669
HDAC7	0.0934683	0.00220926	0.0115001	1718	15668
SUGT1	0.0934677	0.0022094	0.0115001	1719	15667
TST	0.0934606	0.00221114	0.0115023	1720	15666
RAB13	0.0934372	0.00221682	0.0115146	1721	15665
BTN3A3	0.0934301	0.00221855	0.0115202	1722	15664
STIMATE	0.093401	0.00222565	0.0115536	1723	15663
ANKRD33	0.093373	0.0022325	0.0115857	1724	15662
SAMD15	0.093329	0.00224329	0.0116313	1725	15661
PITX2	0.0932995	0.00225056	0.011665	1726	15660
PLCD4	0.0932972	0.00225113	0.011665	1727	15659
SLC25A3	0.0932814	0.00225503	0.0116782	1728	15658
SRA1	0.0932437	0.00226439	0.0117109	1729	15657
DERL2	0.0932235	0.00226941	0.0117282	1730	15656
GRIP1	0.0932203	0.0022702	0.0117288	1731	15655
F3	0.0931685	0.00228312	0.0117851	1732	15654
PLAC1	0.0931073	0.00236496	0.0121033	1733	15653
ZC3H7A	0.0930992	0.00230049	0.0118536	1734	15652
MRGPRX3	0.0930785	0.00230573	0.0118682	1735	15651
SQSTM1	0.0930745	0.00230674	0.0118682	1736	15650
ICA1L	0.0929968	0.00232641	0.0119482	1737	15649
MFSD6	0.0929134	0.00234772	0.0120458	1738	15648
POLL	0.0928885	0.00235411	0.012066	1739	15647
ITGB8	0.092882	0.00235578	0.0120705	1740	15646
OSTC	0.0928573	0.00236215	0.0120924	1741	15645
PHEX	0.0928258	0.00243847	0.0124392	1742	15644
BRAF	0.0928196	0.00237189	0.0121316	1743	15643
KPNB1	0.0927173	0.00239851	0.0122605	1744	15642
ADCYAP1R1	0.0926787	0.00240863	0.0123014	1745	15641
APTX	0.0926057	0.00242787	0.0123888	1746	15640
ZFAND5	0.0925389	0.00244561	0.012472	1747	15639
PGRMC2	0.0924417	0.00247161	0.0125935	1748	15638
ZNF696	0.0923553	0.00249493	0.0126974	1749	15637
SMOC2	0.0923452	0.00249769	0.0127072	1750	15636
NAF1	0.0923429	0.00249831	0.0127072	1751	15635
MDN1	0.0923385	0.00249949	0.0127095	1752	15634
POU6F2	0.0923349	0.00250047	0.0127107	1753	15633
ST14	0.0922412	0.00252607	0.0128221	1754	15632
ABHD5	0.0922201	0.00253185	0.0128477	1755	15631
FBXO33	0.0922102	0.00253457	0.0128541	1756	15630
R3HCC1L	0.0922081	0.00253514	0.0128541	1757	15629
RAD54L2	0.0921944	0.00253893	0.0128686	1758	15628
DAG1	0.0921907	0.00253994	0.01287	1759	15627
RERGL	0.0921682	0.00254615	0.0128939	1760	15626
SHCBP1	0.0921514	0.00255079	0.0129136	1761	15625
NIP7	0.0920534	0.00257805	0.0130251	1762	15624
ZNF780B	0.0920457	0.00258019	0.0130283	1763	15623
GPATCH2	0.0920387	0.00258215	0.0130345	1764	15622
MGRN1	0.0920286	0.00258499	0.013045	1765	15621
NR2F1	0.0920182	0.0025879	0.0130521	1766	15620
DNAJC4	0.0919935	0.00259484	0.0130784	1767	15619
ASCL5	0.0919325	0.00261204	0.013151	1768	15618
PPME1	0.0919159	0.00261672	0.0131707	1769	15617
CRADD	0.0918784	0.00262736	0.0132081	1770	15616
DBNDD1	0.0918756	0.00262817	0.0132081	1771	15615
RDH10	0.0918642	0.0026314	0.013214	1772	15614
ZNF816	0.0918524	0.00263478	0.0132241	1773	15613
ZBTB49	0.0918483	0.00263595	0.0132254	1774	15612
C9orf40	0.0918344	0.0026399	0.0132376	1775	15611
SFRP5	0.0918292	0.00264139	0.0132412	1776	15610
SF3A2	0.0918075	0.0026476	0.0132685	1777	15609
FAM136A	0.0917865	0.00265363	0.0132949	1778	15608
SOX9	0.0917831	0.00265458	0.0132958	1779	15607
TJP2	0.0917674	0.0026591	0.0133117	1780	15606
SEC16A	0.0917668	0.00265928	0.0133117	1781	15605
CKAP2	0.0917627	0.00266044	0.0133137	1782	15604
PLAA	0.0917468	0.00266504	0.013327	1783	15603
ECI1	0.0917455	0.00266541	0.013327	1784	15602
GNS	0.0917086	0.00267604	0.0133619	1785	15601
MBOAT1	0.091708	0.00267621	0.0133619	1786	15600
MZF1	0.0916945	0.00268014	0.0133738	1787	15599
H2AZ2	0.0916598	0.00269018	0.0134187	1788	15598
CISD2	0.0916555	0.00269146	0.0134187	1789	15597
ORC1	0.0916389	0.00269627	0.013435	1790	15596
CEMIP	0.0916029	0.00270678	0.0134835	1791	15595
P2RY13	0.0915772	0.00271427	0.0135079	1792	15594
ZC3H12A	0.0915755	0.00271478	0.0135079	1793	15593
TOR1AIP2	0.0915709	0.00271614	0.0135107	1794	15592
DDX19A	0.091567	0.00271727	0.0135125	1795	15591
TGFBI	0.0915239	0.00272992	0.0135716	1796	15590
ZSWIM3	0.091512	0.00273345	0.0135836	1797	15589
PUDP	0.091507	0.00281151	0.0138937	1798	15588
CLEC4D	0.0915035	0.00273595	0.013586	1799	15587
SERP1	0.0914929	0.00273907	0.0135976	1800	15586
HGH1	0.0914862	0.00274106	0.0135997	1801	15585
SLC38A1	0.091446	0.00275295	0.0136509	1802	15584
NPFFR1	0.0913765	0.00277365	0.013734	1803	15583
FGF23	0.0913687	0.00277598	0.0137416	1804	15582
ATP6V1A	0.091362	0.00277798	0.0137476	1805	15581
CZIB	0.0913592	0.00277881	0.0137478	1806	15580
TIMM50	0.0913367	0.00278555	0.0137772	1807	15579
HOXD10	0.0912313	0.00281732	0.0139185	1808	15578
TAS2R14	0.0912087	0.00282417	0.0139484	1809	15577
COMMD6	0.0911952	0.00282828	0.0139567	1810	15576
ITGA9	0.0911604	0.00283889	0.0139932	1811	15575
LYSMD4	0.0911213	0.00285082	0.0140481	1812	15574
THAP3	0.0910869	0.00286139	0.0140881	1813	15573
FGF7	0.0910606	0.00286949	0.014124	1814	15572
DIABLO	0.0910372	0.0028767	0.0141555	1815	15571
RINT1	0.0910033	0.00288719	0.0142031	1816	15570
PDGFC	0.0909175	0.00291389	0.0143142	1817	15569
OGT	0.0908839	0.00300523	0.0146553	1818	15568
BTBD9	0.0908248	0.00294298	0.0144457	1819	15567
CCDC87	0.0908243	0.00294315	0.0144457	1820	15566
ATP5IF1	0.0908087	0.00294806	0.0144657	1821	15565
HLA-F	0.0907708	0.00296003	0.0145081	1822	15564
MEPCE	0.0907473	0.00296749	0.0145286	1823	15563
EAPP	0.0907347	0.00297151	0.0145397	1824	15562
CDH17	0.0907217	0.00297565	0.0145559	1825	15561
NFE2	0.0907123	0.00297865	0.0145659	1826	15560
ARPC5	0.0906957	0.00298393	0.01458	1827	15559
PTGES	0.0906734	0.00299105	0.0146066	1828	15558
STOML2	0.0906632	0.00299432	0.0146102	1829	15557
MDFIC	0.0906364	0.00300294	0.0146482	1830	15556
PLCZ1	0.0906133	0.00301034	0.0146761	1831	15555
GPR171	0.0906066	0.0030125	0.0146783	1832	15554
ITPKC	0.0905834	0.00301998	0.0147008	1833	15553
CCNT1	0.0905801	0.00302106	0.0147008	1834	15552
C4orf45	0.0905792	0.00302133	0.0147008	1835	15551
GIPC3	0.0905715	0.00302382	0.0147088	1836	15550
EIF1AX	0.0905501	0.00311395	0.015042	1837	15549
EPS8L1	0.0905313	0.00303687	0.014764	1838	15548
SMIM22	0.0905158	0.00304189	0.0147786	1839	15547
CCDC189	0.0905145	0.00304232	0.0147786	1840	15546
DHRS1	0.0904862	0.0030515	0.0148119	1841	15545
CTSF	0.0904816	0.00305301	0.0148135	1842	15544
EEF1B2	0.0904575	0.00306088	0.0148351	1843	15543
RECK	0.0904415	0.0030661	0.0148521	1844	15542
ALKBH2	0.0904076	0.00307723	0.0148977	1845	15541
SKA2	0.0903983	0.00308028	0.0149058	1846	15540
CLCN1	0.0903973	0.00308062	0.0149058	1847	15539
TMEM158	0.0903838	0.00308505	0.0149231	1848	15538
SAMD11	0.0903516	0.00309566	0.0149702	1849	15537
SH3GL1	0.0903383	0.00310007	0.0149874	1850	15536
GARNL3	0.0903345	0.00310133	0.0149893	1851	15535
SSX5	0.0903008	0.00319749	0.0153482	1852	15534
EML5	0.0902895	0.00311621	0.0150487	1853	15533
ZMYND10	0.0902427	0.00313181	0.015103	1854	15532
SLC22A23	0.0902263	0.00313729	0.0151169	1855	15531
IRF5	0.0902028	0.00314514	0.0151505	1856	15530
DUSP22	0.0901619	0.00315889	0.0152083	1857	15529
TMED3	0.0901432	0.00316516	0.0152301	1858	15528
DIRC1	0.0901006	0.00317955	0.0152909	1859	15527
TTLL11	0.090096	0.00318109	0.015294	1860	15526
STK33	0.0900746	0.00318835	0.0153205	1861	15525
WASL	0.0900472	0.00319766	0.0153482	1862	15524
DCN	0.09002	0.00320693	0.0153758	1863	15523
SESTD1	0.09002	0.00320694	0.0153758	1864	15522
FPGT	0.0899995	0.00321392	0.0154008	1865	15521
CYP2S1	0.0899468	0.00323196	0.0154744	1866	15520
PI4K2B	0.0899364	0.00323555	0.0154874	1867	15519
VSX1	0.0898892	0.00325181	0.0155536	1868	15518
CCL5	0.0898846	0.00325337	0.0155536	1869	15517
C11orf94	0.0898832	0.00325387	0.0155536	1870	15516
RARG	0.0898679	0.00325917	0.0155747	1871	15515
CST7	0.0898481	0.003266	0.015603	1872	15514
HINT3	0.0898099	0.00327927	0.0156578	1873	15513
LPAR6	0.0897919	0.00328556	0.0156833	1874	15512
PROCA1	0.0897832	0.00328858	0.0156893	1875	15511
TMCO4	0.0897537	0.00329888	0.0157342	1876	15510
ANKRD17	0.0897291	0.0033075	0.0157709	1877	15509
SYNJ2BP	0.0897242	0.00330921	0.0157748	1878	15508
PIK3CB	0.0896929	0.00332023	0.0158179	1879	15507
KDR	0.0896867	0.00332239	0.0158202	1880	15506
SPOPL	0.0896509	0.00333503	0.0158718	1881	15505
APPBP2	0.0896263	0.00334374	0.0159001	1882	15504
MAN2C1	0.0895888	0.00335703	0.0159546	1883	15503
SHARPIN	0.0895662	0.00336509	0.0159842	1884	15502
C4orf33	0.0895228	0.00338058	0.0160446	1885	15501
ELP5	0.0895162	0.00338291	0.0160513	1886	15500
TMTC2	0.0894815	0.00339537	0.0160884	1887	15499
PANX3	0.0894609	0.00340276	0.0161191	1888	15498
SCNN1D	0.089425	0.0034157	0.0161672	1889	15497
SYNPO2L	0.0894159	0.00341898	0.0161755	1890	15496
SUPT6H	0.0893978	0.00342554	0.0161961	1891	15495
TSACC	0.0893803	0.00343187	0.0162172	1892	15494
DCAF4	0.0893251	0.00345194	0.0162988	1893	15493
ABCC6	0.0893077	0.0034583	0.0163074	1894	15492
NR3C2	0.0892499	0.00347946	0.0163886	1895	15491
FNIP2	0.0892316	0.00348621	0.0164115	1896	15490
ZFP69B	0.089194	0.00350003	0.0164677	1897	15489
TRAPPC9	0.0891869	0.00350267	0.0164756	1898	15488
ZNF479	0.0891776	0.0035061	0.0164873	1899	15487
AK7	0.089149	0.0035167	0.0165327	1900	15486
MST1R	0.0891385	0.00352058	0.0165445	1901	15485
PHLDA1	0.0891371	0.00352112	0.0165445	1902	15484
RASGEF1B	0.0891305	0.00352356	0.0165515	1903	15483
GNAT2	0.0891135	0.00352989	0.0165696	1904	15482
GGH	0.0890961	0.00353638	0.0165938	1905	15481
CLK4	0.0890365	0.00355865	0.0166758	1906	15480
PRR15	0.0890113	0.0035681	0.0167066	1907	15479
PABPN1	0.0890041	0.00357081	0.0167147	1908	15478
CDCA4	0.0889133	0.00360507	0.016857	1909	15477
RP2	0.0888884	0.00371036	0.017238	1910	15476
YRDC	0.0888852	0.00361574	0.0168978	1911	15475
H3C13	0.0888364	0.00363435	0.0169756	1912	15474
INTS6L	0.0888194	0.00373725	0.0173351	1913	15473
ELMOD2	0.0888096	0.00364461	0.0169961	1914	15472
AFF4	0.0887439	0.00366982	0.0170733	1915	15471
TRAF1	0.0886747	0.00369661	0.017181	1916	15470
NOS3	0.0886734	0.00369711	0.017181	1917	15469
AP1AR	0.0886136	0.00372038	0.01728	1918	15468
COG4	0.0886104	0.00372162	0.0172811	1919	15467
STAMBP	0.0886064	0.00372316	0.0172836	1920	15466
ZNF721	0.0885914	0.00372903	0.0173062	1921	15465
POMK	0.0885839	0.00373199	0.0173154	1922	15464
MTHFS	0.0885493	0.00374555	0.0173644	1923	15463
ZNF254	0.0884937	0.00376743	0.0174472	1924	15462
IFNGR1	0.0884855	0.00377064	0.0174528	1925	15461
TLL1	0.0884617	0.00378009	0.0174918	1926	15460
STX19	0.0884525	0.00378372	0.017504	1927	15459
WNT7A	0.0884347	0.00379077	0.0175319	1928	15458
EEF1A2	0.0884195	0.0037968	0.0175551	1929	15457
KIF16B	0.0884022	0.0038037	0.0175772	1930	15456
FAM83C	0.0883999	0.0038046	0.0175772	1931	15455
GLIPR1	0.0883802	0.00381247	0.0176042	1932	15454
WNT10A	0.0883775	0.00381352	0.0176044	1933	15453
WDR41	0.0883538	0.003823	0.0176434	1934	15452
CIAO2A	0.0883441	0.00382687	0.0176473	1935	15451
MTDH	0.0883151	0.0038385	0.0176915	1936	15450
TXLNG	0.0882968	0.00394659	0.0180937	1937	15449
ALKBH7	0.0882912	0.0038481	0.017726	1938	15448
C5orf15	0.0882765	0.00385405	0.0177444	1939	15447
NMRK2	0.0882438	0.00386724	0.0178004	1940	15446
DUSP7	0.0882247	0.00387496	0.0178276	1941	15445
PDIA4	0.0882241	0.00387521	0.0178276	1942	15444
TMEM63C	0.0881716	0.00389653	0.0179162	1943	15443
PHKG2	0.0881602	0.00390117	0.0179328	1944	15442
MAFG	0.0881491	0.00390568	0.0179488	1945	15441
TRANK1	0.0881378	0.0039103	0.0179653	1946	15440
KLHL11	0.0881352	0.00391136	0.0179654	1947	15439
HOXC9	0.0880608	0.00394183	0.0180815	1948	15438
NACA	0.0880406	0.00395017	0.0181006	1949	15437
ACADVL	0.0879627	0.00398239	0.018229	1950	15436
PLCH2	0.0879546	0.00398574	0.0182395	1951	15435
PLAT	0.0879502	0.00398755	0.0182398	1952	15434
TTLL4	0.0879483	0.00398833	0.0182398	1953	15433
EPHB2	0.0879038	0.00400689	0.0183123	1954	15432
LRRC70	0.0878852	0.00401467	0.018334	1955	15431
CNOT6L	0.0878848	0.00401481	0.018334	1956	15430
CCDC15	0.087873	0.00401977	0.0183518	1957	15429
MARVELD3	0.0878655	0.0040229	0.0183613	1958	15428
CHRNA5	0.0878411	0.00403312	0.0184031	1959	15427
PRTG	0.0878259	0.00403949	0.0184177	1960	15426
PDK3	0.0878108	0.00415074	0.0187576	1961	15425
LSM14B	0.087799	0.00405084	0.0184549	1962	15424
ORMDL2	0.0877739	0.00406141	0.0184934	1963	15423
ARHGEF26	0.0877465	0.00407304	0.0185414	1964	15422
FOCAD	0.0877096	0.00408869	0.0186039	1965	15421
TMIGD3	0.0877091	0.00408891	0.0186039	1966	15420
B4GALT3	0.0876999	0.00409282	0.0186169	1967	15419
GTF2H5	0.0876932	0.00409567	0.018625	1968	15418
ZNF703	0.0876871	0.00409825	0.0186269	1969	15417
GAD1	0.0876431	0.00411704	0.0186609	1970	15416
MIB2	0.087642	0.00411752	0.0186609	1971	15415
MYOF	0.0875981	0.00413633	0.0187217	1972	15414
LY6K	0.0875848	0.00414203	0.0187378	1973	15413
ANKRD37	0.0875697	0.00414853	0.0187545	1974	15412
GBP1	0.0875687	0.00414896	0.0187545	1975	15411
ARL13B	0.0875465	0.00415856	0.0187783	1976	15410
TMEM52	0.0875083	0.00417508	0.018848	1977	15409
RP1	0.0875051	0.00417645	0.0188493	1978	15408
PTCD2	0.0874988	0.00417918	0.0188528	1979	15407
OSBPL10	0.0874983	0.00417938	0.0188528	1980	15406
HEPACAM	0.0874873	0.00418418	0.0188695	1981	15405
MLH3	0.0874563	0.00419765	0.0189156	1982	15404
NUMA1	0.0873416	0.00424784	0.0191268	1983	15403
BTF3L4	0.0873316	0.00425224	0.0191367	1984	15402
CDAN1	0.0873145	0.00425979	0.0191657	1985	15401
TTLL9	0.0873008	0.00426583	0.019178	1986	15400
CYBRD1	0.0872947	0.00426852	0.0191852	1987	15399
KRTCAP2	0.0872762	0.00427672	0.019217	1988	15398
TMEM154	0.0872346	0.0042952	0.0192901	1989	15397
ATXN7L1	0.0872321	0.0042963	0.0192901	1990	15396
RBM25	0.0871863	0.0043167	0.01937	1991	15395
NRG2	0.0871377	0.00433843	0.0194538	1992	15394
PNOC	0.0871005	0.00435514	0.019514	1993	15393
BOD1L1	0.0870937	0.00435822	0.0195181	1994	15392
KCTD12	0.0870825	0.00436326	0.0195302	1995	15391
LAMC2	0.0870683	0.00436965	0.0195487	1996	15390
SNX3	0.0869456	0.00442538	0.0197726	1997	15389
PDCD2	0.0868406	0.00447358	0.0199623	1998	15388
[truncated: 15,387 more rows]

## Sheet: E. CDK5
Genome-wide gene effect correlations for CDK5
Gene name	Spearman rho	pval	Adjusted pval	Positive Rank	Inverse Rank
KLRG2	0.289778	0	0	1	17385
H2BC12	0.271155	0	0	2	17384
ZNF746	0.257983	0	0	3	17383
KLHDC10	0.25726	0	0	4	17382
CNPY1	0.254496	0	0	5	17381
VIPR2	0.246223	4.44089e-16	9.65061e-13	6	17380
WDR86	0.246023	4.44089e-16	9.65061e-13	7	17379
GIMAP4	0.245471	4.44089e-16	9.65061e-13	8	17378
POM121	0.241879	8.88178e-16	1.71566e-12	9	17377
PLXNB2	0.239646	1.77636e-15	2.80745e-12	10	17376
LKAAEAR1	0.235349	6.21725e-15	9.00724e-12	11	17375
SGSH	0.233894	9.32587e-15	1.24716e-11	12	17374
FAM193B	0.229073	3.30846e-14	3.83451e-11	13	17373
CRYGN	0.228249	4.10783e-14	4.46341e-11	14	17372
CEP164	0.226153	7.08322e-14	7.24364e-11	15	17371
GFRA4	0.225914	7.54952e-14	7.29157e-11	16	17370
TRIM50	0.222912	1.62981e-13	1.34925e-10	17	17369
VKORC1	0.221855	2.13163e-13	1.68447e-10	18	17368
OAZ1	0.221246	2.4869e-13	1.87977e-10	19	17367
SMARCD3	0.219905	3.48832e-13	2.52685e-10	20	17366
PXMP2	0.218857	4.53415e-13	3.15305e-10	21	17365
MORF4L1	0.216801	7.56062e-13	4.8682e-10	22	17364
WDR91	0.214983	1.18305e-12	6.8558e-10	23	17363
LRWD1	0.214251	1.41531e-12	7.93716e-10	24	17362
TPD52L2	0.213872	1.55254e-12	8.16783e-10	25	17361
DENND11	0.213755	1.59739e-12	8.16783e-10	26	17360
EDEM1	0.212199	2.33058e-12	1.12548e-09	27	17359
ADAMTS15	0.211512	2.75158e-12	1.29287e-09	28	17358
NOL3	0.210205	3.76588e-12	1.72289e-09	29	17357
CLCN1	0.207527	7.12119e-12	3.09505e-09	30	17356
STMN4	0.207041	7.98539e-12	3.386e-09	31	17355
SELENOS	0.206538	8.98881e-12	3.6342e-09	32	17354
MLH3	0.206396	9.29479e-12	3.6725e-09	33	17353
GATAD1	0.206277	9.55813e-12	3.69263e-09	34	17352
DUSP1	0.205388	1.17697e-11	4.35354e-09	35	17351
PDIA4	0.203778	1.71219e-11	6.07477e-09	36	17350
PPM1D	0.202983	2.05749e-11	7.15388e-09	37	17349
PRRC2C	0.202731	2.18074e-11	7.43377e-09	38	17348
TES	0.202388	2.3602e-11	7.89079e-09	39	17347
ANP32E	0.202016	2.57079e-11	8.43267e-09	40	17346
CREG1	0.200642	3.52078e-11	1.12134e-08	41	17345
GPCPD1	0.200429	3.6956e-11	1.14729e-08	42	17344
ZNF783	0.200201	3.89315e-11	1.18741e-08	43	17343
HDAC10	0.199296	4.78075e-11	1.39669e-08	44	17342
TNFRSF6B	0.199259	4.82034e-11	1.39669e-08	45	17341
TALDO1	0.199007	5.10358e-11	1.42344e-08	46	17340
EPHA2	0.19896	5.15827e-11	1.42344e-08	47	17339
DAP	0.198547	5.66236e-11	1.53813e-08	48	17338
C7orf33	0.197931	6.50495e-11	1.73982e-08	49	17337
FAM71F2	0.196504	8.95575e-11	2.25646e-08	50	17336
APOC3	0.195557	1.10564e-10	2.70725e-08	51	17335
STMND1	0.195081	1.22887e-10	2.92656e-08	52	17334
PHF12	0.194841	1.29575e-10	3.04415e-08	53	17333
GAL3ST2	0.193794	1.63239e-10	3.63835e-08	54	17332
ZNF862	0.193228	1.84841e-10	4.06767e-08	55	17331
ARHGEF10	0.192912	1.98089e-10	4.25853e-08	56	17330
MUC17	0.192813	2.02438e-10	4.25853e-08	57	17329
AKAP17A	0.192327	2.52743e-10	4.99311e-08	58	17328
NRSN2	0.192187	2.32102e-10	4.74717e-08	59	17327
CST4	0.191925	2.4578e-10	4.96848e-08	60	17326
VWA1	0.191827	2.5106e-10	4.99311e-08	61	17325
PPP2R5C	0.191723	2.56792e-10	5.0161e-08	62	17324
SLC9A3	0.191405	2.75173e-10	5.26516e-08	63	17323
PIGG	0.191373	2.77115e-10	5.26516e-08	64	17322
KLHL21	0.191348	2.78628e-10	5.26516e-08	65	17321
FBXO31	0.191284	2.82516e-10	5.26729e-08	66	17320
F9	0.191204	3.22333e-10	5.83725e-08	67	17319
URGCP	0.190771	3.15704e-10	5.77739e-08	68	17318
PRSS58	0.190577	3.2924e-10	5.90086e-08	69	17317
GLB1L3	0.190269	3.51903e-10	6.21088e-08	70	17316
COLEC11	0.190246	3.53682e-10	6.21088e-08	71	17315
NPTX2	0.189519	4.13622e-10	7.11962e-08	72	17314
GRINA	0.189338	4.30035e-10	7.25841e-08	73	17313
NF1	0.188973	4.6502e-10	7.62676e-08	74	17312
UPP1	0.188919	4.70441e-10	7.64356e-08	75	17311
EEF1A2	0.188393	5.26538e-10	8.47579e-08	76	17310
BRWD1	0.187993	5.7341e-10	9.14562e-08	77	17309
ACAD8	0.187329	6.60517e-10	1.03451e-07	78	17308
ACD	0.186921	7.2026e-10	1.10812e-07	79	17307
ERICH1	0.186576	7.74837e-10	1.17135e-07	80	17306
GPR22	0.186455	7.94803e-10	1.19118e-07	81	17305
WFIKKN1	0.186092	8.58243e-10	1.25383e-07	82	17304
FAM110C	0.186004	8.74373e-10	1.25628e-07	83	17303
ISM1	0.185547	9.62537e-10	1.35102e-07	84	17302
TMTC4	0.185377	9.97763e-10	1.37668e-07	85	17301
ECI2	0.185194	1.03681e-09	1.41026e-07	86	17300
OTOP1	0.185187	1.03833e-09	1.41026e-07	87	17299
CASP6	0.184886	1.10596e-09	1.49048e-07	88	17298
CATIP	0.183892	1.36138e-09	1.793e-07	89	17297
PABPC1L	0.183551	1.46152e-09	1.91042e-07	90	17296
ZNF211	0.183249	1.5561e-09	2.00391e-07	91	17295
HSBP1L1	0.182903	1.67193e-09	2.12164e-07	92	17294
TDP1	0.182752	1.72515e-09	2.15767e-07	93	17293
FAM169B	0.182631	1.76889e-09	2.19658e-07	94	17292
ERCC6L2	0.182445	1.83819e-09	2.26645e-07	95	17291
ZCCHC4	0.181547	2.21262e-09	2.68385e-07	96	17290
ATXN2	0.181524	2.22304e-09	2.68385e-07	97	17289
PALM	0.181452	2.25614e-09	2.70503e-07	98	17288
PHYKPL	0.181341	2.30793e-09	2.72948e-07	99	17287
SHC2	0.180588	2.69376e-09	3.13397e-07	100	17286
PTK6	0.180569	2.70403e-09	3.13397e-07	101	17285
TAS2R38	0.180425	2.78459e-09	3.20597e-07	102	17284
AGAP3	0.179883	3.11062e-09	3.48891e-07	103	17283
KMT2E	0.179117	3.63474e-09	4.02484e-07	104	17282
C5orf49	0.178856	3.83296e-09	4.20623e-07	105	17281
GIMAP2	0.178838	3.84694e-09	4.20623e-07	106	17280
SOX7	0.178755	3.91153e-09	4.25013e-07	107	17279
UNKL	0.178109	4.45759e-09	4.78365e-07	108	17278
ZNF10	0.177864	4.6836e-09	4.99536e-07	109	17277
EAPP	0.177736	4.80547e-09	5.09409e-07	110	17276
TRIM47	0.177535	5.00346e-09	5.20407e-07	111	17275
ACTR3B	0.177192	5.36142e-09	5.48255e-07	112	17274
TMEM139	0.177159	5.39693e-09	5.48255e-07	113	17273
SRD5A1	0.176947	5.63139e-09	5.65906e-07	114	17272
BTBD7	0.176706	5.90936e-09	5.87117e-07	115	17271
ANKRD33B	0.175904	6.93583e-09	6.73628e-07	116	17270
MBLAC1	0.175086	8.16057e-09	7.88175e-07	117	17269
LMBR1	0.173977	1.016e-08	9.51554e-07	118	17268
KRTAP5-1	0.173957	1.02006e-08	9.51554e-07	119	17267
FBRSL1	0.173941	1.02334e-08	9.51554e-07	120	17266
RARRES2	0.17394	1.02353e-08	9.51554e-07	121	17265
TRIP6	0.173259	1.17014e-08	1.07634e-06	122	17264
SLFN14	0.173013	1.22792e-08	1.12355e-06	123	17263
SNX25	0.172862	1.26478e-08	1.15121e-06	124	17262
WEE2	0.172808	1.27837e-08	1.15753e-06	125	17261
ASMT	0.172596	1.46295e-08	1.25512e-06	126	17260
FBLN1	0.172452	1.37041e-08	1.22463e-06	127	17259
C16orf72	0.172411	1.38151e-08	1.22463e-06	128	17258
SLC27A5	0.172394	1.38595e-08	1.22463e-06	129	17257
AKR1B1	0.172388	1.3877e-08	1.22463e-06	130	17256
FIBP	0.172317	1.40695e-08	1.2313e-06	131	17255
PTEN	0.172123	1.46126e-08	1.25512e-06	132	17254
KIAA0232	0.172063	1.47859e-08	1.26007e-06	133	17253
ST8SIA6	0.172013	1.49307e-08	1.2662e-06	134	17252
KAT2B	0.171939	1.5145e-08	1.27147e-06	135	17251
KPNA7	0.171917	1.52123e-08	1.27147e-06	136	17250
CCNG1	0.171835	1.54552e-08	1.28559e-06	137	17249
LPCAT1	0.171646	1.60352e-08	1.32749e-06	138	17248
KDM5A	0.170984	1.8233e-08	1.48122e-06	139	17247
C8orf33	0.170824	1.88066e-08	1.52071e-06	140	17246
PANK2	0.170616	1.95767e-08	1.57565e-06	141	17245
IZUMO4	0.169935	2.23241e-08	1.75613e-06	142	17244
EN2	0.16969	2.34036e-08	1.83275e-06	143	17243
LAMB1	0.169222	2.56011e-08	1.97252e-06	144	17242
PPP4R2	0.169214	2.56421e-08	1.97252e-06	145	17241
EID2	0.168675	2.84258e-08	2.15874e-06	146	17240
PPP6R2	0.168673	2.84355e-08	2.15874e-06	147	17239
ZDHHC2	0.168153	3.14026e-08	2.37362e-06	148	17238
STOX2	0.168125	3.1569e-08	2.37588e-06	149	17237
RAB43	0.167938	3.27129e-08	2.44083e-06	150	17236
GNAS	0.167752	3.38907e-08	2.50939e-06	151	17235
SSNA1	0.167747	3.39204e-08	2.50939e-06	152	17234
ZNF695	0.167676	3.43807e-08	2.53266e-06	153	17233
IWS1	0.167555	3.51828e-08	2.56997e-06	154	17232
SFXN1	0.16709	3.84191e-08	2.79463e-06	155	17231
HAND1	0.166871	4.00482e-08	2.90086e-06	156	17230
CRACR2A	0.166815	4.047e-08	2.90086e-06	157	17229
NNT	0.166805	4.05469e-08	2.90086e-06	158	17228
TPO	0.166709	4.12858e-08	2.94161e-06	159	17227
SLCO4A1	0.166579	4.23181e-08	3.00286e-06	160	17226
LRRC4	0.166554	4.25118e-08	3.00434e-06	161	17225
ZNF138	0.16652	4.27902e-08	3.01177e-06	162	17224
CLEC5A	0.166457	4.32996e-08	3.02902e-06	163	17223
FAM53A	0.166439	4.34497e-08	3.02902e-06	164	17222
CDCA4	0.166288	4.46971e-08	3.09586e-06	165	17221
FXR1	0.165619	5.06925e-08	3.43404e-06	166	17220
WNT2	0.165508	5.17576e-08	3.48762e-06	167	17219
FANCB	0.165275	5.89006e-08	3.90835e-06	168	17218
SPATA4	0.164988	5.70393e-08	3.80921e-06	169	17217
HYAL2	0.164975	5.71875e-08	3.80921e-06	170	17216
NAT8L	0.164291	6.49615e-08	4.26172e-06	171	17215
SELENOO	0.164149	6.67008e-08	4.34305e-06	172	17214
NUDT16L1	0.163873	7.02076e-08	4.53739e-06	173	17213
DEAF1	0.163845	7.05667e-08	4.54371e-06	174	17212
NLGN4X	0.163651	7.95714e-08	4.99404e-06	175	17211
PLXNA4	0.163465	7.57222e-08	4.82209e-06	176	17210
SNX1	0.163397	7.66814e-08	4.86146e-06	177	17209
SLC52A3	0.163362	7.71735e-08	4.86146e-06	178	17208
DEPDC5	0.163017	8.22603e-08	5.13771e-06	179	17207
MRGBP	0.162941	8.34225e-08	5.17965e-06	180	17206
SCRN1	0.162699	8.72237e-08	5.34184e-06	181	17205
POLE3	0.162632	8.83103e-08	5.34939e-06	182	17204
TAS2R40	0.162511	9.03062e-08	5.43243e-06	183	17203
GLI4	0.162397	9.22143e-08	5.48958e-06	184	17202
FGL1	0.162389	9.23528e-08	5.48958e-06	185	17201
PPARGC1B	0.162379	9.25192e-08	5.48958e-06	186	17200
DIP2C	0.16232	9.35254e-08	5.5304e-06	187	17199
BCAT1	0.162113	9.71601e-08	5.72586e-06	188	17198
VPS26B	0.162091	9.75533e-08	5.72961e-06	189	17197
PANX2	0.161923	1.00599e-07	5.86882e-06	190	17196
VWDE	0.161871	1.01562e-07	5.88554e-06	191	17195
TRIB2	0.161711	1.04589e-07	5.97822e-06	192	17194
PPM1G	0.161709	1.04625e-07	5.97822e-06	193	17193
MET	0.161695	1.04895e-07	5.97822e-06	194	17192
HUWE1	0.161677	1.1425e-07	6.26572e-06	195	17191
NCF1	0.161591	1.06907e-07	6.01999e-06	196	17190
FLNC	0.161534	1.08038e-07	6.01999e-06	197	17189
SGK2	0.161427	1.10171e-07	6.11923e-06	198	17188
ZNF580	0.16128	1.13175e-07	6.22643e-06	199	17187
GIMAP6	0.1608	1.23511e-07	6.67818e-06	200	17186
TBC1D10B	0.160792	1.23691e-07	6.67818e-06	201	17185
CSMD1	0.16029	1.35526e-07	7.29448e-06	202	17184
ZNF92	0.1599	1.4546e-07	7.73342e-06	203	17183
ME2	0.159871	1.4623e-07	7.75066e-06	204	17182
PLPP2	0.159808	1.47897e-07	7.81518e-06	205	17181
ZC3HAV1	0.15967	1.51643e-07	7.98883e-06	206	17180
TNFRSF11B	0.159599	1.53591e-07	8.0427e-06	207	17179
ZNF586	0.159495	1.56518e-07	8.17136e-06	208	17178
FLNA	0.159264	1.76712e-07	9.08916e-06	209	17177
AP1S2	0.159207	1.78544e-07	9.15631e-06	210	17176
PURB	0.158846	1.75931e-07	9.08916e-06	211	17175
IFIT5	0.158707	1.80406e-07	9.22457e-06	212	17174
U2SURP	0.158668	1.81673e-07	9.26212e-06	213	17173
TEDC2	0.158089	2.01557e-07	1.01274e-05	214	17172
GULP1	0.157946	2.06776e-07	1.03011e-05	215	17171
MIPOL1	0.157945	2.06827e-07	1.03011e-05	216	17170
OAT	0.15793	2.07385e-07	1.03011e-05	217	17169
TFF2	0.157909	2.08145e-07	1.03074e-05	218	17168
SPIRE2	0.157835	2.10926e-07	1.03879e-05	219	17167
FGFRL1	0.157678	2.16909e-07	1.06524e-05	220	17166
ITFG2	0.157531	2.22696e-07	1.08447e-05	221	17165
FAM71F1	0.157504	2.23762e-07	1.08662e-05	222	17164
PRPS1L1	0.157431	2.26698e-07	1.09781e-05	223	17163
ICE1	0.157322	2.31165e-07	1.11534e-05	224	17162
ZNF395	0.157311	2.316e-07	1.11534e-05	225	17161
ZNF777	0.157195	2.36447e-07	1.1307e-05	226	17160
MIOX	0.157119	2.39642e-07	1.14142e-05	227	17159
GLB1L2	0.156902	2.49076e-07	1.17989e-05	228	17158
FKBPL	0.156875	2.50278e-07	1.18236e-05	229	17157
TSC2	0.156757	2.55602e-07	1.19892e-05	230	17156
RNF139	0.156692	2.58561e-07	1.20835e-05	231	17155
TLR3	0.156655	2.60257e-07	1.21302e-05	232	17154
TARM1	0.156573	2.64074e-07	1.22299e-05	233	17153
CDH26	0.156374	2.73577e-07	1.25497e-05	234	17152
[truncated: 17,151 more rows]

## Sheet: F. CDK6
Genome-wide gene effect correlations for CDK6
[truncated: 17,386 more rows]

[truncated: 13 more sheets: G. CDK7, H. CDK8, I. CDK9, J. CDK10, K. CDK12, L. CDK13, M. CDK14, N. CDK15, O. CDK16, P. CDK17, Q. CDK18, R. CDK19, S. CDK20]
