# Supplementary material for: Multi-omics investigation reveals functional specialization of transcriptional cyclin dependent kinases in cancer biology
Source: Sci Rep. 2022 Dec 28;12:22505. doi: 10.1038/s41598-022-26860-1 (PMC9797569; doi:10.1038/s41598-022-26860-1)
Supplement: Supplementary file 5 — Supplementary Information 5. [file 41598_2022_26860_MOESM5_ESM.xlsx]

## Sheet: A. Spearman rho values
Spearman correlations of gene effect scores (rho values) for tCDKs and RNAPII-related genes
	MED10	MED1	MED9	MED25	MED19	MED15	MED16	MED24	MED23	MED12	MLLT1	MED13L	MED13	MED6	GTF2A1	TAF5	TAF7	MED29	MED30	MED28	MED14	MED11	POLR2F	TAF7L	POLR2C	POLR2D	POLR2I	POLR2H	TGS1	GTF2F2	ELL	MNAT1	TAF10	TAF3	TAF4	TAF11	GTF2H5	NELFE	CPSF1	CSTF3	CSTF2	MLLT3	CDK19	AFF4	CDK12	AFF3	CDK20	EAF2	GTF2H1
MED10	1	0.392382	0.246787	0.217576	0.427126	0.339008	0.315142	0.379728	0.304814	0.357978	0.262032	0.250378	0.249337	0.106624	0.194196	0.138143	0.0748705	0.269908	0.173489	0.156911	0.156543	0.135359	0.11173	0.0735845	0.166896	0.0642286	-0.000359033	0.026386	0.0966447	0.0181759	0.145758	0.150654	0.213435	0.0852721	0.0805564	0.126201	0.109289	0.0512957	0.118051	0.0861907	0.00469996	0.0738089	0.100194	0.0357286	0.0394497	-0.0529845	0.00859663	-0.0119363	0.00975529
MED1	0.392382	1	0.538664	0.28155	0.480542	0.386974	0.356225	0.439185	0.367046	0.301318	0.182287	0.295584	0.210273	0.236749	0.0335305	0.139962	0.107598	0.275953	0.196703	0.128787	0.23467	0.167502	0.0600886	0.036041	0.125719	0.142039	0.100032	0.0964689	0.0961423	0.120433	0.175165	0.110865	0.128507	0.0297166	0.00796515	0.0730362	0.114043	0.00282677	-0.0447386	0.00785985	0.0331104	0.0487279	0.118088	0.0904234	0.12553	0.0318362	-0.0210746	0.00617746	0.0974127
MED9	0.246787	0.538664	1	0.245711	0.378785	0.301246	0.191891	0.204776	0.150356	0.130969	0.0801601	0.177452	0.0955146	0.313181	0.0752259	0.13913	0.132622	0.300884	0.221906	0.188227	0.223971	0.212876	0.0799948	0.109056	0.14178	0.22706	0.202026	0.172285	0.147878	0.180818	0.151017	0.140054	0.143479	0.0241603	0.0046707	0.00370951	0.0362164	0.0256658	-0.0364616	0.0506451	0.0833049	0.0214717	0.1002	0.112926	0.183614	0.124567	0.0650367	0.0603694	0.133278
MED25	0.217576	0.28155	0.245711	1	0.335303	0.326718	0.532433	0.373001	0.265902	0.275475	0.173172	0.186997	0.214314	0.170426	0.0489406	-0.0373792	0.000717404	0.189765	0.175899	0.0717687	0.0707621	0.121439	0.043298	-0.0390719	0.0438149	0.0678952	0.0627582	0.0597076	0.0600208	-0.0298577	0.228275	0.130952	0.0723587	-0.0427736	-0.0967379	0.00754944	-0.00025758	-0.0847502	0.0198852	-0.000836048	-0.00777511	0.0673803	0.0865853	0.0528039	0.123066	0.0627525	0.0619711	0.00566616	0.0745487
MED19	0.427126	0.480542	0.378785	0.335303	1	0.561883	0.487078	0.546411	0.484132	0.482924	0.317396	0.414699	0.421532	0.290057	0.103994	0.133713	0.0821252	0.338795	0.214212	0.147081	0.178217	0.144659	0.0206796	0.00040897	0.096018	0.108035	0.0707143	0.114834	0.0847939	0.0772732	0.130866	0.146239	0.281872	0.160721	0.0849104	0.142737	0.184922	0.0850935	0.0807665	0.093943	0.0777942	0.100414	0.163376	0.132012	0.108819	0.0474374	0.0125352	-0.0240519	0.139923
MED15	0.339008	0.386974	0.301246	0.326718	0.561883	1	0.496937	0.512466	0.472388	0.441767	0.330974	0.426224	0.392612	0.213073	0.112322	0.0472816	-0.00175891	0.244319	0.109761	0.0799527	0.0610842	0.0588737	0.0253889	0.00308221	0.0642843	0.0610912	-0.0112087	0.00326868	0.0150634	-0.0298287	0.141616	0.211855	0.23937	0.157195	0.0697241	0.159987	0.161902	0.0430535	0.106942	0.0303453	0.0596901	0.164355	0.153316	0.0754885	0.0988546	0.0888299	-0.0278437	0.021783	0.126768
MED16	0.315142	0.356225	0.191891	0.532433	0.487078	0.496937	1	0.742177	0.614866	0.483894	0.281891	0.370448	0.412747	0.0757025	-0.0422495	-0.0760021	-0.0652853	0.201973	0.0426489	-0.00283117	-0.0076298	0.056725	-0.0600973	-0.0906082	-0.0277787	-0.00693678	0.011238	-0.0276617	-0.0762234	-0.0966018	0.132227	0.16436	0.0999125	0.0910214	-0.0499415	0.109458	0.0805887	-0.0384574	0.00360564	-0.0435744	-0.0739825	0.0419274	0.0641407	-0.00138365	0.0126309	-0.0133702	-0.0545262	-0.00218904	0.0546205
MED24	0.379728	0.439185	0.204776	0.373001	0.546411	0.512466	0.742177	1	0.753093	0.602398	0.298497	0.428389	0.449384	0.062908	-0.000489324	0.0524702	-0.0212622	0.212778	0.0542166	0.0367561	0.0287987	0.0987297	-0.0248234	0.0131942	0.0287141	0.0226799	-0.00872136	-0.0494658	-0.0497342	-0.0331156	0.0838369	0.124209	0.117868	0.0966246	-0.0388087	0.119771	0.112908	0.0171498	0.00713006	-0.0186867	-0.0405732	0.0925574	0.0774235	0.0249944	0.0129364	0.00840885	-0.0136062	0.0173075	-0.00623047
MED23	0.304814	0.367046	0.150356	0.265902	0.484132	0.472388	0.614866	0.753093	1	0.492455	0.284201	0.393898	0.467057	0.0642112	-0.0253808	0.000231092	-0.0257681	0.155706	0.037562	0.0418209	-0.00410281	0.077091	-0.0517	-0.0620434	0.0203485	-0.0368566	-0.0223092	-0.0920451	-0.0436814	-0.0584528	0.0648951	0.0977285	0.100397	0.0690305	-0.00385984	0.155355	0.172267	0.0107084	0.0221396	-0.0379531	-0.0439646	0.105422	0.142992	0.112196	-0.0275082	-0.0471863	-0.0444501	0.0294298	0.0219272
MED12	0.357978	0.301318	0.130969	0.275475	0.482924	0.441767	0.483894	0.602398	0.492455	1	0.338854	0.373959	0.480682	-0.0244355	0.0193644	-0.00740532	-0.0560144	0.151833	-0.00363152	-0.030067	0.00682305	0.0310152	-0.0286348	-0.0205881	0.0432744	0.0177347	-0.0458313	-0.0809006	-0.139963	-0.0792336	0.0527774	0.0404985	0.0648888	0.0527706	-0.0381818	0.104235	0.0221502	-0.0266931	0.0190444	-0.0279376	0.0109616	0.0802123	0.0919445	0.02867	-0.0285717	-0.0765979	-0.0323187	-0.0716312	0.0153435
MLLT1	0.262032	0.182287	0.0801601	0.173172	0.317396	0.330974	0.281891	0.298497	0.284201	0.338854	1	0.304468	0.360007	-0.0164239	0.108877	0.00679835	0.0357764	0.0808844	0.0582938	-0.000769683	-0.0138597	0.0206249	-0.00838436	-0.0567968	0.0918966	-0.0189121	-0.0773712	-0.0667	-0.00965644	-0.0692151	0.0743425	0.0780828	0.201507	0.144518	0.0752744	0.140973	0.0205887	0.0230386	0.0769696	0.0603661	-0.0157757	0.178532	0.135131	0.166194	0.0274475	0.0249385	0.0222812	-0.0386118	-0.0251306
MED13L	0.250378	0.295584	0.177452	0.186997	0.414699	0.426224	0.370448	0.428389	0.393898	0.373959	0.304468	1	0.420207	0.0952284	0.00520415	0.0614689	0.0368426	0.167519	0.0701698	0.0484472	0.0378077	0.0536196	0.00237989	0.0191746	0.105113	0.0440119	-0.0517975	0.00028823	0.000984618	0.0791132	0.0648287	0.0949891	0.192367	0.0951911	0.0779637	0.11456	0.137014	0.0977236	-0.012259	-0.0268705	-0.0234341	0.192591	0.169453	0.0599035	-0.0199893	0.0236943	-0.0696261	-0.0302092	0.0974421
MED13	0.249337	0.210273	0.0955146	0.214314	0.421532	0.392612	0.412747	0.449384	0.467057	0.480682	0.360007	0.420207	1	-0.00472848	0.0193186	-0.0416501	-0.028464	0.0862243	0.00193617	0.00578175	-0.0362531	-0.0140738	-0.0398774	-0.061178	0.0267163	-0.00172405	-0.105607	-0.0722913	-0.0849367	-0.0419793	0.016479	0.0556804	0.167368	0.092569	0.029754	0.186887	0.056252	0.0127447	0.0496506	-0.0362663	-0.040433	0.154715	0.161418	0.119195	-0.0258301	-0.0814761	-0.040978	-0.010954	-0.0289151
MED6	0.106624	0.236749	0.313181	0.170426	0.290057	0.213073	0.0757025	0.062908	0.0642112	-0.0244355	-0.0164239	0.0952284	-0.00472848	1	0.195378	0.20135	0.156307	0.304691	0.286581	0.237285	0.330819	0.173339	0.210388	0.064981	0.185699	0.207698	0.225373	0.375326	0.244037	0.228855	0.129928	0.0737698	0.192637	0.0709912	0.0460227	0.0162141	0.079558	0.0736123	0.0173018	0.0468737	0.0993302	0.0838589	0.0484017	0.0783203	0.225907	0.112577	0.0588188	0.0526497	0.203612
GTF2A1	0.194196	0.0335305	0.0752259	0.0489406	0.103994	0.112322	-0.0422495	-0.000489324	-0.0253808	0.0193644	0.108877	0.00520415	0.0193186	0.195378	1	0.270622	0.22953	0.166194	0.131283	0.216355	0.205299	0.130493	0.160317	0.145646	0.19607	0.0158402	-0.0530144	0.12484	0.187085	0.151691	0.139963	0.1422	0.24053	0.108203	0.152606	0.130814	0.0285775	0.037914	0.0827622	0.154158	0.0888542	0.0540599	0.056083	0.0838994	0.108495	0.0524398	0.042607	-0.00538426	0.0953952
TAF5	0.138143	0.139962	0.13913	-0.0373792	0.133713	0.0472816	-0.0760021	0.0524702	0.000231092	-0.00740532	0.00679835	0.0614689	-0.0416501	0.20135	0.270622	1	0.316871	0.210842	0.147443	0.253998	0.241543	0.151117	0.0899579	0.141545	0.121779	0.114499	0.0309118	0.14346	0.160979	0.079847	-0.0683593	0.118102	0.367469	0.310869	0.322941	0.184002	0.170635	0.108391	0.0251564	0.134939	0.0407105	0.0348914	0.0970404	0.0172837	0.161768	0.134617	0.0423272	0.0646711	0.0490286
TAF7	0.0748705	0.107598	0.132622	0.000717404	0.0821252	-0.00175891	-0.0652853	-0.0212622	-0.0257681	-0.0560144	0.0357764	0.0368426	-0.028464	0.156307	0.22953	0.316871	1	0.16429	0.130109	0.163265	0.198707	0.10403	0.095644	0.152823	0.152057	0.0264923	0.000207377	0.155458	0.20127	0.15163	0.0100034	0.130817	0.248886	0.142586	0.147374	0.0739216	0.0420171	0.0771597	0.038955	0.0871086	0.0927594	0.0324324	0.0336654	0.0880645	0.108496	0.0459014	0.0649459	0.0563073	0.12168
MED29	0.269908	0.275953	0.300884	0.189765	0.338795	0.244319	0.201973	0.212778	0.155706	0.151833	0.0808844	0.167519	0.0862243	0.304691	0.166194	0.210842	0.16429	1	0.241511	0.219116	0.265416	0.181729	0.140005	0.0789365	0.172898	0.161027	0.111212	0.147327	0.212765	0.15644	0.0973185	0.0475448	0.180293	0.0544739	0.06591	0.0534109	0.104168	0.100668	0.0249712	0.0883716	0.0202599	0.0223975	0.0610025	0.0116215	0.0571791	0.00510714	-0.000593519	-0.000599338	0.116785
MED30	0.173489	0.196703	0.221906	0.175899	0.214212	0.109761	0.0426489	0.0542166	0.037562	-0.00363152	0.0582938	0.0701698	0.00193617	0.286581	0.131283	0.147443	0.130109	0.241511	1	0.254816	0.202641	0.261902	0.0903013	0.0624858	0.114505	0.165866	0.0590327	0.156766	0.214631	0.159595	0.128864	0.0138141	0.102296	0.00915726	0.0608443	-0.0171915	0.0602815	0.0150751	0.0414459	0.0265337	0.0674652	0.0569578	0.0568178	0.0370761	0.069468	0.0932247	0.0192101	-0.0166309	0.105779
MED28	0.156911	0.128787	0.188227	0.0717687	0.147081	0.0799527	-0.00283117	0.0367561	0.0418209	-0.030067	-0.000769683	0.0484472	0.00578175	0.237285	0.216355	0.253998	0.163265	0.219116	0.254816	1	0.296859	0.210501	0.139331	0.141944	0.125894	0.154617	0.0577841	0.180725	0.219553	0.173294	0.0800083	-0.00570573	0.172074	0.00525137	0.0764445	-0.00844792	0.0350322	0.0561279	-0.0133315	0.066324	-0.00541587	0.0253629	0.0718562	0.0682721	0.0901719	0.101975	0.00311859	0.0852786	0.126641
MED14	0.156543	0.23467	0.223971	0.0707621	0.178217	0.0610842	-0.0076298	0.0287987	-0.00410281	0.00682305	-0.0138597	0.0378077	-0.0362531	0.330819	0.205299	0.241543	0.198707	0.265416	0.202641	0.296859	1	0.125448	0.237108	0.135372	0.165376	0.16138	0.173645	0.302876	0.237491	0.224364	0.07998	-0.0220285	0.147895	0.0268716	0.0572601	-0.00762571	0.00442296	0.097341	0.00454862	0.100151	-0.000343757	0.027133	0.0669568	0.0279211	0.142725	-0.0120894	0.0582248	0.0440434	0.128144
MED11	0.135359	0.167502	0.212876	0.121439	0.144659	0.0588737	0.056725	0.0987297	0.077091	0.0310152	0.0206249	0.0536196	-0.0140738	0.173339	0.130493	0.151117	0.10403	0.181729	0.261902	0.210501	0.125448	1	0.118414	0.158533	0.0830434	0.15331	0.0306541	0.0394483	0.109065	0.100096	0.0869683	0.135835	0.0559217	-0.066094	0.0185009	-0.00414771	0.0223621	-0.039792	0.0972861	0.0346194	-0.0151731	0.0407425	-0.00457406	0.0361303	0.0456554	0.0869244	0.0550805	-0.042004	-0.0166251
POLR2F	0.11173	0.0600886	0.0799948	0.043298	0.0206796	0.0253889	-0.0600973	-0.0248234	-0.0517	-0.0286348	-0.00838436	0.00237989	-0.0398774	0.210388	0.160317	0.0899579	0.095644	0.140005	0.0903013	0.139331	0.237108	0.118414	1	0.113376	0.17426	0.126194	0.103294	0.175778	0.142478	0.133457	0.112263	-0.0136176	0.0738942	-0.024724	0.0155807	-0.0135079	0.0155168	0.0411056	0.0434002	0.016723	0.00857549	0.0370111	0.052046	0.0185759	0.0692103	0.0611552	0.0102374	0.0330289	-3.50045e-05
TAF7L	0.0735845	0.036041	0.109056	-0.0390719	0.00040897	0.00308221	-0.0906082	0.0131942	-0.0620434	-0.0205881	-0.0567968	0.0191746	-0.061178	0.064981	0.145646	0.141545	0.152823	0.0789365	0.0624858	0.141944	0.135372	0.158533	0.113376	1	0.0749138	0.136419	0.0597012	0.0832269	0.0676786	0.0720956	0.0703603	0.0538379	0.0664559	-0.0458232	-0.0638941	-0.040954	-0.0817512	-0.0264694	0.104437	0.0491087	0.119616	-0.0705951	-0.0527662	0.00755437	0.123168	0.0840354	0.0533375	0.0147781	0.00203127
POLR2C	0.166896	0.125719	0.14178	0.0438149	0.096018	0.0642843	-0.0277787	0.0287141	0.0203485	0.0432744	0.0918966	0.105113	0.0267163	0.185699	0.19607	0.121779	0.152057	0.172898	0.114505	0.125894	0.165376	0.0830434	0.17426	0.0749138	1	0.163059	0.0297511	0.105996	0.167535	0.186977	0.0859975	0.0152575	0.0874955	-0.0457699	0.0703716	0.077598	0.00163785	0.0737004	0.0670467	0.0942283	0.150432	0.0417891	0.00382825	0.0486436	0.0566493	-0.00362321	0.00872302	0.00411881	0.0638284
POLR2D	0.0642286	0.142039	0.22706	0.0678952	0.108035	0.0610912	-0.00693678	0.0226799	-0.0368566	0.0177347	-0.0189121	0.0440119	-0.00172405	0.207698	0.0158402	0.114499	0.0264923	0.161027	0.165866	0.154617	0.16138	0.15331	0.126194	0.136419	0.163059	1	0.188806	0.215705	0.124113	0.180058	0.115781	-0.0138015	0.0190428	-0.162773	-0.0459521	-0.0246636	-0.0278637	0.0106062	0.0398736	0.0561531	-0.00960593	0.0526371	0.0101923	0.0347444	0.150671	0.139104	0.0477759	0.0511045	0.0436683
POLR2I	-0.000359033	0.100032	0.202026	0.0627582	0.0707143	-0.0112087	0.011238	-0.00872136	-0.0223092	-0.0458313	-0.0773712	-0.0517975	-0.105607	0.225373	-0.0530144	0.0309118	0.000207377	0.111212	0.0590327	0.0577841	0.173645	0.0306541	0.103294	0.0597012	0.0297511	0.188806	1	0.296899	0.142251	0.113427	0.131897	-0.00724718	-0.0479971	-0.0487668	-0.0802028	-0.0159834	-0.0429322	0.0304555	-0.0207565	-0.0028565	0.0777953	0.0288617	0.0279105	0.020474	0.117681	0.0683274	0.0381327	0.0562449	0.100273
POLR2H	0.026386	0.0964689	0.172285	0.0597076	0.114834	0.00326868	-0.0276617	-0.0494658	-0.0920451	-0.0809006	-0.0667	0.00028823	-0.0722913	0.375326	0.12484	0.14346	0.155458	0.147327	0.156766	0.180725	0.302876	0.0394483	0.175778	0.0832269	0.105996	0.215705	0.296899	1	0.190459	0.232141	0.156425	-0.0931356	0.0523427	0.00695089	0.00225489	-0.0282851	0.00624259	0.0604439	0.0238631	-0.0117968	0.079673	0.00210167	0.0593032	0.0206561	0.140809	0.02692	0.0127952	0.0821871	0.176076
TGS1	0.0966447	0.0961423	0.147878	0.0600208	0.0847939	0.0150634	-0.0762234	-0.0497342	-0.0436814	-0.139963	-0.00965644	0.000984618	-0.0849367	0.244037	0.187085	0.160979	0.20127	0.212765	0.214631	0.219553	0.237491	0.109065	0.142478	0.0676786	0.167535	0.124113	0.142251	0.190459	1	0.217562	0.138336	0.0218257	0.0661225	-0.0308424	0.0624807	-0.0352089	0.00436806	0.0130112	-0.0104074	0.0464377	0.0737348	-0.00979742	0.0260647	0.0766665	0.138845	0.108928	0.0721377	0.0101013	0.14946
GTF2F2	0.0181759	0.120433	0.180818	-0.0298577	0.0772732	-0.0298287	-0.0966018	-0.0331156	-0.0584528	-0.0792336	-0.0692151	0.0791132	-0.0419793	0.228855	0.151691	0.079847	0.15163	0.15644	0.159595	0.173294	0.224364	0.100096	0.133457	0.0720956	0.186977	0.180058	0.113427	0.232141	0.217562	1	0.0659535	-0.0986731	0.0575207	-0.0397418	0.033385	0.0259015	0.0602969	0.120059	-0.0769432	0.0906074	0.0391499	0.008497	-0.0201599	0.0513584	0.0188283	0.0497238	-0.0655297	0.016517	0.217258
ELL	0.145758	0.175165	0.151017	0.228275	0.130866	0.141616	0.132227	0.0838369	0.0648951	0.0527774	0.0743425	0.0648287	0.016479	0.129928	0.139963	-0.0683593	0.0100034	0.0973185	0.128864	0.0800083	0.07998	0.0869683	0.112263	0.0703603	0.0859975	0.115781	0.131897	0.156425	0.138336	0.0659535	1	0.086579	-0.0686011	-0.135008	-0.0743869	-0.0328861	0.0161758	-0.173882	0.0162239	-0.00261794	0.0837355	0.072112	0.0147966	0.0361913	0.0218231	0.0451703	-0.0321981	-0.0360549	0.103291
MNAT1	0.150654	0.110865	0.140054	0.130952	0.146239	0.211855	0.16436	0.124209	0.0977285	0.0404985	0.0780828	0.0949891	0.0556804	0.0737698	0.1422	0.118102	0.130817	0.0475448	0.0138141	-0.00570573	-0.0220285	0.135835	-0.0136176	0.0538379	0.0152575	-0.0138015	-0.00724718	-0.0931356	0.0218257	-0.0986731	0.086579	1	0.251401	0.16994	0.0871475	0.132092	0.14448	-0.000712536	0.17917	0.0161229	0.0995342	0.0774075	0.0120383	0.0749619	0.15156	0.0562129	0.136353	0.0137522	0.114454
TAF10	0.213435	0.128507	0.143479	0.0723587	0.281872	0.23937	0.0999125	0.117868	0.100397	0.0648888	0.201507	0.192367	0.167368	0.192637	0.24053	0.367469	0.248886	0.180293	0.102296	0.172074	0.147895	0.0559217	0.0738942	0.0664559	0.0874955	0.0190428	-0.0479971	0.0523427	0.0661225	0.0575207	-0.0686011	0.251401	1	0.435576	0.365376	0.260556	0.212539	0.163775	0.19053	0.177046	0.0726973	0.104093	0.109027	0.128746	0.0861918	0.0411534	0.0338481	0.00485594	0.1028
TAF3	0.0852721	0.0297166	0.0241603	-0.0427736	0.160721	0.157195	0.0910214	0.0966246	0.0690305	0.0527706	0.144518	0.0951911	0.092569	0.0709912	0.108203	0.310869	0.142586	0.0544739	0.00915726	0.00525137	0.0268716	-0.066094	-0.024724	-0.0458232	-0.0457699	-0.162773	-0.0487668	0.00695089	-0.0308424	-0.0397418	-0.135008	0.16994	0.435576	1	0.413449	0.195949	0.191501	0.183891	0.0350943	0.0251512	0.0746365	0.0344325	0.101805	-0.0116997	0.00898385	-0.015581	0.0342498	-0.0169454	0.00777363
TAF4	0.0805564	0.00796515	0.0046707	-0.0967379	0.0849104	0.0697241	-0.0499415	-0.0388087	-0.00385984	-0.0381818	0.0752744	0.0779637	0.029754	0.0460227	0.152606	0.322941	0.147374	0.06591	0.0608443	0.0764445	0.0572601	0.0185009	0.0155807	-0.0638941	0.0703716	-0.0459521	-0.0802028	0.00225489	0.0624807	0.033385	-0.0743869	0.0871475	0.365376	0.413449	1	0.175555	0.223186	0.133329	0.0285703	0.0903183	0.0480895	0.0060475	0.096845	0.023584	-0.0170681	-0.0193774	-0.031824	-0.0166408	0.0713911
TAF11	0.126201	0.0730362	0.00370951	0.00754944	0.142737	0.159987	0.109458	0.119771	0.155355	0.104235	0.140973	0.11456	0.186887	0.0162141	0.130814	0.184002	0.0739216	0.0534109	-0.0171915	-0.00844792	-0.00762571	-0.00414771	-0.0135079	-0.040954	0.077598	-0.0246636	-0.0159834	-0.0282851	-0.0352089	0.0259015	-0.0328861	0.132092	0.260556	0.195949	0.175555	1	0.103784	0.146096	0.0440754	0.0594746	0.0812254	0.0675772	0.0360887	0.0510426	-0.0425482	-0.0346844	-0.0819333	-0.00529184	0.0715357
GTF2H5	0.109289	0.114043	0.0362164	-0.00025758	0.184922	0.161902	0.0805887	0.112908	0.172267	0.0221502	0.0205887	0.137014	0.056252	0.079558	0.0285775	0.170635	0.0420171	0.104168	0.0602815	0.0350322	0.00442296	0.0223621	0.0155168	-0.0817512	0.00163785	-0.0278637	-0.0429322	0.00624259	0.00436806	0.0602969	0.0161758	0.14448	0.212539	0.191501	0.223186	0.103784	1	0.108397	0.00835071	0.067526	-0.0279886	0.0332942	0.10322	0.0223469	0.0107593	-0.0963275	-0.0842066	-0.0069525	0.175868
NELFE	0.0512957	0.00282677	0.0256658	-0.0847502	0.0850935	0.0430535	-0.0384574	0.0171498	0.0107084	-0.0266931	0.0230386	0.0977236	0.0127447	0.0736123	0.037914	0.108391	0.0771597	0.100668	0.0150751	0.0561279	0.097341	-0.039792	0.0411056	-0.0264694	0.0737004	0.0106062	0.0304555	0.0604439	0.0130112	0.120059	-0.173882	-0.000712536	0.163775	0.183891	0.133329	0.146096	0.108397	1	-0.0364665	0.077681	0.00606143	0.0202823	0.0244405	0.00915814	0.000284155	0.0200277	0.0105682	0.0114679	0.124156
CPSF1	0.118051	-0.0447386	-0.0364616	0.0198852	0.0807665	0.106942	0.00360564	0.00713006	0.0221396	0.0190444	0.0769696	-0.012259	0.0496506	0.0173018	0.0827622	0.0251564	0.038955	0.0249712	0.0414459	-0.0133315	0.00454862	0.0972861	0.0434002	0.104437	0.0670467	0.0398736	-0.0207565	0.0238631	-0.0104074	-0.0769432	0.0162239	0.17917	0.19053	0.0350943	0.0285703	0.0440754	0.00835071	-0.0364665	1	0.188637	0.131748	0.0725912	0.00626223	0.0183069	0.000951244	-0.0336344	0.0775634	-0.0270932	-0.0644736
CSTF3	0.0861907	0.00785985	0.0506451	-0.000836048	0.093943	0.0303453	-0.0435744	-0.0186867	-0.0379531	-0.0279376	0.0603661	-0.0268705	-0.0362663	0.0468737	0.154158	0.134939	0.0871086	0.0883716	0.0265337	0.066324	0.100151	0.0346194	0.016723	0.0491087	0.0942283	0.0561531	-0.0028565	-0.0117968	0.0464377	0.0906074	-0.00261794	0.0161229	0.177046	0.0251512	0.0903183	0.0594746	0.067526	0.077681	0.188637	1	0.0683326	0.0174712	0.0690068	0.0181835	0.0341725	0.0385625	0.0404064	-0.00711364	-0.00825177
CSTF2	0.00469996	0.0331104	0.0833049	-0.00777511	0.0777942	0.0596901	-0.0739825	-0.0405732	-0.0439646	0.0109616	-0.0157757	-0.0234341	-0.040433	0.0993302	0.0888542	0.0407105	0.0927594	0.0202599	0.0674652	-0.00541587	-0.000343757	-0.0151731	0.00857549	0.119616	0.150432	-0.00960593	0.0777953	0.079673	0.0737348	0.0391499	0.0837355	0.0995342	0.0726973	0.0746365	0.0480895	0.0812254	-0.0279886	0.00606143	0.131748	0.0683326	1	-0.015152	0.014651	0.0318615	0.0567014	0.0856882	0.0459177	0.00282072	0.0594176
MLLT3	0.0738089	0.0487279	0.0214717	0.0673803	0.100414	0.164355	0.0419274	0.0925574	0.105422	0.0802123	0.178532	0.192591	0.154715	0.0838589	0.0540599	0.0348914	0.0324324	0.0223975	0.0569578	0.0253629	0.027133	0.0407425	0.0370111	-0.0705951	0.0417891	0.0526371	0.0288617	0.00210167	-0.00979742	0.008497	0.072112	0.0774075	0.104093	0.0344325	0.0060475	0.0675772	0.0332942	0.0202823	0.0725912	0.0174712	-0.015152	1	0.0583041	0.0559747	-0.0324742	0.0434689	-0.0652335	-0.0194588	0.0441759
CDK19	0.100194	0.118088	0.1002	0.0865853	0.163376	0.153316	0.0641407	0.0774235	0.142992	0.0919445	0.135131	0.169453	0.161418	0.0484017	0.056083	0.0970404	0.0336654	0.0610025	0.0568178	0.0718562	0.0669568	-0.00457406	0.052046	-0.0527662	0.00382825	0.0101923	0.0279105	0.0593032	0.0260647	-0.0201599	0.0147966	0.0120383	0.109027	0.101805	0.096845	0.0360887	0.10322	0.0244405	0.00626223	0.0690068	0.014651	0.0583041	1	0.0990523	0.108299	0.0520189	0.06554	0.0372386	-0.00705453
AFF4	0.0357286	0.0904234	0.112926	0.0528039	0.132012	0.0754885	-0.00138365	0.0249944	0.112196	0.02867	0.166194	0.0599035	0.119195	0.0783203	0.0838994	0.0172837	0.0880645	0.0116215	0.0370761	0.0682721	0.0279211	0.0361303	0.0185759	0.00755437	0.0486436	0.0347444	0.020474	0.0206561	0.0766665	0.0513584	0.0361913	0.0749619	0.128746	-0.0116997	0.023584	0.0510426	0.0223469	0.00915814	0.0183069	0.0181835	0.0318615	0.0559747	0.0990523	1	0.106037	0.0410478	0.0432304	0.0464745	0.0163228
CDK12	0.0394497	0.12553	0.183614	0.123066	0.108819	0.0988546	0.0126309	0.0129364	-0.0275082	-0.0285717	0.0274475	-0.0199893	-0.0258301	0.225907	0.108495	0.161768	0.108496	0.0571791	0.069468	0.0901719	0.142725	0.0456554	0.0692103	0.123168	0.0566493	0.150671	0.117681	0.140809	0.138845	0.0188283	0.0218231	0.15156	0.0861918	0.00898385	-0.0170681	-0.0425482	0.0107593	0.000284155	0.000951244	0.0341725	0.0567014	-0.0324742	0.108299	0.106037	1	0.190636	0.170078	0.0934216	0.0305345
AFF3	-0.0529845	0.0318362	0.124567	0.0627525	0.0474374	0.0888299	-0.0133702	0.00840885	-0.0471863	-0.0765979	0.0249385	0.0236943	-0.0814761	0.112577	0.0524398	0.134617	0.0459014	0.00510714	0.0932247	0.101975	-0.0120894	0.0869244	0.0611552	0.0840354	-0.00362321	0.139104	0.0683274	0.02692	0.108928	0.0497238	0.0451703	0.0562129	0.0411534	-0.015581	-0.0193774	-0.0346844	-0.0963275	0.0200277	-0.0336344	0.0385625	0.0856882	0.0434689	0.0520189	0.0410478	0.190636	1	0.168573	0.0765979	0.0756553
CDK20	0.00859663	-0.0210746	0.0650367	0.0619711	0.0125352	-0.0278437	-0.0545262	-0.0136062	-0.0444501	-0.0323187	0.0222812	-0.0696261	-0.040978	0.0588188	0.042607	0.0423272	0.0649459	-0.000593519	0.0192101	0.00311859	0.0582248	0.0550805	0.0102374	0.0533375	0.00872302	0.0477759	0.0381327	0.0127952	0.0721377	-0.0655297	-0.0321981	0.136353	0.0338481	0.0342498	-0.031824	-0.0819333	-0.0842066	0.0105682	0.0775634	0.0404064	0.0459177	-0.0652335	0.06554	0.0432304	0.170078	0.168573	1	0.0298539	-0.0671968
EAF2	-0.0119363	0.00617746	0.0603694	0.00566616	-0.0240519	0.021783	-0.00218904	0.0173075	0.0294298	-0.0716312	-0.0386118	-0.0302092	-0.010954	0.0526497	-0.00538426	0.0646711	0.0563073	-0.000599338	-0.0166309	0.0852786	0.0440434	-0.042004	0.0330289	0.0147781	0.00411881	0.0511045	0.0562449	0.0821871	0.0101013	0.016517	-0.0360549	0.0137522	0.00485594	-0.0169454	-0.0166408	-0.00529184	-0.0069525	0.0114679	-0.0270932	-0.00711364	0.00282072	-0.0194588	0.0372386	0.0464745	0.0934216	0.0765979	0.0298539	1	0.018669
GTF2H1	0.00975529	0.0974127	0.133278	0.0745487	0.139923	0.126768	0.0546205	-0.00623047	0.0219272	0.0153435	-0.0251306	0.0974421	-0.0289151	0.203612	0.0953952	0.0490286	0.12168	0.116785	0.105779	0.126641	0.128144	-0.0166251	-3.50045e-05	0.00203127	0.0638284	0.0436683	0.100273	0.176076	0.14946	0.217258	0.103291	0.114454	0.1028	0.00777363	0.0713911	0.0715357	0.175868	0.124156	-0.0644736	-0.00825177	0.0594176	0.0441759	-0.00705453	0.0163228	0.0305345	0.0756553	-0.0671968	0.018669	1
GTF2A1L	-0.0708882	0.0119259	0.00405701	-0.0155552	0.0269639	0.0332081	-0.024252	-0.0527841	-0.0301194	-0.028733	-0.107829	0.0411314	-0.0418266	0.0537363	-0.0331835	-0.00595122	0.0385744	0.0438575	-0.0168427	0.0313282	0.085369	-0.0537601	0.0190406	0.00276513	0.0268933	0.063014	0.0601117	0.0365466	0.0621273	0.0845616	0.034766	-0.0302666	-0.0514741	-0.0582801	-0.0267574	0.0133535	0.0331483	0.0698383	-0.0505269	0.0127188	-0.00650554	-0.0800549	-0.0297609	0.0160804	-0.0184986	0.0367548	-0.0397329	-0.0103803	0.123621
ELL3	-0.109948	-0.00246949	0.0645187	-0.0554245	0.0504952	-0.0178103	-0.130249	-0.0967992	-0.0337278	-0.104011	-0.136605	-0.023752	-0.0536664	0.15779	-0.010445	-0.054365	0.0531893	0.104972	0.0468508	0.0250172	0.0776374	-0.0353964	0.084749	-0.0152819	0.0406184	0.0596	0.0972313	0.139728	0.117978	0.184293	0.0565157	-0.094232	-0.0385894	-0.0809921	-0.0512626	0.0130562	0.0219042	0.00177832	-0.0121748	0.0241007	0.0735985	0.0309872	-0.018356	0.0149171	-0.00937154	-0.0339085	-0.0493469	-0.0318116	0.123145
RNMT	0.00439858	-0.00428557	-0.010067	0.0292957	0.0248627	0.0224167	-0.0067604	-0.0150923	0.0175145	-0.0501246	0.0103053	-0.0354694	0.0245008	0.0169824	-0.0430659	0.0254764	0.0662726	-0.00154579	-0.0147866	-0.00731521	-0.0360815	0.00920949	0.0345072	-0.00563941	0.0631383	-0.0922769	-0.0470314	-0.0327488	-0.014449	-0.037418	-0.103049	0.191371	0.121716	0.104571	0.033298	0.0309682	0.0835156	0.0564884	0.0928501	0.000985734	0.0582186	0.0211353	-0.0129567	0.0286592	0.0228493	0.00680876	-0.0285075	0.000437113	-0.00953626
CMTR1	-0.0188592	0.0141874	-0.00456655	0.116746	0.00450131	0.0899126	0.108823	0.0290283	0.0446381	-0.0500799	0.0725863	-0.0453451	-0.0238903	0.00266823	-0.0283907	-0.0853232	-0.0859514	-0.0872658	-0.0527351	-0.0788705	-0.148673	0.0657958	-0.0463116	-0.0022873	-0.0276968	-0.00742838	-0.102845	-0.160187	-0.069047	-0.173301	0.0661657	0.275439	0.06105	-0.00561274	0.0149846	0.0604472	0.0264611	-0.0453983	0.131284	-0.0395787	0.0281346	0.00339604	-0.111098	0.0499185	0.00781861	0.0139562	-0.0220522	-0.030957	-0.098462
CSTF1	-0.0304073	-0.050584	-0.0348218	-0.00348393	0.0432504	0.0769532	0.0120215	-0.0334047	0.0149187	-0.0179839	0.0353792	0.0237208	0.046276	-0.106333	-0.0399508	-0.0436881	0.00894546	-0.0495103	-0.0629885	-0.136705	-0.176641	-0.0600317	-0.133722	-0.0946028	-0.00399109	-0.0707622	-0.163752	-0.171735	-0.112459	-0.128801	-0.0296898	0.110618	0.10474	0.0880721	0.146097	0.0304596	0.0467953	-0.0328032	0.225985	0.230187	0.141698	0.0320425	0.0228615	0.0886492	-0.0380193	0.00866051	-0.000124605	-0.0260658	-0.0184729
AFF1	0.116164	0.107912	0.000720705	0.052515	0.157694	0.193771	0.194892	0.179826	0.208029	0.199348	0.285485	0.268371	0.196052	0.00199462	-0.0476242	-0.0874585	-0.0303014	0.0759232	0.00503423	-0.0597619	-0.0169695	-0.0161841	-0.0801194	-0.0737832	0.0160689	-0.0638676	-0.0616061	-0.114531	-0.0844348	-0.0191092	0.00238513	0.0654934	0.0810988	0.0474331	0.00402664	0.0878135	0.0189373	0.0610931	-0.0344582	-0.015557	0.0242366	0.122688	0.0117974	0.023858	-0.101485	-0.0278125	-0.0934446	-0.0660718	0.0202307
CDK13	0.126789	0.0796374	-0.0111636	0.0698917	0.0941336	0.0991603	0.197159	0.156533	0.175824	0.151876	0.0922196	0.0877879	0.138487	-0.109168	0.000593882	-0.0883887	-0.00962672	-0.00481255	-0.0188977	-0.0750629	0.000388178	-0.0173155	-0.0584977	-0.0682293	0.0540598	-0.00452565	-0.0028756	-0.0492358	-0.0276732	-0.0470779	0.0312984	0.0403878	-0.0223238	-0.0639751	-0.041218	0.0189863	0.0167581	0.0170725	0.014686	0.0583898	-0.040995	0.0477528	0.0171926	0.0668814	-0.0896669	-0.112666	-0.0561247	-0.049872	0.00725278
GTF2A2	0.00360299	0.00659773	-0.00742218	0.0140581	0.139561	0.124293	0.125059	0.0579441	0.125521	0.103455	0.0436621	0.0363843	0.113526	-0.0159922	0.068411	-0.0018662	-0.0285174	-0.0488698	-0.0829123	-0.0266498	-0.151674	-0.0701128	-0.0922427	-0.101859	-0.0970799	-0.137415	-0.0603951	-0.0596987	-0.125903	-0.074107	-0.00596581	0.139351	0.105681	0.147022	0.084689	0.13354	0.037386	-0.0256725	0.0355341	-0.0236088	0.0265547	0.0535285	-0.0446867	0.0432666	-0.0568251	-0.0363345	-0.0907518	-0.0182349	0.122958
CDK7	0.0486208	0.0351361	0.0834659	0.0993761	0.117694	0.133581	0.222385	0.128229	0.123588	0.0854127	0.0404724	0.0972707	0.0789324	0.0221017	-0.160658	-0.126185	-0.119195	-0.0231222	-0.0531532	-0.0677598	-0.137416	-0.0612309	-0.116617	-0.109239	-0.14283	-0.0872028	0.066886	-0.0541403	-0.0998383	-0.0869025	0.00526403	0.221493	0.0425191	0.143371	-0.0128199	0.010439	0.090436	0.00888936	-0.0187264	-0.0553605	-0.01571	-0.00740563	0.0104571	0.0491568	0.00377369	-0.0484514	-0.0120368	0.00244777	0.125791
TAF15	0.00187925	0.0752189	0.0776831	0.0252748	0.035939	-0.00848749	0.0107378	0.0649466	0.0296348	-0.00755083	-0.0222649	-0.0380564	0.0454055	0.0527935	-0.0331347	-0.0368692	-0.0299701	0.018984	0.021292	-0.0666856	-0.03743	-0.0247905	-0.0252765	-0.0946038	-0.016075	-0.040179	0.016234	-0.0187218	0.0191137	0.0445115	-0.00938023	0.0285514	-0.0232876	0.0068759	0.00735162	-0.0216737	0.0490247	-0.00531279	-0.0209613	0.0507471	0.00627	0.0428808	0.015837	0.0687578	0.0784367	-0.0411785	-0.00898813	0.0702067	0.0388587
NCBP3	0.0140966	0.00734424	0.0188491	-0.029056	-0.00591087	0.0183725	0.00632788	-0.035762	0.00935262	-0.0319106	-0.0416989	-0.0316808	0.00668824	-0.0567314	-0.0520116	-0.0670491	-0.0284969	0.00348719	-0.0194524	-0.0906495	-0.0639309	-0.0153737	-0.0169985	-0.0737756	-0.00228214	-0.0268411	-0.0158188	-0.0555624	-0.00156818	-0.0297685	0.04717	-0.00350697	-0.00522628	-0.0108418	0.0313983	-0.0150079	0.107798	0.00214602	-0.0326222	-0.00275488	0.0912569	0.0369791	-0.0238542	-0.0167106	-0.0388046	-0.132755	-0.0523643	-0.0118936	-0.00932226
CDK10	-0.0607555	-0.0447749	-0.0310904	-0.0219675	-0.0273766	0.00803381	0.0447179	-0.00508859	0.0478386	-0.0700128	-0.0319576	-0.0392406	0.00784422	-0.0435395	-0.0630047	-0.106917	-0.0883707	-0.0608561	-0.0358868	-0.100402	-0.0651099	0.00310451	-0.0827882	-0.0085704	-0.0436664	-0.0435579	-0.030656	-0.0153326	-0.070941	-0.0471532	-0.0381592	0.0183147	-0.079102	-0.0495621	-0.0395391	-0.030809	0.0264856	-0.0191344	-0.00503022	-0.0604206	-0.0198101	-0.021111	0.0156832	0.0419562	0.119667	-0.0453836	0.0481887	-0.0408256	0.0108623
ELL2	-0.0178147	0.0173973	0.0423299	0.0269241	0.0527507	0.0437972	0.0913871	0.0766362	0.087809	0.0648824	-0.0428299	0.0506798	0.122637	0.0372996	-0.109665	-0.0946701	-0.0830099	0.0812477	-0.0442661	-0.0383494	-0.0579337	-0.0182047	-0.0372423	-0.131215	-0.0105437	0.0527753	0.0415838	-0.0056105	0.0255461	0.0352862	-0.000576357	0.0527577	-0.0896144	-0.0457814	-0.0362462	0.0305313	0.00814602	-0.000790802	-0.0151147	-0.109092	-0.0577314	-0.0353601	-0.0406318	0.0815091	-0.0838683	-0.0318683	-0.0536356	0.0285077	0.0416621
CDK8	-0.0513112	-0.041404	-0.00990918	0.0956989	0.00523416	-0.0564541	0.0502339	0.0216901	0.0364031	0.0339379	-0.0614989	0.0467465	0.0316197	0.0442211	-0.044363	-0.143133	-0.045783	0.0147579	-0.0400594	-0.0683853	-0.0127235	-0.0415077	0.0338126	-0.0492244	0.0286649	-0.0338751	0.0620104	0.0606706	0.00858001	0.038701	0.0818453	-0.0477436	-0.0757718	-0.108057	-0.167582	-0.00140897	-0.132893	-0.0193829	-0.0282692	-0.116792	0.043055	-0.0511469	-0.165511	0.0159414	-0.08834	-0.073176	-0.0547911	-0.041592	0.0652159
TAF8	0.0388171	0.119959	0.107415	0.0093873	0.216055	0.109474	-0.0411214	-0.0103804	0.0547882	-0.138708	0.00291043	-0.000713221	-0.0252336	0.24603	0.105961	0.300907	0.261454	0.148313	0.132197	0.0859398	0.130883	0.0811159	0.0111763	0.0104376	0.0751099	0.0219981	-0.0108344	0.0862911	0.0888161	0.0861725	-0.0537579	0.141186	0.299472	0.25318	0.244942	0.115543	0.18011	0.227322	0.103486	0.157717	0.09622	0.0219685	0.0994641	0.0887191	0.134743	0.0785328	0.114851	0.0706744	0.0885094
NELFA	-0.0702323	-0.0297537	0.0716069	-0.0780161	0.080032	0.0191691	-0.15827	-0.125643	-0.0745518	-0.167001	-0.0188335	-0.0202897	-0.0335675	0.16407	0.11696	0.235636	0.165849	0.0603467	0.0599781	0.154742	0.197781	0.0149555	0.0516683	0.0380534	0.0498969	-0.0353644	0.0285452	0.0973857	0.136843	0.0828368	-0.215268	0.135205	0.278854	0.213191	0.19197	0.101369	0.133002	0.349317	0.0415134	0.0679579	0.0598414	-0.0209668	0.0785653	0.117886	0.1379	0.112729	0.123451	0.0634165	0.086131
FIP1L1	0.123183	0.0527041	0.157487	0.0331227	0.213058	0.14892	-0.0477913	0.0140297	-0.00141185	-0.0108222	0.111956	0.0803609	0.0618397	0.171137	0.258124	0.110535	0.225359	0.171839	0.13178	0.157324	0.181001	0.0739949	0.117092	0.118597	0.179075	0.093461	0.0092976	0.184313	0.160634	0.137012	0.0683463	0.0238502	0.242199	0.0710952	0.150223	0.049212	-0.0126308	0.0441152	0.159354	0.165329	0.13291	0.0762361	0.0744706	0.0838857	0.0883475	0.0916704	0.0643409	0.0367477	0.0641018
SUPT5H	0.0667622	0.0704786	0.160763	0.0533067	0.168977	0.0898495	-0.0743811	-0.00440381	0.00326607	-0.0668723	0.0231833	0.0682687	-0.00132101	0.235056	0.172958	0.171467	0.205825	0.220327	0.175915	0.185768	0.212383	0.100646	0.148677	0.118489	0.240211	0.148926	0.0473211	0.156983	0.206826	0.170009	0.0216428	0.0260653	0.178193	0.0619857	0.102661	0.0803612	0.0364928	0.209263	0.0662744	0.096693	0.0437186	0.0343431	0.0531654	0.0575663	0.140413	0.0583516	-0.0128874	0.0446242	0.0481911
NCBP2	0.0929912	0.110924	0.185184	0.0814473	0.203335	0.19538	0.0979847	0.0737921	0.0846481	-0.00595863	0.0469459	0.100629	0.0399726	0.260302	0.0269944	0.0556195	0.125053	0.0855268	0.0909837	-0.0378207	0.0590492	0.0366707	0.0100355	-0.0251668	0.137144	0.161032	0.100771	0.159462	0.0891321	0.0629617	0.0455512	0.18468	0.12215	0.0549572	0.0185265	0.0276639	0.0759209	0.0453489	0.114734	0.0742489	0.140035	0.0771681	0.0435418	0.100466	0.0821113	0.10534	0.068931	0.087695	0.103687
TAF6	0.0591271	0.0263325	-0.00304868	-0.0368793	0.129664	0.0864451	-0.0142834	0.0265808	0.0248218	-0.0583152	0.0772158	0.047172	0.0193223	0.00845185	0.0976982	0.151888	0.22351	0.049927	0.0665637	-0.0411149	-0.0492424	0.0246629	0.00951515	0.0125424	0.118516	-0.0220481	-0.170025	-0.0612904	0.0292882	-0.0465068	-0.029459	0.190431	0.271843	0.23746	0.199921	0.0982237	0.0674924	0.0967043	0.166736	0.0559858	0.0775652	0.0231175	0.0364325	0.0305411	0.0207071	0.0161651	0.0692967	-0.0195732	-0.0568986
CPSF4	0.01459	0.0418737	0.106549	0.0148611	0.144135	0.127111	0.0133176	0.0410638	0.0766263	-0.0591777	0.05101	0.053437	0.0894147	0.0562466	-0.0179025	0.0338428	0.049268	-0.0139559	-0.0185356	-0.048941	-0.0566092	-0.0433602	-0.0196584	0.00711758	0.0661829	0.0346779	-0.0306565	-0.0212801	-0.0169687	-0.0670056	0.040657	0.141824	0.133032	0.0723402	0.0404405	0.0469637	0.0530346	0.018074	0.25094	0.219102	0.169166	0.0156386	0.0980735	0.137515	0.0824208	0.0941714	0.140885	0.0314135	-0.0446755
NELFB	-0.0609145	-0.0212813	-0.00481467	0.0209641	0.1177	0.122573	0.105932	0.0555444	0.111255	-0.0302767	0.0728012	0.09474	0.0897513	0.0108126	-0.1679	-0.0323053	0.0082633	-0.0704939	-0.0645135	-0.128879	-0.115082	-0.0888167	-0.169865	-0.121129	-0.110808	-0.116554	-0.00497574	-0.0695797	-0.0926719	-0.170232	-0.217307	0.221963	0.177325	0.169599	0.111062	0.150206	0.162281	0.200018	0.135208	-0.000999752	0.0492504	0.0323113	0.0189394	0.0721357	0.0291636	-0.0364524	0.00919694	0.0176124	0.0431668
TAF1	0.209636	0.0621251	-0.0182876	-0.00277103	-0.0102363	-0.0470085	-0.0317469	0.0530674	-0.0612388	0.125806	0.106346	0.0238921	-0.0376122	-0.0372716	0.234617	0.251261	0.179781	0.0663219	0.0504558	0.10325	0.196821	0.0569911	0.079537	0.156046	0.0431111	-0.0330617	0.00808483	0.0200728	0.0453906	0.0280554	-0.010338	0.0447756	0.0951432	0.0951254	0.0579507	0.0425183	0.0158145	0.0453466	-0.0629347	0.125881	-0.0471256	0.0102679	-0.00361891	-0.0805153	0.112192	0.00516842	0.046495	-0.0553194	-0.00407585
MED31	0.123716	0.102494	0.13483	0.0423532	0.0064853	-0.0546548	-0.0280131	0.0140631	-0.0557375	-0.0170837	-0.00601549	-0.117168	-0.0592826	0.099037	0.126135	0.157364	0.0186868	0.125508	0.0552768	0.22724	0.287835	0.130482	0.141053	0.126398	0.0423715	0.108731	0.112574	0.102784	0.0843054	0.0612004	0.0745041	0.0127783	0.0517582	0.0109844	0.00790441	-0.0225804	-0.0527343	0.0152769	-0.0105611	0.118252	-0.0768025	-0.0316893	0.0298253	-0.0562585	0.100635	0.0120977	0.0953597	0.00979248	-0.0180497
MED4	0.180845	0.126548	0.0413809	0.0970194	-0.0866871	0.00679503	0.12094	0.119985	0.0207621	0.149931	0.0532745	-0.0248263	0.0089696	-0.104776	0.0585618	-0.0316674	-0.0734849	0.0330467	0.0301188	0.0329159	-0.0115616	0.148626	0.0256674	0.0856839	-0.0441801	0.0236371	0.018525	-0.109326	-0.0753728	-0.065547	0.0164609	0.031742	-0.138774	-0.0303099	-0.124607	-0.0192909	-0.0934924	-0.091127	-0.0821336	-0.0333396	-0.0744664	-0.0462037	-0.127862	-0.173894	-0.0404279	-0.0255117	-0.0110243	-0.0506534	-0.108073
GTF2F1	0.154008	0.0407646	0.0387267	0.131014	-0.0833723	-0.0339648	0.0930421	0.0379324	-0.0420704	0.0793232	0.124661	-0.118863	-0.0394639	-0.0770531	0.111063	0.00391042	-0.0485343	0.0634149	0.0347849	0.0420192	0.050336	0.0501873	0.0757109	0.0751481	-0.052731	0.0142797	0.0650718	0.0186536	-0.0554552	-0.0119347	0.0929974	-0.00968877	-0.114997	0.022059	-0.11863	-0.0426357	-0.101273	-0.0530124	-0.0255051	-0.0163329	-0.0523776	-0.110869	-0.111438	-0.131617	0.0294461	0.006156	0.0802463	-0.018197	-0.0528464
MED27	0.185482	0.0292598	0.00424729	0.0153403	-0.05213	-0.0433724	0.0327508	0.0563661	-0.0208683	0.0875341	0.0542911	-0.00459999	0.0197209	-0.0745969	0.181965	0.0391914	0.0158937	0.138646	0.104236	0.167479	0.130501	0.142046	0.0926997	0.116513	0.00908643	0.041114	0.000654164	-0.0320929	0.0277358	0.0420509	0.0483524	-0.0515803	-0.042178	-0.015166	-0.00399075	-0.0256139	-0.0567314	-0.00532473	-0.0475424	0.107607	-0.13885	-0.0323784	0.0144072	-0.126709	0.00592049	0.0203205	0.0603102	-0.0514221	-0.0321388
GTF2E2	0.0878842	0.0453582	-0.0288928	0.0313548	-0.110573	-0.115708	-0.0322171	0.0254559	-0.0921856	0.024382	0.0236599	-0.107765	-0.0540026	-0.135157	0.176901	0.118872	0.0413208	0.00330797	0.0215795	0.0908469	0.0862392	0.101961	0.0404298	0.132134	-0.038961	0.0531149	-0.0132881	-0.0270435	-0.010118	-0.0352694	-0.00041425	-0.00832818	-0.0481918	-0.0128407	-0.0509684	-0.0455622	-0.112017	-0.0498694	-0.0567863	0.0344279	-0.060733	-0.0765473	-0.0694215	-0.104198	0.0577392	0.0806178	0.0978034	-0.0322183	-0.0778031
MED7	0.256402	0.179016	0.128643	0.128205	0.0345534	0.0732675	0.179018	0.1289	0.033091	0.159027	0.0769158	0.0908952	0.0511807	-0.00319802	0.10296	-0.0137769	0.0351191	0.134689	0.0808387	0.166278	0.0128171	0.129719	0.0853807	0.0752086	-0.00776582	0.0286795	-0.0215916	0.0217824	-0.0326742	0.0261791	0.0730411	0.0497241	0.00396463	-0.012593	-0.025347	-0.0344285	-0.00624187	-0.0543446	-0.0668205	-0.0420786	-0.0938159	-0.00292662	-0.00745996	-0.0953124	-0.00432854	-0.0312714	-0.0623992	-0.0286768	0.0179499
MED21	0.1437	0.156147	0.0914903	0.0547939	-0.0179096	0.0202729	0.0369779	0.029419	0.013793	0.107818	0.0451319	0.0386532	-0.0219369	0.0099546	0.121211	0.0145776	0.0146623	0.122367	0.0725534	0.135139	0.135515	0.0724726	0.0807136	0.0557329	0.0555859	-0.0234796	0.037754	-0.00954557	0.0222721	0.127656	0.0310167	-0.0448802	-0.0452693	-0.0070401	-0.0299528	0.00463352	-0.00437474	0.00874303	-0.106527	-0.00646381	-0.071274	-0.00145787	-0.0252741	-0.0959499	-0.049555	-0.0378055	-0.0441972	-0.0646021	0.118904
GTF2B	0.169971	0.0383859	-0.0368445	0.0178332	-0.06444	-0.0173618	-0.0300323	0.0366203	-0.057784	0.0620189	0.0585578	-0.0325003	0.013426	-0.161333	0.146401	0.00589598	0.00275698	-0.0290725	0.000778979	0.0744942	0.0073459	0.115077	0.0918906	0.152039	0.036266	0.0852202	-0.0190654	-0.0785609	-0.0218498	0.0238116	0.0825375	0.0148193	-0.0496633	-0.0852923	-0.029524	-0.0314009	-0.0310144	-0.0714029	0.0137187	0.0533021	-0.0416108	-0.0158939	-0.017682	-0.0563187	0.0251657	0.0561427	-0.0260306	-0.0489694	-0.0944133
POLR2G	0.0859926	0.0464102	0.00804265	0.0640105	-0.0572941	-0.0676254	0.0171771	0.0463389	-0.0230204	0.0882653	0.0464793	-0.0436863	-0.0174769	-0.0485184	0.0556024	-0.0328686	-0.0286999	0.0268936	0.0093203	0.0136371	-0.0194303	0.0527016	0.0410463	0.0952729	0.00776351	0.122064	0.103587	-0.00570998	0.0109506	-0.00175644	0.043466	-0.017801	-0.112336	-0.0667785	-0.121224	-0.0405503	-0.124997	-0.0409942	0.0118751	-0.000690691	-0.0483161	0.0267878	-0.059006	-0.0645197	0.0259622	0.0199131	0.06071	0.0344503	-0.101559
NCBP1	0.0257838	0.00292776	-0.0508691	0.0123473	-0.103558	-0.0273286	0.0727148	0.0836454	0.0519548	0.0933051	-0.0138332	-0.00146275	0.00960166	-0.0864507	0.0123427	0.0245631	-0.100431	-0.00416373	-0.0826203	-0.0123446	0.00387869	-0.0223483	-0.00786153	-0.0269912	-0.0785101	-0.0161819	0.0454043	0.00359225	-0.0858665	-0.00129005	-0.0418002	-0.0265962	-0.152405	0.00257337	-0.131381	-0.00739058	-0.0597465	-0.0344068	-0.122225	-0.0790968	-0.092869	-0.0332531	-0.0511821	-0.0702449	0.0212095	-0.0342618	0.0268122	-0.0510533	-0.0272944
POLR2E	0.0734284	0.0404522	-0.0814686	0.0327023	-0.074691	-0.0669508	0.108319	0.0755669	0.0307438	0.0911441	0.0430767	-0.0153408	0.0362688	-0.0920674	0.00757012	-0.0864335	-0.0952569	0.0340755	-0.0210336	0.0221054	0.0367653	-0.0757503	0.0204913	-0.0436574	-0.0548093	-0.104137	0.0706706	-0.0475954	-0.0914766	0.0120185	0.0268477	-0.161861	-0.114168	0.0597489	-0.0297303	-0.00263435	0.0325947	0.0276419	-0.162095	-0.016131	-0.081862	-0.0563029	-0.0155321	-0.0713403	-0.0550957	-0.0457306	-0.0478051	-0.0298489	0.0213147
MED17	0.241138	0.241971	0.262854	0.245957	0.267768	0.216202	0.183549	0.140865	0.127415	0.107307	-0.00490793	0.107441	0.0294555	0.275596	0.153446	0.157709	0.0638964	0.32307	0.181998	0.27447	0.195828	0.228207	0.124751	-0.0100326	0.0895655	0.12685	0.110168	0.143233	0.123404	0.102096	0.118687	0.099332	0.101148	-0.0162464	0.0899949	0.0177646	0.127119	-0.000768792	-0.00548622	0.0332623	-0.0387063	0.0146157	0.0645492	-0.0471595	0.0548591	0.0114122	-0.0512907	-0.00142475	0.167909
MED26	0.0722174	0.219177	0.242632	0.163082	0.152622	0.122222	0.055361	0.0339484	-0.0369807	-0.0728218	-0.0401317	-0.00701764	-0.142882	0.290391	0.118992	0.214317	0.0639144	0.258151	0.200561	0.242154	0.237336	0.180944	0.175483	0.101896	0.00897715	0.192127	0.178948	0.185203	0.162201	0.106966	0.143215	0.083847	0.116434	0.103284	0.04435	-0.04021	0.105421	0.0987948	-0.0626977	0.0183786	-0.00798483	-0.0125373	0.0315603	-0.0659067	0.141481	0.128512	0.00807691	-0.0394535	0.065593
MED20	0.101175	0.158038	0.123296	0.0842837	0.101958	0.0530755	0.14155	0.0972748	0.113193	0.127722	-0.0073846	0.0465455	0.076932	0.114765	0.0215821	0.0710064	-0.0109652	0.189503	0.095227	0.201092	0.115254	0.0966964	0.0450687	-0.0015786	-0.0686135	0.00672623	0.0951405	0.0211082	-0.0236057	0.0625687	0.00226899	0.0536573	-0.0019999	0.0101332	-0.0539744	0.0281561	0.0282421	0.0502678	-0.068311	-0.00856669	-0.0456613	-0.0500621	0.00445393	-0.0114859	-0.0153359	-0.0321104	-0.0250754	0.0225814	0.132103
MED8	0.112132	0.161026	0.184031	0.159793	0.0266595	0.0504095	0.134504	0.0842048	0.0326014	0.0345736	-0.0374904	-0.0230602	-0.0395765	0.0934937	-0.00678799	-0.0247334	-0.103012	0.0779386	0.0499924	0.0301667	0.0117377	0.141057	0.0292885	0.0165224	-0.106783	0.0181624	0.163806	0.00618185	0.0202565	0.0125703	0.147683	0.0850184	-0.0426135	0.0403818	0.00370753	-0.0734587	0.0234359	-0.0576949	-0.116219	-0.101628	-0.0379161	-0.0488525	-0.0585075	-0.027791	0.00936235	0.0739543	0.0104149	0.00129884	0.0659552
MED18	0.103919	0.127534	0.187245	0.12553	0.151873	0.121605	0.151643	0.103475	0.104947	0.0790399	0.0621678	0.0591355	0.0615031	0.171363	0.0288197	0.0453068	0.00600599	0.160333	0.0906527	0.105798	0.0609972	0.151577	0.00220764	-0.00335714	-0.0707597	0.0305953	0.0588279	0.0285349	0.0162812	0.0605459	0.0685473	0.0838594	0.00449858	0.0571886	0.043108	0.000990524	0.0587658	-0.019304	-0.0420651	0.0136075	-0.00247446	-0.00806425	0.00284672	0.0061387	-0.00982737	0.0488441	-0.00563388	0.00228512	0.141631
TAF12	0.138728	0.0932582	0.127087	-0.0305008	0.148565	0.0987888	0.0783511	0.101717	0.0789532	0.123026	0.0601445	0.107305	0.115293	0.165804	0.171537	0.284731	0.12077	0.20267	0.0982006	0.17144	0.151116	-0.0390471	0.0833501	-0.000692027	0.0248309	-0.0227326	0.0286888	0.12554	0.0657207	0.116871	-0.0419347	-0.0244493	0.247927	0.316938	0.232459	0.166365	0.126528	0.101861	-0.0902106	0.0511435	0.0395941	0.0412759	0.0673825	-0.0634412	-0.0053197	-0.018815	-0.0432273	-0.000312533	0.192359
GTF2E1	0.136475	0.0744559	0.124198	0.0939321	0.0710007	0.085232	0.0993395	0.0631671	0.00980657	0.0438649	0.0648025	0.0129515	0.0248034	0.0704945	0.13174	0.0770067	0.152106	0.162461	0.069227	0.0760395	0.107297	0.109431	0.0972811	-0.000737564	0.0530962	0.00616185	0.00613086	0.0106502	0.0808351	0.071194	0.045982	0.253006	0.126162	0.149283	0.0967387	0.0523751	0.0536222	0.062879	0.0195636	0.00906295	0.0579148	0.00498974	-0.0206041	-0.0266193	-0.0107507	0.0330201	0.103759	0.0169932	0.122665
TBP	0.128733	-0.0472759	0.023372	0.0302233	0.0685051	0.104305	0.0183315	-0.024564	-0.00835709	0.0317748	0.0714105	0.0495318	0.105202	0.0514239	0.243577	0.0294111	0.0684577	0.0775935	0.00684811	0.0954808	0.126346	-0.00173418	0.0392161	-0.0306377	-0.00862799	0.0038901	-0.00867029	0.0906543	0.0188225	0.0221879	0.0522958	0.0698584	0.177045	0.0516683	0.0824693	0.133062	0.00734856	0.0549016	0.0366261	0.0227121	-0.0040466	0.0373851	0.00502272	0.069148	0.0254779	-0.0639926	0.0455002	-0.0357575	0.12908
MED22	0.1442	0.0866783	0.0614337	0.0712212	-0.00362036	0.0391023	0.0401707	0.0447124	-0.00819042	0.0186213	0.0220204	-0.00988423	-0.0229212	0.0206225	0.0952861	0.0238321	0.0535898	0.0826699	0.108467	0.0812956	0.00693704	0.150263	0.137787	0.127389	0.0864934	0.0175662	-0.0204132	-0.0381236	0.0421499	0.0658827	0.0860939	0.0266947	-0.0169822	-0.0766756	-0.0222579	-0.0525473	0.00621615	-0.0597476	0.0166524	-0.0187957	0.000179908	0.00666369	-0.0510508	-0.00266607	-0.0232715	0.0302885	-0.0228411	-0.0473042	-0.0363322
POLR2L	0.0616666	-0.0508966	-0.0425312	-0.0242344	-0.0709429	-0.0468793	-0.00823631	-0.0178215	-0.0411438	0.0473996	0.00765335	-0.0508007	-0.0484896	-0.0161133	0.0820677	-0.00402142	-0.0109271	0.00836775	0.0269088	0.0331448	0.0105817	0.0455657	0.0252091	0.0561824	0.00978546	0.0274026	0.0158796	0.0284086	-0.0547567	-0.0322551	0.0102609	0.0715441	0.00606693	-0.0590909	-0.107125	0.0108428	-0.0234069	-0.00820391	0.0500848	-0.0299665	0.0210857	0.0206124	-0.0916859	0.00816382	-0.029797	-0.0344885	-0.0286095	0.00179528	-0.00391916
POLR2B	0.044894	0.025481	0.0037713	0.0515351	-0.0467727	-0.0108575	0.0483774	0.0619553	-0.0229633	0.0724729	-0.0124365	-0.0219638	-0.0273278	-0.0705339	0.0187442	-0.0200644	-0.0534164	0.036958	-0.0467844	0.0248582	0.0201998	0.129548	0.0919328	0.0669097	0.0349735	0.0525687	0.0924859	-0.03063	-0.00361478	-0.0811018	0.0116618	-0.0328061	-0.102567	-0.0709789	-0.119576	-0.0505469	-0.0769566	-0.108348	-0.0255725	-0.0665365	-0.0332307	-0.0283242	-0.0664245	-0.0716649	0.00225574	-0.018116	-0.029969	0.00528227	-0.0104601
RNGTT	-0.0172059	-0.0208779	-0.0954181	-0.0542925	-0.0693473	-0.0386215	-0.04974	-0.0279063	-0.0497585	0.0487374	0.0354701	0.00917051	-0.00729009	-0.0446623	-0.0175811	-0.0194519	-0.0213816	0.0195447	-0.072838	0.0875583	0.0447416	-0.0168862	0.0856712	0.0433202	-0.0421679	-0.0250369	0.00297948	-0.0186136	-0.00019334	0.0335132	0.00361466	-0.0774179	-0.0595256	-0.0167046	-0.0106843	-0.0600838	-0.0326561	0.06486	-0.145472	-0.0643035	-0.062997	-0.0144188	-0.0963298	0.0101415	-0.066415	-0.0365485	-0.0654345	-0.00035099	0.032446
TAF9	0.0458884	0.0478087	0.0627088	0.000888797	0.00681196	0.0111266	-0.0465035	0.0213596	-0.0299382	0.0124268	0.07502	0.0214901	0.0523869	-0.0720836	0.0418311	0.0563247	0.0255276	-0.00657979	0.00234775	0.0350754	-0.0475016	-0.0202422	-0.0178332	0.0939515	-0.0157157	-0.00224845	0.0201465	-0.0575933	-0.046753	-0.0839686	0.0190609	0.091609	0.0599779	0.0614102	-0.0281056	0.0369677	-0.0276713	-0.0274366	-0.0152365	0.0160718	0.0563499	0.0125451	0.0279911	0.0448865	0.0738454	0.0611496	0.0753295	0.00594814	-0.0636095
RAMAC	0.0478655	-0.0462342	-0.0201862	-0.0209804	0.0167219	0.0638849	0.0326817	0.0723998	0.0647433	0.0507612	0.019493	-0.0190946	0.0651561	-0.1244	-0.00440451	0.00141989	-0.027981	-0.0797841	-0.0943926	-0.0462016	-0.0521243	-0.0347067	-0.0567187	-0.0306377	0.00423925	-0.0290997	-0.0267857	-0.107758	-0.0438708	-0.106251	-0.0347393	0.0804984	0.0125933	0.0436104	0.033925	0.0328248	0.0608044	0.0158741	-0.0257743	0.0101295	-0.0240645	0.0518706	0.00980445	0.0395051	-0.0107728	0.0201503	0.0273015	0.0341013	0.0122993
MED12L	0.039007	-0.0105668	-0.107923	0.00190687	-0.0382303	-0.0181369	0.0497813	0.0190341	-0.00792462	0.0452654	0.00579451	-0.0494125	-0.0453373	-0.0397269	0.0330684	-0.0189778	-0.0291869	0.00386843	0.037113	0.0298593	-0.0256013	0.00185926	-0.0157574	-0.0109913	-0.0272818	-0.0763774	-0.0825579	-0.00792266	-0.059997	-0.0741138	-0.0497772	-0.0048464	-0.00851541	0.036241	-0.0118226	-0.0898718	0.0342677	-0.0527982	0.020247	0.0123914	-0.0765887	-0.0290305	-0.0838625	-0.0976219	-0.0783407	-0.0882182	-0.0479898	0.012897	-0.0500297
CSTF2T	0.0218692	-0.0556935	-0.107337	-0.0209564	-0.056999	-0.0370051	-0.0081666	-0.0521521	-0.0138324	0.00684779	0.0692857	0.02692	0.0158205	-0.041544	0.00387142	-0.0265252	-0.00290881	0.0123143	-0.000821247	-0.0587257	-0.00830995	-0.107666	-0.00889838	-0.100439	0.062233	-0.089936	-0.0309659	-0.0191123	-0.0308561	-0.0262189	-0.0226851	-0.00653813	0.0464515	0.0386677	0.0639796	0.0566793	0.00984174	0.00888152	0.035933	0.0742112	0.0465917	0.0349592	0.0280861	-0.029863	-0.071051	-0.0437166	-0.0445147	-0.0682597	0.0154352
TAF9B	-0.0795905	-0.0852564	-0.0514938	-0.0573065	-0.102186	-0.00729006	0.0299533	0.0160947	0.0436545	0.0827163	-0.0368917	-0.011293	0.0670999	-0.128983	-0.0950164	-0.0968689	-0.0323165	-0.0723667	-0.0866137	-0.14645	-0.140737	-0.140871	-0.0628974	0.031123	-0.0716676	-0.108593	-0.0251908	-0.0779157	-0.0797195	-0.02912	-0.0384012	-0.0255039	-0.0694389	0.0263556	-0.0610097	0.0588686	-0.0199314	-0.00261876	-0.0909175	-0.0564356	0.0355636	-0.0100049	-0.00729205	-0.0383648	-0.0532464	-0.0445946	-0.100219	0.0153611	0.0264541
EAF1	-0.113904	-0.0512142	0.0359834	0.148288	-0.126609	-0.153911	-0.011853	-0.124313	-0.1116	-0.107825	-0.12218	-0.156922	-0.153554	0.0579006	-0.0420278	-0.0581345	-0.0715504	0.0903675	0.0536151	0.0466579	0.0590746	0.0769783	-0.00136605	0.0393096	-0.103643	0.1017	0.121724	0.118767	0.0760964	0.0145181	0.15519	-0.0398039	-0.114297	-0.113956	-0.11696	-0.139605	-0.0700818	-0.166593	-0.0313585	-0.0261858	-0.0831606	-0.0889435	-0.0387501	-0.0808211	-0.0115443	-0.0249965	0.0186241	-0.0403557	-0.0132755
TAF13	0.219252	0.0762734	-0.0278318	0.032911	0.109886	0.134266	0.140512	0.197823	0.149114	0.186882	0.267494	0.10135	0.186597	-0.120026	0.151886	0.125445	0.00637091	0.0619049	-0.0161769	-0.00660928	-0.0199328	0.0206522	0.011904	0.040974	0.0980318	0.00289435	-0.123275	-0.120904	-0.0797577	-0.0404714	0.0224185	0.108959	0.205651	0.205861	0.109848	0.399777	0.0673313	0.0519639	0.0672352	0.131942	0.00138324	0.0590724	0.00824532	-0.0325714	-0.0261602	-0.0383091	-0.0907314	-0.0108342	-0.121988
CMTR2	0.129366	0.0365599	-0.116093	0.0091485	0.0377543	0.0787843	0.138907	0.154257	0.118469	0.129638	0.159858	0.0422105	0.102569	-0.175254	-0.0413466	-0.0581173	-0.0378862	-0.0783795	-0.0609943	-0.210685	-0.148373	-0.120225	-0.102248	-0.0744077	0.0233905	-0.131789	-0.152697	-0.188526	-0.150573	-0.229362	-0.0750162	0.175859	0.0953628	0.125983	0.0225614	0.105823	0.0702749	-0.016846	0.0906136	-0.00752611	0.0722148	0.0647678	0.0131872	-0.0474755	0.0279766	-0.0826967	0.0290256	-0.0109941	-0.109937
SUPT4H1	0.105457	0.0239827	-0.0958565	0.0100331	0.0397015	0.0520487	0.127387	0.223191	0.151917	0.200673	0.101722	0.0384222	0.118181	-0.200367	-0.00244476	0.010452	-0.06449	0.0080848	-0.0859129	-0.0516955	-0.1054	0.0020884	-0.0629411	0.0257432	-0.0275037	-0.021016	-0.0908971	-0.166937	-0.18145	-0.133249	-0.138536	0.0698459	-0.0309831	0.0809186	-0.0434878	0.0540485	0.0410827	0.0808709	0.0403915	-0.0209707	-0.0807898	-0.00791171	-0.018053	-0.0605742	-0.0815861	-0.0977943	-0.0502783	-0.0342745	-0.156662
CPSF2	0.0719047	0.00259885	-0.0726543	-0.00356325	-0.0834286	-0.0534043	0.0394411	0.0895159	0.0241919	0.107597	0.00943243	-0.0220369	0.0905222	-0.136874	0.0309425	-0.0764609	0.0113701	0.005882	-0.0383749	-0.0353408	-0.0609127	0.037773	0.0012872	0.0514585	0.0105756	-0.0453664	-0.100431	-0.0659809	-0.124004	-0.0399032	0.0136804	0.0937767	-0.087221	-0.0721905	-0.108944	0.0389221	-0.114912	-0.0569397	0.0453213	0.0522491	-0.0517376	0.0182112	-0.0972157	-0.0782985	-0.0541891	-0.0411403	-0.00167888	-0.0234701	-0.0722852
CDK9	0.0432446	-0.0733872	-0.105838	0.00844829	-0.102307	-0.0323207	0.0490402	0.0369076	-0.0249013	0.0269524	-0.0120587	-0.031289	0.0201488	-0.194916	-0.00835173	-0.0529105	-0.0478471	-0.0673013	-0.108917	-0.0563507	-0.099947	0.0202452	-0.0346262	-0.0475161	-0.149527	-0.0757768	-0.0413777	-0.105318	-0.115224	-0.103397	-0.135413	0.0593192	-0.0234792	0.109337	-0.0350127	-0.0184488	-0.0441742	0.0380637	0.0242104	-0.051609	-0.0635212	-0.040943	-0.0480182	-0.0354773	-0.041061	0.00780104	0.0338879	-0.0309215	-0.10402
GTF2H3	0.0086612	-0.116241	-0.129489	0.0124403	-0.161492	-0.0778803	0.0685399	0.0177106	0.0134461	-0.00499147	0.0251754	-0.0485918	0.0289244	-0.266024	-0.0878144	-0.0934404	-0.103284	-0.124335	-0.133125	-0.0531625	-0.157996	-0.041523	-0.0787286	-0.030119	-0.132778	-0.174199	-0.0876946	-0.155041	-0.192819	-0.164758	-0.0621836	0.124392	-0.031436	0.0200028	-0.0648721	-0.000197974	0.0154087	-0.0793474	0.0491379	-0.0254057	-0.0537949	-0.0539608	-0.107768	-0.0496742	-0.126501	-0.0971457	-0.0176754	-0.0463927	-0.0169362
GTF2H4	0.0402113	-0.0285775	-0.0506965	0.0834126	-0.0106796	0.0543548	0.132492	0.0811018	0.0684116	0.0014592	0.013313	0.00362464	0.0276287	-0.142176	-0.035225	-0.101597	-0.0955267	-0.0733251	-0.062727	-0.101035	-0.233108	0.036367	-0.116166	-0.0468473	-0.148769	-0.109999	-0.109403	-0.220092	-0.125118	-0.205903	0.00932	0.285939	0.0111621	0.0410827	-0.00389313	0.00508613	0.118182	-0.0761724	0.0774632	-0.0400516	-0.0295989	0.00714468	-0.102833	-0.0716015	-0.101665	-0.0512791	-0.0373793	-0.0284017	-0.0378848
TAF2	0.104567	-0.0164839	-0.15227	-0.0287905	-0.0921928	-0.0737048	0.106935	0.0985573	0.0471946	0.10207	0.0837166	-0.0806972	0.0496279	-0.250793	-0.0177129	0.0166754	-0.0806028	-0.105103	-0.0561509	-0.0706659	-0.0961042	-0.011334	-0.124283	-0.0597837	-0.155368	-0.186833	-0.105006	-0.141751	-0.1961	-0.177874	-0.109324	0.0444107	0.0179247	0.161553	0.0370553	0.0292098	0.0225009	0.00179446	-0.0306459	-0.0357037	-0.100149	-0.0408369	-0.0940548	-0.116992	-0.086528	-0.130429	-0.0356962	-0.0345205	-0.101817
WDR33	0.0487585	-0.0899709	-0.160975	-0.0884153	-0.145917	-0.0811493	0.0199504	0.0303691	-0.014776	0.0891957	0.0423483	-0.078972	0.0222154	-0.311718	-0.0345777	-0.120161	-0.192857	-0.14019	-0.146043	-0.0913774	-0.136614	-0.00429561	-0.0776268	0.0160203	-0.123269	-0.0637853	-0.0881676	-0.195473	-0.193128	-0.193199	-0.0420748	-0.00359782	-0.108422	0.0164264	-0.0330959	-0.029078	-0.0644866	-0.0521823	0.0852704	0.11149	-0.00123208	-0.0632423	-0.0301345	-0.107359	-0.0952724	-0.0324196	0.0140921	-0.0568085	-0.164151
NELFCD	-0.00685597	-0.144026	-0.192664	-0.0888448	-0.171847	-0.0489965	0.0863894	0.035879	-0.000152434	0.0604058	0.0788364	-0.0363676	0.0283982	-0.360411	-0.121292	-0.105589	-0.183418	-0.154887	-0.16707	-0.170589	-0.236653	-0.0387855	-0.182737	-0.0570275	-0.126458	-0.217223	-0.172265	-0.302501	-0.283684	-0.274851	-0.241951	0.139294	0.0219538	0.150717	0.0323594	0.0697603	0.0319854	0.134129	0.081311	-0.0299831	-0.0933568	-0.0468365	-0.128267	-0.131031	-0.169455	-0.125955	-0.00861619	-0.100652	-0.143082
CPSF3	-0.103893	-0.127192	-0.143387	-0.0137071	-0.129451	-0.0779413	0.129877	0.0411192	0.0537587	0.104393	-0.0774692	-0.0554206	0.0489637	-0.229978	-0.192541	-0.223015	-0.217944	-0.0856726	-0.164842	-0.112596	-0.221417	-0.0655099	-0.150474	-0.137749	-0.275389	-0.132238	0.0190796	-0.143817	-0.270997	-0.162201	-0.0817821	-0.0131386	-0.207653	-0.0277575	-0.124189	-0.0244705	-0.019249	-0.109458	0.0270705	-0.0153806	-0.0488658	-0.0481849	-0.0681252	-0.115108	-0.170914	-0.130861	-0.0822676	-0.0500267	-0.0670252
[truncated: 63 more columns]

## Sheet: B. Adjusted Spearman p values
Adjusted Spearman correlation p values
	MED10	MED1	MED9	MED25	MED19	MED15	MED16	MED24	MED23	MED12	MLLT1	MED13L	MED13	MED6	GTF2A1	TAF5	TAF7	MED29	MED30	MED28	MED14	MED11	POLR2F	TAF7L	POLR2C	POLR2D	POLR2I	POLR2H	TGS1	GTF2F2	ELL	MNAT1	TAF10	TAF3	TAF4	TAF11	GTF2H5	NELFE	CPSF1	CSTF3	CSTF2	MLLT3	CDK19	AFF4	CDK12	AFF3	CDK20	EAF2	GTF2H1
MED10	NA	0	1.54419e-13	2.78152e-10	0	0	0	0	0	0	0	0	0	0.00547919	3.65859e-08	0.000202474	0.0642895	0	1.44037e-06	1.68896e-05	1.88857e-05	0.000279411	0.00348091	0.0703014	3.95993e-06	0.120461	0.995393	0.585638	0.0132409	0.72429	7.59097e-05	4.11057e-05	6.67175e-10	0.0314247	0.0438953	0.000788661	0.0043387	0.230619	0.00186544	0.0294587	0.936891	0.0683576	0.0098569	0.433659	0.378061	0.212529	0.879942	0.828767	0.862316
MED1	0	NA	0	0	0	0	0	0	0	0	6.23132e-07	0	2.2215e-09	3.66744e-12	0.539169	0.000291956	0.00955962	0	3.9193e-08	0.00114858	6.71386e-12	6.8649e-06	0.205665	0.503883	0.00158712	0.000231892	0.0178923	0.0233242	0.023895	0.00274266	2.0572e-06	0.00703684	0.00118045	0.596572	0.90598	0.107021	0.00518712	0.968488	0.381538	0.907044	0.547099	0.331714	0.00347849	0.035726	0.0016048	0.566	0.724677	0.928659	0.0215565
MED9	4.82558e-13	0	NA	8.57882e-13	0	0	6.63883e-08	5.75737e-09	3.66913e-05	0.00042428	0.040671	6.80465e-07	0.0126554	0	0.0570045	0.000157095	0.00033595	0	1.74273e-10	1.28169e-07	1.36539e-10	1.22832e-09	0.0411246	0.00397281	0.000112191	7.48337e-11	1.0466e-08	1.5195e-06	5.04564e-05	4.06151e-07	3.33105e-05	0.00013874	9.06402e-05	0.606087	0.932905	0.947742	0.412201	0.580545	0.408344	0.225347	0.0331757	0.651224	0.00849565	0.00267198	2.50807e-07	0.00080714	0.106803	0.1376	0.000314564
MED25	6.77995e-10	0	6.43411e-13	NA	0	0	0	0	0	0	5.74821e-06	4.92875e-07	1.42565e-09	9.54255e-06	0.424686	0.581157	0.994745	2.84196e-07	3.65756e-06	0.177474	0.187714	0.00617561	0.502041	0.55887	0.494431	0.212364	0.262797	0.294267	0.290496	0.679889	5.07376e-11	0.00224547	0.172999	0.509611	0.0443854	0.940354	0.998166	0.0909289	0.808698	0.994249	0.938302	0.217124	0.080459	0.375327	0.00533521	0.262797	0.27117	0.957737	0.155715
MED19	0	0	0	0	NA	0	0	0	0	0	0	0	0	0	0.00601453	0.000238522	0.0375307	0	2.41148e-10	4.0141e-05	3.28477e-07	5.59286e-05	0.680906	0.99469	0.0122803	0.00406816	0.0803525	0.00204557	0.0306898	0.0526181	0.00033715	4.52497e-05	0	5.37952e-06	0.0304279	7.28152e-05	9.13119e-08	0.0299654	0.0414022	0.0146464	0.0515077	0.00834695	3.61721e-06	0.00029207	0.0037622	0.276628	0.815422	0.62486	0.000106129
MED15	0	0	0	0	0	NA	0	0	0	0	0	0	0	3.3805e-10	0.00287113	0.277318	0.976987	1.45678e-13	0.00369114	0.0445186	0.143752	0.160699	0.605228	0.958951	0.118927	0.142332	0.838492	0.956141	0.773707	0.529565	9.74505e-05	4.49351e-10	6.65598e-13	1.07052e-05	0.0872301	6.9725e-06	5.10419e-06	0.331687	0.00482696	0.521027	0.155095	3.52088e-06	1.89595e-05	0.0600595	0.0102417	0.0234183	0.563044	0.663433	0.000602417
MED16	0	0	3.91312e-08	0	0	0	NA	0	0	0	0	0	0	0.0637447	0.360506	0.0623223	0.121999	5.18882e-09	0.35545	0.964927	0.902703	0.191659	0.161704	0.0219463	0.578203	0.911442	0.848589	0.580199	0.0613887	0.0131058	0.000346171	4.03174e-06	0.00981326	0.0208573	0.264267	0.00414719	0.0453374	0.415427	0.953746	0.342702	0.0723819	0.365132	0.12979	0.982017	0.828098	0.816775	0.213955	0.973124	0.212869
MED24	0	0	2.844e-09	0	0	0	0	NA	0	0	0	0	0	0.151396	0.994693	0.248151	0.703976	5.03184e-10	0.22948	0.454648	0.583021	0.0138548	0.645804	0.828597	0.583021	0.678786	0.892282	0.282061	0.279069	0.512353	0.0425254	0.00115033	0.00230091	0.0164973	0.425112	0.00188288	0.00381216	0.769307	0.912724	0.746033	0.402005	0.0225603	0.0656999	0.643166	0.831301	0.896136	0.822734	0.767411	0.925852
MED23	0	0	6.16758e-05	0	0	0	0	0	NA	0	0	0	0	0.153808	0.641117	0.997879	0.634705	2.90891e-05	0.452887	0.391844	0.953339	0.0747428	0.271658	0.173157	0.722534	0.463208	0.69014	0.0273217	0.367139	0.203539	0.148366	0.0176865	0.0144575	0.119121	0.956696	3.0414e-05	1.90015e-06	0.866589	0.692878	0.447505	0.364903	0.00955357	0.000161777	0.00517971	0.608275	0.322042	0.35709	0.577521	0.696204
MED12	0	0	0.000480207	0	0	0	0	0	0	NA	0	0	0	0.647928	0.728641	0.90652	0.212657	3.14831e-05	0.956876	0.556795	0.914958	0.542255	0.578782	0.709165	0.361439	0.7556	0.327532	0.0506281	0.00015682	0.0566089	0.24505	0.399095	0.135993	0.245126	0.433417	0.00797581	0.683737	0.610079	0.73365	0.58957	0.85676	0.0530005	0.0221967	0.578476	0.579831	0.0675493	0.521778	0.0917899	0.792709
MLLT1	0	1.6596e-07	0.0405295	8.05197e-07	0	0	0	0	0	0	NA	0	0	0.748366	0.00355657	0.903295	0.426145	0.0385613	0.157955	0.990406	0.792571	0.679045	0.878066	0.17219	0.0163991	0.707893	0.0492737	0.0980618	0.859674	0.0841265	0.0604042	0.0469157	4.83022e-09	5.62497e-05	0.0568189	8.96874e-05	0.679734	0.635475	0.0504587	0.141072	0.760993	3.27902e-07	0.000191558	2.38276e-06	0.560501	0.602223	0.649614	0.385337	0.599128
MED13L	0	0	8.04186e-07	1.33933e-07	0	0	0	0	0	0	0	NA	0	0.0243329	0.942231	0.18885	0.485679	4.39849e-06	0.122012	0.330299	0.473463	0.269163	0.973754	0.755119	0.0107783	0.387211	0.289749	0.996844	0.98855	0.0727066	0.160781	0.0247175	4.79033e-08	0.0244158	0.0784298	0.00444903	0.000383799	0.0199728	0.8515	0.636885	0.69039	4.61893e-08	3.20148e-06	0.204251	0.741903	0.684543	0.12528	0.589371	0.0204532
MED13	0	8.36669e-10	0.0179026	3.32e-10	0	0	0	0	0	0	0	0	NA	0.939927	0.722223	0.383566	0.580375	0.0361693	0.976116	0.925895	0.460013	0.806496	0.407209	0.166563	0.606699	0.979046	0.00737921	0.0893746	0.0396438	0.378847	0.769121	0.214936	3.21702e-06	0.0227606	0.560134	9.62862e-08	0.209344	0.826751	0.28002	0.458399	0.401363	2.34256e-05	8.41511e-06	0.00196424	0.621031	0.0499687	0.392422	0.853674	0.573316
MED6	0.00229471	2.61028e-13	0	3.32775e-07	0	7.40199e-11	0.0367549	0.0884406	0.0814114	0.552912	0.705592	0.00705704	0.917392	NA	3.23169e-09	9.39905e-10	3.50772e-06	0	0	2.22185e-13	0	2.01887e-07	1.3447e-10	0.0784732	2.09414e-08	2.4366e-10	4.40229e-12	0	3.23052e-14	1.8884e-12	0.000151096	0.0423481	5.42744e-09	0.0515071	0.228169	0.709548	0.0272989	0.0428662	0.688891	0.21877	0.0049148	0.0192772	0.202437	0.0299963	3.84915e-12	0.0012085	0.11365	0.161584	5.88134e-10
GTF2A1	1.22913e-08	0.428262	0.0463993	0.222301	0.00429624	0.00187928	0.301462	0.992946	0.564112	0.67171	0.00265986	0.918318	0.671521	9.75813e-09	NA	0	7.72094e-12	1.69535e-06	0.000219637	1.2763e-10	1.57868e-09	0.000240804	4.28674e-06	3.55836e-05	8.53252e-09	0.733726	0.181229	0.000478004	4.41394e-08	1.49204e-05	7.24847e-05	5.376e-05	6.28448e-13	0.00284995	1.3274e-05	0.000232172	0.508502	0.361733	0.0267325	1.07072e-05	0.0168418	0.171133	0.154024	0.0245071	0.00276703	0.186904	0.296849	0.915682	0.00949095
TAF5	7.13935e-05	5.59112e-05	6.2312e-05	0.348947	0.000125522	0.223629	0.0390402	0.171612	0.99621	0.875106	0.885927	0.103101	0.289714	2.36685e-09	0	NA	0	3.55701e-10	2.03301e-05	0	4.13622e-13	1.18997e-05	0.0129979	4.75235e-05	0.000532721	0.00120121	0.449864	3.50531e-05	2.74245e-06	0.0293215	0.0667162	0.000809427	0	0	0	6.00787e-08	5.92865e-07	0.00227507	0.549726	0.00010804	0.303414	0.386406	0.00694602	0.695838	2.40899e-06	0.000112536	0.28158	0.0846761	0.204965
TAF7	0.049425	0.00323284	0.000207955	0.990069	0.0290887	0.973637	0.0925815	0.641313	0.564738	0.159112	0.396614	0.382262	0.516588	8.62473e-06	9.4367e-12	0	NA	2.53281e-06	0.000279309	2.9492e-06	6.47182e-09	0.00452599	0.009718	1.47628e-05	1.55613e-05	0.55128	0.997232	9.64082e-06	3.53547e-09	1.64673e-05	0.838234	0.000256723	0	5.79336e-05	3.01838e-05	0.0528146	0.308455	0.0417857	0.351061	0.0197947	0.0126638	0.451474	0.430718	0.0183047	0.00294966	0.259502	0.094495	0.155462	0.000730747
MED29	0	0	0	1.03344e-07	0	5.93918e-13	1.10104e-08	1.17757e-09	2.17577e-05	3.93813e-05	0.0546969	3.87288e-06	0.0382213	0	4.68029e-06	1.81293e-09	6.13932e-06	NA	1.37874e-12	2.95557e-10	0	3.78086e-07	0.000181311	0.0633673	1.57585e-06	1.00023e-05	0.00473611	6.81983e-05	1.17757e-09	1.94246e-05	0.0162068	0.318098	4.82939e-07	0.236524	0.134071	0.248058	0.00912062	0.0124634	0.644068	0.0330067	0.721345	0.684998	0.172052	0.852219	0.208052	0.937699	0.993346	0.993346	0.00268797
MED30	3.81274e-06	5.31905e-08	4.06636e-10	2.56808e-06	2.06985e-09	0.00806307	0.4038	0.265809	0.474504	0.960823	0.221313	0.125546	0.978662	0	0.000994469	0.000148587	0.00110553	4.82558e-12	NA	0	2.09629e-08	0	0.0367101	0.184503	0.00526284	1.29441e-05	0.213609	4.53056e-05	2.03833e-09	3.18156e-05	0.00128527	0.829132	0.0148872	0.892655	0.197822	0.779632	0.202788	0.811368	0.420871	0.640072	0.145795	0.235388	0.237111	0.481914	0.130078	0.029951	0.748522	0.788726	0.0111776
MED28	8.37934e-06	0.000376811	4.10585e-08	0.0704902	3.45991e-05	0.0403849	0.962333	0.408834	0.336554	0.515627	0.989857	0.25425	0.917903	1.01258e-12	1.33432e-10	0	3.04921e-06	7.17372e-11	0	NA	0	4.69166e-10	9.99256e-05	7.42644e-05	0.000531532	1.17223e-05	0.159018	1.61462e-07	6.62013e-11	6.03104e-07	0.040264	0.91932	7.4511e-07	0.926606	0.0517511	0.878242	0.434275	0.173736	0.798475	0.0986284	0.924148	0.592073	0.0700025	0.0877146	0.018472	0.00659123	0.958456	0.0273871	0.00048416
MED14	5.97106e-06	8.67521e-13	1.16704e-11	0.0656349	1.65865e-07	0.120936	0.881982	0.518008	0.940739	0.895005	0.776734	0.374909	0.399114	0	7.81574e-10	1.54419e-13	3.11398e-09	0	1.3714e-09	0	NA	0.000421827	4.85448e-13	0.000119246	1.4911e-06	2.87193e-06	3.68798e-07	0	4.21142e-13	1.07477e-11	0.0341337	0.632237	2.16441e-05	0.549665	0.15017	0.881982	0.935172	0.00805984	0.933347	0.00622469	0.9962	0.545588	0.0842848	0.532428	4.4654e-05	0.807881	0.142392	0.289745	0.000303254
MED11	0.000728136	1.50693e-05	6.87858e-09	0.0029643	0.00025088	0.205661	0.226698	0.0196561	0.080197	0.568261	0.722212	0.257539	0.818254	5.89035e-06	0.00121334	0.000112444	0.0130612	1.54385e-06	0	1.01653e-08	0.00205763	NA	0.00393228	4.86415e-05	0.0569793	8.39381e-05	0.572782	0.440377	0.00877817	0.0178329	0.0438473	0.000698632	0.234696	0.145946	0.752849	0.952523	0.696943	0.43524	0.0219884	0.510624	0.804095	0.421916	0.947526	0.489801	0.355157	0.0439364	0.242728	0.403962	0.781697
POLR2F	0.00445067	0.183168	0.05732	0.372245	0.711737	0.635925	0.183093	0.645485	0.266329	0.587582	0.897311	0.971666	0.41963	2.32086e-09	1.1551e-05	0.0285042	0.0186368	0.000191565	0.0278098	0.000207694	9.00776e-12	0.00226329	NA	0.00393057	1.26624e-06	0.000986487	0.00977462	1.05694e-06	0.000137307	0.000414365	0.00423118	0.82144	0.084878	0.647438	0.79187	0.823028	0.792655	0.40117	0.370967	0.775094	0.895167	0.461036	0.262279	0.745875	0.111848	0.173644	0.870258	0.520553	0.999555
TAF7L	0.0527652	0.388932	0.0027446	0.343669	0.994065	0.953085	0.014681	0.785129	0.10978	0.652617	0.147524	0.678503	0.115272	0.0921792	4.05428e-05	6.75361e-05	1.48547e-05	0.0362516	0.107035	6.42098e-05	0.00014683	6.67083e-06	0.001768	NA	0.0482628	0.000128236	0.125009	0.0264641	0.0778685	0.0583604	0.0655027	0.17258	0.0839036	0.256029	0.0985159	0.317503	0.029509	0.546234	0.00435792	0.219554	0.000912313	0.0644929	0.182828	0.881092	0.000616002	0.0248679	0.177392	0.757356	0.970734
POLR2C	2.82852e-06	0.000782059	0.000109069	0.336994	0.0147238	0.129164	0.578532	0.564187	0.700464	0.345764	0.0203525	0.00653828	0.595886	1.08783e-07	1.51773e-08	0.00119806	2.76362e-05	1.01102e-06	0.00260109	0.000767265	3.88032e-06	0.0396281	7.91839e-07	0.0702908	NA	5.21769e-06	0.546417	0.00600918	2.53699e-06	8.59366e-08	0.0319794	0.782499	0.028661	0.311979	0.0917508	0.0581379	0.979339	0.0748212	0.11101	0.0169989	3.63329e-05	0.365102	0.95008	0.276458	0.190611	0.952792	0.883648	0.946102	0.132132
POLR2D	0.149827	0.000147799	6.48559e-11	0.122615	0.00617641	0.173804	0.918545	0.682388	0.464726	0.763654	0.743788	0.362571	0.982497	3.71582e-09	0.791081	0.00328561	0.622599	1.10186e-05	5.22588e-06	2.84318e-05	1.11517e-05	3.49442e-05	0.00101293	0.000310936	8.29948e-06	NA	1.30946e-07	7.48931e-10	0.00126463	5.55147e-07	0.00290628	0.820801	0.741175	8.69739e-06	0.337015	0.651352	0.600202	0.867853	0.419186	0.218776	0.881474	0.256394	0.872905	0.496444	4.80473e-05	0.00021334	0.31426	0.273521	0.366829
POLR2I	0.995783	0.0146989	2.97302e-08	0.162032	0.106962	0.851905	0.851611	0.887836	0.688543	0.346204	0.0719689	0.270213	0.00928423	1.88198e-10	0.257027	0.556427	0.997245	0.00585013	0.194351	0.205971	4.8201e-06	0.560373	0.0114286	0.190156	0.574571	3.99074e-07	NA	0	0.000275053	0.0049089	0.000837216	0.909377	0.316278	0.306742	0.0605362	0.782439	0.383855	0.564338	0.713004	0.965956	0.071139	0.587562	0.603312	0.717103	0.0032804	0.121655	0.448681	0.220962	0.0145127
POLR2H	0.563414	0.00947596	5.19322e-07	0.136453	0.00154251	0.949907	0.541208	0.231438	0.0140238	0.0346786	0.0903466	0.995636	0.0627456	0	0.000497218	4.56514e-05	7.94272e-06	2.63096e-05	6.53373e-06	1.20138e-07	0	0.357187	2.77892e-07	0.0290128	0.00383429	1.14076e-10	0	NA	1.9708e-08	2.86282e-12	6.89062e-06	0.0127665	0.201127	0.891396	0.965501	0.53062	0.902874	0.130999	0.604934	0.811671	0.0379496	0.968484	0.139517	0.660066	6.54765e-05	0.55403	0.794627	0.0308498	2.64829e-07
TGS1	0.00965905	0.0100851	2.67353e-05	0.134806	0.0258132	0.761521	0.0488385	0.228589	0.3	8.40222e-05	0.850958	0.986536	0.0255396	1.54419e-13	4.59856e-08	3.80032e-06	2.99616e-09	2.80374e-10	1.9329e-10	6.90059e-11	1.06905e-12	0.00297304	5.68864e-05	0.0864732	1.35231e-06	0.000584234	5.86739e-05	2.49053e-08	NA	1.03681e-10	9.86166e-05	0.641613	0.0942228	0.488983	0.117353	0.418157	0.936765	0.795522	0.838186	0.26548	0.0587135	0.84893	0.569455	0.0473367	9.2233e-05	0.00301178	0.0644736	0.843602	2.12488e-05
GTF2F2	0.722116	0.000906317	9.8624e-08	0.524153	0.0500275	0.524669	0.0107456	0.47144	0.158113	0.0441573	0.0851405	0.0438306	0.339665	3.74205e-12	1.36445e-05	0.0417802	1.37262e-05	6.44821e-06	3.92987e-06	3.78352e-07	1.25783e-11	0.00771421	0.000181171	0.0718749	3.13288e-08	1.12465e-07	0.00198838	1.71001e-12	5.36282e-11	NA	0.10409	0.00886335	0.165855	0.370837	0.467288	0.590687	0.143779	0.000945428	0.0511933	0.018028	0.381164	0.876679	0.687861	0.225349	0.712017	0.243171	0.106624	0.750512	5.72479e-11
ELL	0.000514055	8.73045e-06	0.000262863	2.36775e-10	0.00238407	0.000834685	0.00210636	0.0930546	0.232777	0.364923	0.150385	0.233517	0.834834	0.00255761	0.00102769	0.199665	0.911301	0.0399209	0.00291531	0.113477	0.115111	0.0786476	0.0133178	0.184727	0.0833038	0.0100371	0.00215877	0.000142824	0.00119535	0.222589	NA	0.0804668	0.197942	0.00164433	0.150092	0.625152	0.838859	1.00001e-05	0.838179	0.980677	0.0946472	0.168241	0.855651	0.580189	0.767982	0.455546	0.63219	0.582152	0.026212
MNAT1	3.07067e-05	0.0031342	0.000120259	0.00035992	5.56776e-05	7.10264e-10	4.11467e-06	0.000778451	0.0103898	0.353965	0.0478683	0.013194	0.179864	0.0639708	9.41041e-05	0.00152173	0.000364657	0.26245	0.78995	0.917533	0.649365	0.000201565	0.793402	0.198268	0.765814	0.790136	0.893652	0.0152342	0.65172	0.00955215	0.0258663	NA	0	1.68266e-06	0.0247288	0.000315076	7.09208e-05	0.991211	3.57253e-07	0.750485	0.00912237	0.0501587	0.818251	0.0589886	2.74729e-05	0.17523	0.000188685	0.791141	0.00221621
TAF10	3.95038e-10	0.000355301	5.4898e-05	0.0591373	0	1.13543e-12	0.00668674	0.00116081	0.00640087	0.0963991	4.29353e-09	2.60414e-08	1.79533e-06	2.47169e-08	8.71718e-13	0	0	2.24066e-07	0.00539757	8.57829e-07	3.2056e-05	0.15745	0.0533716	0.0873601	0.0192592	0.679534	0.235747	0.190004	0.0881176	0.144324	0.0752374	0	NA	0	0	0	4.60778e-10	3.03175e-06	3.63702e-08	3.70675e-07	0.0586202	0.00457554	0.00287166	0.000345927	0.0213506	0.320501	0.425161	0.924115	0.00517025
TAF3	0.0525436	0.584852	0.667445	0.397411	3.89055e-05	6.22845e-05	0.0362249	0.0245858	0.131296	0.277907	0.000287549	0.0273154	0.033032	0.118835	0.0101656	0	0.000359107	0.258963	0.887286	0.938711	0.629068	0.152464	0.659263	0.360806	0.359881	2.93324e-05	0.322021	0.916701	0.56708	0.436874	0.000818031	9.94342e-06	0	NA	0	1.46835e-07	3.32043e-07	9.10519e-07	0.503651	0.65363	0.099437	0.512177	0.0168388	0.850128	0.889733	0.795897	0.514458	0.777317	0.905078
TAF4	0.050218	0.890321	0.936718	0.0158878	0.037264	0.0975832	0.260178	0.403972	0.948378	0.414098	0.0703687	0.0590241	0.53884	0.307382	4.6933e-05	0	9.41408e-05	0.120075	0.156455	0.0655084	0.187778	0.7224	0.768495	0.135184	0.0940306	0.308107	0.0512387	0.972496	0.143904	0.482601	0.0740953	0.0320103	0	0	NA	1.83227e-06	2.93396e-10	0.00049085	0.556777	0.0257326	0.283813	0.917685	0.0157714	0.637795	0.744779	0.707794	0.505596	0.751974	0.0888255
TAF11	0.0029469	0.148079	0.965766	0.924431	0.00060517	9.57378e-05	0.0134429	0.00533259	0.000130944	0.0208519	0.000694103	0.00901045	1.80193e-06	0.823392	0.00187295	2.57003e-06	0.14184	0.333735	0.808351	0.914444	0.923669	0.962184	0.855611	0.496347	0.11664	0.714258	0.826891	0.667692	0.572053	0.697974	0.604905	0.00170225	0	3.52404e-07	1.17508e-05	NA	0.0210664	0.00039028	0.453277	0.268253	0.096362	0.190956	0.560845	0.364178	0.471496	0.580002	0.0913497	0.951559	0.15871
GTF2H5	0.00692271	0.00455616	0.462247	0.996824	1.06023e-06	2.05037e-05	0.057309	0.00499368	6.02488e-06	0.684104	0.708593	0.000466256	0.214637	0.0612398	0.579245	7.53598e-06	0.381066	0.0105489	0.176743	0.479479	0.942427	0.680114	0.786962	0.053779	0.98004	0.590382	0.369035	0.92052	0.942891	0.176608	0.776829	0.000182834	4.66537e-09	3.34683e-07	6.6014e-10	0.0108554	NA	0.00743264	0.890757	0.122958	0.58964	0.506801	0.0112914	0.680368	0.857044	0.0192967	0.0452134	0.910886	3.47015e-06
NELFE	0.335278	0.974397	0.681748	0.0691781	0.0675722	0.439148	0.501357	0.801161	0.888537	0.667591	0.720307	0.0309275	0.862363	0.127399	0.508525	0.0132433	0.106837	0.0250551	0.830806	0.281353	0.0323612	0.482765	0.465323	0.671244	0.126873	0.890157	0.613839	0.234819	0.85869	0.00508939	1.38463e-05	0.992848	4.28627e-05	2.63039e-06	0.00147121	0.000374458	0.0132433	NA	0.529291	0.103955	0.944004	0.761731	0.698419	0.908659	0.997678	0.764403	0.890572	0.879075	0.00351485
CPSF1	0.00229942	0.322735	0.437379	0.699318	0.0480311	0.00636141	0.951423	0.901561	0.662425	0.714878	0.0613845	0.822944	0.263457	0.741367	0.0422469	0.612009	0.401886	0.614834	0.366744	0.805955	0.9376	0.0144433	0.340424	0.00811355	0.11104	0.389158	0.686241	0.633266	0.851117	0.0614748	0.759195	8.44855e-07	1.37687e-07	0.457999	0.55935	0.331135	0.88314	0.437379	NA	1.93068e-07	0.000572472	0.0801702	0.913528	0.726267	0.987532	0.481025	0.059272	0.582204	0.127672
CSTF3	0.0463228	0.907995	0.288717	0.993569	0.0269837	0.568195	0.374614	0.754987	0.452905	0.608302	0.189869	0.625519	0.477616	0.33378	8.4383e-05	0.000822722	0.0437063	0.0400491	0.630686	0.143042	0.0177146	0.502138	0.783577	0.308116	0.0265081	0.230401	0.970514	0.854055	0.338941	0.034252	0.973005	0.791725	3.30968e-06	0.652649	0.0350277	0.197927	0.134322	0.0768753	5.23395e-07	NA	0.129473	0.773461	0.124941	0.762866	0.508022	0.443405	0.41752	0.917597	0.903001
CSTF2	0.938311	0.501736	0.0474353	0.895893	0.067171	0.177077	0.0841387	0.391916	0.347347	0.849963	0.775661	0.655211	0.393655	0.0153531	0.0327596	0.390162	0.0248558	0.704178	0.11964	0.929516	0.995645	0.785036	0.884335	0.00275846	0.000109553	0.869317	0.067171	0.0600851	0.0851666	0.410221	0.0461082	0.0150348	0.0907416	0.0810124	0.296663	0.0545438	0.581839	0.920326	0.000852654	0.114511	NA	0.785265	0.793894	0.521962	0.204246	0.0405319	0.322977	0.964055	0.179015
MLLT3	0.123046	0.356886	0.740846	0.167615	0.0253253	3.60038e-05	0.447407	0.0425612	0.0175849	0.0891522	3.38832e-06	3.63846e-07	0.000124937	0.0716771	0.294602	0.546933	0.584199	0.727212	0.261877	0.685365	0.661871	0.464292	0.516036	0.146494	0.448936	0.310774	0.636212	0.978902	0.893596	0.908973	0.134197	0.102274	0.0195212	0.552956	0.937697	0.166386	0.571364	0.759412	0.130991	0.797413	0.829115	NA	0.248439	0.273205	0.583553	0.426187	0.18527	0.771855	0.416818
CDK19	0.0131836	0.00316226	0.0131836	0.0354727	2.78826e-05	8.70063e-05	0.135067	0.0639248	0.000276086	0.0249813	0.000602545	1.21656e-05	3.33025e-05	0.280678	0.201619	0.0167164	0.482074	0.158999	0.194983	0.0884392	0.117408	0.939112	0.24047	0.234174	0.95031	0.856451	0.574174	0.172812	0.605087	0.699328	0.786506	0.830525	0.00644917	0.0115677	0.0169588	0.445641	0.0103839	0.631379	0.916286	0.103629	0.790337	0.181315	NA	0.0142959	0.00685729	0.24073	0.12548	0.427927	0.90506
AFF4	0.420784	0.0195285	0.00292663	0.2072	0.000452786	0.0571383	0.981901	0.594835	0.0031276	0.534631	8.07222e-06	0.144309	0.00160129	0.0477474	0.0322367	0.726011	0.0234451	0.820168	0.400563	0.0899084	0.547015	0.414938	0.704479	0.885101	0.250885	0.436186	0.671041	0.6685	0.052929	0.221799	0.414054	0.059193	0.000639859	0.818823	0.618171	0.225281	0.640147	0.858875	0.708838	0.71035	0.482757	0.177179	0.00991845	NA	0.00550363	0.344506	0.31652	0.275911	0.740758
CDK12	0.308065	0.000274239	5.28015e-08	0.000366446	0.00178114	0.00488895	0.769996	0.764061	0.494751	0.477578	0.49575	0.631764	0.525397	1.33935e-11	0.0018415	1.91031e-06	0.0018415	0.122622	0.0553592	0.01099	3.2358e-05	0.230036	0.0564004	0.000377212	0.126591	1.01492e-05	0.000680605	3.97553e-05	5.15541e-05	0.654001	0.596735	8.89554e-06	0.0154995	0.838728	0.686315	0.267221	0.805569	0.995111	0.982701	0.384769	0.127425	0.411585	0.00187905	0.00239121	NA	1.44171e-08	5.13464e-07	0.00815544	0.442639
AFF3	0.168513	0.435875	0.000419075	0.0970874	0.224432	0.0148498	0.765153	0.856102	0.227213	0.0390573	0.551556	0.574352	0.0268218	0.00158594	0.173343	0.00012182	0.241893	0.916334	0.0101572	0.00456093	0.789625	0.0174493	0.106789	0.0223879	0.940499	6.8616e-05	0.0678408	0.51789	0.00231175	0.200056	0.250532	0.141914	0.300434	0.723642	0.653105	0.392253	0.00772082	0.640901	0.408263	0.335035	0.0196652	0.271463	0.177082	0.301818	2.13264e-08	NA	9.82328e-07	0.0384804	0.0410616
CDK20	0.865805	0.648149	0.0991627	0.118952	0.800711	0.530085	0.177359	0.782055	0.284747	0.456972	0.627892	0.074624	0.329831	0.141464	0.308865	0.312495	0.099703	0.991145	0.681002	0.952707	0.147526	0.172662	0.840111	0.189878	0.864384	0.245359	0.368762	0.796311	0.0632754	0.0962986	0.457472	0.000160613	0.431645	0.425151	0.462927	0.0316368	0.0267522	0.833826	0.0436235	0.336994	0.268458	0.0979509	0.0962334	0.300453	1.54762e-06	1.99184e-06	NA	0.494176	0.0873534
EAF2	0.86793	0.938807	0.234302	0.94549	0.703093	0.735885	0.979841	0.798736	0.623166	0.146324	0.491784	0.610796	0.879943	0.311247	0.948027	0.195481	0.274333	0.995485	0.808445	0.0728171	0.418044	0.443867	0.568306	0.834095	0.959542	0.329497	0.274902	0.0858014	0.891713	0.810378	0.525655	0.846368	0.953799	0.804205	0.808292	0.948776	0.9295	0.87354	0.656266	0.926916	0.973709	0.769665	0.510828	0.385837	0.0455281	0.113951	0.616185	NA	0.780368
GTF2H1	0.893333	0.0243672	0.000851471	0.10968	0.000382507	0.00175042	0.277521	0.934591	0.726344	0.819846	0.678371	0.024352	0.623802	1.23743e-08	0.0286739	0.340806	0.00300142	0.0048465	0.0125385	0.00177172	0.00160017	0.801664	0.999585	0.980508	0.187603	0.41242	0.0200039	2.19858e-06	0.000117661	9.77985e-10	0.0155348	0.00603106	0.0161904	0.917058	0.130874	0.129759	2.24917e-06	0.0023529	0.18181	0.910714	0.231219	0.405671	0.92518	0.806605	0.599704	0.102819	0.160826	0.773957	NA
GTF2A1L	0.0980188	0.835117	0.947231	0.779355	0.596526	0.499579	0.641041	0.241144	0.546621	0.568794	0.00690566	0.386274	0.376626	0.230867	0.499728	0.921633	0.422592	0.349005	0.758905	0.527805	0.0399496	0.230614	0.725415	0.964612	0.5979	0.148948	0.17196	0.449939	0.156212	0.0416876	0.475704	0.544364	0.255821	0.188163	0.599892	0.813797	0.500135	0.103728	0.267479	0.823459	0.914762	0.0558657	0.551565	0.770386	0.732768	0.446894	0.406427	0.858301	0.00159229
ELL3	0.00176853	0.960704	0.0811392	0.141389	0.185177	0.68167	0.00016857	0.00647389	0.400515	0.00333715	7.52254e-05	0.571688	0.155989	3.8628e-06	0.81885	0.15002	0.160195	0.00294671	0.22319	0.549769	0.0330926	0.374409	0.018729	0.730601	0.298499	0.110849	0.00622499	4.95386e-05	0.000738	4.84856e-08	0.132812	0.00824599	0.326875	0.0252126	0.177923	0.772178	0.605513	0.971037	0.788781	0.565187	0.0446501	0.444017	0.672266	0.736712	0.838446	0.397604	0.196443	0.431307	0.000406533
RNMT	0.963657	0.964717	0.907913	0.664551	0.725893	0.755402	0.93947	0.849384	0.819352	0.385143	0.905721	0.584647	0.730481	0.825747	0.478644	0.717321	0.198998	0.987573	0.853182	0.935439	0.578449	0.916722	0.598162	0.950569	0.229343	0.0401727	0.423045	0.619209	0.85758	0.55901	0.0171679	9.83723e-08	0.00280324	0.0150413	0.611509	0.644803	0.075201	0.303161	0.0388298	0.992243	0.283879	0.770268	0.874876	0.673901	0.750568	0.939324	0.675647	0.996775	0.914269
CMTR1	0.798186	0.854627	0.960627	0.00388078	0.961057	0.0430499	0.00859303	0.661496	0.439804	0.368493	0.132068	0.430243	0.735255	0.976856	0.67209	0.0592437	0.0565802	0.0518711	0.332534	0.09069	7.09888e-05	0.188087	0.416962	0.980321	0.682642	0.931305	0.0151749	1.18252e-05	0.16097	1.29913e-06	0.185569	0	0.23565	0.950923	0.845583	0.242365	0.698109	0.429341	0.00070706	0.514212	0.676344	0.97013	0.00688944	0.368842	0.926784	0.857834	0.760722	0.637304	0.0221122
CSTF1	0.537314	0.255173	0.469318	0.954444	0.349103	0.0593399	0.833794	0.491099	0.787727	0.742633	0.460421	0.648148	0.30856	0.0057744	0.395512	0.343522	0.881005	0.26792	0.137531	0.000204298	6.37652e-07	0.160909	0.000296691	0.0169165	0.947386	0.0877831	4.71083e-06	1.36315e-06	0.00319108	0.00052317	0.548704	0.00387782	0.00670158	0.0274171	6.28183e-05	0.536747	0.301589	0.500445	3.68399e-11	1.57176e-11	0.000115568	0.512599	0.662033	0.0262859	0.422845	0.884955	0.998302	0.608352	0.73436
AFF1	0.00406177	0.008267	0.992586	0.257687	3.61611e-05	1.09708e-07	9.28185e-08	1.21591e-06	1.22162e-08	5.81406e-08	0	0	8.40985e-08	0.978718	0.314258	0.0385033	0.562365	0.0792438	0.942509	0.186822	0.770246	0.7828	0.0616189	0.0912393	0.784629	0.152764	0.170939	0.00469841	0.0469654	0.737643	0.974025	0.140339	0.0580194	0.316332	0.955394	0.0376187	0.74038	0.175951	0.498782	0.79277	0.659416	0.00216684	0.84856	0.664093	0.0138493	0.599742	0.0254194	0.136489	0.718817
CDK13	0.00238189	0.0787436	0.866446	0.132159	0.03146	0.02234	1.49443e-07	7.45816e-05	5.10508e-06	0.000149601	0.0362912	0.0475772	0.000691645	0.0104888	0.99275	0.0456771	0.884764	0.945833	0.75849	0.100907	0.995026	0.782732	0.224119	0.144674	0.269717	0.949514	0.968017	0.324745	0.631531	0.352162	0.577937	0.44264	0.707958	0.175061	0.432425	0.757456	0.790549	0.785981	0.81821	0.225242	0.436411	0.343316	0.784491	0.151968	0.0420369	0.00791687	0.248289	0.317041	0.914553
GTF2A2	0.963515	0.934874	0.926393	0.849047	0.000368539	0.0021158	0.00193419	0.259904	0.00185574	0.0159119	0.436746	0.540645	0.00619913	0.823482	0.159539	0.980376	0.651417	0.36745	0.0716548	0.678215	7.08229e-05	0.145549	0.0378867	0.0182161	0.0267305	0.00047508	0.233717	0.241498	0.00179407	0.117168	0.941367	0.000379244	0.012604	0.000129298	0.0634345	0.000763165	0.52615	0.692594	0.553018	0.723193	0.680491	0.309635	0.422584	0.441708	0.271164	0.541392	0.0422343	0.79429	0.00243953
CDK7	0.292298	0.480518	0.0401694	0.0111342	0.00177691	0.00027586	4.76314e-11	0.00053322	0.000913858	0.0352984	0.401643	0.0134151	0.0560777	0.688216	5.59347e-06	0.000682633	0.00149454	0.672282	0.241965	0.114144	0.000176044	0.163373	0.00199643	0.00448513	7.98333e-05	0.0306179	0.119795	0.231337	0.0106667	0.031352	0.936017	5.72002e-11	0.372475	7.41102e-05	0.830974	0.867519	0.0240049	0.888952	0.740599	0.218063	0.787816	0.908917	0.867284	0.285911	0.954234	0.294013	0.843085	0.970083	0.000713673
TAF15	0.982868	0.113037	0.0998112	0.67702	0.523343	0.906158	0.879059	0.184433	0.613609	0.915865	0.718738	0.492224	0.394441	0.304303	0.56499	0.508705	0.609642	0.767167	0.733324	0.169122	0.502514	0.68434	0.67702	0.0358262	0.804429	0.467037	0.802377	0.770271	0.765433	0.407411	0.895528	0.629802	0.704288	0.924018	0.918174	0.727927	0.349626	0.942826	0.738207	0.328547	0.931342	0.428342	0.807708	0.154347	0.0956454	0.451775	0.900639	0.144967	0.482179
NCBP3	0.819336	0.910728	0.744213	0.584801	0.928665	0.752132	0.923592	0.484625	0.884872	0.541263	0.401511	0.54344	0.919077	0.222353	0.273227	0.135109	0.593692	0.959246	0.735482	0.0333371	0.159945	0.801045	0.773532	0.0952936	0.973606	0.619804	0.793476	0.234427	0.981216	0.5745	0.331882	0.959246	0.937244	0.864408	0.547757	0.806202	0.00937762	0.975117	0.529987	0.9681	0.0327642	0.467254	0.667866	0.777834	0.44091	0.000960289	0.26908	0.850979	0.885312
CDK10	0.190427	0.365821	0.564294	0.711322	0.624079	0.909735	0.366527	0.944084	0.325406	0.125229	0.550132	0.441588	0.911922	0.381706	0.172212	0.0108308	0.0413905	0.189759	0.490825	0.0178558	0.157553	0.967688	0.0601612	0.903003	0.380363	0.381459	0.570079	0.809273	0.117724	0.334945	0.457542	0.764903	0.0745461	0.305096	0.437348	0.568029	0.639342	0.752652	0.944885	0.19344	0.742715	0.72314	0.803817	0.403964	0.00343438	0.358117	0.320534	0.420193	0.869941
ELL2	0.764548	0.771135	0.400737	0.6237	0.271614	0.382893	0.0340406	0.0844003	0.0435365	0.160116	0.393556	0.296003	0.00312829	0.470099	0.00886426	0.0270896	0.0579479	0.0643305	0.376313	0.4558	0.221617	0.75857	0.470453	0.00157505	0.874182	0.271348	0.410919	0.936392	0.645969	0.497443	0.993222	0.271582	0.0384992	0.356635	0.484199	0.566469	0.905756	0.991015	0.806944	0.00918468	0.223711	0.496665	0.422538	0.0632862	0.0553384	0.545739	0.262626	0.601204	0.410005
CDK8	0.260357	0.380961	0.866993	0.0202484	0.936032	0.207538	0.272192	0.682988	0.452896	0.490858	0.163713	0.310876	0.525075	0.343026	0.340792	0.000277727	0.321979	0.794028	0.400125	0.114928	0.825922	0.379305	0.491248	0.284175	0.572079	0.490199	0.159576	0.170169	0.886269	0.41966	0.0526341	0.299329	0.0754754	0.00761613	1.51072e-05	0.983535	0.0008519	0.720376	0.578772	0.00365449	0.361	0.261667	1.85885e-05	0.775463	0.0340823	0.088243	0.222291	0.378234	0.134889
TAF8	0.336734	0.000623691	0.00246249	0.839346	4.62127e-11	0.00198712	0.305497	0.821423	0.155295	6.02291e-05	0.950708	0.98845	0.553985	3.91926e-14	0.00287161	0	0	1.46617e-05	0.000138252	0.0182835	0.000172322	0.0270819	0.807557	0.821128	0.0426209	0.611405	0.813189	0.0177711	0.0143749	0.0179458	0.164451	4.03612e-05	0	0	3.91926e-14	0.0010384	7.47315e-08	3.31298e-12	0.00368089	3.42675e-06	0.00756434	0.611629	0.00541878	0.0144861	9.87552e-05	0.0329865	0.0011196	0.0581508	0.0147182
NELFA	0.0591022	0.475268	0.0539621	0.0338148	0.0289954	0.663336	4.2243e-06	0.000346189	0.043561	1.18066e-06	0.66925	0.642361	0.412909	1.76412e-06	0.000932187	1.39406e-12	1.32091e-06	0.110931	0.113325	7.2718e-06	5.02656e-09	0.739699	0.180963	0.34716	0.19867	0.385078	0.496164	0.00662684	8.76758e-05	0.0234267	1.24538e-10	0.000108028	0	1.95463e-10	1.40556e-08	0.00456466	0.00014319	0	0.29798	0.0687997	0.115334	0.630403	0.0324708	0.000845552	7.60763e-05	0.00147186	0.000446556	0.0920626	0.0178835
FIP1L1	0.000462821	0.179521	4.09887e-06	0.430759	1.17524e-10	1.50467e-05	0.23039	0.766222	0.979267	0.825341	0.00168208	0.0306466	0.107565	4.42801e-07	0	0.00195044	7.41815e-12	3.91811e-07	0.000160991	4.20247e-06	8.63781e-08	0.0486098	0.000936222	0.000817812	1.1143e-07	0.0103503	0.852495	4.28444e-08	2.4925e-06	7.95466e-05	0.0715678	0.589822	1.22555e-13	0.0594227	1.23432e-05	0.214554	0.792297	0.273784	3.05073e-06	1.16307e-06	0.00014589	0.0413033	0.0469035	0.0233097	0.0161984	0.0121126	0.0928997	0.374472	0.0941836
SUPT5H	0.0731945	0.0567022	1.74089e-06	0.163319	4.29158e-07	0.0124615	0.04289	0.928979	0.948063	0.0735629	0.584282	0.066178	0.97966	3.19047e-13	2.13445e-07	2.78322e-07	3.17414e-10	1.19802e-11	1.256e-07	1.96011e-08	8.46959e-11	0.00458245	1.16716e-05	0.000689604	9.35871e-14	1.12274e-05	0.222458	3.19283e-06	2.54872e-10	3.58619e-07	0.611867	0.532729	8.31797e-08	0.099264	0.00375122	0.027375	0.363011	1.49077e-10	0.0755858	0.00671291	0.265754	0.395214	0.164512	0.129193	3.85801e-05	0.123165	0.777385	0.252893	0.213212
NCBP2	0.0118131	0.00214	3.59145e-08	0.0304702	9.42351e-10	4.90052e-09	0.007515	0.053289	0.0237696	0.907896	0.248205	0.00586174	0.339893	0	0.543332	0.16127	0.000431723	0.0221565	0.0140627	0.370227	0.134975	0.387341	0.83783	0.575397	9.01722e-05	2.57972e-06	0.00578085	3.33442e-06	0.0164607	0.106718	0.265022	3.95451e-08	0.000610125	0.166735	0.688789	0.531951	0.0459361	0.267557	0.00142441	0.0516891	6.44167e-05	0.041971	0.290579	0.00595825	0.0289669	0.00373421	0.0734098	0.0185092	0.00437581
TAF6	0.164551	0.594823	0.959853	0.429223	0.000357214	0.0284539	0.789757	0.590386	0.620053	0.173024	0.0556814	0.287859	0.707067	0.883783	0.0110984	1.59696e-05	1.57928e-11	0.255472	0.109573	0.367516	0.264825	0.621769	0.867261	0.81937	0.00136219	0.663942	8.5347e-07	0.146712	0.548636	0.296446	0.546633	1.93708e-08	0	5.23453e-13	2.86205e-09	0.0106131	0.103703	0.0122047	1.48796e-06	0.192684	0.0551992	0.646378	0.436025	0.529562	0.68598	0.757426	0.092823	0.703728	0.184182
CPSF4	0.744214	0.289432	0.00263075	0.739266	2.80573e-05	0.000260529	0.768704	0.299537	0.0363832	0.118743	0.185163	0.162863	0.0131353	0.139039	0.681861	0.405706	0.202567	0.756015	0.670694	0.206047	0.137417	0.270703	0.650327	0.881024	0.0757833	0.392493	0.45658	0.619353	0.699818	0.071706	0.304345	3.82268e-05	0.000123056	0.0497976	0.307412	0.227287	0.166295	0.679113	0	2.59299e-11	6.1982e-07	0.724599	0.00603905	6.91533e-05	0.023289	0.00859864	4.36094e-05	0.443833	0.253873
NELFB	0.122849	0.643378	0.926313	0.648972	0.00097904	0.000549103	0.00346005	0.1651	0.00199954	0.491722	0.0582795	0.0102694	0.0159848	0.829232	7.15118e-07	0.458246	0.87198	0.0679144	0.0992164	0.000254736	0.00136387	0.0172789	5.0696e-07	0.000678914	0.0020922	0.00111762	0.924099	0.0721318	0.0124178	4.75457e-07	3.21242e-11	1.08933e-11	1.31709e-07	5.29499e-07	0.00203796	1.29796e-05	1.87625e-06	1.46392e-09	0.000111798	0.985245	0.228507	0.458242	0.685997	0.0608429	0.508243	0.394983	0.855909	0.70845	0.300239
TAF1	1.66022e-10	0.0928146	0.670367	0.954066	0.820955	0.217713	0.42759	0.15779	0.0979667	0.000266248	0.00240772	0.56493	0.33735	0.342051	4.69358e-13	0	6.98242e-08	0.0709056	0.181813	0.00329563	2.52275e-09	0.126383	0.0274581	4.00706e-06	0.263316	0.406364	0.859447	0.635538	0.235821	0.490793	0.819039	0.243103	0.00723104	0.00724053	0.119546	0.270858	0.716226	0.236264	0.0881983	0.00026363	0.216421	0.820352	0.939898	0.0253761	0.00129555	0.913345	0.223432	0.139406	0.931596
MED31	0.000779002	0.00714192	0.00020477	0.344022	0.910412	0.198252	0.559773	0.793524	0.188164	0.744252	0.915973	0.00160982	0.156812	0.00973866	0.000595019	8.1073e-06	0.716923	0.000639289	0.192207	1.27977e-11	0	0.000351211	8.97995e-05	0.000600468	0.343808	0.00387377	0.00261685	0.00696071	0.0318697	0.141192	0.0640019	0.814112	0.227673	0.842142	0.889649	0.65106	0.217236	0.772774	0.849111	0.0014274	0.055869	0.501777	0.530684	0.18301	0.00846791	0.824996	0.0132885	0.860342	0.727041
MED4	2.53434e-08	0.000142664	0.256092	0.00415535	0.0110839	0.872266	0.000289003	0.000324868	0.593651	5.44677e-06	0.134186	0.516976	0.828447	0.00185751	0.0967411	0.396639	0.0335189	0.374215	0.422622	0.376477	0.776669	6.24685e-06	0.501747	0.0124389	0.222423	0.539488	0.636625	0.00112806	0.0290041	0.0603475	0.677268	0.395439	2.68688e-05	0.419551	0.000182497	0.62176	0.00586912	0.00734711	0.0165541	0.37014	0.0316105	0.200064	0.000120471	9.14859e-08	0.267905	0.504427	0.786654	0.156503	0.00129417
GTF2F1	3.1791e-06	0.27031	0.297771	8.80771e-05	0.0159225	0.367053	0.00662808	0.30859	0.253945	0.0229452	0.000200544	0.000412917	0.287924	0.0270087	0.00102866	0.927077	0.181931	0.073746	0.354655	0.254571	0.165773	0.165838	0.0299937	0.0319006	0.143439	0.724849	0.0658779	0.638213	0.122281	0.771671	0.00665316	0.816117	0.000655019	0.572994	0.000424883	0.247208	0.00291284	0.141057	0.509575	0.682976	0.147779	0.00104979	0.00098535	8.12255e-05	0.440373	0.883856	0.0207755	0.647012	0.142441
MED27	1.38043e-08	0.454419	0.924018	0.714363	0.155652	0.246418	0.396515	0.121836	0.607203	0.0124345	0.138016	0.917287	0.629146	0.0349404	2.7105e-08	0.300839	0.703619	3.59055e-05	0.00242532	3.84927e-07	0.000114462	2.20685e-05	0.00761724	0.000643996	0.833308	0.274784	0.989503	0.407192	0.481825	0.262847	0.191288	0.160591	0.261364	0.717869	0.928018	0.51928	0.119131	0.903948	0.199697	0.00168678	3.67847e-05	0.40246	0.732539	0.000177938	0.893425	0.617442	0.0955593	0.162034	0.406611
GTF2E2	0.0102656	0.210638	0.44456	0.402786	0.00102821	0.000573239	0.388766	0.50693	0.0069048	0.526769	0.539353	0.00140801	0.129927	4.78066e-05	5.82258e-08	0.000393018	0.258455	0.938271	0.578046	0.00782217	0.012121	0.00261418	0.269996	7.60494e-05	0.289164	0.137048	0.742673	0.477768	0.80499	0.341555	0.991825	0.840282	0.181256	0.7515	0.155189	0.208466	0.000873169	0.165172	0.109779	0.353876	0.0864397	0.0268327	0.0467115	0.00206824	0.103581	0.0191763	0.00398234	0.388766	0.0242181
MED7	0	8.00376e-08	0.000207758	0.0002187	0.395837	0.0471976	8.00376e-08	0.00020081	0.418802	2.77315e-06	0.0361698	0.01165	0.185043	0.950653	0.00370388	0.764796	0.3874	9.36208e-05	0.0267282	7.73159e-07	0.783897	0.00018044	0.0185256	0.0415533	0.872028	0.491548	0.620206	0.616311	0.425297	0.535843	0.047911	0.199544	0.936976	0.787441	0.550275	0.397606	0.897618	0.155354	0.0732564	0.288626	0.00912793	0.955591	0.877059	0.00775853	0.93127	0.447408	0.096627	0.491548	0.687654
MED21	4.00879e-05	5.9946e-06	0.0157263	0.18337	0.715234	0.674774	0.401792	0.520701	0.786595	0.00355207	0.28841	0.377662	0.646406	0.852009	0.000778075	0.772184	0.770667	0.00068083	0.0650592	0.000132014	0.000132014	0.0654063	0.0368218	0.176597	0.176552	0.620789	0.390299	0.858819	0.640988	0.000350584	0.494246	0.291818	0.286607	0.898147	0.511405	0.93387	0.938175	0.87108	0.00391571	0.907232	0.0719167	0.981197	0.589617	0.010695	0.236001	0.389696	0.300118	0.107022	0.00102364
GTF2B	4.51848e-07	0.339924	0.36308	0.688472	0.0852149	0.696372	0.470461	0.366541	0.12772	0.100208	0.121913	0.429976	0.768786	1.91976e-06	1.91295e-05	0.903831	0.956503	0.486885	0.987591	0.0429846	0.877936	0.00105166	0.0106314	8.83539e-06	0.371569	0.018826	0.666093	0.0317822	0.613951	0.57818	0.0234246	0.74404	0.199544	0.0187119	0.478952	0.447303	0.45342	0.0535102	0.764061	0.16503	0.295891	0.725037	0.690812	0.139085	0.553453	0.140541	0.538717	0.206598	0.00854103
POLR2G	0.0238885	0.268523	0.87651	0.10711	0.157074	0.0861162	0.725146	0.269329	0.625299	0.0205073	0.267626	0.302314	0.72027	0.244535	0.172045	0.458626	0.526842	0.557686	0.856041	0.785582	0.687531	0.19959	0.338342	0.0114214	0.881155	0.000759781	0.00522572	0.913703	0.829175	0.973898	0.305018	0.714868	0.00216793	0.0909116	0.000835612	0.344903	0.000542772	0.338923	0.814146	0.99037	0.24837	0.559104	0.142785	0.103964	0.573544	0.678601	0.129662	0.433362	0.00633762
NCBP1	0.537514	0.951132	0.18391	0.784243	0.00335036	0.5101	0.0475537	0.0207213	0.173813	0.00924003	0.757112	0.974948	0.834411	0.0163723	0.784265	0.560077	0.00461114	0.929703	0.0224369	0.784265	0.934651	0.599996	0.864665	0.517736	0.0308711	0.713348	0.241853	0.939308	0.0171663	0.977853	0.286223	0.523455	6.93747e-06	0.957162	0.000134973	0.873498	0.112068	0.392052	0.000426244	0.0295231	0.00959749	0.410353	0.180957	0.0566646	0.621513	0.394177	0.519278	0.182237	0.510714
POLR2E	0.0485062	0.312754	0.0264614	0.427071	0.0441481	0.0752585	0.00222837	0.0414553	0.459409	0.0121024	0.278181	0.73797	0.372354	0.0109289	0.873257	0.0176904	0.008167	0.40494	0.630358	0.610336	0.36632	0.0409005	0.640383	0.272111	0.15607	0.00343675	0.0587155	0.22512	0.0115147	0.794775	0.526781	1.50398e-06	0.00118511	0.11878	0.476958	0.957911	0.428919	0.512602	1.44488e-06	0.722903	0.026155	0.144158	0.734025	0.0561495	0.153588	0.245704	0.223008	0.474775	0.624974
MED17	1.93023e-12	1.40381e-12	0	7.72094e-13	0	8.02165e-10	7.22983e-07	0.000492189	0.00242979	0.0174031	0.97107	0.0167129	0.729723	0	9.69843e-05	5.22618e-05	0.293257	0	9.47288e-07	0	8.16257e-08	4.0106e-11	0.00304053	0.931362	0.0690782	0.00251167	0.013351	0.000366451	0.00354475	0.0263931	0.00569559	0.0334229	0.0288054	0.878345	0.0671119	0.863491	0.00246074	0.995712	0.966624	0.684096	0.621262	0.894257	0.284627	0.5093	0.407826	0.919016	0.454371	0.990683	1.14378e-05
MED26	0.0802989	1.32309e-10	7.01903e-13	4.74169e-06	2.27379e-05	0.00108691	0.203852	0.474444	0.427236	0.0783976	0.383677	0.906791	8.80668e-05	0	0.00154522	3.56071e-10	0.132644	0	6.29818e-09	7.01903e-13	2.20598e-12	2.23271e-07	5.88038e-07	0.00883643	0.8783	3.16975e-08	3.14466e-07	1.02806e-07	5.44969e-06	0.00534715	8.43803e-05	0.0372898	0.00203897	0.00755191	0.328876	0.382731	0.00618317	0.0112903	0.141711	0.730564	0.891734	0.822526	0.513253	0.117753	0.000106619	0.000530355	0.890105	0.392427	0.119915
MED20	0.0106971	1.05565e-05	0.00115195	0.0408505	0.00995806	0.242842	0.000119031	0.0150114	0.00338331	0.000698196	0.910167	0.317062	0.0672563	0.0028578	0.692084	0.097157	0.859795	4.56739e-08	0.0179419	5.0212e-09	0.00280921	0.0158306	0.336155	0.981911	0.110983	0.917699	0.0180597	0.699688	0.658825	0.153834	0.97359	0.237002	0.976611	0.87293	0.233707	0.587217	0.585638	0.27229	0.112944	0.894511	0.330257	0.274208	0.947398	0.852455	0.791657	0.523706	0.635765	0.67548	0.000393836
MED8	0.00274514	5.6774e-06	1.23623e-07	6.83916e-06	0.574022	0.234517	0.000231422	0.0315308	0.476855	0.447597	0.402286	0.633444	0.370808	0.0153289	0.899362	0.60593	0.00664054	0.0495456	0.239084	0.515339	0.820637	9.79853e-05	0.529083	0.742896	0.00462232	0.715116	3.74506e-06	0.909906	0.680275	0.806754	4.10601e-05	0.0296684	0.33017	0.3595	0.946801	0.0660562	0.627389	0.164146	0.00181418	0.00756286	0.397507	0.251439	0.157185	0.554057	0.859305	0.0641208	0.842303	0.980654	0.104518
MED18	0.0466534	0.00638517	2.92265e-06	0.00787438	0.000354359	0.0113915	0.000354359	0.0479725	0.0434764	0.186236	0.348594	0.377542	0.356298	2.67737e-05	0.733564	0.541978	0.961963	0.000123059	0.105137	0.0403971	0.36297	0.000354359	0.988478	0.980644	0.260766	0.712667	0.381292	0.736114	0.871991	0.366391	0.284692	0.145943	0.972043	0.397798	0.564615	0.994606	0.381719	0.842257	0.577887	0.90263	0.987427	0.947059	0.985287	0.961175	0.932546	0.501006	0.963769	0.988186	0.00122872
TAF12	0.000378559	0.0359634	0.00164999	0.615722	0.000110484	0.0239275	0.0946075	0.0187391	0.0908939	0.00267183	0.23448	0.0115888	0.00583084	8.512e-06	3.76844e-06	0	0.00326911	1.60222e-08	0.0248687	3.76844e-06	8.24295e-05	0.493616	0.0698478	0.993324	0.695713	0.723958	0.639717	0.00195327	0.181788	0.00496248	0.45598	0.7	7.72094e-13	0	3.36412e-11	7.81546e-06	0.00174637	0.0184885	0.044528	0.333566	0.487299	0.464015	0.168592	0.201471	0.946993	0.774827	0.437712	0.996684	1.11052e-07
GTF2E1	0.00240347	0.18619	0.00838205	0.0712862	0.211254	0.112804	0.0506796	0.280649	0.917132	0.510055	0.263739	0.884465	0.75083	0.215204	0.003876	0.167358	0.00050142	0.000113179	0.22446	0.172464	0.0312672	0.0271342	0.0588367	0.993923	0.392085	0.94802	0.948546	0.907641	0.140734	0.210818	0.482251	0	0.00706403	0.000624782	0.0608976	0.401457	0.385844	0.28467	0.811792	0.923431	0.336901	0.959637	0.802125	0.728829	0.907432	0.646493	0.0407558	0.842841	0.00915258
TBP	0.00326531	0.47236	0.779947	0.696585	0.227164	0.0295635	0.838504	0.766368	0.937342	0.680063	0.20256	0.443923	0.0273979	0.415647	1.15814e-11	0.707123	0.227549	0.150911	0.94871	0.0560148	0.0044151	0.987709	0.575459	0.693187	0.935086	0.972787	0.935079	0.0747622	0.832112	0.792394	0.40475	0.216601	8.7277e-06	0.412557	0.119334	0.00223572	0.944856	0.375161	0.612491	0.787509	0.97178	0.601782	0.963528	0.22162	0.756143	0.271355	0.497295	0.625228	0.0031942
MED22	0.00016251	0.0448192	0.186999	0.11461	0.958781	0.448358	0.43187	0.369748	0.905679	0.762767	0.710405	0.883536	0.695839	0.731331	0.0242288	0.681958	0.262777	0.0576424	0.00820068	0.0633516	0.92106	7.32605e-05	0.000367242	0.00128447	0.0453061	0.776652	0.734192	0.461778	0.406891	0.152095	0.0465081	0.637263	0.78552	0.0849379	0.70705	0.273471	0.927452	0.201879	0.790946	0.758576	0.998309	0.923584	0.290604	0.970913	0.690359	0.575486	0.697095	0.335891	0.486604
POLR2L	0.180695	0.287854	0.393457	0.668168	0.113491	0.336856	0.905561	0.769151	0.412762	0.331467	0.913111	0.289174	0.31741	0.794371	0.0601638	0.958242	0.869749	0.903476	0.626538	0.527846	0.874233	0.353203	0.651851	0.233371	0.884689	0.617604	0.797893	0.600764	0.246471	0.541579	0.878688	0.110128	0.933569	0.204359	0.00895948	0.870726	0.679967	0.906318	0.297103	0.576006	0.71704	0.724515	0.0308467	0.906758	0.578787	0.507992	0.598442	0.978496	0.958544
POLR2B	0.349916	0.637278	0.955883	0.270802	0.327877	0.861522	0.30801	0.16898	0.67824	0.0987326	0.837861	0.693678	0.607884	0.108187	0.745836	0.722775	0.249771	0.459842	0.327777	0.647761	0.721941	0.000840454	0.0279283	0.133644	0.488739	0.258918	0.0269133	0.554833	0.957621	0.0574245	0.849225	0.521047	0.0118426	0.105583	0.00245363	0.282508	0.0744849	0.0072041	0.635374	0.134896	0.515939	0.592129	0.135727	0.101674	0.974194	0.755639	0.565693	0.935188	0.866788
RNGTT	0.807768	0.757377	0.0322685	0.303853	0.155508	0.508615	0.36046	0.660594	0.360456	0.373569	0.553886	0.904107	0.92543	0.423561	0.803336	0.77677	0.749085	0.775467	0.132585	0.055665	0.42401	0.812113	0.0631857	0.443697	0.457357	0.702644	0.970454	0.787969	0.998348	0.583225	0.964474	0.103958	0.245236	0.813862	0.888885	0.239381	0.595056	0.192678	0.000189646	0.197752	0.21283	0.841967	0.0305292	0.894335	0.180073	0.538071	0.187923	0.996679	0.596898
TAF9	0.311637	0.289733	0.146137	0.989135	0.910665	0.847449	0.304771	0.680744	0.542144	0.828465	0.0729673	0.678707	0.237556	0.08687	0.363535	0.200744	0.613068	0.913783	0.971361	0.461852	0.295027	0.698945	0.740314	0.020852	0.776286	0.972597	0.700517	0.189628	0.301663	0.0410153	0.718835	0.0244369	0.168739	0.155927	0.572254	0.433918	0.579724	0.583267	0.784111	0.770051	0.201783	0.825743	0.574213	0.324281	0.0784149	0.158229	0.0716566	0.922583	0.139387
RAMAC	0.340917	0.360367	0.740778	0.729644	0.789025	0.177482	0.551859	0.118007	0.171337	0.309556	0.74984	0.754651	0.168177	0.0034144	0.951103	0.985236	0.625198	0.0790422	0.0338673	0.360733	0.293917	0.520312	0.242616	0.5863	0.952925	0.608114	0.643104	0.0122108	0.390127	0.013642	0.519998	0.076566	0.849125	0.393649	0.531559	0.548877	0.204194	0.80148	0.658309	0.881532	0.685546	0.294871	0.884757	0.450007	0.872852	0.741246	0.635215	0.528667	0.852935
MED12L	0.468224	0.876514	0.0142141	0.979622	0.478971	0.773032	0.32927	0.759708	0.907558	0.384047	0.931961	0.332924	0.381861	0.458594	0.556119	0.760576	0.611826	0.954412	0.495226	0.602279	0.66557	0.979876	0.806849	0.871669	0.641653	0.102822	0.0739248	0.907558	0.219852	0.115212	0.329298	0.942818	0.900317	0.508893	0.860921	0.0476772	0.538899	0.295697	0.742533	0.851865	0.102822	0.614754	0.0685712	0.0292436	0.0927129	0.0521795	0.349942	0.845284	0.325965
CSTF2T	0.707918	0.251981	0.0130541	0.721067	0.238443	0.482732	0.904312	0.288717	0.825864	0.923408	0.135652	0.629743	0.796847	0.420511	0.957436	0.635716	0.968749	0.848152	0.992633	0.221633	0.902677	0.0127717	0.894779	0.0222934	0.189427	0.0433802	0.570193	0.749714	0.571455	0.641128	0.696542	0.926528	0.356248	0.460157	0.174885	0.241625	0.882079	0.895076	0.497078	0.10673	0.356168	0.510614	0.611396	0.585771	0.125373	0.390887	0.380174	0.142984	0.802256
TAF9B	0.0502038	0.0339381	0.23508	0.177885	0.00892278	0.895943	0.526084	0.758213	0.326773	0.0406774	0.420518	0.835445	0.105548	0.000674228	0.0161051	0.0139133	0.488398	0.0781943	0.030712	9.19588e-05	0.000180543	0.000177651	0.132254	0.506919	0.0814009	0.00500015	0.607402	0.0555781	0.0497511	0.540438	0.398848	0.602152	0.0922954	0.587761	0.146594	0.164576	0.697673	0.963999	0.0222108	0.185461	0.43901	0.853752	0.895943	0.399187	0.216134	0.3145	0.0105318	0.771666	0.585999
EAF1	0.00205039	0.232128	0.428609	2.75689e-05	0.000497027	1.2041e-05	0.825605	0.000651421	0.00264455	0.0040563	0.000832193	7.58426e-06	1.27275e-05	0.16568	0.343895	0.163636	0.0745	0.0190803	0.206982	0.285154	0.157218	0.0519719	0.983117	0.382832	0.0058657	0.00708179	0.000876678	0.00122861	0.0552491	0.78228	9.96832e-06	0.375283	0.00196929	0.0020404	0.00148991	9.35796e-05	0.0819913	1.50676e-06	0.502006	0.586062	0.0339291	0.0213969	0.388579	0.0395222	0.829496	0.606337	0.71545	0.366869	0.802695
TAF13	1.55258e-10	0.0521758	0.544744	0.460378	0.00323226	0.000220833	0.000101528	1.25947e-08	3.19617e-05	1.04319e-07	0	0.00719443	1.00831e-07	0.0011388	2.18367e-05	0.000623013	0.907845	0.125673	0.745882	0.905305	0.679995	0.666451	0.817941	0.344019	0.00973852	0.959932	0.000795885	0.00103239	0.0411916	0.349376	0.636318	0.00355048	2.71048e-09	2.61718e-09	0.00324591	0	0.09187	0.20999	0.0924053	0.000294166	0.981901	0.146623	0.878751	0.46624	0.57301	0.379579	0.0178703	0.835953	0.000913835
CMTR2	0.000227475	0.394291	0.0011133	0.858756	0.37663	0.0365164	6.27252e-05	6.85543e-06	0.000857068	0.000230086	2.93586e-06	0.31321	0.00463003	2.25675e-07	0.325015	0.141029	0.374822	0.037619	0.119581	2.5045e-10	1.73538e-05	0.000694743	0.00477808	0.0510801	0.610181	0.000166334	8.67321e-06	2.00849e-08	1.18498e-05	3.88865e-12	0.0482642	2.04852e-07	0.00915807	0.00034733	0.62385	0.00332444	0.0670326	0.726308	0.0141526	0.886472	0.0594945	0.0951807	0.790247	0.24688	0.531285	0.0269396	0.514222	0.827418	0.00217691
SUPT4H1	0.00304775	0.574347	0.0076845	0.830283	0.320704	0.177228	0.000264864	1.16324e-11	9.48875e-06	1.82386e-09	0.00442062	0.338072	0.000781314	1.73775e-09	0.960882	0.822358	0.0861227	0.865135	0.0181318	0.180768	0.00316039	0.966615	0.0944989	0.543158	0.51254	0.627263	0.0119999	8.84901e-07	6.92096e-08	0.000126528	6.23575e-05	0.0605076	0.453828	0.0271108	0.270837	0.159018	0.302483	0.0272208	0.311788	0.62797	0.0278952	0.86788	0.682301	0.109333	0.0257956	0.00642821	0.194196	0.399702	4.57854e-06
CPSF2	0.0684532	0.962618	0.0651793	0.947199	0.030532	0.195963	0.365281	0.0189245	0.606996	0.00391762	0.855745	0.645025	0.0174884	0.000134049	0.496559	0.0506731	0.824892	0.912412	0.38012	0.425574	0.135678	0.388677	0.980096	0.216768	0.836995	0.284931	0.00745916	0.100204	0.000657021	0.358167	0.78832	0.0133702	0.022834	0.0672633	0.00333009	0.372712	0.00182181	0.165659	0.285374	0.207655	0.213969	0.709143	0.00994427	0.0445468	0.189337	0.340826	0.974814	0.619547	0.0668133
CDK9	0.289873	0.0529473	0.00351101	0.864809	0.00495452	0.447088	0.223287	0.376064	0.573247	0.539549	0.802192	0.464461	0.656161	5.64181e-09	0.866426	0.18349	0.236336	0.0800598	0.00257764	0.153112	0.0063759	0.654142	0.411012	0.241716	1.56352e-05	0.0449353	0.31458	0.00370456	0.0013122	0.00448469	0.000115878	0.129872	0.599161	0.00246401	0.404897	0.686032	0.278125	0.360035	0.585281	0.196533	0.10288	0.320602	0.234438	0.39756	0.31893	0.875926	0.422808	0.470951	0.00421823
GTF2H3	0.858295	0.000988586	0.000202106	0.791623	1.87027e-06	0.03574	0.0691684	0.696374	0.773042	0.920585	0.560154	0.219719	0.495874	0	0.0161867	0.00994532	0.00395837	0.000382139	0.00012682	0.174423	3.55501e-06	0.304335	0.0335794	0.477102	0.000132428	2.14604e-07	0.0163483	5.28569e-06	6.09254e-09	1.09788e-06	0.103834	0.000379625	0.453865	0.654062	0.0878944	0.996961	0.736833	0.0320416	0.213703	0.556081	0.169925	0.166954	0.00248972	0.208062	0.000295333	0.007077	0.696877	0.244748	0.709678
GTF2H4	0.386105	0.56485	0.252253	0.0364042	0.853035	0.211496	0.000248756	0.0428323	0.0986755	0.981232	0.812165	0.952428	0.578891	6.66742e-05	0.461119	0.00777713	0.0135155	0.0723879	0.137193	0.0081807	1.56505e-12	0.443002	0.00175499	0.298618	2.56053e-05	0.00347139	0.00367544	3.12594e-11	0.000616925	7.92188e-10	0.872955	0	0.846151	0.374449	0.948885	0.933204	0.00140599	0.0599334	0.0549113	0.388545	0.549335	0.904659	0.00693987	0.0807333	0.00772712	0.245616	0.428529	0.567539	0.421099
TAF2	0.00196207	0.677124	3.62437e-06	0.443006	0.00680586	0.0335643	0.00151428	0.00367237	0.189451	0.00263168	0.0148088	0.0191577	0.165954	0	0.652387	0.673199	0.0193156	0.00185305	0.113642	0.0423945	0.00480218	0.780698	0.000194225	0.0915517	2.20003e-06	7.83144e-09	0.0018719	1.77717e-05	1.19212e-09	4.35452e-08	0.00116451	0.219103	0.648235	7.92377e-07	0.312983	0.436058	0.559499	0.965622	0.411915	0.332086	0.0032107	0.262056	0.00570372	0.000477264	0.0114695	8.68422e-05	0.332169	0.349976	0.00262238
WDR33	0.181334	0.00906947	1.00012e-06	0.0104478	1.09278e-05	0.0195708	0.614618	0.42568	0.717046	0.00994183	0.251215	0.023488	0.571411	0	0.357887	0.000360258	2.79321e-09	2.52039e-05	1.07102e-05	0.00793315	4.39914e-05	0.920906	0.0262029	0.692769	0.00024443	0.0728559	0.010678	1.65542e-09	2.64519e-09	2.61444e-09	0.254471	0.935283	0.00140874	0.683651	0.381497	0.446952	0.0694256	0.149826	0.0137689	0.000998202	0.97805	0.075535	0.429718	0.0015787	0.00549886	0.392337	0.730058	0.113963	5.85145e-07
NELFCD	0.871369	1.37094e-05	2.51507e-09	0.00986118	1.39765e-07	0.178668	0.0123032	0.339217	0.997231	0.0917553	0.0234154	0.332457	0.460541	0	0.000303833	0.00186977	1.59573e-08	2.5461e-06	3.24847e-07	1.75037e-07	1.18329e-13	0.298365	1.82035e-08	0.113306	0.000156825	1.16997e-11	1.29312e-07	0	0	0	2.15068e-14	2.74612e-05	0.578974	4.90756e-06	0.393799	0.0473327	0.400042	5.67147e-05	0.0190481	0.433805	0.00664794	0.200233	0.000124205	8.6294e-05	2.14192e-07	0.000167277	0.836067	0.00316705	1.57888e-05
CPSF3	0.00253889	0.000166126	1.80025e-05	0.741212	0.000124589	0.0274118	0.000117485	0.274384	0.142127	0.00248298	0.028442	0.128859	0.18534	7.45557e-13	3.47804e-09	4.08319e-12	1.35407e-11	0.0144454	6.10156e-07	0.000984634	6.88936e-12	0.067918	6.27024e-06	4.24756e-05	0	8.61336e-05	0.639037	1.69016e-05	0	9.55775e-07	0.020077	0.752776	1.41195e-10	0.480128	0.000243784	0.538097	0.635833	0.00138871	0.492278	0.708752	0.187713	0.19316	0.0567661	0.000739222	2.11807e-07	0.000103429	0.0192887	0.175319	0.0612832
[truncated: 63 more columns]
