# Supplementary material for: Multi-omics investigation reveals functional specialization of transcriptional cyclin dependent kinases in cancer biology
Source: Sci Rep. 2022 Dec 28;12:22505. doi: 10.1038/s41598-022-26860-1 (PMC9797569; doi:10.1038/s41598-022-26860-1)
Supplement: Supplementary file 6 — Supplementary Information 6. [file 41598_2022_26860_MOESM6_ESM.xlsx]

## Sheet: A. CDK7
Hallmark GSEA: CDK7
Pathway	ES	NES	pval	padj	|max rho|	NES adj
Oxidative Phosphorylation	0.22989	5.23023	0.000999001	0.0124875	0.372249	1.94695
Myc Targets V2	0.392316	4.89385	0.000999001	0.0124875	0.372249	1.82173
G2m Checkpoint	-0.151524	-3.43832	0.000999001	0.0124875	0.372249	-1.27991
Reactive Oxygen Species Pathway	0.29044	3.37177	0.000999001	0.0124875	0.372249	1.25514
Mitotic Spindle	-0.124064	-2.82466	0.001998	0.01998	0.372249	-1.05148
Myc Targets V1	-0.117497	-2.6662	0.002997	0.024975	0.372249	-0.992489
Coagulation	-0.131719	-2.43111	0.010989	0.0686813	0.372249	-0.904977
E2f Targets	0.104618	2.38017	0.010989	0.0686813	0.372249	0.886016
Uv Response Dn	0.120513	2.33724	0.01998	0.10989	0.372249	0.870034
Kras Signaling Up	0.098822	2.24225	0.021978	0.10989	0.372249	0.834676
Notch Signaling	-0.236016	-2.25385	0.028971	0.120713	0.372249	-0.838993
Myogenesis	-0.0961695	-2.18225	0.026973	0.120713	0.372249	-0.812339
Il2 Stat5 Signaling	0.0917087	2.08647	0.034965	0.134481	0.372249	0.776685
Fatty Acid Metabolism	0.10284	2.06361	0.038961	0.139147	0.372249	0.768178
Dna Repair	0.104812	2.03272	0.041958	0.13986	0.372249	0.756679
Complement	-0.0819976	-1.86066	0.0769231	0.223461	0.372249	-0.692629
Inflammatory Response	0.0812286	1.85093	0.0739261	0.223461	0.372249	0.689008
Glycolysis	-0.0801718	-1.81923	0.0839161	0.223461	0.372249	-0.677207
Apical Junction	-0.0804917	-1.81923	0.0849151	0.223461	0.372249	-0.677205
Tnfa Signaling Via Nfkb	0.0741038	1.68718	0.106893	0.267233	0.372249	0.628052
Xenobiotic Metabolism	0.0755903	1.71773	0.112887	0.268779	0.372249	0.639423
Unfolded Protein Response	0.0990014	1.68015	0.125874	0.278888	0.372249	0.625436
Adipogenesis	0.0723853	1.64605	0.128871	0.278888	0.372249	0.612739
P53 Pathway	0.0711994	1.62106	0.133866	0.278888	0.372249	0.603437
Allograft Rejection	0.0699622	1.58743	0.14985	0.297779	0.372249	0.590918
Mtorc1 Signaling	-0.0694607	-1.58146	0.154845	0.297779	0.372249	-0.588697
Bile Acid Metabolism	0.0889511	1.52211	0.171828	0.3182	0.372249	0.566604
Epithelial Mesenchymal Transition	-0.0648958	-1.48725	0.180819	0.322891	0.372249	-0.553628
Cholesterol Homeostasis	-0.103556	-1.45926	0.195804	0.334665	0.372249	-0.543208
Interferon Gamma Response	-0.0630515	-1.42505	0.200799	0.334665	0.372249	-0.530474
Wnt Beta Catenin Signaling	0.129155	1.40694	0.218781	0.336428	0.372249	0.52373
Hypoxia	-0.0615364	-1.40104	0.211788	0.336428	0.372249	-0.521538
Peroxisome	0.0847501	1.38178	0.228771	0.336428	0.372249	0.514366
Uv Response Up	-0.0684055	-1.3719	0.224775	0.336428	0.372249	-0.510688
Estrogen Response Early	0.0583986	1.33071	0.261738	0.373912	0.372249	0.495357
Apoptosis	0.0638493	1.29903	0.277722	0.385725	0.372249	0.483562
Androgen Response	-0.0784466	-1.25875	0.287712	0.3888	0.372249	-0.46857
Interferon Alpha Response	0.0752791	1.18758	0.337662	0.438312	0.372249	0.442074
Pancreas Beta Cells	-0.108727	-1.16466	0.347652	0.438312	0.372249	-0.433542
Kras Signaling Dn	-0.0511152	-1.15221	0.350649	0.438312	0.372249	-0.42891
Spermatogenesis	-0.0617817	-1.14025	0.35964	0.438586	0.372249	-0.424456
Pi3k Akt Mtor Signaling	0.0685185	1.13751	0.373626	0.444793	0.372249	0.423437
Il6 Jak Stat3 Signaling	-0.0729412	-1.09407	0.398601	0.462038	0.372249	-0.407267
Angiogenesis	-0.111002	-1.08738	0.406593	0.462038	0.372249	-0.404777
Protein Secretion	-0.0656783	-1.02477	0.454545	0.505051	0.372249	-0.381471
Estrogen Response Late	-0.0418572	-0.95648	0.481518	0.52339	0.372249	-0.356049
Heme Metabolism	0.0404598	0.918024	0.503497	0.535635	0.372249	0.341734
Apical Surface	-0.081343	-0.909198	0.516484	0.538004	0.372249	-0.338448
Hedgehog Signaling	-0.0890078	-0.883943	0.543457	0.554547	0.372249	-0.329047
Tgf Beta Signaling	0.0518367	0.618969	0.72028	0.72028	0.372249	0.23041

## Sheet: B. CDK8
Hallmark GSEA: CDK8
Pathway	ES	NES	pval	padj	|max rho|	NES adj
Androgen Response	-0.163086	-2.67277	0.004995	0.15984	0.404975	-1.0824
P53 Pathway	0.108942	2.49197	0.00899101	0.15984	0.404975	1.00918
Glycolysis	-0.108874	-2.49186	0.00999001	0.15984	0.404975	-1.00914
Adipogenesis	0.103337	2.34446	0.014985	0.15984	0.404975	0.949446
Bile Acid Metabolism	0.134708	2.3227	0.015984	0.15984	0.404975	0.940634
Inflammatory Response	0.0889203	2.04372	0.044955	0.2886	0.404975	0.827655
Apical Junction	-0.0896389	-2.03859	0.0519481	0.2886	0.404975	-0.825578
Pancreas Beta Cells	0.190401	2.00359	0.0519481	0.2886	0.404975	0.811405
Reactive Oxygen Species Pathway	-0.170116	-1.98915	0.0519481	0.2886	0.404975	-0.805556
Epithelial Mesenchymal Transition	-0.0826788	-1.91428	0.0699301	0.328838	0.404975	-0.775236
Il6 Jak Stat3 Signaling	0.123536	1.86829	0.0759241	0.328838	0.404975	0.756611
Oxidative Phosphorylation	0.0790984	1.81746	0.0789211	0.328838	0.404975	0.736025
G2m Checkpoint	0.0742471	1.69158	0.114885	0.33662	0.404975	0.685048
Complement	0.0739786	1.68546	0.116883	0.33662	0.404975	0.68257
Peroxisome	0.100135	1.67632	0.114885	0.33662	0.404975	0.678869
Estrogen Response Early	0.071765	1.64943	0.126873	0.33662	0.404975	0.667976
Tnfa Signaling Via Nfkb	0.0718456	1.64341	0.131868	0.33662	0.404975	0.665541
Notch Signaling	-0.171262	-1.64038	0.12987	0.33662	0.404975	-0.664312
Myc Targets V1	-0.0703316	-1.60973	0.137862	0.33662	0.404975	-0.651899
Interferon Gamma Response	0.0709299	1.60922	0.141858	0.33662	0.404975	0.651695
Unfolded Protein Response	-0.0935853	-1.59785	0.145854	0.33662	0.404975	-0.64709
Allograft Rejection	0.0693833	1.56417	0.152847	0.33662	0.404975	0.633448
Myc Targets V2	-0.123572	-1.56323	0.154845	0.33662	0.404975	-0.633068
Protein Secretion	-0.0968078	-1.53489	0.165834	0.345488	0.404975	-0.621594
Estrogen Response Late	0.0655153	1.50535	0.184815	0.368862	0.404975	0.609631
Heme Metabolism	0.0650955	1.4675	0.191808	0.368862	0.404975	0.594303
E2f Targets	-0.061797	-1.42539	0.204795	0.37629	0.404975	-0.577248
Uv Response Dn	0.0717705	1.39117	0.215784	0.37629	0.404975	0.56339
Kras Signaling Dn	0.0621193	1.39099	0.225774	0.37629	0.404975	0.563316
Mtorc1 Signaling	-0.0599885	-1.37818	0.224775	0.37629	0.404975	-0.558127
Angiogenesis	0.142287	1.38258	0.243756	0.393155	0.404975	0.559909
Uv Response Up	0.0654833	1.32617	0.255744	0.398173	0.404975	0.537067
Hedgehog Signaling	-0.130885	-1.29875	0.272727	0.398173	0.404975	-0.525962
Xenobiotic Metabolism	0.0571949	1.29473	0.275724	0.398173	0.404975	0.524334
Il2 Stat5 Signaling	0.055378	1.27243	0.278721	0.398173	0.404975	0.515302
Interferon Alpha Response	-0.0756171	-1.21537	0.316683	0.420093	0.404975	-0.492193
Hypoxia	0.0528479	1.20886	0.313686	0.420093	0.404975	0.489556
Fatty Acid Metabolism	-0.0593676	-1.20111	0.325674	0.420093	0.404975	-0.486418
Mitotic Spindle	-0.0521391	-1.19784	0.327672	0.420093	0.404975	-0.485097
Pi3k Akt Mtor Signaling	0.0711888	1.19637	0.342657	0.428322	0.404975	0.484501
Apical Surface	0.102992	1.13595	0.358641	0.437368	0.404975	0.460033
Tgf Beta Signaling	-0.0908343	-1.10516	0.383616	0.446066	0.404975	-0.447563
Coagulation	-0.0584223	-1.09999	0.383616	0.446066	0.404975	-0.445469
Apoptosis	-0.0525161	-1.07826	0.398601	0.452956	0.404975	-0.436667
Dna Repair	-0.0526676	-1.02797	0.435564	0.48396	0.404975	-0.416301
Kras Signaling Up	-0.0445966	-1.01159	0.457542	0.497329	0.404975	-0.40967
Cholesterol Homeostasis	-0.0663454	-0.93248	0.508492	0.540948	0.404975	-0.377631
Wnt Beta Catenin Signaling	0.081552	0.881481	0.528472	0.550491	0.404975	0.356978
Myogenesis	0.0375487	0.855475	0.566434	0.577993	0.404975	0.346446
Spermatogenesis	-0.0393992	-0.738847	0.648352	0.648352	0.404975	-0.299215

## Sheet: C. CDK9
Hallmark GSEA: CDK9
Pathway	ES	NES	pval	padj	|max rho|	NES adj
Allograft Rejection	0.186723	4.19926	0.000999001	0.01665	0.425049	1.78489
Myc Targets V1	0.184177	4.17088	0.000999001	0.01665	0.425049	1.77283
Dna Repair	0.186427	3.63816	0.001998	0.01665	0.425049	1.5464
P53 Pathway	-0.158979	-3.56885	0.000999001	0.01665	0.425049	-1.51693
G2m Checkpoint	-0.145899	-3.27225	0.001998	0.01665	0.425049	-1.39087
Myc Targets V2	0.226301	2.82106	0.001998	0.01665	0.425049	1.19909
Oxidative Phosphorylation	-0.122161	-2.7591	0.002997	0.0214072	0.425049	-1.17275
Uv Response Up	-0.148817	-3.00814	0.003996	0.0222	0.425049	-1.2786
E2f Targets	-0.120167	-2.71405	0.003996	0.0222	0.425049	-1.1536
Tnfa Signaling Via Nfkb	-0.118377	-2.6574	0.004995	0.0227046	0.425049	-1.12952
Unfolded Protein Response	0.155287	2.61613	0.004995	0.0227046	0.425049	1.11198
Adipogenesis	-0.117969	-2.63877	0.00699301	0.0291375	0.425049	-1.12161
Il2 Stat5 Signaling	-0.100261	-2.26446	0.020979	0.0806885	0.425049	-0.962504
Epithelial Mesenchymal Transition	-0.0927904	-2.107	0.035964	0.128443	0.425049	-0.895577
Inflammatory Response	0.0887263	2.02473	0.040959	0.13653	0.425049	0.860608
Apical Junction	0.0869164	1.96222	0.04995	0.156094	0.425049	0.834039
Mitotic Spindle	-0.0863877	-1.93928	0.0609391	0.160366	0.425049	-0.82429
Protein Secretion	0.123645	1.93223	0.0559441	0.160366	0.425049	0.82129
Estrogen Response Late	-0.085254	-1.92552	0.0599401	0.160366	0.425049	-0.81844
Hedgehog Signaling	-0.185294	-1.86581	0.0779221	0.194805	0.425049	-0.79306
Mtorc1 Signaling	0.0755719	1.7156	0.0959041	0.228343	0.425049	0.729212
Complement	0.0729181	1.65131	0.110889	0.252021	0.425049	0.701885
Uv Response Dn	-0.0863434	-1.67341	0.121878	0.264952	0.425049	-0.711281
Hypoxia	-0.0727951	-1.63415	0.13986	0.291375	0.425049	-0.694593
Il6 Jak Stat3 Signaling	0.0996634	1.49668	0.176823	0.34965	0.425049	0.63616
Myogenesis	0.0650378	1.47285	0.188811	0.34965	0.425049	0.626032
Reactive Oxygen Species Pathway	0.129147	1.46754	0.184815	0.34965	0.425049	0.623776
Kras Signaling Up	-0.0656163	-1.45702	0.200799	0.358262	0.425049	-0.619302
Cholesterol Homeostasis	-0.102241	-1.40085	0.207792	0.358262	0.425049	-0.595428
Androgen Response	0.0843853	1.36663	0.233766	0.379033	0.425049	0.580886
Xenobiotic Metabolism	0.059436	1.34118	0.241758	0.379033	0.425049	0.570065
Tgf Beta Signaling	-0.112378	-1.33772	0.244755	0.379033	0.425049	-0.568595
Apical Surface	-0.119457	-1.33289	0.257742	0.379033	0.425049	-0.566544
Heme Metabolism	0.0578669	1.30138	0.254745	0.379033	0.425049	0.553151
Coagulation	0.0678161	1.2771	0.283716	0.405309	0.425049	0.542829
Angiogenesis	-0.124361	-1.2361	0.303696	0.4218	0.425049	-0.525401
Pancreas Beta Cells	-0.111322	-1.19265	0.330669	0.433317	0.425049	-0.506934
Peroxisome	-0.0716217	-1.17473	0.345654	0.433317	0.425049	-0.499318
Notch Signaling	-0.122268	-1.17429	0.328671	0.433317	0.425049	-0.499132
Kras Signaling Dn	-0.0521252	-1.15567	0.346653	0.433317	0.425049	-0.491218
Pi3k Akt Mtor Signaling	-0.0678571	-1.12009	0.373626	0.455642	0.425049	-0.476092
Spermatogenesis	0.0589083	1.10311	0.390609	0.465011	0.425049	0.468875
Apoptosis	-0.0477317	-0.973553	0.452547	0.526218	0.425049	-0.413807
Wnt Beta Catenin Signaling	0.091935	0.959588	0.477522	0.530581	0.425049	0.407871
Fatty Acid Metabolism	-0.0465317	-0.937458	0.476523	0.530581	0.425049	-0.398465
Bile Acid Metabolism	0.0550898	0.9377	0.498501	0.541849	0.425049	0.398568
Interferon Alpha Response	0.0563563	0.89874	0.533467	0.567518	0.425049	0.382008
Glycolysis	0.0390925	0.885291	0.548452	0.571304	0.425049	0.376291
Estrogen Response Early	-0.0363629	-0.825696	0.572428	0.58411	0.425049	-0.350961
Interferon Gamma Response	0.0362759	0.818962	0.599401	0.599401	0.425049	0.348099

## Sheet: D. CDK10
Hallmark GSEA: CDK10
Pathway	ES	NES	pval	padj	|max rho|	NES adj
E2f Targets	0.158019	3.65753	0.000999001	0.00999001	0.343979	1.25811
Il6 Jak Stat3 Signaling	-0.216175	-3.26563	0.000999001	0.00999001	0.343979	-1.12331
Inflammatory Response	-0.140118	-3.2449	0.000999001	0.00999001	0.343979	-1.11618
Oxidative Phosphorylation	-0.126895	-2.93838	0.000999001	0.00999001	0.343979	-1.01074
Tnfa Signaling Via Nfkb	-0.119382	-2.76523	0.000999001	0.00999001	0.343979	-0.95118
Myc Targets V1	0.114695	2.64782	0.00799201	0.0561938	0.343979	0.910793
G2m Checkpoint	0.110699	2.55556	0.00899101	0.0561938	0.343979	0.87906
Epithelial Mesenchymal Transition	-0.105383	-2.44049	0.00799201	0.0561938	0.343979	-0.839476
Allograft Rejection	-0.101905	-2.32566	0.012987	0.0721501	0.343979	-0.799978
Myc Targets V2	0.188213	2.37643	0.018981	0.0915751	0.343979	0.817443
Apical Surface	-0.209822	-2.28634	0.021978	0.0915751	0.343979	-0.786454
Angiogenesis	-0.241083	-2.26921	0.020979	0.0915751	0.343979	-0.78056
Pancreas Beta Cells	-0.217051	-2.25073	0.025974	0.0999001	0.343979	-0.774202
Interferon Alpha Response	-0.131554	-2.1112	0.027972	0.0999001	0.343979	-0.726208
Mtorc1 Signaling	0.0878199	2.02613	0.038961	0.12987	0.343979	0.696946
Fatty Acid Metabolism	0.0984292	2.02005	0.044955	0.130425	0.343979	0.694856
Notch Signaling	-0.217947	-2.00949	0.046953	0.130425	0.343979	-0.691223
Coagulation	-0.103123	-1.9556	0.044955	0.130425	0.343979	-0.672684
Hypoxia	-0.0837511	-1.93992	0.0579421	0.152479	0.343979	-0.667291
Reactive Oxygen Species Pathway	0.162439	1.88144	0.0649351	0.162338	0.343979	0.647176
Kras Signaling Dn	-0.0789378	-1.79497	0.0799201	0.186177	0.343979	-0.61743
Complement	-0.0777912	-1.79429	0.0819181	0.186177	0.343979	-0.617199
Apoptosis	-0.0846143	-1.75195	0.0889111	0.193285	0.343979	-0.602633
Kras Signaling Up	-0.0746952	-1.70469	0.0989011	0.206044	0.343979	-0.586376
Unfolded Protein Response	0.0981459	1.71074	0.115884	0.222854	0.343979	0.58846
Glycolysis	0.0724527	1.67261	0.115884	0.222854	0.343979	0.575344
Spermatogenesis	-0.0848183	-1.59956	0.132867	0.24605	0.343979	-0.550214
Il2 Stat5 Signaling	-0.0646933	-1.49804	0.181818	0.30303	0.343979	-0.515295
Wnt Beta Catenin Signaling	-0.139591	-1.48969	0.175824	0.30303	0.343979	-0.512421
Pi3k Akt Mtor Signaling	-0.0868634	-1.46001	0.177822	0.30303	0.343979	-0.502213
Interferon Gamma Response	-0.0628545	-1.44355	0.211788	0.338724	0.343979	-0.496551
Apical Junction	-0.0623402	-1.43174	0.216783	0.338724	0.343979	-0.492489
Tgf Beta Signaling	0.115739	1.40786	0.230769	0.34965	0.343979	0.484272
Adipogenesis	0.0579223	1.33516	0.256743	0.369075	0.343979	0.459268
Peroxisome	0.0783716	1.32931	0.261738	0.369075	0.343979	0.457253
Dna Repair	0.0666423	1.32207	0.265734	0.369075	0.343979	0.454766
P53 Pathway	0.0522869	1.20633	0.32967	0.433317	0.343979	0.414954
Estrogen Response Late	-0.0512585	-1.18694	0.344655	0.433317	0.343979	-0.408283
Xenobiotic Metabolism	0.0510317	1.17212	0.346653	0.433317	0.343979	0.403186
Protein Secretion	0.072465	1.16622	0.344655	0.433317	0.343979	0.401155
Uv Response Dn	-0.0578937	-1.14033	0.363636	0.443459	0.343979	-0.392249
Cholesterol Homeostasis	0.078105	1.10882	0.378621	0.45074	0.343979	0.38141
Androgen Response	-0.0642262	-1.05449	0.407592	0.473945	0.343979	-0.362723
Hedgehog Signaling	0.103318	1.03149	0.441558	0.4995	0.343979	0.35481
Bile Acid Metabolism	-0.0583677	-1.01163	0.44955	0.4995	0.343979	-0.347981
Heme Metabolism	-0.0407306	-0.92955	0.509491	0.553794	0.343979	-0.319746
Myogenesis	0.0383631	0.885636	0.538462	0.572831	0.343979	0.30464
Mitotic Spindle	-0.0348615	-0.807495	0.595405	0.620213	0.343979	-0.277761
Estrogen Response Early	-0.0324946	-0.752521	0.641359	0.654448	0.343979	-0.258851
Uv Response Up	0.0311304	0.640212	0.721279	0.721279	0.343979	0.22022

## Sheet: E. CDK12
Hallmark GSEA: CDK12
Pathway	ES	NES	pval	padj	|max rho|	NES adj
Myc Targets V1	-0.125502	-2.88539	0.00599401	0.14985	0.311226	-0.898009
Myc Targets V2	-0.210713	-2.60216	0.00899101	0.14985	0.311226	-0.80986
E2f Targets	0.108353	2.39992	0.00899101	0.14985	0.311226	0.746918
Oxidative Phosphorylation	-0.101339	-2.33874	0.017982	0.17982	0.311226	-0.727878
Notch Signaling	0.2496	2.27986	0.015984	0.17982	0.311226	0.709552
G2m Checkpoint	0.0964917	2.12951	0.028971	0.206936	0.311226	0.662759
Apoptosis	0.103349	2.05894	0.025974	0.206936	0.311226	0.640796
Uv Response Up	0.100461	1.99143	0.036963	0.231019	0.311226	0.619784
Hypoxia	0.083229	1.83913	0.0679321	0.357975	0.311226	0.572386
Pi3k Akt Mtor Signaling	0.108581	1.76721	0.0849151	0.357975	0.311226	0.550002
Mtorc1 Signaling	0.0797033	1.76123	0.0859141	0.357975	0.311226	0.54814
Mitotic Spindle	0.0797018	1.76119	0.0859141	0.357975	0.311226	0.548129
Peroxisome	-0.106357	-1.75401	0.0989011	0.380389	0.311226	-0.545893
P53 Pathway	-0.0725111	-1.66826	0.124875	0.4033	0.311226	-0.519207
Unfolded Protein Response	-0.0962798	-1.64339	0.12987	0.4033	0.311226	-0.511466
Apical Surface	0.150385	1.60456	0.138861	0.4033	0.311226	0.499382
Uv Response Dn	0.0813154	1.54643	0.163836	0.4033	0.311226	0.481291
Glycolysis	0.0697588	1.53953	0.158841	0.4033	0.311226	0.479142
Adipogenesis	-0.0668481	-1.53164	0.16983	0.4033	0.311226	-0.476687
Angiogenesis	0.157455	1.4798	0.187812	0.4033	0.311226	0.460554
Interferon Gamma Response	-0.0638523	-1.463	0.188811	0.4033	0.311226	-0.455325
Reactive Oxygen Species Pathway	0.130194	1.4599	0.183816	0.4033	0.311226	0.454361
Protein Secretion	0.0946737	1.45602	0.193806	0.4033	0.311226	0.453151
Il6 Jak Stat3 Signaling	-0.0969534	-1.45328	0.201798	0.4033	0.311226	-0.452299
Xenobiotic Metabolism	-0.0623528	-1.4198	0.208791	0.4033	0.311226	-0.44188
Tnfa Signaling Via Nfkb	0.0639039	1.4121	0.217782	0.4033	0.311226	0.439483
Epithelial Mesenchymal Transition	0.063182	1.40178	0.213786	0.4033	0.311226	0.43627
Bile Acid Metabolism	-0.0802456	-1.38519	0.246753	0.407169	0.311226	-0.431106
Wnt Beta Catenin Signaling	0.127532	1.32804	0.263736	0.407169	0.311226	0.41332
Estrogen Response Early	0.0594115	1.31813	0.25974	0.407169	0.311226	0.410235
Apical Junction	0.0597726	1.31544	0.25974	0.407169	0.311226	0.409401
Cholesterol Homeostasis	0.096544	1.30568	0.267732	0.407169	0.311226	0.406362
Androgen Response	-0.0794851	-1.29542	0.268731	0.407169	0.311226	-0.40317
Allograft Rejection	-0.0551196	-1.25189	0.283716	0.41723	0.311226	-0.389622
Pancreas Beta Cells	0.121815	1.23079	0.30969	0.4185	0.311226	0.383054
Kras Signaling Dn	-0.0543097	-1.22951	0.301698	0.4185	0.311226	-0.382655
Heme Metabolism	-0.0532157	-1.20865	0.308691	0.4185	0.311226	-0.376164
Tgf Beta Signaling	0.10339	1.20526	0.322677	0.424575	0.311226	0.37511
Inflammatory Response	-0.0507272	-1.17017	0.336663	0.43162	0.311226	-0.364187
Kras Signaling Up	0.0504711	1.10306	0.391608	0.465813	0.311226	0.343302
Complement	0.0493131	1.08831	0.391608	0.465813	0.311226	0.33871
Estrogen Response Late	0.0491141	1.08784	0.393606	0.465813	0.311226	0.338563
Spermatogenesis	0.0587758	1.07992	0.400599	0.465813	0.311226	0.336101
Coagulation	0.0532057	0.981032	0.467532	0.516874	0.311226	0.305323
Dna Repair	-0.048883	-0.963505	0.475524	0.516874	0.311226	-0.299868
Il2 Stat5 Signaling	-0.041004	-0.946311	0.474525	0.516874	0.311226	-0.294517
Interferon Alpha Response	0.0609943	0.950255	0.490509	0.521819	0.311226	0.295744
Myogenesis	0.0418043	0.922592	0.521479	0.543207	0.311226	0.287135
Fatty Acid Metabolism	-0.0416827	-0.856338	0.538462	0.549451	0.311226	-0.266515
Hedgehog Signaling	-0.0705476	-0.696249	0.665335	0.665335	0.311226	-0.216691

## Sheet: F. CDK13
Hallmark GSEA: CDK13
Pathway	ES	NES	pval	padj	|max rho|	NES adj
Oxidative Phosphorylation	0.191247	4.20379	0.000999001	0.024975	0.279314	1.17418
Dna Repair	0.178513	3.42599	0.000999001	0.024975	0.279314	0.956928
E2f Targets	0.101517	2.23143	0.018981	0.237263	0.279314	0.62327
Uv Response Dn	0.114426	2.18626	0.017982	0.237263	0.279314	0.610654
Pi3k Akt Mtor Signaling	-0.129291	-2.09396	0.032967	0.237263	0.279314	-0.584874
Apoptosis	-0.102012	-2.05889	0.036963	0.237263	0.279314	-0.575077
Inflammatory Response	-0.0922068	-2.05835	0.037962	0.237263	0.279314	-0.574926
Estrogen Response Early	0.0923919	2.03765	0.032967	0.237263	0.279314	0.569144
Wnt Beta Catenin Signaling	0.182453	1.97588	0.0519481	0.25974	0.279314	0.55189
Myc Targets V1	0.0878149	1.91801	0.0519481	0.25974	0.279314	0.535729
Estrogen Response Late	0.0847608	1.86312	0.0649351	0.295159	0.279314	0.520396
Myc Targets V2	0.145764	1.87797	0.0779221	0.2997	0.279314	0.524544
Interferon Gamma Response	0.082429	1.79663	0.0779221	0.2997	0.279314	0.501825
Allograft Rejection	0.0764328	1.66719	0.123876	0.375339	0.279314	0.465671
Bile Acid Metabolism	0.0978099	1.66205	0.130869	0.375339	0.279314	0.464235
Heme Metabolism	0.0759475	1.65661	0.126873	0.375339	0.279314	0.462714
Mtorc1 Signaling	-0.0734324	-1.63417	0.118881	0.375339	0.279314	-0.456447
Complement	0.0723811	1.58092	0.156843	0.375339	0.279314	0.441572
Apical Surface	0.137335	1.52464	0.173826	0.375339	0.279314	0.425854
Peroxisome	0.0917336	1.49612	0.187812	0.375339	0.279314	0.417887
Kras Signaling Up	0.0681218	1.48591	0.183816	0.375339	0.279314	0.415036
Angiogenesis	-0.15466	-1.4859	0.177822	0.375339	0.279314	-0.415033
P53 Pathway	0.0672532	1.4749	0.192807	0.375339	0.279314	0.411961
Mitotic Spindle	-0.0656085	-1.46006	0.182817	0.375339	0.279314	-0.407815
Androgen Response	0.0906219	1.45624	0.201798	0.375339	0.279314	0.406748
Protein Secretion	0.0911926	1.41401	0.218781	0.375339	0.279314	0.394952
Hedgehog Signaling	0.140634	1.39582	0.235764	0.375339	0.279314	0.389872
Xenobiotic Metabolism	0.0640257	1.39525	0.224775	0.375339	0.279314	0.389712
Epithelial Mesenchymal Transition	-0.0610821	-1.36355	0.223776	0.375339	0.279314	-0.380858
Adipogenesis	0.0618419	1.34791	0.244755	0.375339	0.279314	0.376491
Tnfa Signaling Via Nfkb	0.0609256	1.33613	0.255744	0.375339	0.279314	0.373201
Spermatogenesis	-0.0720745	-1.3301	0.244755	0.375339	0.279314	-0.371517
Pancreas Beta Cells	-0.128942	-1.32356	0.260739	0.375339	0.279314	-0.369688
Kras Signaling Dn	-0.0598583	-1.31847	0.251748	0.375339	0.279314	-0.368266
Apical Junction	-0.0588752	-1.30963	0.262737	0.375339	0.279314	-0.365799
Hypoxia	0.0582676	1.27784	0.286713	0.392291	0.279314	0.356919
Fatty Acid Metabolism	0.0627619	1.25781	0.301698	0.392291	0.279314	0.351325
Glycolysis	0.0559135	1.22124	0.308691	0.392291	0.279314	0.341109
Reactive Oxygen Species Pathway	0.102348	1.20177	0.321678	0.392291	0.279314	0.335671
Interferon Alpha Response	-0.0764485	-1.18951	0.320679	0.392291	0.279314	-0.332246
Uv Response Up	-0.059332	-1.18444	0.321678	0.392291	0.279314	-0.33083
G2m Checkpoint	-0.0530049	-1.17935	0.335664	0.3996	0.279314	-0.329408
Unfolded Protein Response	0.0694457	1.16771	0.352647	0.410055	0.279314	0.326158
Cholesterol Homeostasis	0.077359	1.08033	0.404595	0.45843	0.279314	0.30175
Notch Signaling	-0.113883	-1.06109	0.412587	0.45843	0.279314	-0.296378
Tgf Beta Signaling	0.0793777	0.97199	0.472527	0.513617	0.279314	0.27149
Coagulation	-0.0499694	-0.924683	0.501499	0.533509	0.279314	-0.258277
Myogenesis	-0.0412673	-0.918188	0.518482	0.540085	0.279314	-0.256463
Il6 Jak Stat3 Signaling	0.0593404	0.889096	0.53047	0.541295	0.279314	0.248337
Il2 Stat5 Signaling	0.0301482	0.662687	0.71029	0.71029	0.279314	0.185098

## Sheet: G. CDK19
Hallmark GSEA: CDK19
Pathway	ES	NES	pval	padj	|max rho|	NES adj
Tnfa Signaling Via Nfkb	0.149949	3.47291	0.000999001	0.024975	0.214948	0.746494
Reactive Oxygen Species Pathway	0.254803	3.01678	0.000999001	0.024975	0.214948	0.64845
Uv Response Dn	0.143209	2.87505	0.001998	0.0333	0.214948	0.617985
G2m Checkpoint	0.126218	2.91988	0.002997	0.0374625	0.214948	0.627622
Allograft Rejection	-0.117352	-2.66966	0.003996	0.03996	0.214948	-0.573836
Spermatogenesis	-0.129484	-2.44898	0.00999001	0.0713572	0.214948	-0.526404
Uv Response Up	0.11813	2.4488	0.00999001	0.0713572	0.214948	0.526363
Adipogenesis	0.106586	2.45871	0.011988	0.073456	0.214948	0.528494
Oxidative Phosphorylation	0.105793	2.449	0.016983	0.073456	0.214948	0.526407
Wnt Beta Catenin Signaling	0.216934	2.39415	0.015984	0.073456	0.214948	0.514617
Coagulation	-0.122237	-2.31615	0.014985	0.073456	0.214948	-0.49785
Cholesterol Homeostasis	0.161293	2.29777	0.018981	0.073456	0.214948	0.493902
Myogenesis	-0.0983309	-2.25928	0.020979	0.073456	0.214948	-0.485628
Hypoxia	0.0974395	2.25675	0.022977	0.073456	0.214948	0.485084
Il2 Stat5 Signaling	0.0965716	2.23553	0.022977	0.073456	0.214948	0.480521
E2f Targets	0.0951446	2.20249	0.024975	0.073456	0.214948	0.473421
Il6 Jak Stat3 Signaling	-0.144046	-2.18839	0.024975	0.073456	0.214948	-0.470389
Kras Signaling Dn	-0.0941181	-2.13639	0.033966	0.0943501	0.214948	-0.459212
Apical Junction	-0.0928816	-2.12759	0.038961	0.102529	0.214948	-0.45732
Notch Signaling	0.203583	1.95315	0.0609391	0.145093	0.214948	0.419825
Pi3k Akt Mtor Signaling	-0.115327	-1.94402	0.0609391	0.145093	0.214948	-0.417863
Androgen Response	0.113656	1.92552	0.0709291	0.161202	0.214948	0.413887
Kras Signaling Up	0.078005	1.78963	0.0849151	0.184598	0.214948	0.384677
Unfolded Protein Response	-0.104918	-1.81373	0.0899101	0.187313	0.214948	-0.389858
Heme Metabolism	-0.0788593	-1.79397	0.0979021	0.195804	0.214948	-0.385611
P53 Pathway	0.0731041	1.69313	0.115884	0.222854	0.214948	0.363935
Estrogen Response Early	0.0714643	1.65705	0.128871	0.237263	0.214948	0.35618
Xenobiotic Metabolism	0.0707384	1.62656	0.132867	0.237263	0.214948	0.349626
Tgf Beta Signaling	0.126925	1.56735	0.157842	0.272142	0.214948	0.336898
Fatty Acid Metabolism	0.0730908	1.51223	0.172827	0.288045	0.214948	0.32505
Hedgehog Signaling	0.147303	1.47573	0.194805	0.304383	0.214948	0.317206
Inflammatory Response	-0.063108	-1.4598	0.18981	0.304383	0.214948	-0.313781
Estrogen Response Late	0.0627693	1.45304	0.211788	0.311453	0.214948	0.312328
Complement	-0.0620978	-1.42678	0.206793	0.311453	0.214948	-0.306683
Glycolysis	0.06029	1.39472	0.233766	0.3294	0.214948	0.299793
Mitotic Spindle	0.0593524	1.37463	0.23976	0.3294	0.214948	0.295475
Mtorc1 Signaling	0.0590111	1.36673	0.243756	0.3294	0.214948	0.293775
Angiogenesis	-0.130943	-1.31589	0.282717	0.362458	0.214948	-0.282848
Epithelial Mesenchymal Transition	0.0555961	1.28911	0.282717	0.362458	0.214948	0.277092
Bile Acid Metabolism	-0.0720517	-1.24668	0.292707	0.365884	0.214948	-0.267971
Interferon Alpha Response	-0.0763274	-1.23621	0.308691	0.376453	0.214948	-0.26572
Myc Targets V1	-0.0521547	-1.19832	0.322677	0.38414	0.214948	-0.257577
Protein Secretion	0.0742521	1.20938	0.335664	0.390307	0.214948	0.259954
Apical Surface	-0.105078	-1.18144	0.353646	0.401871	0.214948	-0.253949
Apoptosis	0.053779	1.13092	0.370629	0.41181	0.214948	0.243089
Pancreas Beta Cells	-0.105924	-1.14509	0.37962	0.412631	0.214948	-0.246135
Myc Targets V2	-0.0896757	-1.13344	0.38961	0.414479	0.214948	-0.243629
Peroxisome	-0.0536183	-0.900168	0.535465	0.557776	0.214948	-0.193489
Interferon Gamma Response	-0.0360669	-0.826165	0.569431	0.581052	0.214948	-0.177582
Dna Repair	-0.0417053	-0.82283	0.582418	0.582418	0.214948	-0.176866

## Sheet: H. CDK20
Hallmark GSEA: CDK20
Pathway	ES	NES	pval	padj	|max rho|	NES adj
Myc Targets V1	-0.150535	-3.39327	0.000999001	0.04995	0.265227	-0.899986
E2f Targets	-0.102371	-2.31816	0.018981	0.456488	0.265227	-0.61484
Mitotic Spindle	0.0907863	2.02116	0.03996	0.456488	0.265227	0.536066
Glycolysis	0.0893185	1.98201	0.0509491	0.456488	0.265227	0.525682
Apical Junction	0.088072	1.94753	0.0509491	0.456488	0.265227	0.516537
Interferon Gamma Response	-0.0858298	-1.92471	0.0549451	0.456488	0.265227	-0.510485
Il2 Stat5 Signaling	-0.080016	-1.81194	0.0779221	0.456488	0.265227	-0.480577
Mtorc1 Signaling	-0.0773193	-1.74905	0.0919081	0.456488	0.265227	-0.463895
Interferon Alpha Response	-0.105067	-1.67884	0.111888	0.456488	0.265227	-0.445275
Reactive Oxygen Species Pathway	0.144297	1.63857	0.123876	0.456488	0.265227	0.434593
Estrogen Response Late	-0.0716738	-1.62304	0.122877	0.456488	0.265227	-0.430473
Tnfa Signaling Via Nfkb	0.0722128	1.60766	0.134865	0.456488	0.265227	0.426395
Apoptosis	0.0790632	1.58968	0.138861	0.456488	0.265227	0.421627
Heme Metabolism	-0.0709282	-1.58034	0.136863	0.456488	0.265227	-0.419149
Uv Response Up	0.0786766	1.56475	0.143856	0.456488	0.265227	0.415014
Angiogenesis	0.160669	1.5528	0.147852	0.456488	0.265227	0.411846
Oxidative Phosphorylation	0.0686	1.5267	0.161838	0.456488	0.265227	0.404923
Wnt Beta Catenin Signaling	0.140155	1.48897	0.180819	0.456488	0.265227	0.394916
Apical Surface	0.135046	1.46301	0.185814	0.456488	0.265227	0.38803
Uv Response Dn	0.0767091	1.46174	0.186813	0.456488	0.265227	0.387693
Cholesterol Homeostasis	0.105447	1.45451	0.201798	0.456488	0.265227	0.385775
Pi3k Akt Mtor Signaling	-0.0846974	-1.42039	0.207792	0.456488	0.265227	-0.376726
Protein Secretion	-0.086999	-1.37556	0.227772	0.456488	0.265227	-0.364836
Xenobiotic Metabolism	-0.0614242	-1.37053	0.230769	0.456488	0.265227	-0.363501
Hypoxia	0.0597235	1.32961	0.260739	0.456488	0.265227	0.352649
Estrogen Response Early	-0.0567774	-1.28941	0.277722	0.456488	0.265227	-0.341985
Myogenesis	-0.0568354	-1.28115	0.284715	0.456488	0.265227	-0.339796
Il6 Jak Stat3 Signaling	-0.0816389	-1.23924	0.294705	0.456488	0.265227	-0.328679
Bile Acid Metabolism	-0.0719532	-1.23725	0.312687	0.456488	0.265227	-0.328153
Tgf Beta Signaling	0.103776	1.22231	0.311688	0.456488	0.265227	0.324189
Inflammatory Response	-0.0537527	-1.22072	0.328671	0.456488	0.265227	-0.323767
Notch Signaling	0.129257	1.21328	0.315684	0.456488	0.265227	0.321794
Hedgehog Signaling	0.124158	1.21295	0.320679	0.456488	0.265227	0.321708
Pancreas Beta Cells	0.116388	1.21081	0.328671	0.456488	0.265227	0.321139
Fatty Acid Metabolism	-0.0594125	-1.20022	0.323676	0.456488	0.265227	-0.318331
Myc Targets V2	-0.0932967	-1.18666	0.322677	0.456488	0.265227	-0.314735
Dna Repair	-0.0579167	-1.12027	0.353646	0.4779	0.265227	-0.297127
Kras Signaling Up	0.0514354	1.13507	0.380619	0.481661	0.265227	0.301051
Peroxisome	-0.0682898	-1.13249	0.36963	0.481661	0.265227	-0.300367
P53 Pathway	-0.0486322	-1.10012	0.398601	0.481661	0.265227	-0.29178
Adipogenesis	0.0495869	1.09651	0.402597	0.481661	0.265227	0.290824
G2m Checkpoint	-0.0482212	-1.08698	0.404595	0.481661	0.265227	-0.288295
Coagulation	-0.0497587	-0.935261	0.495504	0.576168	0.265227	-0.248057
Unfolded Protein Response	0.0533662	0.900775	0.526474	0.594087	0.265227	0.23891
Kras Signaling Dn	-0.0400679	-0.890306	0.54046	0.594087	0.265227	-0.236133
Androgen Response	-0.0525051	-0.858239	0.552448	0.594087	0.265227	-0.227628
Allograft Rejection	-0.0383468	-0.854399	0.558442	0.594087	0.265227	-0.22661
Complement	0.0345147	0.765893	0.634366	0.64036	0.265227	0.203135
Spermatogenesis	-0.0404177	-0.758545	0.628372	0.64036	0.265227	-0.201187
Epithelial Mesenchymal Transition	0.0338408	0.755094	0.64036	0.64036	0.265227	0.200271
