# Supplementary material for: Multi-omics investigation reveals functional specialization of transcriptional cyclin dependent kinases in cancer biology
Source: Sci Rep. 2022 Dec 28;12:22505. doi: 10.1038/s41598-022-26860-1 (PMC9797569; doi:10.1038/s41598-022-26860-1)
Supplement: Supplementary file 7 — Supplementary Information 7. [file 41598_2022_26860_MOESM7_ESM.xlsx]

## Sheet: A. THZ-2-102-1
GDSC1 drug effect correlations with THZ-2-102-1
Drug name	rho	pval	padj	GDSC reported target
npk76_ii_72_1	0.758248	0	0	PLK3
snx_2112	0.753564	0	0	HSP90
pik_93	0.729836	0	0	PI3Kgamma
cudc_101	0.711064	0	0	HDAC1-10, EGFR, ERBB2
cay10603	0.698623	0	0	HDAC1, HDAC6
wz3105	0.691323	0	0	SRC, ROCK2, NTRK2, FLT3, IRAK1, others
tpca_1	0.676768	0	0	IKK2
pha_793887	0.670495	0	0	CDK2, CDK7, CDK5
belinostat	0.663187	0	0	HDAC1
ng_25	0.662435	0	0	TAK1, MAP4K2
tl_1_85	0.651641	0	0	TAK
at_7519	0.651399	0	0	CDK1, CDK2, CDK4, CDK6, CDK9
kin001_244	0.650763	0	0	PDK1 (PDPK1)
ar_42	0.649083	0	0	HDAC1
mps_1_in_1	0.648095	0	0	MPS1
xmd13_2	0.643723	0	0	RIPK1
ym201636	0.627104	0	0	PIKFYVE
ql_x_138	0.623822	0	0	BTK
kin001_260	0.617056	0	0	IKKB
tubastatin_a	0.612551	0	0	HDAC1, HDAC6, HDAC8
thz_2_49	0.602517	0	0	CDK9
osi_027	0.600232	0	0	MTORC1, MTORC2
ispinesib_mesylate	0.594253	0	0	KSP
sepantronium_bromide	0.594176	0	0	BIRC5
cx_5461	0.593216	0	0	RNA Polymerase 1
i_bet_762	0.593043	0	0	BRD2, BRD3, BRD4
x5_fluorouracil	0.591355	0	0	Antimetabolite (DNA & RNA)
bx_912	0.583798	0	0	PDK1 (PDPK1)
foretinib	0.582697	0	0	MET, KDR, TIE2, VEGFR3/FLT4, RON, PDGFR, FGFR1, EGFR
y_39983	0.582234	0	0	ROCK
nvp_bhg712	0.579237	0	0	EPHB4
jw_7_24_1	0.57271	0	0	LCK
bix02189	0.569583	0	0	MEK5, ERK5
kin001_266	0.555821	0	0	MAP3K8
bms_345541	0.554292	0	0	IKK1, IKK2
pi_103	0.550227	0	0	PI3Kalpha, DAPK3, CLK4, PIM3, HIPK2
unc0638	0.548631	0	0	G9a and GLP methyltransferases
omipalisib	0.543638	0	0	PI3K (class 1), MTORC1, MTORC2
fedratinib	0.539567	0	0	JAK2
genentech_cpd_10	0.535224	0	0	AURKA, AURKB
ql_xii_47	0.530981	0	0	BTK, BMX
masitinib	0.530487	0	0	KIT, PDGFRA, PDGFRB
cp466722	0.529645	0	0	ATM
ql_xi_92	0.495527	0	0	DDR1
gsk1070916	0.492524	0	0	AURKA, AURKC
flavopiridol	0.48715	0	0	CDK
tak_715	0.4787	0	0	p38alpha, p38beta
kin001_236	0.476653	0	0	Angiopoietin-1 receptor
acy_1215	0.469308	0	0	HDAC6
kb_nb_142_70	0.466871	0	0	PKD
cabozantinib	0.466504	0	0	VEGFR, MET, RET, KIT, FLT1, FLT3, FLT4, TIE2,AXL
zstk474	0.453958	0	0	PI3K (class 1)
cd532	0.451247	0	0	AURKA
dacinostat	0.44739	0	0	HDAC1
nsc_207895	0.447156	0	0	MDM4
torin_2	0.44287	0	0	mTOR
phenformin	0.439615	0	0	Biguanide agent
gsk690693	0.429598	0	0	AKT1, AKT2, AKT3
kin001_270	0.42804	0	0	CDK9
panobinostat	0.424145	0	0	HDAC
tl_2_105	0.419455	0	0	not defined
wye_125132	0.415876	0	0	mTOR
arry_520	0.412943	0	0	KIF11
tenovin_6	0.409635	0	0	SIRT
pelitinib	0.40906	0	0	EGFR
xmd14_99	0.405286	0	0	ALK, CDK7, LTK, others
osi_930	0.390386	0	0	KIT
vorinostat	0.387146	0	0	HDAC inhibitor Class I, IIa, IIb, IV
bay_61_3606	0.387059	0	0	SYK
apitolisib	0.386263	0	0	mTOR, PI3K
nsc319726	0.381204	0	0	P53 Mut specific
enzastaurin	0.373863	0	0	PKCB
vx_11e	0.371152	0	0	ERK2
daporinad	0.369809	0	0	NAMPT
vinorelbine	0.367475	0	0	Microtubule destabiliser
sb52334	0.367144	0	0	ALK5
idelalisib	0.36492	0	0	PI3Kdelta
at7867	0.359896	0	0	AKT
as605240	0.355082	0	0	PI3Kgamma
obatoclax_mesylate	0.351534	0	0	BCL2, BCL-XL, BCL-W, MCL1
mim1	0.339232	0	0	MCL-1
gsk429286a	0.338541	0	0	ROCK1, ROCK2
imd_0354	0.33731	0	0	IKKb
osu_03012	0.33067	0	0	PDK1 (PDPK1)
alisertib	0.329691	0	0	AURKA
lestaurtinib	0.324578	0	0	FLT3, JAK2, NTRK1, NTRK2, NTRK3
etoposide	0.322127	0	0	TOP2
plk_6522	0.321404	0	0	PLK1, PLK2, PLK3
ipa_3	0.31941	0	0	PAK1
stf_62247	0.31799	0	0	Autophagy inducer
methotrexate	0.314007	0	0	Antimetabolite
vinblastine	0.309931	0	0	Microtubule destabiliser
shikonin	0.305586	0	0	not defined
ru_ski_43	0.304405	0	0	Shh
gsk1059615	0.302628	0	0	PI3K
xmd15_27	0.297997	0	0	CAMK2
pemetrexed	0.295285	0	0	TYMS
cetuximab	-0.290696	0	0	EGFR
qs11	0.289637	0	0	ARFGAP1
t0901317	0.288976	0	0	LXR, FXR
luminespib	0.284539	0	0	HSP90
mirin	0.284072	4.44089e-16	2.36744e-15	MRE11
whi_p97	0.282499	0	0	JAK3
akt_inhibitor_viii	0.28242	2.44249e-15	1.25279e-14	AKT1, AKT2, AKT3
jnk_9l	0.279678	0	0	JNK2, JNK3
brivanib_bms_540215	0.278857	0	0	VEGFR, PDGFR
mitomycin_c	0.278045	2.22045e-16	1.21102e-15	DNA crosslinker
pf_00299804	0.271947	4.44089e-16	2.36744e-15	EGFR, ERBB2, ERBB4
bibf_1120	0.26661	8.88178e-16	4.65877e-15	VEGFR, PDGFR, FGFR
fr_180204	0.265117	6.66134e-16	3.5343e-15	ERK1, ERK2
tipifarnib	0.259254	2.04281e-14	9.81034e-14	Farnesyl-transferase (FNTA)
zm447439	0.256282	1.68754e-14	8.15766e-14	AURKA, AURKB
trichostatin_a	0.253542	3.73035e-14	1.75969e-13	HDAC
su11274	0.251899	3.68594e-14	1.73966e-13	MET
sn_38	0.251525	1.51106e-11	5.85922e-11	TOP1
pac_1	0.249472	2.95541e-13	1.30542e-12	Procaspase-3, Procaspase-7
jq12	0.248433	2.52687e-13	1.12056e-12	HDAC1, HDAC2
doxorubicin	0.246589	5.03201e-08	1.43261e-07	Anthracycline
azd8055	0.240463	9.16822e-13	3.89863e-12	MTORC1, MTORC2
jq1	0.236922	4.04701e-08	1.16269e-07	BRD2, BRD3, BRD4, BRDT
azd5582	0.234638	4.94182e-12	1.9946e-11	IAP
epothilone_b	0.231617	1.07914e-11	4.23772e-11	Microtubule stabiliser
aica_ribonucleotide	0.229821	9.01679e-12	3.56654e-11	AMPK agonist
fmk	0.223591	4.23144e-10	1.45241e-09	RSK
bx795	0.223378	2.81555e-11	1.06803e-10	TBK1, PDK1 (PDPK1), IKK, AURKB, AURKC
gsk650394	0.221599	9.03613e-11	3.28737e-10	SGK2, SGK3
pfi_1	0.219299	1.02621e-10	3.71526e-10	BRD4
c_75	0.213867	1.99192e-10	7.03593e-10	FAS
amuvatinib	0.21151	2.03153e-10	7.16961e-10	KIT, PDGFRA, FLT3
ci_1033	0.209776	3.61469e-10	1.24742e-09	EGFR, ERBB2, ERBB4
azd7762	0.208553	0.000107044	0.000213508	CHEK1, CHEK2
icl1100013	0.207449	1.34106e-09	4.40843e-09	N-myristoyltransferase 1/2
azd7969	0.206059	1.29891e-09	4.27493e-09	GSK3B
vnlg_124	0.203638	8.73771e-10	2.92044e-09	HDAC,RAR
quizartinib	0.202531	9.92618e-10	3.3004e-09	FLT3
iox2	-0.202227	2.76025e-09	8.82768e-09	EGLN1
tanespimycin	-0.200026	2.88595e-09	9.21914e-09	HSP90
alectinib	0.199196	2.00027e-09	6.47593e-09	ALK
thapsigargin	0.190815	3.45733e-08	1.00003e-07	SERCA
dmog	0.190687	2.32102e-08	6.83064e-08	HIF-PH
azd6738	0.18644	4.05121e-08	1.16375e-07	ATR
fty_720	0.186141	3.30435e-08	9.577e-08	S1P
azd2014	0.184458	5.76163e-08	1.63056e-07	mTORC1, mTORC2
bleomycin	0.181071	1.58246e-07	4.29542e-07	dsDNA break induction
tank_1366	-0.179763	1.25288e-07	3.43548e-07	Tankyrase 1/2 (PARP5a, PARP5b)
ldn_193189	0.179329	1.04381e-07	2.88266e-07	BMP
motesanib	-0.176159	1.9061e-07	5.13029e-07	VEGFR, RET, KIT, PDGFR
hg6_64_1	0.173818	3.75574e-07	9.81717e-07	BRAF
igfr_3801	0.168494	7.56151e-07	1.91547e-06	IGFR1
voxtalisib	0.168391	5.21079e-07	1.34266e-06	PI3K (class 1), DNAPK, MTOR
ponatinib	0.168205	8.64166e-07	2.17761e-06	ABL, PDGFRA, VEGFR2, FGFR1, SRC, TIE2, FLT3
azd4877	0.166869	9.68266e-07	2.42898e-06	EG5
refametinib	-0.166489	1.76125e-06	4.29788e-06	MEK1, MEK2
az20	0.165496	1.00177e-06	2.50992e-06	ATR
parp_0108	0.165252	1.21787e-06	3.02676e-06	PARP1, PARP2, PARP6
yk_4_279	0.165043	7.93495e-06	1.80287e-05	RNA helicase A
pd0325901	-0.163998	1.40805e-06	3.47527e-06	MEK1, MEK2
selumetinib	-0.163777	4.51923e-06	1.05581e-05	MEK1, MEK2
navitoclax	0.163763	1.28425e-06	3.18236e-06	BCL2, BCL-XL, BCL-W
pf_562271	0.160655	3.16002e-06	7.51473e-06	FAK, FAK2
tws119	0.160274	1.81313e-06	4.41628e-06	GSK3
fgfr_3831	0.159892	2.68966e-06	6.44627e-06	FGFR1, FGFR2, FGFR3, FGFR4
axitinib	0.159752	2.43151e-06	5.85171e-06	PDGFR, KIT, VEGFR
gw441756	-0.155776	4.11106e-06	9.65869e-06	NTRK1
azd3514	0.154853	5.53381e-06	1.28055e-05	AR
parp_9482	0.154741	5.76601e-06	1.33148e-05	PARP1, PARP2, PARP5a
capivasertib	0.153911	5.64386e-06	1.30453e-05	AKT
sgc0946	-0.153196	8.94928e-06	2.0209e-05	DOT1L
jnk_inhibitor_viii	-0.152765	6.3928e-06	1.46868e-05	JNK
pevonedistat	0.152183	0.000109738	0.000218512	NAE
fen1_3940	0.151142	9.97877e-06	2.24171e-05	FEN1
doramapimod	-0.150632	1.0444e-05	2.33929e-05	p38, JNK2
pilaralisib	0.150308	7.71797e-06	1.75669e-05	PI3K
unc1215	-0.149016	1.55237e-05	3.41175e-05	L3MBTL3
eph_b4_9721	-0.147934	1.47073e-05	3.23997e-05	EPHB4
trametinib	-0.146841	2.48451e-05	5.33424e-05	MEK1, MEK2
sb505124	0.145401	6.42652e-05	0.000131443	TGFBR1, ACVR1B, ACVR1C
sphingosine_kinase_1_inhibitor_ii	-0.143629	1.93743e-05	4.21206e-05	Sphingosine Kinase
bicalutamide	-0.142177	2.16039e-05	4.67382e-05	AR
bms_754807	0.141265	4.1066e-05	8.59437e-05	IGF1R, IR
ro_3306	-0.140259	3.37083e-05	7.12594e-05	CDK1
gsk1904529a	-0.139271	5.01285e-05	0.000103835	IGF1R, IR
ttk_3146	0.138414	4.98878e-05	0.000103356	TTK
fti_277	-0.137142	6.09646e-05	0.000125093	Farnesyl-transferase (FNTA)
dyrk1b_0191	-0.133476	9.2253e-05	0.000185362	DYRK1B
temsirolimus	0.133429	9.54749e-05	0.0001915	MTOR
azd1208	0.133399	9.05093e-05	0.000182031	PIM1, PIM2, PIM3
afatinib	-0.133004	0.000110517	0.000219944	ERBB2, EGFR
tretinoin	0.132132	0.000103704	0.00020717	Retinoic acid
nsc_87877	-0.131203	0.000129661	0.000255959	SHP-1 (PTPN6), SHP-2 (PTPN11)
as601245	0.1301	0.000153312	0.000300009	JNK1, JNK2, JNK2
unc0642	-0.129502	0.000196931	0.000379912	G9a(EHMT2), GLP(EHMT1)
xav939	-0.128108	0.000195353	0.000377013	TNKS1, TNKS2
ruxolitinib	0.126228	0.000158294	0.000309137	JAK1, JAK2
tw_37	0.125834	0.000210575	0.000404818	BCL2, BCL-XL, MCL1
jnj38877605	-0.124742	0.000212789	0.000408792	MET
raf_9304	0.120561	0.000417364	0.000772233	ARAF, BRAF, CRAF
cytarabine	0.119936	0.000427033	0.000788785	Antimetabolite
olaparib	0.119922	0.000392768	0.000728956	PARP1, PARP2
wnt_c59	-0.118573	0.000464012	0.000853492	PORCN
lgk974	-0.116903	0.000566722	0.00103037	PORCN
embelin	0.116843	0.000666174	0.00119895	XIAP
avagacestat	-0.116176	0.000511409	0.000935783	Amyloid beta20, Amyloid beta40
talazoparib	0.10963	0.00150022	0.00257984	PARP1, PARP2
x5z_7_oxozeaenol	0.108917	0.00161119	0.00275953	TAK1
kin001_042	-0.108591	0.0012867	0.00223276	GSK3B
iap_5620	-0.108064	0.00165596	0.00283057	IAP
a_83_01	-0.107242	0.00157519	0.0027015	TGFB
ast_1306	0.106176	0.00178763	0.00304261	EGFR, ERBB4
piperlongumine	0.105902	0.0020271	0.00342196	Induces reactive oxygen species
cct007093	-0.104432	0.00216587	0.00363968	PPM1D
vismodegib	0.102983	0.00235565	0.00393904	SMO
azd8931	-0.102396	0.00283332	0.0046906	EGFR, ERBB2, ERBB3
bryostatin_1	-0.101775	0.00316494	0.00520165	PKC
bosutinib	0.100953	0.00290536	0.00480363	SRC, ABL, TEC
fgfr_0939	-0.100102	0.00338843	0.00554754	FGFR4
sb216763	-0.0990609	0.00550136	0.00872219	GSK3A, GSK3B
gw_2580	-0.0988002	0.00310433	0.00510917	CSF1R
azd4547	0.0981419	0.00532088	0.00845825	FGRF1, FGFR2, FGFR3
azd4547	0.0981419	0.00532088	0.00845825	FGFR1, FGFR2, FGFR3
cay10566	0.0950681	0.00516259	0.00821773	Stearoyl-CoA desaturase
azd1332	-0.0949662	0.00547891	0.00868846	NTRK1, NTRK2, NTRK3
bms_536924	0.0949276	0.00739765	0.0115055	IGF1R, IR
cp724714	0.0944589	0.00470339	0.00753995	ERBB2
sb590885	0.0940677	0.00658949	0.0103254	BRAF
mct4_1422	-0.0939886	0.00601242	0.00947165	MCT4
bleomycin_10_u_m	-0.0925378	0.0068404	0.0106935	dsDNA break induction
azd5438	0.0916788	0.00744727	0.0115766	CDK2
dactolisib	0.0896375	0.00868991	0.0133715	PI3K (class 1), MTORC1, MTORC2
r_trail	-0.0868193	0.0116765	0.0176112	TRAIL receptor agonist
e_ef2k_inhibitor_a_484954	-0.0832898	0.0136663	0.020382	eEF2K
cap_232_tt_232_tln_232	-0.0826466	0.0149841	0.0222133	Glycolysis
azd1480	0.0761358	0.0259125	0.0370265	JAK1, JAK2
dabrafenib	0.0752548	0.0335411	0.0470001	BRAF
nutlin_3a	0.0752137	0.0266121	0.0379571	MDM2
jak3_7406	0.0734182	0.0320317	0.0450347	JAK3
met_ap2_inhibitor_a832234	0.071918	0.0345472	0.0483146	MetAP2
ara_g	0.0695765	0.0407735	0.0563208	Anti-metabolite
azd6094	-0.0680597	0.0467763	0.0639357	MET
pi3ka_4409	0.0671065	0.0506249	0.0687917	PI3Kalpha, PI3Kdelta
agi_6780	-0.0669376	0.0486697	0.0663281	IDH2(R140Q)
palbociclib	0.0664742	0.0561717	0.0757118	CDK4, CDK6
nilotinib	0.0659605	0.0520603	0.0705745	ABL
jak1_3715	0.0622953	0.0686611	0.0911116	JAK1
vx_702	0.0620547	0.0684421	0.0908426	p38
chir_99021	-0.0616703	0.0679334	0.0902156	GSK3A, GSK3B
gefitinib	-0.0613032	0.0720293	0.0952193	EGFR
midostaurin	0.0606957	0.0769616	0.101213	PKC, PPK, FLT1, c-FGR, others
linsitinib	0.0595262	0.0848591	0.110654	IGF1R
ku_55933	0.0579504	0.0879524	0.114348	ATM
gemcitabine	0.0576749	0.236543	0.282128	Pyrimidine antimetabolite
fulvestrant	-0.0556152	0.105164	0.134615	ESR1
mk_2206	0.0554152	0.111507	0.142119	AKT1, AKT2
cpi_613	0.0546273	0.107769	0.137701	Metabo, Mitochondria
veliparib	-0.0539879	0.111752	0.142395	PARP1, PARP2
pfi_3	-0.0471097	0.189308	0.230363	SMARCA2, SMARCA4, PB1
rucaparib	-0.0452753	0.18366	0.224051	PARP1, PARP2
pf_4708671	-0.0440398	0.19775	0.239728	S6K1
bexarotene	0.0438657	0.205416	0.248248	Retinioic X receptor (RXR) agonist
parp_9495	-0.0417016	0.225638	0.270413	PARP1, PARP2, PARP7
venotoclax	0.0401304	0.238111	0.283869	BCL-2 selective
elesclomol	0.039532	0.247662	0.294002	HSP90
pictilisib	0.0392952	0.278651	0.327113	PI3K (class 1)
plx_4720	0.038962	0.255109	0.302055	BRAF
bptes	0.0387497	0.258828	0.306037	GLS
azd8835	0.0386952	0.261473	0.308793	PI3Kalpha, PI3Kdelta
limk1_inhibitor_bms4	0.0379437	0.261389	0.308723	LIMK1
kobe2602	0.0377137	0.267591	0.315232	RAS effector
bleomycin_50_u_m	-0.0375123	0.272949	0.321002	dsDNA break induction
tivozanib	0.0354719	0.289935	0.339034	VEGFR1, VEGFR2, VEGFR3
ci_1040	0.0354487	0.300793	0.350483	MEK1, MEK2
bam7	-0.032187	0.343832	0.395102	Bax activator
mct1_6447	0.0317151	0.36003	0.411652	MCT1
temozolomide	0.031632	0.361868	0.413563	DNA alkylating agent
lfm_a13	-0.0316016	0.359455	0.411074	BTK
lcl161	-0.0314056	0.356237	0.407774	XIAP, cIAP1, cIAP2
linifanib	-0.029787	0.373693	0.425434	VEGFR1, VEGFR2, VEGFR3, CSF1R, FLT3, KIT
iap_7638	-0.0245506	0.476287	0.527601	IAP
pd173074	0.0242689	0.475177	0.52654	FGFR1, FGFR2, FGFR3
wee1_inhibitor	0.0242629	0.497532	0.548119	WEE1, CHEK1
zibotentan	-0.0229276	0.493072	0.543916	Endothelin-1 receptor (EDNRA)
docetaxel	0.0216274	0.524555	0.574407	Microtubule stabiliser
ku_60019	-0.0209136	0.53951	0.588808	ATM
azd8186	-0.0208742	0.543352	0.592378	PI3Kbeta, PI3Kdelta
selisistat	0.0208113	0.534992	0.584648	SIRT1
azd6482	0.0203918	0.557911	0.606299	PI3Kbeta
etp_45835	-0.018212	0.589944	0.636821	MNK1, MNK2
sl0101	0.0158397	0.64391	0.687998	RSK, AURKB, PIM1, PIM3
tamoxifen	-0.0140759	0.682488	0.723974	ESR1
pazopanib	-0.00954705	0.782449	0.814605	CSF1R, KIT, PDGFRA, PDGFRB
eht_1864	-0.00773107	0.820486	0.848847	RAC1, RAC2, RAC3
ic_87114	0.00707938	0.83464	0.861676	PI3Kdelta
nu7441	0.0066274	0.845942	0.871914	DNAPK
cisplatin	-0.00505491	0.88246	0.903801	DNA crosslinker
serdemetan	-0.00457075	0.893401	0.912915	MDM2
gsk269962a	-0.00317363	0.926822	0.941792	ROCK1, ROCK2
fh535	-0.00211805	0.951095	0.9623	PPARgamma, PPARdelta
cct_018159	0.00193025	0.954951	0.965518	HSP90
lenalidomide	0.000773378	0.981848	0.987926	CRBN

## Sheet: B. THZ-2-49
GDSC1 drug effect correlations with THZ-2-49
Drug name	rho	pval	padj	GDSC reported target
thz_2_102_1	0.602517	0	0	CDK7
tl_1_85	0.576258	0	0	TAK
kin001_260	0.563264	0	0	IKKB
pik_93	0.553951	0	0	PI3Kgamma
ng_25	0.540432	0	0	TAK1, MAP4K2
snx_2112	0.537973	0	0	HSP90
npk76_ii_72_1	0.533878	0	0	PLK3
bix02189	0.524954	0	0	MEK5, ERK5
kin001_266	0.516884	0	0	MAP3K8
kin001_244	0.515662	0	0	PDK1 (PDPK1)
nvp_bhg712	0.513168	0	0	EPHB4
ym201636	0.512711	0	0	PIKFYVE
tpca_1	0.512153	0	0	IKK2
jw_7_24_1	0.507622	0	0	LCK
cay10603	0.494068	0	0	HDAC1, HDAC6
tubastatin_a	0.481123	0	0	HDAC1, HDAC6, HDAC8
y_39983	0.480739	0	0	ROCK
cp466722	0.46083	0	0	ATM
masitinib	0.45911	0	0	KIT, PDGFRA, PDGFRB
belinostat	0.453451	0	0	HDAC1
genentech_cpd_10	0.450961	0	0	AURKA, AURKB
cudc_101	0.448279	0	0	HDAC1-10, EGFR, ERBB2
phenformin	0.447841	0	0	Biguanide agent
wz3105	0.444229	0	0	SRC, ROCK2, NTRK2, FLT3, IRAK1, others
ar_42	0.443695	0	0	HDAC1
osi_027	0.438145	0	0	MTORC1, MTORC2
i_bet_762	0.437261	0	0	BRD2, BRD3, BRD4
mps_1_in_1	0.433341	0	0	MPS1
foretinib	0.425268	0	0	MET, KDR, TIE2, VEGFR3/FLT4, RON, PDGFR, FGFR1, EGFR
xmd13_2	0.423224	0	0	RIPK1
pha_793887	0.423018	0	0	CDK2, CDK7, CDK5
kin001_236	0.422714	0	0	Angiopoietin-1 receptor
at_7519	0.419272	0	0	CDK1, CDK2, CDK4, CDK6, CDK9
ispinesib_mesylate	0.41798	0	0	KSP
ql_x_138	0.416865	0	0	BTK
zstk474	0.416353	0	0	PI3K (class 1)
omipalisib	0.416064	0	0	PI3K (class 1), MTORC1, MTORC2
osi_930	0.414444	0	0	KIT
fedratinib	0.405752	0	0	JAK2
x5_fluorouracil	0.404743	0	0	Antimetabolite (DNA & RNA)
cx_5461	0.40169	0	0	RNA Polymerase 1
cabozantinib	0.397724	0	0	VEGFR, MET, RET, KIT, FLT1, FLT3, FLT4, TIE2,AXL
ql_xi_92	0.395218	0	0	DDR1
idelalisib	0.392491	0	0	PI3Kdelta
bms_345541	0.392185	0	0	IKK1, IKK2
unc0638	0.390267	0	0	G9a and GLP methyltransferases
ql_xii_47	0.3785	0	0	BTK, BMX
pi_103	0.37682	0	0	PI3Kalpha, DAPK3, CLK4, PIM3, HIPK2
enzastaurin	0.371169	0	0	PKCB
bx_912	0.368928	0	0	PDK1 (PDPK1)
kin001_270	0.367727	0	0	CDK9
stf_62247	0.357204	0	0	Autophagy inducer
xmd14_99	0.356483	0	0	ALK, CDK7, LTK, others
tak_715	0.353559	0	0	p38alpha, p38beta
as605240	0.341703	0	0	PI3Kgamma
vx_11e	0.338109	0	0	ERK2
gsk1070916	0.338012	0	0	AURKA, AURKC
pelitinib	0.336935	0	0	EGFR
sepantronium_bromide	0.330941	0	0	BIRC5
tl_2_105	0.307736	0	0	not defined
gsk690693	0.30281	0	0	AKT1, AKT2, AKT3
bay_61_3606	0.29923	0	0	SYK
fr_180204	0.295081	0	0	ERK1, ERK2
sb52334	0.289559	0	0	ALK5
xmd15_27	0.281554	0	0	CAMK2
whi_p97	0.279192	0	0	JAK3
dacinostat	0.277421	0	0	HDAC1
obatoclax_mesylate	0.25883	2.13163e-14	1.02226e-13	BCL2, BCL-XL, BCL-W, MCL1
gsk429286a	0.258041	3.9968e-15	2.02149e-14	ROCK1, ROCK2
pac_1	0.249897	1.9984e-13	8.9276e-13	Procaspase-3, Procaspase-7
t0901317	0.243672	1.40776e-13	6.36276e-13	LXR, FXR
wye_125132	0.240765	5.59996e-13	2.41903e-12	mTOR
fmk	0.239225	1.64964e-11	6.37665e-11	RSK
tenovin_6	0.23844	6.41709e-13	2.7608e-12	SIRT
akt_inhibitor_viii	0.231451	8.46676e-11	3.08727e-10	AKT1, AKT2, AKT3
ipa_3	0.226156	2.48295e-11	9.46151e-11	PAK1
luminespib	0.226013	3.08487e-11	1.16653e-10	HSP90
alectinib	0.224884	8.80718e-12	3.48641e-11	ALK
osu_03012	0.218887	1.05969e-10	3.83054e-10	PDK1 (PDPK1)
acy_1215	0.205438	7.0333e-10	2.37134e-09	HDAC6
quizartinib	0.203271	7.08003e-10	2.38583e-09	FLT3
lestaurtinib	0.1957	5.52816e-09	1.72023e-08	FLT3, JAK2, NTRK1, NTRK2, NTRK3
at7867	0.195131	4.72981e-09	1.48202e-08	AKT
kb_nb_142_70	0.192619	7.48948e-09	2.30266e-08	PKD
tipifarnib	0.188811	2.75381e-08	8.04238e-08	Farnesyl-transferase (FNTA)
bibf_1120	0.18851	1.59721e-08	4.77535e-08	VEGFR, PDGFR, FGFR
azd8055	0.187192	2.96629e-08	8.63301e-08	MTORC1, MTORC2
methotrexate	0.186749	2.6179e-08	7.66048e-08	Antimetabolite
daporinad	0.185634	8.28538e-08	2.30783e-07	NAMPT
shikonin	0.185477	4.9435e-08	1.4094e-07	not defined
jq1	0.182973	2.2128e-05	4.78141e-05	BRD2, BRD3, BRD4, BRDT
ponatinib	0.182266	7.87804e-08	2.19862e-07	ABL, PDGFRA, VEGFR2, FGFR1, SRC, TIE2, FLT3
cetuximab	-0.181976	1.9061e-07	5.13029e-07	EGFR
apitolisib	0.181141	7.08255e-08	1.98553e-07	mTOR, PI3K
qs11	0.181051	9.97232e-08	2.75863e-07	ARFGAP1
vinorelbine	0.180499	1.0024e-07	2.77225e-07	Microtubule destabiliser
jnk_9l	0.175509	2.29565e-07	6.12455e-07	JNK2, JNK3
mitomycin_c	0.173302	3.587e-07	9.39038e-07	DNA crosslinker
as601245	0.170249	5.77318e-07	1.47981e-06	JNK1, JNK2, JNK2
vnlg_124	0.167616	4.3152e-07	1.1214e-06	HDAC,RAR
brivanib_bms_540215	0.165511	7.38305e-07	1.8727e-06	VEGFR, PDGFR
torin_2	0.163039	2.06193e-06	5.00077e-06	mTOR
nsc319726	0.160843	2.57593e-06	6.18528e-06	P53 Mut specific
epothilone_b	0.158388	3.47909e-06	8.23322e-06	Microtubule stabiliser
gsk650394	0.154034	6.77952e-06	1.55241e-05	SGK2, SGK3
flavopiridol	0.153246	5.476e-06	1.2679e-05	CDK
dmog	0.152156	7.8717e-06	1.78931e-05	HIF-PH
bleomycin	0.152148	9.82567e-06	2.20946e-05	dsDNA break induction
vorinostat	0.151085	7.08458e-06	1.61937e-05	HDAC inhibitor Class I, IIa, IIb, IV
nsc_207895	0.150657	5.71035e-06	1.31922e-05	MDM4
hg6_64_1	0.150623	9.96623e-06	2.23912e-05	BRAF
ru_ski_43	0.148662	9.83316e-06	2.21078e-05	Shh
arry_520	0.148091	1.19555e-05	2.66117e-05	KIF11
etoposide	0.144528	2.14129e-05	4.6343e-05	TOP2
su11274	0.142662	2.04575e-05	4.43762e-05	MET
jq12	0.142513	2.94734e-05	6.27847e-05	HDAC1, HDAC2
ruxolitinib	0.140759	2.25511e-05	4.86791e-05	JAK1, JAK2
mirin	0.140635	6.92494e-05	0.000141095	MRE11
panobinostat	0.14054	3.28396e-05	6.95315e-05	HDAC
pf_00299804	0.13883	3.66202e-05	7.70978e-05	EGFR, ERBB2, ERBB4
vinblastine	0.136751	5.03924e-05	0.000104348	Microtubule destabiliser
azd2014	0.133897	8.19366e-05	0.000165527	mTORC1, mTORC2
embelin	0.133567	8.9504e-05	0.000180088	XIAP
thapsigargin	0.133379	0.000112904	0.000224336	SERCA
limk1_inhibitor_bms4	0.129683	0.00010838	0.000216009	LIMK1
ldn_193189	0.124639	0.000215382	0.0004134	BMP
temsirolimus	0.124565	0.000258815	0.000491636	MTOR
gw441756	-0.123311	0.000257939	0.000490097	NTRK1
pfi_1	0.123075	0.000304507	0.000573194	BRD4
plk_6522	0.121183	0.000411547	0.000761974	PLK1, PLK2, PLK3
tivozanib	0.120407	0.000291886	0.000550665	VEGFR1, VEGFR2, VEGFR3
pemetrexed	0.119104	0.000440637	0.000812603	TYMS
iox2	-0.118964	0.000486817	0.000893014	EGLN1
azd8931	-0.115904	0.000684889	0.00123025	EGFR, ERBB2, ERBB3
motesanib	-0.115369	0.000651046	0.00117351	VEGFR, RET, KIT, PDGFR
raf_9304	0.114801	0.000743838	0.00133064	ARAF, BRAF, CRAF
azd7969	0.114361	0.000796561	0.00141961	GSK3B
cd532	0.114306	0.000647921	0.00116835	AURKA
dactolisib	0.113366	0.000861053	0.00152766	PI3K (class 1), MTORC1, MTORC2
aica_ribonucleotide	0.112403	0.000915007	0.00161729	AMPK agonist
ic_87114	0.112006	0.000873471	0.00154816	PI3Kdelta
zibotentan	0.110574	0.00086213	0.00152945	Endothelin-1 receptor (EDNRA)
pd0325901	-0.109493	0.00129161	0.00224069	MEK1, MEK2
navitoclax	0.109109	0.00125108	0.00217483	BCL2, BCL-XL, BCL-W
refametinib	-0.108112	0.00192139	0.00325551	MEK1, MEK2
doramapimod	-0.106372	0.00181893	0.00309234	p38, JNK2
bleomycin_10_u_m	-0.104798	0.00208894	0.00351979	dsDNA break induction
amuvatinib	0.104788	0.00169424	0.00289313	KIT, PDGFRA, FLT3
ro_3306	-0.102482	0.00240433	0.00401517	CDK1
capivasertib	0.101686	0.00269044	0.0044653	AKT
trametinib	-0.101594	0.00348672	0.00569824	MEK1, MEK2
azd5582	0.101345	0.00307929	0.00507131	IAP
azd6482	0.101298	0.00332923	0.00545601	PI3Kbeta
dabrafenib	0.100357	0.00441884	0.0071103	BRAF
cap_232_tt_232_tln_232	-0.100092	0.00303683	0.00500674	Glycolysis
bexarotene	0.100015	0.00361069	0.00588598	Retinioic X receptor (RXR) agonist
mim1	0.0973222	0.004041	0.00654283	MCL-1
tanespimycin	-0.0964654	0.00433366	0.00697978	HSP90
cay10566	0.0944656	0.00519014	0.00825952	Stearoyl-CoA desaturase
ara_g	0.0931745	0.0058402	0.00922212	Anti-metabolite
azd8186	0.0930736	0.0063984	0.0100447	PI3Kbeta, PI3Kdelta
cpi_613	-0.0917371	0.00655632	0.0102767	Metabo, Mitochondria
lgk974	-0.0915156	0.00675099	0.0105629	PORCN
bx795	0.0912436	0.0069173	0.0108071	TBK1, PDK1 (PDPK1), IKK, AURKB, AURKC
az20	0.0908014	0.00732954	0.0114079	ATR
icl1100013	0.08962	0.00918751	0.0140824	N-myristoyltransferase 1/2
gefitinib	-0.0892653	0.00846579	0.0130523	EGFR
zm447439	0.0879235	0.00922434	0.014134	AURKA, AURKB
tank_1366	-0.0879172	0.00989475	0.0150842	Tankyrase 1/2 (PARP5a, PARP5b)
jnk_inhibitor_viii	-0.0876198	0.00963531	0.0147158	JNK
cp724714	0.0854497	0.0102021	0.0155231	ERBB2
bptes	0.0849249	0.0128298	0.0192269	GLS
fen1_3940	0.0847787	0.0131994	0.019735	FEN1
docetaxel	-0.0845046	0.012399	0.0186249	Microtubule stabiliser
midostaurin	0.0830478	0.0148463	0.0220229	PKC, PPK, FLT1, c-FGR, others
fti_277	-0.082373	0.0157424	0.0232633	Farnesyl-transferase (FNTA)
bms_536924	0.0815637	0.0206442	0.0299943	IGF1R, IR
azd7762	0.0815304	0.133534	0.167651	CHEK1, CHEK2
gsk1904529a	-0.0814955	0.0173483	0.0254924	IGF1R, IR
unc0642	-0.0808271	0.0200889	0.0292332	G9a(EHMT2), GLP(EHMT1)
selumetinib	-0.0797924	0.0256596	0.0366969	MEK1, MEK2
xav939	-0.0796773	0.0203136	0.0295418	TNKS1, TNKS2
selisistat	0.0791905	0.0174946	0.0256896	SIRT1
pazopanib	0.0791706	0.0210512	0.030544	CSF1R, KIT, PDGFRA, PDGFRB
etp_45835	0.0786129	0.0192688	0.0281212	MNK1, MNK2
afatinib	-0.0785304	0.022275	0.0321963	ERBB2, EGFR
vx_702	0.0774069	0.0224116	0.0323822	p38
ku_55933	0.07622	0.0241536	0.0346907	ATM
sn_38	0.0757863	0.0448719	0.0615235	TOP1
azd6738	0.0752479	0.0272508	0.0387875	ATR
agi_6780	-0.0746427	0.0270765	0.0385603	IDH2(R140Q)
fty_720	0.074229	0.0279399	0.039675	S1P
azd3514	0.073336	0.0315234	0.0443745	AR
iap_5620	-0.07325	0.0325304	0.0456885	IAP
alisertib	0.0725454	0.0334071	0.0468241	AURKA
dyrk1b_0191	-0.0703667	0.0391018	0.0541673	DYRK1B
unc1215	-0.0702987	0.0416564	0.0574409	L3MBTL3
bleomycin_50_u_m	-0.0702116	0.0391933	0.0542857	dsDNA break induction
venotoclax	0.0692739	0.0404933	0.0559631	BCL-2 selective
yk_4_279	0.0678102	0.0674624	0.0896353	RNA helicase A
sgc0946	-0.0657382	0.0569936	0.0767246	DOT1L
cytarabine	0.0655888	0.0536775	0.0725951	Antimetabolite
imd_0354	0.0642378	0.0569394	0.0766608	IKKb
piperlongumine	0.0623777	0.0684574	0.0908601	Induces reactive oxygen species
azd5438	0.0614568	0.0719797	0.0951565	CDK2
doxorubicin	0.0599865	0.188137	0.229032	Anthracycline
ttk_3146	0.0595065	0.081145	0.106236	TTK
plx_4720	0.0588779	0.0842338	0.1099	BRAF
cct007093	-0.0571316	0.0927281	0.119992	PPM1D
vismodegib	0.054879	0.104354	0.133639	SMO
nsc_87877	-0.0546459	0.110119	0.140491	SHP-1 (PTPN6), SHP-2 (PTPN11)
bicalutamide	-0.0544269	0.103696	0.1329	AR
lfm_a13	0.0543071	0.112978	0.143868	BTK
parp_9495	-0.0536914	0.117126	0.148709	PARP1, PARP2, PARP7
sb590885	0.0518548	0.133647	0.167784	BRAF
cisplatin	-0.0516242	0.129013	0.162467	DNA crosslinker
pd173074	0.0508811	0.132606	0.166593	FGFR1, FGFR2, FGFR3
bosutinib	0.0504569	0.135869	0.170329	SRC, ABL, TEC
x5z_7_oxozeaenol	0.0489534	0.155585	0.192668	TAK1
jak3_7406	0.0474828	0.164156	0.20234	JAK3
palbociclib	0.0473353	0.172804	0.211994	CDK4, CDK6
sphingosine_kinase_1_inhibitor_ii	-0.0473163	0.159366	0.196919	Sphingosine Kinase
wnt_c59	-0.0466782	0.167242	0.20577	PORCN
nutlin_3a	0.0464934	0.169176	0.207896	MDM2
eph_b4_9721	-0.045746	0.180661	0.220706	EPHB4
rucaparib	-0.0450554	0.184022	0.224439	PARP1, PARP2
jak1_3715	0.0450297	0.186562	0.227263	JAK1
avagacestat	-0.0439389	0.187849	0.228725	Amyloid beta20, Amyloid beta40
voxtalisib	0.0438624	0.192103	0.233479	PI3K (class 1), DNAPK, MTOR
azd1332	-0.0437063	0.200118	0.242389	NTRK1, NTRK2, NTRK3
parp_9482	0.0436494	0.201758	0.244223	PARP1, PARP2, PARP5a
azd4877	0.0424223	0.214203	0.258051	EG5
c_75	0.0409272	0.226237	0.271087	FAS
fgfr_0939	-0.0393039	0.249298	0.29581	FGFR4
parp_0108	0.0386701	0.257296	0.304371	PARP1, PARP2, PARP6
tretinoin	0.0369912	0.27715	0.325531	Retinoic acid
pf_562271	0.036265	0.292929	0.342275	FAK, FAK2
nilotinib	0.0358769	0.28911	0.338193	ABL
ci_1040	0.0356688	0.295823	0.34534	MEK1, MEK2
bam7	-0.0336061	0.320461	0.370906	Bax activator
e_ef2k_inhibitor_a_484954	-0.0329656	0.327572	0.378264	eEF2K
fh535	0.0322585	0.347551	0.398904	PPARgamma, PPARdelta
pictilisib	0.0321507	0.372657	0.424374	PI3K (class 1)
pevonedistat	0.0306406	0.436892	0.488978	NAE
mk_2206	0.0296751	0.392912	0.44489	AKT1, AKT2
bms_754807	0.0270061	0.432484	0.484529	IGF1R, IR
kobe2602	-0.0268882	0.42698	0.479036	RAS effector
nu7441	0.0265034	0.435214	0.487393	DNAPK
azd1208	0.0255881	0.452814	0.504663	PIM1, PIM2, PIM3
ast_1306	0.0255492	0.451411	0.503212	EGFR, ERBB4
azd1480	0.02506	0.462198	0.514136	JAK1, JAK2
gsk1059615	0.0246801	0.4667	0.518497	PI3K
fgfr_3831	0.0244347	0.47422	0.525727	FGFR1, FGFR2, FGFR3, FGFR4
pi3ka_4409	0.0239797	0.483514	0.53456	PI3Kalpha, PI3Kdelta
tw_37	0.0238484	0.482357	0.533492	BCL2, BCL-XL, MCL1
sb216763	-0.0234329	0.511017	0.561163	GSK3A, GSK3B
cct_018159	-0.0231232	0.496775	0.547487	HSP90
sl0101	0.0228359	0.503379	0.553755	RSK, AURKB, PIM1, PIM3
r_trail	0.0206324	0.548268	0.597141	TRAIL receptor agonist
linifanib	0.0203099	0.542174	0.591325	VEGFR1, VEGFR2, VEGFR3, CSF1R, FLT3, KIT
temozolomide	0.0201835	0.559347	0.607682	DNA alkylating agent
trichostatin_a	0.019779	0.55925	0.607592	HDAC
pf_4708671	-0.0191129	0.574771	0.622397	S6K1
eht_1864	-0.0190306	0.574874	0.622493	RAC1, RAC2, RAC3
a_83_01	-0.0188076	0.578491	0.625955	TGFB
igfr_3801	0.0185386	0.587625	0.634625	IGFR1
gw_2580	-0.0176795	0.595714	0.642135	CSF1R
azd6094	-0.017431	0.609511	0.65549	MET
ci_1033	0.0170674	0.612317	0.658017	EGFR, ERBB2, ERBB4
axitinib	0.0169969	0.616819	0.662282	PDGFR, KIT, VEGFR
pilaralisib	-0.0168617	0.61621	0.661724	PI3K
tws119	0.0164324	0.62522	0.670288	GSK3
lenalidomide	-0.0162826	0.630524	0.67531	CRBN
pfi_3	-0.016135	0.652342	0.696076	SMARCA2, SMARCA4, PB1
fulvestrant	-0.015891	0.642253	0.686441	ESR1
sb505124	0.0152747	0.674378	0.716817	TGFBR1, ACVR1B, ACVR1C
wee1_inhibitor	-0.0151113	0.671505	0.714222	WEE1, CHEK1
azd4547	0.0143844	0.682518	0.723989	FGRF1, FGFR2, FGFR3
azd4547	0.0143844	0.682518	0.723989	FGFR1, FGFR2, FGFR3
chir_99021	0.0140329	0.676583	0.718734	GSK3A, GSK3B
elesclomol	-0.0136099	0.689704	0.73052	HSP90
tamoxifen	-0.013088	0.702514	0.742223	ESR1
jnj38877605	-0.0118461	0.724897	0.762842	MET
olaparib	0.0112309	0.739792	0.776196	PARP1, PARP2
lcl161	-0.0111518	0.741986	0.778169	XIAP, cIAP1, cIAP2
mct4_1422	-0.0101945	0.765295	0.799409	MCT4
linsitinib	0.00974166	0.776842	0.809785	IGF1R
gsk269962a	0.00860208	0.802257	0.832551	ROCK1, ROCK2
gemcitabine	0.00806771	0.86798	0.891115	Pyrimidine antimetabolite
talazoparib	0.00800227	0.816645	0.845323	PARP1, PARP2
veliparib	-0.00784236	0.816705	0.845346	PARP1, PARP2
mct1_6447	0.00599186	0.862334	0.886316	MCT1
iap_7638	-0.00585027	0.864684	0.888221	IAP
kin001_042	-0.00338752	0.919887	0.935601	GSK3B
ku_60019	0.00337647	0.920782	0.936356	ATM
bryostatin_1	0.00274636	0.936313	0.949687	PKC
azd8835	0.00127327	0.970414	0.978304	PI3Kalpha, PI3Kdelta
met_ap2_inhibitor_a832234	-0.000632223	0.985118	0.990781	MetAP2
serdemetan	-0.000526157	0.987643	0.992978	MDM2

## Sheet: C. CDK9_5038
GDSC2 drug effect correlations with CDK9_5038
Drug name	rho	pval	padj	GDSC reported target
cdk9_5576	0.905842	0	0	CDK9
dinaciclib	0.854043	0	0	CDK1, CDK2, CDK5, CDK9
azd5438	0.789924	0	0	CDK2
vincristine	0.715757	0	0	NA
eg5_9814	0.633733	0	0	KSP11
podophyllotoxin_bromide	0.617943	0	0	NA
vinblastine	0.604051	0	0	Microtubule destabiliser
vinorelbine	0.595126	0	0	Microtubule destabiliser
ulk1_4989	0.582451	0	0	ULK1
sabutoclax	0.564127	0	0	BCL2, BCL-XL, BFL1, MCL1
teniposide	0.553124	0	0	NA
vsp34_8731	0.548665	0	0	VSP34
azd7762	0.527078	0	0	CHEK1, CHEK2
luminespib	0.516188	0	0	HSP90
az960	0.515524	0	0	JAK2, JAK3
azd5153	0.514949	0	0	BRD4
epirubicin	0.504249	0	0	Anthracycline
mirin	0.500696	0	0	MRE11
yk_4_279	0.499806	0	0	RNA helicase A
elephantin	0.497619	0	0	NA
mitoxantrone	0.489196	0	0	NA
gemcitabine	0.488842	0	0	Pyrimidine antimetabolite
telomerase_inhibitor_ix	0.486126	0	0	Telomerase
pak_5339	0.482835	0	0	PAK1, PAK2
wee1_inhibitor	0.477998	0	0	WEE1, CHEK1
mk_1775	0.471178	0	0	WEE1, PLK1
staurosporine	0.464692	0	0	Broad spectrum kinase inhibitor
picolinici_acid	-0.463567	0	0	Inflammatory related
paclitaxel	0.460295	0	0	Microtubule stabiliser
azd3759	-0.457231	0	0	EGFR
pevonedistat	0.455951	0	0	NAE
azd5991	0.452873	0	0	MCL1
topotecan	0.442297	0	0	NA
vorinostat	0.439539	0	0	HDAC inhibitor Class I, IIa, IIb, IV
azd5582	0.423851	0	0	XIAP, cIAP
epz5676	-0.423751	0	0	DOT1L
kras_g12c_inhibitor_12	0.42209	0	0	KRAS (G12C)
irinotecan	0.418524	0	0	TOP1
bms_345541	0.414021	0	0	IKK-1, IKK-2
zoledronate	-0.412709	0	0	NA
camptothecin	0.411217	0	0	TOP1
gefitinib	-0.401502	0	0	EGFR
sepantronium_bromide	0.399326	0	0	BIRC5
igf1r_3801	0.393643	0	0	IGFR1
otx015	0.391105	0	0	BRD2, BRD3, BRD4
pfi3	-0.387474	0	0	Polybromo 1, SMARCA4, SMARCA2
alisertib	0.387114	0	0	AURKA
buparlisib	0.386325	0	0	PI3Kalpha, PI3Kdelta, PI3Kbeta, PI3Kgamma
cytarabine	0.382504	0	0	Antimetabolite
entinostat	0.379881	0	0	HDAC1, HDAC3
oxaliplatin	0.379606	0	0	DNA alkylating agent
prt062607	0.37824	0	0	SYK
prima_1met	0.375931	0	0	TP53 activation
cyclophosphamide	-0.374749	0	0	Alkylating agent
bdp_00009066	0.366563	0	0	MRCKB_HUMAN
jak_8517	0.36571	0	0	JAK1, JAK2
gallibiscoquinazole	-0.364997	0	0	NA
gsk343	-0.353145	0	0	EZH2
bibr_1532	-0.351304	0	0	TERT
iwp_2	-0.348194	0	0	PORCN
mg_132	0.34459	0	0	Proteasome, CAPN1
gdc0810	-0.343709	0	0	ESR1, ESR2
cisplatin	0.342853	0	0	DNA crosslinker
savolitinib	-0.337162	0	0	MET
epz004777	-0.336688	0	0	DOT1L
azd2014	0.334894	0	0	mTORC1, mTORC2
x5_fluorouracil	0.33106	0	0	Antimetabolite (DNA & RNA)
ly2109761	-0.330401	0	0	TGFB1
docetaxel	0.326879	3.15261e-09	8.71554e-09	Microtubule stabiliser
i_bet_762	0.319625	0	0	BRD2, BRD3, BRD4
azd6738	0.310258	0	0	ATR
nelarabine	-0.309854	0	0	NA
wiki4	-0.309513	2.22045e-16	1.09591e-15	TNKS1, TNKS2
lcl161	-0.303166	0	0	XIAP, IAP1, IAP2
lji308	-0.302659	8.88178e-16	4.20606e-15	RSK2, RSK1, RSK3
ve821	0.301912	1.33227e-15	6.25368e-15	ATR
gne_317	0.294046	1.04361e-14	4.58787e-14	PI3Kalpha
i_brd9	0.288733	1.73195e-14	7.46909e-14	BRD9
dactolisib	0.288201	1.95399e-14	8.38318e-14	PI3K (class 1), MTORC1, MTORC2
ve_822	0.285431	5.32907e-15	2.39696e-14	ATR
foretinib	0.284858	4.57412e-14	1.90296e-13	MET, KDR, TIE2, VEGFR3/FLT4, RON, PDGFR, FGFR1, EGFR
jak1_8709	0.282244	8.88178e-15	3.9288e-14	JAK1
of_1	-0.281608	1.24345e-14	5.42812e-14	BRPF1B, BRPF2
agi_5198	-0.279052	1.35891e-13	5.4402e-13	IDH1 (R132H)
niraparib	0.277603	2.4869e-14	1.05695e-13	PARP1, PARP2
obatoclax_mesylate	0.273782	5.77316e-14	2.38258e-13	BCL2, BCL-XL, BCL-W, MCL1
pyridostatin	0.273663	4.64295e-13	1.78244e-12	G-quadruplex stabiliser
xav939	-0.267992	2.00728e-13	7.94866e-13	TNKS1, TNKS2
gsk2578215a	-0.267521	1.4162e-12	5.25744e-12	LRRK2
mn_64	-0.264391	5.1692e-13	1.97283e-12	TNKS1, TNKS2
erlotinib	-0.261722	4.41314e-12	1.56642e-11	EGFR
palbociclib	0.256182	8.11839e-12	2.81417e-11	CDK4, CDK6
sorafenib	0.256082	1.21121e-11	4.12497e-11	PDGFR, KIT, VEGFR, RAF
wz4003	0.251036	7.72626e-12	2.68259e-11	NUAK1, NUAK2
uprosertib	0.248642	1.5504e-11	5.24198e-11	AKT1, AKT2, AKT3
dihydrorotenone	-0.243002	3.88507e-11	1.26828e-10	NA
czc24832	-0.239403	7.19147e-11	2.29411e-10	PI3Kgamma
mk_8776	0.228746	1.88517e-09	5.31273e-09	CHEK1, CHEK2, CDK2
acetalax	-0.227118	6.70337e-10	1.97272e-09	NA
osimertinib	-0.226523	2.44427e-09	6.81522e-09	EGFR
pd173074	-0.226347	2.38446e-09	6.65342e-09	FGFR1, FGFR2, FGFR3
sinularin	-0.222686	1.45455e-09	4.14288e-09	NA
lgk974	-0.220796	1.77162e-09	5.00593e-09	PORCN
afatinib	0.218978	2.54637e-09	7.09196e-09	ERBB2, EGFR
mk_2206	0.217569	7.36403e-09	1.95805e-08	AKT1, AKT2
pictilisib	0.214593	1.3745e-08	3.56291e-08	PI3K (class 1)
carmustine	-0.214443	5.88662e-09	1.58009e-08	NA
ruxolitinib	-0.2044	2.68914e-08	6.76671e-08	JAK1, JAK2
sapitinib	-0.203559	3.14142e-08	7.84805e-08	EGFR, ERBB2, ERBB3
bortezomib	0.203039	9.26393e-08	2.22663e-07	Proteasome
azd4547	-0.202906	8.85241e-08	2.13217e-07	FGFR1, FGFR2, FGFR3
talazoparib	0.195869	2.97001e-07	6.81457e-07	PARP1, PARP2
mira_1	-0.195654	2.8815e-07	6.62573e-07	TP53
azd1208	-0.195306	1.12991e-07	2.69459e-07	PIM1, PIM2, PIM3
irak4_4710	-0.192167	1.77748e-07	4.1613e-07	IRAK4
nvp_adw742	0.166009	1.39386e-05	2.70924e-05	IGF1R
at13148	0.165663	1.5864e-05	3.06239e-05	AKT1
erk_2440	0.165362	7.39949e-06	1.48034e-05	ERK1,ERK2
afuresertib	0.15764	3.79059e-05	7.05526e-05	AKT1, AKT2, AKT3
taselisib	0.156689	2.19807e-05	4.18219e-05	PI3K (beta sparing)
taf1_5496	-0.154927	2.75812e-05	5.19954e-05	TAF1
trametinib	-0.150466	7.16459e-05	0.000129873	MEK1, MEK2
azd5363	0.148906	9.94865e-05	0.000177509	AKT1, AKT2, AKT3, ROCK2
fulvestrant	-0.148845	5.67183e-05	0.000103837	ESR
lapatinib	0.146808	0.000121999	0.000215518	EGFR, ERBB2
amg_319	-0.144528	0.000170342	0.00029637	PI3K (beta sparing)
az6102	0.144303	0.000172473	0.000299799	TNKS1, TNKS2
gsk591	-0.143233	0.000195049	0.000336889	PMRT5
leflunomide	0.13914	0.000167554	0.000291859	Pyrimidine synthesis inhibitor
iap_5620	-0.137144	0.000214495	0.000368689	IAP
pd0325901	-0.135193	0.000256463	0.000437012	MEK1, MEK2
fludarabine	0.13463	0.000285873	0.000484533	NA
pci_34051	0.120542	0.00117373	0.00185043	HDAC8, HDAC6, HDAC1
cediranib	0.11139	0.00368302	0.0054906	VEGFR, FLT1, FLT2, FLT3, FLT4, KIT, PDGFRB
selumetinib	-0.110472	0.00285762	0.00431991	MEK1, MEK2
abt737	0.109755	0.00424822	0.00627381	BCL2, BCL-XL, BCL-W, BCL-B, BFL1
rapamycin	0.105731	0.0060798	0.00881173	MTORC1
nilotinib	0.104046	0.00661637	0.00954412	ABL
entospletinib	0.102486	0.00584587	0.00848749	SYK
gsk2606414	0.0991901	0.00794971	0.0113645	PERK
wehi_539	-0.0968088	0.0116682	0.0163491	BCL-XL
azd8186	-0.0933266	0.0150613	0.0207785	PI3Kalpha, PI3Kbeta
navitoclax	0.0898976	0.0195814	0.0266435	BCL2, BCL-XL, BCL-W
sch772984	-0.0853129	0.0214186	0.0289983	ERK1, ERK2
crizotinib	-0.0842619	0.0230817	0.0310952	MET, ALK, ROS1
azd1332	0.0831534	0.0249559	0.0335201	NTRK1, NTRK2, NTRK3
venetoclax	-0.079143	0.039235	0.0513093	BCL2
bpd_00008900	-0.0772318	0.0444008	0.0575618	NA
gsk1904529a	-0.077015	0.0378883	0.0496566	IGF1R, IR
umi_77	0.0749126	0.0512062	0.0657917	MCL1
nutlin_3a	0.069573	0.0673865	0.0850329	MDM2
linsitinib	-0.0647128	0.0814263	0.101466	IGF1R
rvx_208	-0.0493488	0.185332	0.218069	BRD4
dactinomycin	-0.048951	0.672462	0.709015	RNA polymerase
temozolomide	-0.0451426	0.240446	0.277272	DNA alkylating agent
bms_536924	0.0447186	0.244896	0.281882	IGF1R, IR
mim1	0.0430698	0.262747	0.301294	MCL1
vx_11e	0.0428716	0.266728	0.305437	ERK2
dasatinib	-0.042541	0.266542	0.305248	ABL, SRC, Ephrins, PDGFR, KIT
plx_4720	-0.0400301	0.281409	0.320996	BRAF
ipatasertib	0.0376441	0.327712	0.369476	AKT1, AKT, AKT3
ulixertinib	-0.0302304	0.437443	0.480062	ERK1, ERK2
ml323	-0.0294507	0.429444	0.472287	USP1, UAF1
agi_6780	-0.0199506	0.592513	0.632926	IDH2 R140Q mutant
wnt_c59	-0.0163465	0.661025	0.698137	PORCN
olaparib	-0.00968373	0.800275	0.827396	PARP1, PARP2
dabrafenib	0.00730183	0.849262	0.872963	BRAF
p22077	-0.00609023	0.874229	0.894279	USP7, USP47
tamoxifen	0.00528679	0.890629	0.909252	ESR1
erk_6604	-0.0037696	0.919181	0.935211	ERK1,ERK2
alpelisib	0.00140923	0.969742	0.979146	PI3Kalpha
ibrutinib	-0.000184954	0.996053	1	BTK

## Sheet: D. CDK9_5576
GDSC2 drug effect correlations with CDK9_5576
Drug name	rho	pval	padj	GDSC reported target
cdk9_5038	0.905842	0	0	CDK9
azd5438	0.857663	0	0	CDK2
dinaciclib	0.849588	0	0	CDK1, CDK2, CDK5, CDK9
vincristine	0.693962	0	0	NA
eg5_9814	0.6416	0	0	KSP11
podophyllotoxin_bromide	0.63285	0	0	NA
vsp34_8731	0.623738	0	0	VSP34
vinblastine	0.589558	0	0	Microtubule destabiliser
vinorelbine	0.558261	0	0	Microtubule destabiliser
sabutoclax	0.556141	0	0	BCL2, BCL-XL, BFL1, MCL1
azd5153	0.53811	0	0	BRD4
mirin	0.537932	0	0	MRE11
teniposide	0.537706	0	0	NA
az960	0.531282	0	0	JAK2, JAK3
yk_4_279	0.522896	0	0	RNA helicase A
luminespib	0.515042	0	0	HSP90
azd7762	0.504667	0	0	CHEK1, CHEK2
gemcitabine	0.494401	0	0	Pyrimidine antimetabolite
wee1_inhibitor	0.491388	0	0	WEE1, CHEK1
telomerase_inhibitor_ix	0.490436	0	0	Telomerase
elephantin	0.488789	0	0	NA
mitoxantrone	0.488273	0	0	NA
mk_1775	0.485711	0	0	WEE1, PLK1
staurosporine	0.478878	0	0	Broad spectrum kinase inhibitor
bms_345541	0.473122	0	0	IKK-1, IKK-2
pak_5339	0.468829	0	0	PAK1, PAK2
epirubicin	0.467698	0	0	Anthracycline
ulk1_4989	0.465762	0	0	ULK1
topotecan	0.454063	0	0	NA
azd5991	0.452746	0	0	MCL1
pevonedistat	0.445905	0	0	NAE
picolinici_acid	-0.431441	0	0	Inflammatory related
camptothecin	0.427783	0	0	TOP1
oxaliplatin	0.426868	0	0	DNA alkylating agent
azd3759	-0.424125	0	0	EGFR
irinotecan	0.420752	0	0	TOP1
zoledronate	-0.417765	0	0	NA
vorinostat	0.417499	0	0	HDAC inhibitor Class I, IIa, IIb, IV
alisertib	0.411718	0	0	AURKA
paclitaxel	0.41081	0	0	Microtubule stabiliser
epz5676	-0.40968	0	0	DOT1L
kras_g12c_inhibitor_12	0.405077	0	0	KRAS (G12C)
buparlisib	0.404569	0	0	PI3Kalpha, PI3Kdelta, PI3Kbeta, PI3Kgamma
bdp_00009066	0.403785	0	0	MRCKB_HUMAN
otx015	0.399193	0	0	BRD2, BRD3, BRD4
cytarabine	0.39524	0	0	Antimetabolite
igf1r_3801	0.395185	0	0	IGFR1
pfi3	-0.387789	0	0	Polybromo 1, SMARCA4, SMARCA2
entinostat	0.3813	0	0	HDAC1, HDAC3
cyclophosphamide	-0.376296	0	0	Alkylating agent
x5_fluorouracil	0.375694	0	0	Antimetabolite (DNA & RNA)
gefitinib	-0.375182	0	0	EGFR
jak_8517	0.373611	0	0	JAK1, JAK2
prima_1met	0.3616	0	0	TP53 activation
obatoclax_mesylate	0.359893	0	0	BCL2, BCL-XL, BCL-W, MCL1
azd2014	0.35654	0	0	mTORC1, mTORC2
iwp_2	-0.356268	0	0	PORCN
azd6738	0.354701	0	0	ATR
cisplatin	0.34889	0	0	DNA crosslinker
gsk343	-0.344208	0	0	EZH2
prt062607	0.34407	0	0	SYK
gdc0810	-0.343206	0	0	ESR1, ESR2
mg_132	0.339612	0	0	Proteasome, CAPN1
ve821	0.332927	0	0	ATR
i_bet_762	0.332701	0	0	BRD2, BRD3, BRD4
sepantronium_bromide	0.329534	0	0	BIRC5
epz004777	-0.329479	0	0	DOT1L
gallibiscoquinazole	-0.327181	0	0	NA
ly2109761	-0.323538	0	0	TGFB1
docetaxel	0.323213	4.82247e-09	1.30522e-08	Microtubule stabiliser
azd5582	0.320469	0	0	XIAP, cIAP
bibr_1532	-0.318471	0	0	TERT
ve_822	0.312852	0	0	ATR
gne_317	0.3126	0	0	PI3Kalpha
savolitinib	-0.31147	0	0	MET
nelarabine	-0.308959	0	0	NA
sorafenib	0.305842	4.44089e-16	2.13753e-15	PDGFR, KIT, VEGFR, RAF
dactolisib	0.304376	4.44089e-16	2.13753e-15	PI3K (class 1), MTORC1, MTORC2
foretinib	0.299868	1.77636e-15	8.25025e-15	MET, KDR, TIE2, VEGFR3/FLT4, RON, PDGFR, FGFR1, EGFR
palbociclib	0.291484	5.32907e-15	2.39696e-14	CDK4, CDK6
niraparib	0.286506	3.33067e-15	1.52096e-14	PARP1, PARP2
lji308	-0.27883	1.74971e-13	6.96001e-13	RSK2, RSK1, RSK3
agi_5198	-0.273872	3.95239e-13	1.52673e-12	IDH1 (R132H)
lcl161	-0.273456	6.43929e-14	2.648e-13	XIAP, IAP1, IAP2
gsk2578215a	-0.268553	1.15374e-12	4.30983e-12	LRRK2
wiki4	-0.266089	1.95155e-12	7.1569e-12	TNKS1, TNKS2
jak1_8709	0.259	1.31473e-12	4.89652e-12	JAK1
mn_64	-0.249758	9.92673e-12	3.40864e-11	TNKS1, TNKS2
xav939	-0.242461	3.46492e-11	1.13658e-10	TNKS1, TNKS2
i_brd9	0.240054	2.42161e-10	7.40006e-10	BRD9
czc24832	-0.239392	7.20575e-11	2.29818e-10	PI3Kgamma
mk_8776	0.23092	1.31076e-09	3.7562e-09	CHEK1, CHEK2, CDK2
pd173074	-0.22945	1.41953e-09	4.04775e-09	FGFR1, FGFR2, FGFR3
of_1	-0.229267	4.57695e-10	1.3671e-09	BRPF1B, BRPF2
wz4003	0.224654	1.03311e-09	2.99115e-09	NUAK1, NUAK2
talazoparib	0.222488	5.2598e-09	1.41923e-08	PARP1, PARP2
erk_2440	0.221609	1.53912e-09	4.36961e-09	ERK1,ERK2
erlotinib	-0.221296	5.74774e-09	1.54503e-08	EGFR
afatinib	0.218429	2.79598e-09	7.76115e-09	ERBB2, EGFR
uprosertib	0.212057	1.03064e-08	2.69821e-08	AKT1, AKT2, AKT3
azd1208	-0.207117	1.77923e-08	4.56068e-08	PIM1, PIM2, PIM3
bortezomib	0.206492	5.52872e-08	1.35298e-07	Proteasome
acetalax	-0.202486	4.05737e-08	1.00375e-07	NA
pictilisib	0.199487	1.37622e-07	3.25862e-07	PI3K (class 1)
mira_1	-0.198009	2.05791e-07	4.79085e-07	TP53
mk_2206	0.19779	1.55815e-07	3.66908e-07	AKT1, AKT2
carmustine	-0.195729	1.1485e-07	2.73674e-07	NA
osimertinib	-0.193222	3.98327e-07	9.00962e-07	EGFR
pyridostatin	0.190975	5.77611e-07	1.28933e-06	G-quadruplex stabiliser
ruxolitinib	-0.183931	5.93105e-07	1.32293e-06	JAK1, JAK2
sinularin	-0.183793	6.61315e-07	1.46785e-06	NA
dihydrorotenone	-0.179516	1.24721e-06	2.6971e-06	NA
leflunomide	0.176432	1.69695e-06	3.62151e-06	Pyrimidine synthesis inhibitor
lgk974	-0.175774	1.85702e-06	3.9468e-06	PORCN
sapitinib	-0.175689	1.90965e-06	4.05404e-06	EGFR, ERBB2, ERBB3
at13148	0.175422	4.77318e-06	9.74065e-06	AKT1
az6102	0.16686	1.35386e-05	2.63525e-05	TNKS1, TNKS2
azd4547	-0.164258	1.60151e-05	3.08917e-05	FGFR1, FGFR2, FGFR3
amg_319	-0.164094	1.91237e-05	3.65722e-05	PI3K (beta sparing)
nvp_adw742	0.162079	2.22964e-05	4.24066e-05	IGF1R
fulvestrant	-0.160804	1.33888e-05	2.60812e-05	ESR
lapatinib	0.153866	5.60237e-05	0.000102653	EGFR, ERBB2
irak4_4710	-0.15138	4.16255e-05	7.71877e-05	IRAK4
iap_5620	-0.150299	4.90248e-05	9.03599e-05	IAP
taselisib	0.1483	5.9712e-05	0.000109091	PI3K (beta sparing)
fludarabine	0.147645	6.82792e-05	0.000124184	NA
gsk2606414	0.137158	0.000234594	0.00040121	PERK
afuresertib	0.131789	0.000586638	0.000955874	AKT1, AKT2, AKT3
azd1332	0.121462	0.00103257	0.00163755	NTRK1, NTRK2, NTRK3
pci_34051	0.12023	0.00120908	0.00190235	HDAC8, HDAC6, HDAC1
azd5363	0.116481	0.00238376	0.00363626	AKT1, AKT2, AKT3, ROCK2
rapamycin	0.110988	0.00396808	0.00589207	MTORC1
abt737	0.110615	0.00395618	0.00587499	BCL2, BCL-XL, BCL-W, BCL-B, BFL1
wehi_539	-0.107655	0.00501384	0.00733427	BCL-XL
taf1_5496	-0.105962	0.00426051	0.00629072	TAF1
entospletinib	0.105695	0.00446814	0.00657782	SYK
gsk591	-0.104643	0.0066264	0.00955674	PMRT5
nutlin_3a	0.102956	0.00671521	0.00967737	MDM2
vx_11e	0.0932677	0.0155055	0.0213614	ERK2
cediranib	0.0931475	0.0152571	0.0210351	VEGFR, FLT1, FLT2, FLT3, FLT4, KIT, PDGFRB
navitoclax	0.089669	0.0198954	0.0270438	BCL2, BCL-XL, BCL-W
trametinib	-0.0877422	0.0210691	0.0285562	MEK1, MEK2
nilotinib	0.0872878	0.0228253	0.030772	ABL
pd0325901	-0.0847626	0.0222758	0.0300881	MEK1, MEK2
azd8186	-0.0829288	0.0308446	0.0409306	PI3Kalpha, PI3Kbeta
venetoclax	-0.0790609	0.0394398	0.051559	BCL2
bpd_00008900	-0.0784601	0.0411161	0.0536147	NA
selumetinib	-0.0750099	0.0431912	0.0561493	MEK1, MEK2
bms_536924	0.0609593	0.112778	0.137588	IGF1R, IR
temozolomide	-0.0608593	0.11337	0.138232	DNA alkylating agent
linsitinib	-0.060042	0.105994	0.129778	IGF1R
gsk1904529a	-0.0582884	0.116355	0.14148	IGF1R, IR
dactinomycin	0.0513171	0.657597	0.694959	RNA polymerase
erk_6604	0.0499094	0.178875	0.211069	ERK1,ERK2
p22077	0.0496927	0.196242	0.229732	USP7, USP47
dasatinib	-0.0490048	0.200521	0.234393	ABL, SRC, Ephrins, PDGFR, KIT
crizotinib	-0.0480437	0.195694	0.22918	MET, ALK, ROS1
sch772984	-0.0446841	0.228844	0.264914	ERK1, ERK2
mim1	0.0425756	0.268268	0.307107	MCL1
rvx_208	-0.0369127	0.321947	0.363662	BRD4
umi_77	0.0343674	0.371597	0.414263	MCL1
ml323	0.0310345	0.405039	0.447619	USP1, UAF1
dabrafenib	0.0281227	0.46408	0.506914	BRAF
ulixertinib	0.0228102	0.55797	0.598848	ERK1, ERK2
tamoxifen	0.0198591	0.60545	0.645777	ESR1
ipatasertib	0.015506	0.686925	0.723195	AKT1, AKT, AKT3
alpelisib	-0.0087533	0.813733	0.84009	PI3Kalpha
agi_6780	0.00695386	0.85203	0.875062	IDH2 R140Q mutant
ibrutinib	-0.00588242	0.87497	0.894975	BTK
plx_4720	-0.00478118	0.89767	0.916003	BRAF
wnt_c59	-0.00229758	0.950858	0.963184	PORCN
olaparib	0.00211997	0.955833	0.967219	PARP1, PARP2

## Sheet: E. KIN001-270
GDSC1 drug effect correlations with KIN001-270
Drug name	rho	pval	padj	GDSC reported target
kin001_244	0.576378	0	0	PDK1 (PDPK1)
ng_25	0.574872	0	0	TAK1, MAP4K2
tl_1_85	0.567835	0	0	TAK
kin001_260	0.558078	0	0	IKKB
y_39983	0.536257	0	0	ROCK
ym201636	0.523382	0	0	PIKFYVE
bix02189	0.519864	0	0	MEK5, ERK5
kin001_236	0.498786	0	0	Angiopoietin-1 receptor
pik_93	0.486014	0	0	PI3Kgamma
tubastatin_a	0.480179	0	0	HDAC1, HDAC6, HDAC8
cx_5461	0.475669	0	0	RNA Polymerase 1
kin001_266	0.472044	0	0	MAP3K8
cabozantinib	0.467811	0	0	VEGFR, MET, RET, KIT, FLT1, FLT3, FLT4, TIE2,AXL
tpca_1	0.464599	0	0	IKK2
osi_027	0.448698	0	0	MTORC1, MTORC2
ql_x_138	0.439909	0	0	BTK
cay10603	0.435566	0	0	HDAC1, HDAC6
jw_7_24_1	0.428492	0	0	LCK
thz_2_102_1	0.42804	0	0	CDK7
foretinib	0.426076	0	0	MET, KDR, TIE2, VEGFR3/FLT4, RON, PDGFR, FGFR1, EGFR
nvp_bhg712	0.425625	0	0	EPHB4
stf_62247	0.422982	0	0	Autophagy inducer
x5_fluorouracil	0.420946	0	0	Antimetabolite (DNA & RNA)
npk76_ii_72_1	0.416412	0	0	PLK3
cudc_101	0.412085	0	0	HDAC1-10, EGFR, ERBB2
pi_103	0.411855	0	0	PI3Kalpha, DAPK3, CLK4, PIM3, HIPK2
snx_2112	0.405135	0	0	HSP90
xmd13_2	0.401876	0	0	RIPK1
genentech_cpd_10	0.401418	0	0	AURKA, AURKB
ql_xi_92	0.397133	0	0	DDR1
i_bet_762	0.395946	0	0	BRD2, BRD3, BRD4
masitinib	0.393492	0	0	KIT, PDGFRA, PDGFRB
nsc_207895	0.384941	0	0	MDM4
cp466722	0.378825	0	0	ATM
belinostat	0.37838	0	0	HDAC1
ql_xii_47	0.378144	0	0	BTK, BMX
pha_793887	0.378038	0	0	CDK2, CDK7, CDK5
gsk690693	0.37242	0	0	AKT1, AKT2, AKT3
idelalisib	0.372401	0	0	PI3Kdelta
sb52334	0.372326	0	0	ALK5
ar_42	0.371424	0	0	HDAC1
mps_1_in_1	0.370301	0	0	MPS1
xmd14_99	0.369974	0	0	ALK, CDK7, LTK, others
thz_2_49	0.367727	0	0	CDK9
osi_930	0.349769	0	0	KIT
gsk429286a	0.347295	0	0	ROCK1, ROCK2
vnlg_124	0.345023	0	0	HDAC,RAR
zstk474	0.344781	0	0	PI3K (class 1)
bms_345541	0.338041	0	0	IKK1, IKK2
tl_2_105	0.334659	0	0	not defined
bx_912	0.332303	0	0	PDK1 (PDPK1)
at_7519	0.331674	0	0	CDK1, CDK2, CDK4, CDK6, CDK9
wye_125132	0.330994	0	0	mTOR
tak_715	0.330959	0	0	p38alpha, p38beta
omipalisib	0.330877	0	0	PI3K (class 1), MTORC1, MTORC2
fedratinib	0.330845	0	0	JAK2
bay_61_3606	0.330311	0	0	SYK
kb_nb_142_70	0.329086	0	0	PKD
quizartinib	0.324775	0	0	FLT3
whi_p97	0.324075	0	0	JAK3
t0901317	0.317446	0	0	LXR, FXR
xmd15_27	0.305385	0	0	CAMK2
wz3105	0.303394	0	0	SRC, ROCK2, NTRK2, FLT3, IRAK1, others
at7867	0.302321	0	0	AKT
vx_11e	0.299341	0	0	ERK2
su11274	0.298916	0	0	MET
brivanib_bms_540215	0.298554	0	0	VEGFR, PDGFR
gsk1070916	0.292181	0	0	AURKA, AURKC
ispinesib_mesylate	0.2914	0	0	KSP
apitolisib	0.290064	0	0	mTOR, PI3K
tenovin_6	0.287462	0	0	SIRT
unc0638	0.287069	0	0	G9a and GLP methyltransferases
acy_1215	0.286383	0	0	HDAC6
sepantronium_bromide	0.286269	0	0	BIRC5
c_75	0.27552	0	0	FAS
nsc319726	0.271197	6.66134e-16	3.5343e-15	P53 Mut specific
alisertib	0.270857	4.44089e-16	2.36744e-15	AURKA
dacinostat	0.27059	4.44089e-16	2.36744e-15	HDAC1
fr_180204	0.263929	4.44089e-16	2.36744e-15	ERK1, ERK2
torin_2	0.26187	7.99361e-15	3.95351e-14	mTOR
pelitinib	0.261486	8.88178e-16	4.65877e-15	EGFR
imd_0354	0.259029	3.9968e-15	2.02149e-14	IKKb
tivozanib	0.259026	1.77636e-15	9.16482e-15	VEGFR1, VEGFR2, VEGFR3
voxtalisib	0.256124	6.21725e-15	3.09619e-14	PI3K (class 1), DNAPK, MTOR
selisistat	0.253807	6.88338e-15	3.42031e-14	SIRT1
ru_ski_43	0.253565	1.64313e-14	7.94814e-14	Shh
zibotentan	0.253527	6.21725e-15	3.09619e-14	Endothelin-1 receptor (EDNRA)
ipa_3	0.25095	7.34968e-14	3.40098e-13	PAK1
ldn_193189	0.250841	3.19744e-14	1.51567e-13	BMP
ruxolitinib	0.249009	2.26485e-14	1.08417e-13	JAK1, JAK2
cd532	0.247345	5.19584e-14	2.42946e-13	AURKA
alectinib	0.246429	4.26326e-14	2.00494e-13	ALK
flavopiridol	0.245233	1.42331e-13	6.43041e-13	CDK
fmk	0.241089	7.87104e-12	3.12857e-11	RSK
amuvatinib	0.240646	1.9873e-13	8.88066e-13	KIT, PDGFRA, FLT3
mim1	0.238617	6.74127e-13	2.8947e-12	MCL-1
cp724714	0.238302	2.71116e-13	1.19955e-12	ERBB2
bibf_1120	0.232783	1.62625e-12	6.79768e-12	VEGFR, PDGFR, FGFR
gsk1059615	0.231425	3.17524e-12	1.29834e-11	PI3K
ic_87114	0.2247	1.10298e-11	4.32833e-11	PI3Kdelta
enzastaurin	0.222733	1.10909e-11	4.35114e-11	PKCB
tanespimycin	-0.220079	3.52127e-11	1.32494e-10	HSP90
shikonin	0.218962	7.72145e-11	2.82495e-10	not defined
ponatinib	0.218231	8.10205e-11	2.95935e-10	ABL, PDGFRA, VEGFR2, FGFR1, SRC, TIE2, FLT3
ara_g	0.217637	5.84548e-11	2.15876e-10	Anti-metabolite
daporinad	0.21755	2.10833e-10	7.43069e-10	NAMPT
luminespib	0.214488	2.29538e-10	8.06006e-10	HSP90
phenformin	0.208713	2.2973e-10	8.06617e-10	Biguanide agent
pac_1	0.203859	1.91488e-09	6.21341e-09	Procaspase-3, Procaspase-7
venotoclax	0.203328	9.89916e-10	3.29239e-09	BCL-2 selective
arry_520	0.201284	1.73468e-09	5.6488e-09	KIF11
kobe2602	0.199952	1.88465e-09	6.11887e-09	RAS effector
bam7	0.199714	1.93053e-09	6.26147e-09	Bax activator
dmog	0.199684	3.01046e-09	9.597e-09	HIF-PH
pazopanib	0.199389	3.67831e-09	1.16273e-08	CSF1R, KIT, PDGFRA, PDGFRB
tws119	0.198095	2.08889e-09	6.74818e-09	GSK3
vorinostat	0.197801	2.71048e-09	8.67783e-09	HDAC inhibitor Class I, IIa, IIb, IV
tipifarnib	0.196754	5.36408e-09	1.67197e-08	Farnesyl-transferase (FNTA)
qs11	0.196639	5.36714e-09	1.67281e-08	ARFGAP1
as605240	0.195503	2.90067e-09	9.2635e-09	PI3Kgamma
fty_720	0.195451	4.19913e-09	1.32092e-08	S1P
azd6482	0.194653	1.0557e-08	3.20629e-08	PI3Kbeta
akt_inhibitor_viii	0.193635	5.11038e-08	1.45408e-07	AKT1, AKT2, AKT3
pilaralisib	0.193506	4.938e-09	1.5453e-08	PI3K
pf_00299804	0.193325	5.97161e-09	1.85281e-08	EGFR, ERBB2, ERBB4
jq1	0.19264	6.79296e-06	1.55526e-05	BRD2, BRD3, BRD4, BRDT
ci_1033	0.19223	6.49599e-09	2.00909e-08	EGFR, ERBB2, ERBB4
azd8055	0.189676	1.50894e-08	4.52171e-08	MTORC1, MTORC2
mirin	0.186509	9.2791e-08	2.57244e-07	MRE11
osu_03012	0.178732	1.23213e-07	3.38122e-07	PDK1 (PDPK1)
jq12	0.177357	1.51814e-07	4.12834e-07	HDAC1, HDAC2
limk1_inhibitor_bms4	0.173439	1.67016e-07	4.5222e-07	LIMK1
hg6_64_1	0.172814	3.15759e-07	8.31149e-07	BRAF
jnk_9l	0.171095	3.83823e-07	1.00234e-06	JNK2, JNK3
trichostatin_a	0.169934	3.61598e-07	9.46292e-07	HDAC
etoposide	0.169692	4.7893e-07	1.23841e-06	TOP2
tamoxifen	0.169313	5.31813e-07	1.3685e-06	ESR1
gsk650394	0.168833	6.56036e-07	1.67266e-06	SGK2, SGK3
as601245	0.168338	6.4743e-07	1.65204e-06	JNK1, JNK2, JNK2
temsirolimus	0.167186	7.18591e-07	1.82508e-06	MTOR
sphingosine_kinase_1_inhibitor_ii	0.165421	6.12098e-07	1.56564e-06	Sphingosine Kinase
temozolomide	0.165311	1.22464e-06	3.04325e-06	DNA alkylating agent
panobinostat	0.165217	8.42524e-07	2.12559e-06	HDAC
obatoclax_mesylate	0.163527	1.48968e-06	3.66723e-06	BCL2, BCL-XL, BCL-W, MCL1
methotrexate	0.160014	1.64704e-06	4.03262e-06	Antimetabolite
met_ap2_inhibitor_a832234	0.159775	1.77817e-06	4.33609e-06	MetAP2
pf_562271	0.159533	2.75824e-06	6.60107e-06	FAK, FAK2
gw_2580	0.158025	1.53662e-06	3.778e-06	CSF1R
lfm_a13	0.157242	3.36989e-06	7.98789e-06	BTK
e_ef2k_inhibitor_a_484954	0.15588	2.72161e-06	6.51759e-06	eEF2K
vinorelbine	0.154663	4.52734e-06	1.05761e-05	Microtubule destabiliser
bx795	0.153806	4.13886e-06	9.71635e-06	TBK1, PDK1 (PDPK1), IKK, AURKB, AURKC
etp_45835	0.153165	3.96396e-06	9.32486e-06	MNK1, MNK2
vismodegib	0.152219	5.08282e-06	1.18126e-05	SMO
sn_38	0.14953	6.1154e-05	0.000125464	TOP1
pd0325901	-0.14867	1.01728e-05	2.28186e-05	MEK1, MEK2
zm447439	0.147535	1.00122e-05	2.24877e-05	AURKA, AURKB
olaparib	0.144685	1.47013e-05	3.23882e-05	PARP1, PARP2
azd3514	0.143571	2.06233e-05	4.47164e-05	AR
icl1100013	0.143531	2.47001e-05	5.30412e-05	N-myristoyltransferase 1/2
pfi_3	0.143268	5.03208e-05	0.000104219	SMARCA2, SMARCA4, PB1
bexarotene	0.142246	2.92302e-05	6.22786e-05	Retinioic X receptor (RXR) agonist
azd2014	0.140366	3.15474e-05	6.69507e-05	mTORC1, mTORC2
pemetrexed	0.138115	3.97898e-05	8.339e-05	TYMS
azd8186	0.135603	6.00782e-05	0.000123376	PI3Kbeta, PI3Kdelta
mct1_6447	0.134928	7.7167e-05	0.000156393	MCT1
vx_702	0.133889	6.58232e-05	0.000134444	p38
axitinib	0.133191	7.25879e-05	0.000147588	PDGFR, KIT, VEGFR
gsk269962a	0.132973	9.01052e-05	0.000181242	ROCK1, ROCK2
nutlin_3a	0.13273	7.20283e-05	0.000146516	MDM2
lestaurtinib	0.130648	9.61588e-05	0.000192794	FLT3, JAK2, NTRK1, NTRK2, NTRK3
pd173074	0.129867	0.000104057	0.000207848	FGFR1, FGFR2, FGFR3
bicalutamide	0.129726	8.84641e-05	0.00017811	AR
refametinib	-0.129533	0.000176144	0.000341831	MEK1, MEK2
eht_1864	0.129512	0.000112701	0.000223951	RAC1, RAC2, RAC3
fen1_3940	0.129038	0.000138982	0.000273357	FEN1
bleomycin	0.128452	0.000174852	0.000339485	dsDNA break induction
dactolisib	0.127249	0.000162016	0.000315922	PI3K (class 1), MTORC1, MTORC2
piperlongumine	0.127228	0.000172603	0.000335367	Induces reactive oxygen species
aica_ribonucleotide	0.127143	0.000155791	0.000304542	AMPK agonist
azd7969	0.126406	0.00018543	0.000359056	GSK3B
unc1215	0.126303	0.000217107	0.000416603	L3MBTL3
ast_1306	0.125861	0.000175609	0.000340837	EGFR, ERBB4
embelin	0.125456	0.000212772	0.000408777	XIAP
epothilone_b	0.125049	0.000232743	0.00044485	Microtubule stabiliser
jak1_3715	0.125016	0.000209494	0.000402878	JAK1
navitoclax	0.123862	0.000220933	0.000423473	BCL2, BCL-XL, BCL-W
midostaurin	0.122268	0.000295819	0.000557731	PKC, PPK, FLT1, c-FGR, others
linifanib	0.121642	0.000224042	0.000429065	VEGFR1, VEGFR2, VEGFR3, CSF1R, FLT3, KIT
ku_55933	0.121544	0.000283082	0.000534914	ATM
trametinib	-0.121471	0.000431595	0.000796915	MEK1, MEK2
pfi_1	0.119967	0.000390751	0.000725454	BRD4
mk_2206	0.119496	0.000503486	0.000921964	AKT1, AKT2
pictilisib	0.118621	0.000902346	0.00159665	PI3K (class 1)
kin001_042	0.117383	0.000426843	0.000788467	GSK3B
bptes	0.11529	0.000651976	0.001175	GLS
capivasertib	0.112382	0.00082748	0.00147102	AKT
az20	0.111479	0.00089961	0.00159215	ATR
unc0642	0.110443	0.00134593	0.0023295	G9a(EHMT2), GLP(EHMT1)
azd1480	0.10964	0.00115312	0.00201191	JAK1, JAK2
tretinoin	0.107953	0.00135733	0.00234831	Retinoic acid
nilotinib	0.107813	0.00129268	0.0022422	ABL
chir_99021	0.107643	0.00122756	0.00213562	GSK3A, GSK3B
parp_9482	0.106647	0.00163221	0.00279264	PARP1, PARP2, PARP5a
jak3_7406	0.105407	0.00181676	0.00308889	JAK3
sb505124	0.103357	0.00406657	0.00657994	TGFBR1, ACVR1B, ACVR1C
agi_6780	0.102873	0.00213259	0.00358793	IDH2(R140Q)
azd6094	0.102426	0.00243165	0.0040581	MET
thapsigargin	0.101179	0.00323625	0.0053126	SERCA
gsk1904529a	0.10064	0.00306211	0.00504544	IGF1R, IR
sb590885	0.0997413	0.00358395	0.00584603	BRAF
nu7441	0.0979709	0.00358582	0.00584844	DNAPK
tw_37	0.0979285	0.00358138	0.0058429	BCL2, BCL-XL, MCL1
mitomycin_c	0.0974433	0.00414494	0.00669875	DNA crosslinker
fti_277	0.0955506	0.00476704	0.00763514	Farnesyl-transferase (FNTA)
plx_4720	0.0948913	0.00499058	0.00796407	BRAF
azd7762	0.0942007	0.0805963	0.105581	CHEK1, CHEK2
cetuximab	-0.0937278	0.00720067	0.011221	EGFR
parp_0108	0.0936963	0.00559643	0.00886192	PARP1, PARP2, PARP6
azd6738	0.0929935	0.00593697	0.0093627	ATR
vinblastine	0.092309	0.00596605	0.00940401	Microtubule destabiliser
azd4547	0.0915876	0.00856371	0.0131883	FGRF1, FGFR2, FGFR3
azd4547	0.0915876	0.00856371	0.0131883	FGFR1, FGFR2, FGFR3
cpi_613	0.0910074	0.0066215	0.010373	Metabo, Mitochondria
dyrk1b_0191	-0.0907209	0.0073143	0.0113861	DYRK1B
talazoparib	0.0885582	0.00957593	0.0146311	PARP1, PARP2
pf_4708671	0.0877136	0.00935304	0.0143102	S6K1
fgfr_3831	0.0875126	0.00968276	0.0147827	FGFR1, FGFR2, FGFR3, FGFR4
sb216763	0.0873814	0.0134215	0.0200457	GSK3A, GSK3B
veliparib	0.086686	0.0097133	0.0148263	PARP1, PARP2
avagacestat	0.0843947	0.0107377	0.016275	Amyloid beta20, Amyloid beta40
xav939	0.0842886	0.0134121	0.0200337	TNKS1, TNKS2
a_83_01	0.0842609	0.0120584	0.0181482	TGFB
azd5582	0.0840553	0.0134544	0.0200895	IAP
palbociclib	0.083778	0.0149097	0.0221125	CDK4, CDK6
mct4_1422	0.0826648	0.0145599	0.0216287	MCT4
selumetinib	-0.0813195	0.0220121	0.031839	MEK1, MEK2
bms_536924	0.0807076	0.0212069	0.0307479	IGF1R, IR
lenalidomide	0.0775573	0.0208117	0.03022	CRBN
azd1208	0.0750165	0.0264023	0.0376818	PIM1, PIM2, PIM3
plk_6522	0.072223	0.0343071	0.0480013	PLK1, PLK2, PLK3
rucaparib	0.0710594	0.0346496	0.0484426	PARP1, PARP2
igfr_3801	0.0696163	0.0399652	0.0552725	IGFR1
gemcitabine	0.0687733	0.153587	0.190415	Pyrimidine antimetabolite
dabrafenib	0.0675655	0.0536931	0.0726117	BRAF
serdemetan	0.0665126	0.0483012	0.0658619	MDM2
iap_5620	-0.0664589	0.0507073	0.0688906	IAP
x5z_7_oxozeaenol	0.0655877	0.0550866	0.0743477	TAK1
linsitinib	0.064643	0.0579554	0.0779185	IGF1R
bosutinib	0.0633205	0.0592754	0.0795627	SRC, ABL, TEC
doxorubicin	0.0617681	0.173545	0.212839	Anthracycline
sgc0946	0.0614648	0.0729475	0.0963277	DOT1L
jnj38877605	0.0599762	0.0724308	0.0957218	MET
wnt_c59	0.0592541	0.0774305	0.10179	PORCN
bms_754807	0.0576566	0.0912606	0.118226	IGF1R, IR
docetaxel	-0.0574002	0.0873605	0.113628	Microtubule stabiliser
azd8931	-0.0573671	0.0912008	0.118156	EGFR, ERBB2, ERBB3
parp_9495	0.0570092	0.0936205	0.121045	PARP1, PARP2, PARP7
cap_232_tt_232_tln_232	0.0565303	0.092455	0.119656	Glycolysis
pi3ka_4409	0.0559804	0.0991164	0.127509	PI3Kalpha, PI3Kdelta
sl0101	0.0550674	0.103959	0.133206	RSK, AURKB, PIM1, PIM3
azd5438	0.054424	0.108476	0.138545	CDK2
lgk974	0.0445354	0.185116	0.225662	PORCN
jnk_inhibitor_viii	0.0431771	0.199403	0.241582	JNK
azd8835	0.042898	0.20778	0.250901	PI3Kalpha, PI3Kdelta
wee1_inhibitor	0.042049	0.234251	0.279738	WEE1, CHEK1
ttk_3146	0.0409626	0.226633	0.271533	TTK
ku_60019	0.0397918	0.237516	0.283235	ATM
ci_1040	-0.0396456	0.241931	0.287863	MEK1, MEK2
cct007093	0.0395328	0.241388	0.287278	PPM1D
azd1332	0.0383135	0.257856	0.304976	NTRK1, NTRK2, NTRK3
bleomycin_10_u_m	-0.0380481	0.261443	0.308776	dsDNA break induction
cct_018159	0.037869	0.262058	0.309406	HSP90
fh535	0.037099	0.276588	0.324957	PPARgamma, PPARdelta
raf_9304	0.0349219	0.302701	0.352486	ARAF, BRAF, CRAF
cytarabine	0.0347217	0.303821	0.35369	Antimetabolite
cisplatin	0.0342858	0.31049	0.360691	DNA crosslinker
yk_4_279	0.0328964	0.371208	0.422886	RNA helicase A
cay10566	0.032091	0.340301	0.391417	Stearoyl-CoA desaturase
elesclomol	0.0316139	0.350003	0.40145	HSP90
tank_1366	0.030965	0.360813	0.412473	Tankyrase 1/2 (PARP5a, PARP5b)
lcl161	0.0280496	0.404336	0.456292	XIAP, cIAP1, cIAP2
ro_3306	-0.0258911	0.440955	0.492995	CDK1
bleomycin_50_u_m	-0.0235512	0.486332	0.537277	dsDNA break induction
doramapimod	0.0229783	0.498732	0.549292	p38, JNK2
pevonedistat	0.0207822	0.596038	0.642407	NAE
nsc_87877	-0.0167246	0.622677	0.667849	SHP-1 (PTPN6), SHP-2 (PTPN11)
gw441756	-0.0140241	0.676773	0.718905	NTRK1
bryostatin_1	0.00944679	0.781935	0.814202	PKC
azd4877	0.00924618	0.785122	0.81695	EG5
iox2	0.00819079	0.809469	0.839003	EGLN1
eph_b4_9721	-0.00816937	0.809743	0.839228	EPHB4
r_trail	-0.00746892	0.826673	0.854456	TRAIL receptor agonist
fgfr_0939	0.00682422	0.840338	0.866777	FGFR4
fulvestrant	-0.00482797	0.886922	0.907497	ESR1
afatinib	-0.00450197	0.895117	0.914354	ERBB2, EGFR
iap_7638	-0.00347968	0.918651	0.934784	IAP
motesanib	-0.0027046	0.936035	0.949491	VEGFR, RET, KIT, PDGFR
gefitinib	0.00201241	0.95241	0.963412	EGFR

## Sheet: F. AZD5438 GDSC1
GDSC1 drug effect correlations with AZD5438
Drug name	rho	pval	padj	GDSC reported target
icl1100013	0.603235	0	0	N-myristoyltransferase 1/2
ttk_3146	0.577659	0	0	TTK
azd7969	0.561145	0	0	GSK3B
doxorubicin	0.561113	0	0	Anthracycline
azd2014	0.559104	0	0	mTORC1, mTORC2
azd7762	0.549708	0	0	CHEK1, CHEK2
piperlongumine	0.522584	0	0	Induces reactive oxygen species
yk_4_279	0.510073	0	0	RNA helicase A
plk_6522	0.508083	0	0	PLK1, PLK2, PLK3
bleomycin_50_u_m	0.502827	0	0	dsDNA break induction
parp_9482	0.488664	0	0	PARP1, PARP2, PARP5a
parp_0108	0.485999	0	0	PARP1, PARP2, PARP6
azd6738	0.485791	0	0	ATR
pevonedistat	0.479911	0	0	NAE
gemcitabine	0.476542	0	0	Pyrimidine antimetabolite
igfr_3801	0.468469	0	0	IGFR1
bleomycin_10_u_m	0.461202	0	0	dsDNA break induction
sn_38	0.443449	0	0	TOP1
azd4877	0.434178	0	0	EG5
x5z_7_oxozeaenol	0.434138	0	0	TAK1
azd1332	0.428146	0	0	NTRK1, NTRK2, NTRK3
fen1_3940	0.412892	0	0	FEN1
jak3_7406	0.411997	0	0	JAK3
eph_b4_9721	0.409554	0	0	EPHB4
raf_9304	0.403837	0	0	ARAF, BRAF, CRAF
vinblastine	0.402057	0	0	Microtubule destabiliser
az20	0.394518	0	0	ATR
talazoparib	0.387777	0	0	PARP1, PARP2
fgfr_3831	0.382883	0	0	FGFR1, FGFR2, FGFR3, FGFR4
tw_37	0.371217	0	0	BCL2, BCL-XL, MCL1
cytarabine	0.369743	0	0	Antimetabolite
gsk269962a	0.366935	0	0	ROCK1, ROCK2
docetaxel	0.365652	0	0	Microtubule stabiliser
bx795	0.360974	0	0	TBK1, PDK1 (PDPK1), IKK, AURKB, AURKC
dactolisib	0.359987	0	0	PI3K (class 1), MTORC1, MTORC2
cisplatin	0.352799	0	0	DNA crosslinker
ku_60019	0.34571	0	0	ATM
lestaurtinib	0.338746	0	0	FLT3, JAK2, NTRK1, NTRK2, NTRK3
bptes	0.33622	0	0	GLS
parp_9495	0.333629	0	0	PARP1, PARP2, PARP7
cct_018159	0.329704	0	0	HSP90
jnk_9l	0.328785	0	0	JNK2, JNK3
epothilone_b	0.325684	0	0	Microtubule stabiliser
azd8186	0.324003	0	0	PI3Kbeta, PI3Kdelta
azd1480	0.30939	0	0	JAK1, JAK2
azd3514	0.309174	0	0	AR
serdemetan	0.301059	0	0	MDM2
pictilisib	0.299314	0	0	PI3K (class 1)
pfi_1	0.298734	0	0	BRD4
luminespib	0.296152	0	0	HSP90
temsirolimus	0.293727	0	0	MTOR
pf_562271	0.293596	0	0	FAK, FAK2
pi3ka_4409	0.290062	0	0	PI3Kalpha, PI3Kdelta
azd8835	0.285931	0	0	PI3Kalpha, PI3Kdelta
zm447439	0.284034	0	0	AURKA, AURKB
olaparib	0.280083	0	0	PARP1, PARP2
bleomycin	0.277047	6.66134e-16	3.5343e-15	dsDNA break induction
azd8931	0.276776	0	0	EGFR, ERBB2, ERBB3
elesclomol	0.275936	0	0	HSP90
trametinib	0.272757	0	0	MEK1, MEK2
etoposide	0.271584	1.11022e-15	5.80914e-15	TOP2
palbociclib	0.27079	4.44089e-16	2.36744e-15	CDK4, CDK6
bosutinib	0.270518	0	0	SRC, ABL, TEC
fgfr_0939	0.267095	0	0	FGFR4
dabrafenib	0.262312	5.32907e-15	2.67114e-14	BRAF
gsk650394	0.259803	3.19744e-14	1.51567e-13	SGK2, SGK3
obatoclax_mesylate	0.257236	5.77316e-14	2.69068e-13	BCL2, BCL-XL, BCL-W, MCL1
daporinad	0.256237	1.19904e-14	5.85576e-14	NAMPT
as601245	0.255024	7.54952e-14	3.4902e-13	JNK1, JNK2, JNK2
plx_4720	0.253236	9.10383e-15	4.48821e-14	BRAF
chir_99021	0.253089	8.21565e-15	4.06108e-14	GSK3A, GSK3B
refametinib	0.249411	8.92619e-14	4.10246e-13	MEK1, MEK2
mirin	0.247303	2.69118e-13	1.1913e-12	MRE11
midostaurin	0.246979	3.62377e-13	1.58917e-12	PKC, PPK, FLT1, c-FGR, others
fulvestrant	0.246452	2.9754e-14	1.41386e-13	ESR1
thapsigargin	0.245877	1.02673e-12	4.354e-12	SERCA
tanespimycin	0.244682	5.55112e-14	2.58989e-13	HSP90
bay_61_3606	0.241611	1.52633e-12	6.39617e-12	SYK
ci_1040	0.240371	2.4647e-13	1.09342e-12	MEK1, MEK2
azd5582	0.237915	3.76588e-13	1.64842e-12	IAP
mitomycin_c	0.226279	3.92486e-11	1.47147e-10	DNA crosslinker
ku_55933	0.226055	4.10627e-12	1.66775e-11	ATM
hg6_64_1	0.224806	4.87912e-11	1.81326e-10	BRAF
sepantronium_bromide	0.222105	9.06046e-11	3.29569e-10	BIRC5
vinorelbine	0.218726	1.40607e-10	5.0326e-10	Microtubule destabiliser
selumetinib	0.218579	2.38892e-10	8.37141e-10	MEK1, MEK2
tank_1366	0.21659	2.64988e-11	1.00732e-10	Tankyrase 1/2 (PARP5a, PARP5b)
mct4_1422	0.214165	4.44538e-11	1.65966e-10	MCT4
osu_03012	0.212647	5.54286e-10	1.88446e-09	PDK1 (PDPK1)
nu7441	0.212166	9.20819e-11	3.34752e-10	DNAPK
wee1_inhibitor	0.211941	6.96187e-10	2.34796e-09	WEE1, CHEK1
rucaparib	0.210059	1.32607e-10	4.75198e-10	PARP1, PARP2
dyrk1b_0191	0.209945	1.07806e-10	3.89163e-10	DYRK1B
tipifarnib	0.207936	1.34122e-09	4.40866e-09	Farnesyl-transferase (FNTA)
azd4547	0.203206	2.11439e-09	6.8266e-09	FGRF1, FGFR2, FGFR3
azd4547	0.203206	2.11439e-09	6.8266e-09	FGFR1, FGFR2, FGFR3
azd8055	0.200046	1.16777e-09	3.86095e-09	MTORC1, MTORC2
azd6482	0.198766	3.95406e-09	1.24629e-08	PI3Kbeta
flavopiridol	0.191045	1.51698e-08	4.54368e-08	CDK
iap_7638	0.190201	7.49484e-09	2.30415e-08	IAP
capivasertib	0.188019	9.99711e-09	3.04266e-08	AKT
aica_ribonucleotide	0.183934	2.16904e-08	6.40191e-08	AMPK agonist
embelin	0.182551	1.06631e-07	2.94189e-07	XIAP
quizartinib	-0.181654	6.38455e-08	1.79831e-07	FLT3
bms_536924	0.176511	2.62369e-07	6.95904e-07	IGF1R, IR
shikonin	0.176336	2.97574e-07	7.85132e-07	not defined
tl_2_105	-0.175289	1.83646e-07	4.9503e-07	not defined
axitinib	0.175151	1.00219e-07	2.77183e-07	PDGFR, KIT, VEGFR
dmog	0.17217	5.41268e-07	1.39123e-06	HIF-PH
pd0325901	0.16924	2.99023e-07	7.88677e-07	MEK1, MEK2
xav939	0.167084	4.30306e-07	1.1185e-06	TNKS1, TNKS2
tws119	0.163752	1.04079e-06	2.60325e-06	GSK3
sb216763	0.161145	3.3795e-06	8.00897e-06	GSK3A, GSK3B
ro_3306	0.159352	1.18642e-06	2.95122e-06	CDK1
venotoclax	-0.157309	3.25155e-06	7.72113e-06	BCL-2 selective
foretinib	0.156968	3.3723e-06	7.99275e-06	MET, KDR, TIE2, VEGFR3/FLT4, RON, PDGFR, FGFR1, EGFR
vorinostat	0.153829	2.76619e-06	6.61938e-06	HDAC inhibitor Class I, IIa, IIb, IV
jq12	0.150395	1.2607e-05	2.79839e-05	HDAC1, HDAC2
vismodegib	0.149406	5.27366e-06	1.22358e-05	SMO
y_39983	0.148888	1.03445e-05	2.31828e-05	ROCK
azd1208	0.148015	6.46097e-06	1.48335e-05	PIM1, PIM2, PIM3
tamoxifen	0.146749	8.59621e-06	1.9454e-05	ESR1
temozolomide	0.146429	1.05467e-05	2.36135e-05	DNA alkylating agent
navitoclax	-0.140543	1.96364e-05	4.26705e-05	BCL2, BCL-XL, BCL-W
snx_2112	0.135926	6.36344e-05	0.000130254	HSP90
ponatinib	0.135312	8.43731e-05	0.00017028	ABL, PDGFRA, VEGFR2, FGFR1, SRC, TIE2, FLT3
jq1	0.134696	0.00152941	0.00262792	BRD2, BRD3, BRD4, BRDT
at_7519	0.131798	0.000105048	0.000209695	CDK1, CDK2, CDK4, CDK6, CDK9
bexarotene	0.131792	0.000146884	0.000288213	Retinioic X receptor (RXR) agonist
pha_793887	0.12711	0.000167617	0.00032626	CDK2, CDK7, CDK5
iap_5620	0.125067	0.000155272	0.00030362	IAP
fh535	0.121744	0.000432449	0.000798328	PPARgamma, PPARdelta
qs11	0.11554	0.000823146	0.00146407	ARFGAP1
afatinib	0.113026	0.0007252	0.00129917	ERBB2, EGFR
alectinib	-0.107831	0.00143696	0.00247774	ALK
gefitinib	0.107818	0.00110295	0.00192837	EGFR
ispinesib_mesylate	0.107112	0.00154688	0.00265631	KSP
dacinostat	0.10708	0.00194502	0.00329269	HDAC1
x5_fluorouracil	0.10536	0.00188183	0.00319237	Antimetabolite (DNA & RNA)
bms_754807	0.105209	0.00242083	0.00404123	IGF1R, IR
ipa_3	0.103446	0.00279724	0.00463344	PAK1
mk_2206	0.102642	0.00232595	0.00389303	AKT1, AKT2
sl0101	0.0986294	0.0030078	0.00496365	RSK, AURKB, PIM1, PIM3
zibotentan	-0.0970594	0.00414193	0.00669438	Endothelin-1 receptor (EDNRA)
nilotinib	0.0936025	0.00451224	0.00725016	ABL
imd_0354	0.093549	0.00564451	0.00893204	IKKb
ldn_193189	0.0935436	0.00578654	0.00914126	BMP
nutlin_3a	0.0927945	0.00482661	0.00772225	MDM2
thz_2_102_1	0.0916788	0.00744727	0.0115766	CDK7
r_trail	0.0887983	0.00742033	0.0115375	TRAIL receptor agonist
kb_nb_142_70	0.0885031	0.0086179	0.0132658	PKD
tenovin_6	0.0880499	0.00896602	0.013767	SIRT
agi_6780	-0.0879097	0.00952085	0.0145539	IDH2(R140Q)
acy_1215	-0.0877602	0.00923501	0.0141489	HDAC6
whi_p97	0.0866832	0.0104853	0.0159204	JAK3
methotrexate	0.0863916	0.00878527	0.0135067	Antimetabolite
sb52334	-0.0855257	0.0117111	0.0176611	ALK5
gsk1059615	0.0850779	0.0122092	0.0183547	PI3K
jnk_inhibitor_viii	0.0843975	0.0105639	0.0160317	JNK
unc0638	0.0840096	0.016117	0.0237847	G9a and GLP methyltransferases
pazopanib	0.08392	0.0156544	0.0231448	CSF1R, KIT, PDGFRA, PDGFRB
nsc_207895	0.0837871	0.0134836	0.0201296	MDM4
ara_g	-0.083701	0.0137431	0.0204925	Anti-metabolite
jak1_3715	0.082183	0.0126468	0.0189684	JAK1
arry_520	0.0812357	0.0172477	0.0253512	KIF11
bx_912	0.0810776	0.0165716	0.0244112	PDK1 (PDPK1)
stf_62247	0.0808207	0.0170459	0.0250719	Autophagy inducer
tivozanib	-0.080603	0.0172827	0.0254001	VEGFR1, VEGFR2, VEGFR3
t0901317	0.0794335	0.0192537	0.0281	LXR, FXR
cabozantinib	0.0761753	0.0246474	0.0353454	VEGFR, MET, RET, KIT, FLT1, FLT3, FLT4, TIE2,AXL
pelitinib	0.0752389	0.0262147	0.0374368	EGFR
gw_2580	-0.074446	0.027751	0.0394306	CSF1R
torin_2	0.0725887	0.0360897	0.0503222	mTOR
genentech_cpd_10	0.0713921	0.0351492	0.0490919	AURKA, AURKB
mim1	0.0711765	0.0365671	0.0509402	MCL-1
lgk974	0.0709343	0.0367737	0.0512008	PORCN
pemetrexed	0.0704713	0.0389247	0.053932	TYMS
ruxolitinib	-0.0704303	0.0372544	0.0518104	JAK1, JAK2
ql_xii_47	0.0701112	0.039247	0.054355	BTK, BMX
tak_715	0.0687163	0.0421382	0.0580569	p38alpha, p38beta
doramapimod	0.068508	0.039568	0.0547724	p38, JNK2
fti_277	0.0682533	0.0478487	0.0652928	Farnesyl-transferase (FNTA)
gsk429286a	0.0663603	0.0501193	0.068154	ROCK1, ROCK2
bicalutamide	0.0650241	0.0487686	0.0664487	AR
wye_125132	0.0635688	0.0611998	0.0819281	mTOR
thz_2_49	0.0614568	0.0719797	0.0951565	CDK9
fr_180204	-0.0601369	0.0760864	0.10015	ERK1, ERK2
lfm_a13	0.0576256	0.0963005	0.124212	BTK
met_ap2_inhibitor_a832234	0.0571586	0.0933316	0.120706	MetAP2
vx_11e	0.0564383	0.0959963	0.123874	ERK2
gsk690693	-0.0561431	0.0977499	0.125892	AKT1, AKT2, AKT3
tpca_1	0.0548929	0.105462	0.13495	IKK2
pfi_3	0.0544444	0.115719	0.147073	SMARCA2, SMARCA4, PB1
kin001_270	0.054424	0.108476	0.138545	CDK9
cudc_101	0.0534132	0.118822	0.150704	HDAC1-10, EGFR, ERBB2
tretinoin	0.053317	0.108182	0.138193	Retinoic acid
cp466722	0.0519441	0.12491	0.157735	ATM
tl_1_85	0.0517862	0.126716	0.1598	TAK
unc0642	-0.0515906	0.125338	0.158223	G9a(EHMT2), GLP(EHMT1)
cay10603	0.0514548	0.130497	0.164143	HDAC1, HDAC6
azd6094	0.0504908	0.126135	0.159126	MET
i_bet_762	-0.0498239	0.141998	0.177271	BRD2, BRD3, BRD4
e_ef2k_inhibitor_a_484954	-0.0496623	0.141465	0.17669	eEF2K
masitinib	0.0490661	0.147469	0.183461	KIT, PDGFRA, PDGFRB
osi_027	0.0485273	0.155065	0.192066	MTORC1, MTORC2
at7867	0.0483716	0.151648	0.188189	AKT
veliparib	0.0479849	0.146079	0.181899	PARP1, PARP2
nsc319726	-0.0476803	0.167646	0.206186	P53 Mut specific
etp_45835	-0.0471844	0.162201	0.20015	MNK1, MNK2
ym201636	-0.0470529	0.16531	0.203599	PIKFYVE
cx_5461	0.0466467	0.169979	0.208786	RNA Polymerase 1
sb590885	0.0463469	0.168579	0.207243	BRAF
iox2	-0.0458529	0.166029	0.204423	EGLN1
gw441756	0.0457863	0.166181	0.204593	NTRK1
xmd14_99	-0.0455886	0.178131	0.217908	ALK, CDK7, LTK, others
mps_1_in_1	0.0441632	0.193382	0.234901	MPS1
pik_93	0.0433338	0.201628	0.244099	PI3Kgamma
enzastaurin	0.0423918	0.21135	0.254826	PKCB
vnlg_124	-0.0421149	0.214879	0.258795	HDAC,RAR
sphingosine_kinase_1_inhibitor_ii	-0.0418189	0.215224	0.259148	Sphingosine Kinase
kin001_236	-0.0417695	0.218137	0.262309	Angiopoietin-1 receptor
cap_232_tt_232_tln_232	0.0417585	0.219588	0.263919	Glycolysis
ng_25	0.0415926	0.220094	0.264471	TAK1, MAP4K2
belinostat	0.0410315	0.232912	0.278295	HDAC1
xmd15_27	0.0403341	0.233577	0.279015	CAMK2
kobe2602	-0.0398292	0.241383	0.287278	RAS effector
panobinostat	-0.0395565	0.246541	0.292819	HDAC
xmd13_2	0.0391719	0.247607	0.293943	RIPK1
motesanib	0.0385762	0.243466	0.289505	VEGFR, RET, KIT, PDGFR
sgc0946	-0.0383902	0.250454	0.297103	DOT1L
kin001_266	0.038383	0.258086	0.305225	MAP3K8
unc1215	-0.0379825	0.255259	0.302185	L3MBTL3
fedratinib	0.0376063	0.266751	0.314341	JAK2
cpi_613	0.0358111	0.29166	0.340926	Metabo, Mitochondria
apitolisib	0.0350936	0.302	0.351753	mTOR, PI3K
kin001_042	0.0346542	0.30504	0.354988	GSK3B
nvp_bhg712	0.0346531	0.306996	0.357013	EPHB4
bam7	-0.034389	0.311537	0.361852	Bax activator
kin001_244	0.0343764	0.310877	0.361114	PDK1 (PDPK1)
jw_7_24_1	0.0340472	0.314702	0.36511	LCK
bms_345541	0.0336917	0.319506	0.369941	IKK1, IKK2
a_83_01	-0.0335681	0.323515	0.374073	TGFB
trichostatin_a	-0.0329147	0.333588	0.384447	HDAC
amuvatinib	-0.0326196	0.337103	0.388128	KIT, PDGFRA, FLT3
wnt_c59	0.0325746	0.337492	0.388526	PORCN
as605240	-0.0317783	0.34972	0.401166	PI3Kgamma
pi_103	0.0312219	0.360176	0.411808	PI3Kalpha, DAPK3, CLK4, PIM3, HIPK2
selisistat	0.0310129	0.360899	0.41255	SIRT1
osi_930	0.0308139	0.363163	0.414777	KIT
akt_inhibitor_viii	-0.0294209	0.422635	0.474733	AKT1, AKT2, AKT3
brivanib_bms_540215	0.0288336	0.393206	0.445177	VEGFR, PDGFR
jnj38877605	-0.0282645	0.402885	0.45488	MET
ast_1306	0.0274994	0.418956	0.471083	EGFR, ERBB4
sb505124	-0.0270708	0.451727	0.503539	TGFBR1, ACVR1B, ACVR1C
su11274	0.0259784	0.441752	0.493736	MET
lenalidomide	0.0251778	0.445852	0.497735	CRBN
mct1_6447	-0.0246072	0.459445	0.511355	MCT1
bix02189	0.024428	0.471776	0.523394	MEK5, ERK5
linsitinib	-0.0241695	0.486562	0.537477	IGF1R
ql_x_138	0.0240897	0.479973	0.531131	BTK
gsk1904529a	0.0238979	0.490951	0.54183	IGF1R, IR
bryostatin_1	0.0229785	0.508553	0.558759	PKC
fmk	0.0225606	0.535404	0.584969	RSK
fty_720	0.0223081	0.511341	0.561436	S1P
bibf_1120	-0.0214619	0.525122	0.574943	VEGFR, PDGFR, FGFR
ar_42	0.0209075	0.540337	0.589581	HDAC1
tubastatin_a	-0.0205088	0.545535	0.59454	HDAC1, HDAC6, HDAC8
ru_ski_43	-0.0200609	0.55503	0.603711	Shh
cd532	-0.0189908	0.573701	0.621389	AURKA
avagacestat	0.0163617	0.619772	0.665117	Amyloid beta20, Amyloid beta40
ci_1033	0.0156779	0.642706	0.686843	EGFR, ERBB2, ERBB4
gsk1070916	0.0156142	0.653098	0.696783	AURKA, AURKC
omipalisib	0.0146114	0.666201	0.709239	PI3K (class 1), MTORC1, MTORC2
nsc_87877	-0.0120915	0.726544	0.764233	SHP-1 (PTPN6), SHP-2 (PTPN11)
idelalisib	0.0109149	0.747278	0.783235	PI3Kdelta
wz3105	0.0105407	0.755661	0.790842	SRC, ROCK2, NTRK2, FLT3, IRAK1, others
ic_87114	-0.0103807	0.759122	0.793925	PI3Kdelta
cp724714	0.0103053	0.76095	0.795465	ERBB2
pf_00299804	-0.0102854	0.761796	0.7963	EGFR, ERBB2, ERBB4
pac_1	0.0100481	0.773747	0.806879	Procaspase-3, Procaspase-7
vx_702	-0.00972994	0.769061	0.802817	p38
alisertib	0.00797535	0.816079	0.844835	AURKA
kin001_260	-0.00763833	0.821997	0.850201	IKKB
cay10566	-0.00609924	0.85792	0.882388	Stearoyl-CoA desaturase
cct007093	-0.00605195	0.855178	0.880053	PPM1D
ql_xi_92	0.00593196	0.860985	0.885092	DDR1
pilaralisib	-0.00560465	0.868137	0.891255	PI3K
cetuximab	-0.00508083	0.881451	0.90294	EGFR
limk1_inhibitor_bms4	-0.00475515	0.88798	0.908331	LIMK1
c_75	0.00451633	0.894298	0.913664	FAS
eht_1864	-0.00314004	0.924349	0.939556	RAC1, RAC2, RAC3
zstk474	0.00280449	0.934168	0.947877	PI3K (class 1)
pf_4708671	0.00263382	0.936864	0.950138	S6K1
linifanib	-0.00237725	0.944051	0.956277	VEGFR1, VEGFR2, VEGFR3, CSF1R, FLT3, KIT
pd173074	-0.00146352	0.964641	0.973604	FGFR1, FGFR2, FGFR3
phenformin	0.0013722	0.96791	0.976154	Biguanide agent
npk76_ii_72_1	0.0012781	0.969971	0.97799	PLK3
voxtalisib	0.000911475	0.978459	0.985104	PI3K (class 1), DNAPK, MTOR
lcl161	0.000540523	0.98732	0.992683	XIAP, cIAP1, cIAP2

## Sheet: G. AZD5438 GDSC2
GDSC2 drug effect correlations with AZD5438
Drug name	rho	pval	padj	GDSC reported target
cdk9_5576	0.857663	0	0	CDK9
cdk9_5038	0.789924	0	0	CDK9
dinaciclib	0.760125	0	0	CDK1, CDK2, CDK5, CDK9
vsp34_8731	0.725701	0	0	VSP34
vincristine	0.609488	0	0	NA
eg5_9814	0.575805	0	0	KSP11
podophyllotoxin_bromide	0.561202	0	0	NA
vinblastine	0.539371	0	0	Microtubule destabiliser
az960	0.519006	0	0	JAK2, JAK3
mirin	0.500691	0	0	MRE11
luminespib	0.500649	0	0	HSP90
sabutoclax	0.498494	0	0	BCL2, BCL-XL, BFL1, MCL1
vinorelbine	0.494789	0	0	Microtubule destabiliser
azd5153	0.493879	0	0	BRD4
azd7762	0.486519	0	0	CHEK1, CHEK2
yk_4_279	0.484143	0	0	RNA helicase A
teniposide	0.479608	0	0	NA
telomerase_inhibitor_ix	0.471282	0	0	Telomerase
bms_345541	0.468919	0	0	IKK-1, IKK-2
staurosporine	0.466348	0	0	Broad spectrum kinase inhibitor
pak_5339	0.463476	0	0	PAK1, PAK2
ulk1_4989	0.461285	0	0	ULK1
pevonedistat	0.458804	0	0	NAE
mk_1775	0.457495	0	0	WEE1, PLK1
gemcitabine	0.446404	0	0	Pyrimidine antimetabolite
mitoxantrone	0.443949	0	0	NA
alisertib	0.443427	0	0	AURKA
elephantin	0.4311	0	0	NA
wee1_inhibitor	0.428284	0	0	WEE1, CHEK1
epirubicin	0.426456	0	0	Anthracycline
bdp_00009066	0.423334	0	0	MRCKB_HUMAN
igf1r_3801	0.419159	0	0	IGFR1
oxaliplatin	0.413615	0	0	DNA alkylating agent
topotecan	0.406599	0	0	NA
otx015	0.405124	0	0	BRD2, BRD3, BRD4
kras_g12c_inhibitor_12	0.403413	0	0	KRAS (G12C)
cytarabine	0.39594	0	0	Antimetabolite
camptothecin	0.395821	0	0	TOP1
irinotecan	0.392948	0	0	TOP1
azd5991	0.392247	0	0	MCL1
paclitaxel	0.390522	0	0	Microtubule stabiliser
x5_fluorouracil	0.386687	0	0	Antimetabolite (DNA & RNA)
jak_8517	0.386444	0	0	JAK1, JAK2
buparlisib	0.382672	0	0	PI3Kalpha, PI3Kdelta, PI3Kbeta, PI3Kgamma
entinostat	0.369132	0	0	HDAC1, HDAC3
azd6738	0.367012	0	0	ATR
azd2014	0.366141	0	0	mTORC1, mTORC2
prt062607	0.365206	0	0	SYK
vorinostat	0.357463	0	0	HDAC inhibitor Class I, IIa, IIb, IV
docetaxel	0.35503	9.27547e-11	2.93328e-10	Microtubule stabiliser
obatoclax_mesylate	0.354045	0	0	BCL2, BCL-XL, BCL-W, MCL1
epz5676	-0.347162	0	0	DOT1L
ve_822	0.344682	0	0	ATR
picolinici_acid	-0.344674	0	0	Inflammatory related
azd3759	-0.342982	0	0	EGFR
mg_132	0.340872	0	0	Proteasome, CAPN1
i_bet_762	0.337439	0	0	BRD2, BRD3, BRD4
cisplatin	0.336323	0	0	DNA crosslinker
cyclophosphamide	-0.335777	0	0	Alkylating agent
gallibiscoquinazole	-0.329967	0	0	NA
ve821	0.32987	0	0	ATR
pfi3	-0.327788	0	0	Polybromo 1, SMARCA4, SMARCA2
prima_1met	0.326445	0	0	TP53 activation
azd5582	0.324164	0	0	XIAP, cIAP
palbociclib	0.32223	0	0	CDK4, CDK6
foretinib	0.316893	0	0	MET, KDR, TIE2, VEGFR3/FLT4, RON, PDGFR, FGFR1, EGFR
zoledronate	-0.315715	0	0	NA
iwp_2	-0.306867	0	0	PORCN
dactolisib	0.306131	4.44089e-16	2.13753e-15	PI3K (class 1), MTORC1, MTORC2
bibr_1532	-0.305552	4.44089e-16	2.13753e-15	TERT
gne_317	0.302903	1.33227e-15	6.25368e-15	PI3Kalpha
gdc0810	-0.297738	2.22045e-15	1.02492e-14	ESR1, ESR2
epz004777	-0.292068	8.88178e-16	4.20606e-15	DOT1L
gefitinib	-0.289422	1.42109e-14	6.18013e-14	EGFR
sepantronium_bromide	0.284777	3.90799e-14	1.6395e-13	BIRC5
niraparib	0.28376	5.9952e-15	2.68769e-14	PARP1, PARP2
gsk343	-0.27679	3.64153e-14	1.53158e-13	EZH2
savolitinib	-0.274421	3.39284e-13	1.31671e-12	MET
jak1_8709	0.265023	3.62821e-13	1.40513e-12	JAK1
wz4003	0.262195	7.86038e-13	2.96438e-12	NUAK1, NUAK2
erk_2440	0.261536	7.51843e-13	2.84115e-12	ERK1,ERK2
sorafenib	0.257419	9.07119e-12	3.12634e-11	PDGFR, KIT, VEGFR, RAF
afatinib	0.255995	2.50999e-12	9.10123e-12	ERBB2, EGFR
i_brd9	0.252213	2.59197e-11	8.58132e-11	BRD9
agi_5198	-0.248947	4.74016e-11	1.53471e-10	IDH1 (R132H)
nelarabine	-0.246822	1.75646e-11	5.91862e-11	NA
ly2109761	-0.240857	5.3106e-11	1.71457e-10	TGFB1
mk_8776	0.230736	1.3145e-09	3.76548e-09	CHEK1, CHEK2, CDK2
talazoparib	0.228484	1.91561e-09	5.39243e-09	PARP1, PARP2
gsk2578215a	-0.227109	2.15852e-09	6.04212e-09	LRRK2
bortezomib	0.226187	2.38342e-09	6.65176e-09	Proteasome
uprosertib	0.222233	1.83829e-09	5.18355e-09	AKT1, AKT2, AKT3
lji308	-0.218184	1.04687e-08	2.73782e-08	RSK2, RSK1, RSK3
wiki4	-0.213988	1.83427e-08	4.69132e-08	TNKS1, TNKS2
mk_2206	0.213238	1.43919e-08	3.72285e-08	AKT1, AKT2
dihydrorotenone	-0.211028	1.05818e-08	2.7645e-08	NA
az6102	0.202484	1.14509e-07	2.72948e-07	TNKS1, TNKS2
nvp_adw742	0.200889	1.2993e-07	3.08624e-07	IGF1R
pictilisib	0.198643	1.52531e-07	3.59458e-07	PI3K (class 1)
lcl161	-0.198411	6.88099e-08	1.67187e-07	XIAP, IAP1, IAP2
of_1	-0.194503	1.35472e-07	3.21076e-07	BRPF1B, BRPF2
xav939	-0.191989	1.79039e-07	4.18892e-07	TNKS1, TNKS2
pd173074	-0.182969	1.53513e-06	3.28647e-06	FGFR1, FGFR2, FGFR3
taselisib	0.177139	1.51434e-06	3.24476e-06	PI3K (beta sparing)
azd1332	0.171647	3.19395e-06	6.642e-06	NTRK1, NTRK2, NTRK3
lgk974	-0.169849	4.05722e-06	8.33529e-06	PORCN
lapatinib	0.165312	1.45144e-05	2.81311e-05	EGFR, ERBB2
at13148	0.164908	1.71096e-05	3.28716e-05	AKT1
carmustine	-0.16197	1.2057e-05	2.35977e-05	NA
sinularin	-0.161646	1.25581e-05	2.4527e-05	NA
fludarabine	0.160993	1.36261e-05	2.65056e-05	NA
gsk2606414	0.160741	1.54785e-05	2.9899e-05	PERK
leflunomide	0.158441	1.74868e-05	3.35747e-05	Pyrimidine synthesis inhibitor
czc24832	-0.1554	2.70731e-05	5.10824e-05	PI3Kgamma
erlotinib	-0.155383	4.77891e-05	8.81691e-05	EGFR
osimertinib	-0.153462	5.93721e-05	0.000108496	EGFR
entospletinib	0.151364	4.37912e-05	8.10529e-05	SYK
vx_11e	0.15036	8.906e-05	0.000159667	ERK2
mira_1	-0.144442	0.000160713	0.000280531	TP53
azd4547	-0.14125	0.000210544	0.00036219	FGFR1, FGFR2, FGFR3
azd1208	-0.140548	0.000143562	0.000251827	PIM1, PIM2, PIM3
pyridostatin	0.137922	0.000322482	0.000543322	G-quadruplex stabiliser
afuresertib	0.135963	0.000384883	0.00064238	AKT1, AKT2, AKT3
azd5363	0.134694	0.000432535	0.000717352	AKT1, AKT2, AKT3, ROCK2
mn_64	-0.133776	0.000309686	0.000522645	TNKS1, TNKS2
fulvestrant	-0.13069	0.000411045	0.000683758	ESR
acetalax	-0.129696	0.000472101	0.000778829	NA
nutlin_3a	0.125555	0.000925058	0.00147345	MDM2
ruxolitinib	-0.124347	0.000772807	0.00124151	JAK1, JAK2
pci_34051	0.123774	0.000852442	0.00136332	HDAC8, HDAC6, HDAC1
amg_319	-0.120463	0.00174396	0.00270048	PI3K (beta sparing)
bms_536924	0.117009	0.00225931	0.00345487	IGF1R, IR
cediranib	0.116056	0.0024551	0.00373975	VEGFR, FLT1, FLT2, FLT3, FLT4, KIT, PDGFRB
abt737	0.115913	0.00250425	0.0038092	BCL2, BCL-XL, BCL-W, BCL-B, BFL1
erk_6604	0.111318	0.00263217	0.00399161	ERK1,ERK2
irak4_4710	-0.10297	0.00542056	0.0079045	IRAK4
nilotinib	0.102722	0.00730101	0.0104772	ABL
taf1_5496	-0.100606	0.00663069	0.009562	TAF1
rapamycin	0.099974	0.0094527	0.0133852	MTORC1
sapitinib	-0.0994549	0.0072826	0.0104518	EGFR, ERBB2, ERBB3
navitoclax	0.0862907	0.0249661	0.0335282	BCL2, BCL-XL, BCL-W
ulixertinib	0.0849	0.0288232	0.0383707	ERK1, ERK2
dabrafenib	0.0766742	0.0454834	0.0588429	BRAF
plx_4720	0.0766314	0.0388578	0.0508516	BRAF
gsk591	-0.0680029	0.0779159	0.0974078	PMRT5
venetoclax	-0.0659598	0.0856639	0.106427	BCL2
azd8186	-0.0612303	0.11092	0.135454	PI3Kalpha, PI3Kbeta
wehi_539	-0.0595891	0.120838	0.146407	BCL-XL
alpelisib	0.0527909	0.154759	0.18446	PI3Kalpha
ibrutinib	0.0478073	0.200399	0.234287	BTK
p22077	0.0462035	0.229217	0.265284	USP7, USP47
ipatasertib	0.045965	0.231633	0.267831	AKT1, AKT, AKT3
iap_5620	-0.0453928	0.222177	0.257834	IAP
sch772984	0.0415066	0.263368	0.301912	ERK1, ERK2
bpd_00008900	-0.0410176	0.285835	0.325598	NA
mim1	0.0407354	0.289166	0.329041	MCL1
selumetinib	0.0331613	0.371617	0.414263	MEK1, MEK2
crizotinib	0.031914	0.389885	0.432501	MET, ALK, ROS1
rvx_208	-0.0300873	0.419211	0.461858	BRD4
tamoxifen	0.0284358	0.459118	0.501934	ESR1
ml323	0.0241213	0.517269	0.558691	USP1, UAF1
gsk1904529a	-0.0209019	0.573396	0.614039	IGF1R, IR
pd0325901	0.0181759	0.624411	0.663966	MEK1, MEK2
agi_6780	0.0137181	0.712695	0.747433	IDH2 R140Q mutant
olaparib	0.0132383	0.729257	0.762398	PARP1, PARP2
linsitinib	-0.0120261	0.746155	0.778161	IGF1R
wnt_c59	-0.011843	0.750559	0.781882	PORCN
umi_77	0.00991177	0.796555	0.824062	MCL1
temozolomide	-0.00404475	0.916215	0.932733	DNA alkylating agent
dactinomycin	-0.00244492	0.983163	0.991078	RNA polymerase
dasatinib	-0.00212812	0.955663	0.9672	ABL, SRC, Ephrins, PDGFR, KIT
trametinib	-0.00140341	0.970604	0.979869	MEK1, MEK2

## Sheet: H. Palbociclib GDSC1
GDSC1 drug effect correlations with Palbociclib
Drug name	rho	pval	padj	GDSC reported target
dactolisib	0.483981	0	0	PI3K (class 1), MTORC1, MTORC2
zm447439	0.476576	0	0	AURKA, AURKB
temsirolimus	0.463449	0	0	MTOR
bx795	0.442167	0	0	TBK1, PDK1 (PDPK1), IKK, AURKB, AURKC
bosutinib	0.438917	0	0	SRC, ABL, TEC
cytarabine	0.438902	0	0	Antimetabolite
ci_1040	0.41925	0	0	MEK1, MEK2
azd7762	0.417282	4.44089e-16	2.36744e-15	CHEK1, CHEK2
lestaurtinib	0.415168	0	0	FLT3, JAK2, NTRK1, NTRK2, NTRK3
nutlin_3a	0.412087	0	0	MDM2
az20	0.40658	0	0	ATR
azd8055	0.402922	0	0	MTORC1, MTORC2
selumetinib	0.396583	0	0	MEK1, MEK2
wee1_inhibitor	0.385466	0	0	WEE1, CHEK1
dabrafenib	0.383056	0	0	BRAF
ku_60019	0.380803	0	0	ATM
vinblastine	0.378078	0	0	Microtubule destabiliser
nu7441	0.369288	0	0	DNAPK
serdemetan	0.366439	0	0	MDM2
azd7969	0.361056	0	0	GSK3B
pd0325901	0.358268	0	0	MEK1, MEK2
gemcitabine	0.355469	1.5099e-14	7.32112e-14	Pyrimidine antimetabolite
axitinib	0.354627	0	0	PDGFR, KIT, VEGFR
refametinib	0.353435	0	0	MEK1, MEK2
sn_38	0.349629	0	0	TOP1
doxorubicin	0.348419	1.55431e-15	8.06015e-15	Anthracycline
cisplatin	0.346484	0	0	DNA crosslinker
elesclomol	0.333464	0	0	HSP90
ro_3306	0.329509	0	0	CDK1
trametinib	0.32501	0	0	MEK1, MEK2
mk_2206	0.323744	0	0	AKT1, AKT2
rucaparib	0.322968	0	0	PARP1, PARP2
veliparib	0.320146	0	0	PARP1, PARP2
azd4547	0.318269	0	0	FGRF1, FGFR2, FGFR3
azd4547	0.318269	0	0	FGFR1, FGFR2, FGFR3
nilotinib	0.316484	0	0	ABL
docetaxel	0.313946	0	0	Microtubule stabiliser
parp_0108	0.312644	0	0	PARP1, PARP2, PARP6
bleomycin_10_u_m	0.311268	0	0	dsDNA break induction
ku_55933	0.31084	0	0	ATM
parp_9482	0.309262	0	0	PARP1, PARP2, PARP5a
pictilisib	0.309061	0	0	PI3K (class 1)
bleomycin_50_u_m	0.30708	0	0	dsDNA break induction
talazoparib	0.306016	0	0	PARP1, PARP2
ttk_3146	0.305247	0	0	TTK
cct_018159	0.304135	0	0	HSP90
vismodegib	0.299181	0	0	SMO
sb590885	0.298901	0	0	BRAF
x5z_7_oxozeaenol	0.298831	0	0	TAK1
olaparib	0.293077	0	0	PARP1, PARP2
icl1100013	0.287767	0	0	N-myristoyltransferase 1/2
jak3_7406	0.28565	0	0	JAK3
raf_9304	0.284886	0	0	ARAF, BRAF, CRAF
azd2014	0.284865	0	0	mTORC1, mTORC2
jnk_inhibitor_viii	0.283686	0	0	JNK
igfr_3801	0.283186	0	0	IGFR1
lenalidomide	0.283149	0	0	CRBN
plx_4720	0.282787	0	0	BRAF
pevonedistat	0.272749	9.69447e-13	4.11693e-12	NAE
eph_b4_9721	0.271876	2.22045e-16	1.21102e-15	EPHB4
azd5438	0.27079	4.44089e-16	2.36744e-15	CDK2
pd173074	0.270111	0	0	FGFR1, FGFR2, FGFR3
yk_4_279	0.269355	6.21725e-14	2.89283e-13	RNA helicase A
sb216763	0.268927	1.06581e-14	5.22223e-14	GSK3A, GSK3B
azd4877	0.268531	4.44089e-16	2.36744e-15	EG5
azd6738	0.268197	6.66134e-16	3.5343e-15	ATR
vx_702	0.265149	8.88178e-16	4.65877e-15	p38
piperlongumine	0.262893	3.10862e-15	1.58283e-14	Induces reactive oxygen species
dyrk1b_0191	0.261857	2.88658e-15	1.4738e-14	DYRK1B
motesanib	0.253495	1.37668e-14	6.69184e-14	VEGFR, RET, KIT, PDGFR
tanespimycin	0.252776	1.46549e-14	7.11197e-14	HSP90
sl0101	0.251962	2.9754e-14	1.41386e-13	RSK, AURKB, PIM1, PIM3
jak1_3715	0.249115	6.70575e-14	3.1117e-13	JAK1
fmk	0.248915	9.62119e-12	3.79487e-11	RSK
fgfr_3831	0.247772	9.19265e-14	4.22188e-13	FGFR1, FGFR2, FGFR3, FGFR4
hg6_64_1	0.246756	1.06093e-12	4.4956e-12	BRAF
bptes	0.246703	1.22125e-13	5.5461e-13	GLS
azd1332	0.243985	2.09166e-13	9.33209e-13	NTRK1, NTRK2, NTRK3
azd6482	0.242697	1.13243e-12	4.78903e-12	PI3Kbeta
pf_562271	0.240628	5.31419e-12	2.14045e-11	FAK, FAK2
gsk269962a	0.239018	1.46771e-12	6.15629e-12	ROCK1, ROCK2
midostaurin	0.237196	6.92291e-12	2.76474e-11	PKC, PPK, FLT1, c-FGR, others
plk_6522	0.235306	2.32792e-12	9.62173e-12	PLK1, PLK2, PLK3
pfi_1	0.234509	2.13829e-12	8.86091e-12	BRD4
tw_37	0.232762	2.23288e-12	9.24004e-12	BCL2, BCL-XL, MCL1
ponatinib	0.227647	5.26252e-11	1.95104e-10	ABL, PDGFRA, VEGFR2, FGFR1, SRC, TIE2, FLT3
parp_9495	0.224569	2.02873e-11	7.78616e-11	PARP1, PARP2, PARP7
fgfr_0939	0.22281	2.25904e-11	8.63373e-11	FGFR4
azd8835	0.222329	3.23785e-11	1.22175e-10	PI3Kalpha, PI3Kdelta
chir_99021	0.220962	3.08087e-11	1.16511e-10	GSK3A, GSK3B
fti_277	0.219669	2.37006e-10	8.30991e-10	Farnesyl-transferase (FNTA)
capivasertib	0.218816	4.58005e-11	1.70694e-10	AKT
luminespib	0.215551	7.46706e-10	2.51114e-09	HSP90
unc0642	0.215403	2.50502e-10	8.76729e-10	G9a(EHMT2), GLP(EHMT1)
vorinostat	0.215179	7.78142e-11	2.84643e-10	HDAC inhibitor Class I, IIa, IIb, IV
osu_03012	0.213862	8.40584e-10	2.81584e-09	PDK1 (PDPK1)
azd8931	0.213293	1.8444e-10	6.53347e-10	EGFR, ERBB2, ERBB3
aica_ribonucleotide	0.212005	1.83959e-10	6.51743e-10	AMPK agonist
tretinoin	0.210678	2.51301e-10	8.79385e-10	Retinoic acid
azd6094	0.209707	3.49865e-10	1.20831e-09	MET
xmd15_27	0.209347	7.83011e-10	2.62948e-09	CAMK2
fulvestrant	0.209295	3.79353e-10	1.30702e-09	ESR1
doramapimod	0.206806	5.76456e-10	1.95819e-09	p38, JNK2
ldn_193189	0.199501	5.13768e-09	1.60521e-08	BMP
cct007093	0.197821	2.99187e-09	9.54114e-09	PPM1D
bms_536924	0.196366	1.75075e-08	5.21209e-08	IGF1R, IR
sgc0946	0.194754	8.84452e-09	2.70143e-08	DOT1L
azd3514	0.192634	8.89822e-09	2.7169e-08	AR
tamoxifen	0.192508	1.00308e-08	3.0525e-08	ESR1
vx_11e	0.192268	1.80179e-08	5.35653e-08	ERK2
bicalutamide	0.190807	9.63038e-09	2.93344e-08	AR
pi3ka_4409	0.190325	1.39687e-08	4.20054e-08	PI3Kalpha, PI3Kdelta
ara_g	0.189515	3.11715e-08	9.05087e-08	Anti-metabolite
xmd14_99	0.188362	3.38817e-08	9.80721e-08	ALK, CDK7, LTK, others
mct4_1422	0.186899	2.32731e-08	6.84826e-08	MCT4
bix02189	0.186119	5.22503e-08	1.48491e-07	MEK5, ERK5
bms_754807	0.18478	1.33869e-07	3.6604e-07	IGF1R, IR
e_ef2k_inhibitor_a_484954	0.184512	5.91756e-08	1.67215e-07	eEF2K
afatinib	0.183415	5.45227e-08	1.54713e-07	ERBB2, EGFR
met_ap2_inhibitor_a832234	0.18339	9.13765e-08	2.53496e-07	MetAP2
fr_180204	0.181918	1.02826e-07	2.84148e-07	ERK1, ERK2
jq12	0.181792	1.92803e-07	5.18555e-07	HDAC1, HDAC2
cabozantinib	0.18069	1.27787e-07	3.50052e-07	VEGFR, MET, RET, KIT, FLT1, FLT3, FLT4, TIE2,AXL
gsk650394	0.177898	3.83493e-07	1.00154e-06	SGK2, SGK3
avagacestat	0.177179	9.53079e-08	2.63976e-07	Amyloid beta20, Amyloid beta40
gw441756	0.176392	1.1616e-07	3.19336e-07	NTRK1
zibotentan	0.172809	4.39517e-07	1.14098e-06	Endothelin-1 receptor (EDNRA)
azd8186	0.172717	2.65662e-07	7.04219e-07	PI3Kbeta, PI3Kdelta
epothilone_b	0.172145	8.95475e-07	2.25346e-06	Microtubule stabiliser
foretinib	0.171352	5.76754e-07	1.47845e-06	MET, KDR, TIE2, VEGFR3/FLT4, RON, PDGFR, FGFR1, EGFR
iox2	0.17103	3.64672e-07	9.54e-07	EGLN1
azd1480	0.170851	3.4218e-07	8.97789e-07	JAK1, JAK2
selisistat	0.17043	6.44286e-07	1.6443e-06	SIRT1
bleomycin	0.169615	1.58135e-06	3.88145e-06	dsDNA break induction
fen1_3940	0.169394	4.72483e-07	1.22252e-06	FEN1
idelalisib	0.167958	8.97122e-07	2.2574e-06	PI3Kdelta
tivozanib	0.166286	1.18834e-06	2.95585e-06	VEGFR1, VEGFR2, VEGFR3
cap_232_tt_232_tln_232	0.166191	1.25907e-06	3.12394e-06	Glycolysis
ipa_3	0.166	2.12342e-06	5.14209e-06	PAK1
xav939	0.165359	1.0083e-06	2.52543e-06	TNKS1, TNKS2
lfm_a13	0.165065	2.39172e-06	5.75906e-06	BTK
iap_5620	0.164134	1.1473e-06	2.85662e-06	IAP
cx_5461	0.160754	2.83216e-06	6.76964e-06	RNA Polymerase 1
sphingosine_kinase_1_inhibitor_ii	0.16025	2.55294e-06	6.13305e-06	Sphingosine Kinase
bryostatin_1	0.159508	5.49583e-06	1.27209e-05	PKC
linifanib	0.158866	3.42615e-06	8.11351e-06	VEGFR1, VEGFR2, VEGFR3, CSF1R, FLT3, KIT
gsk429286a	0.157946	4.01202e-06	9.43346e-06	ROCK1, ROCK2
kin001_236	0.156859	4.68001e-06	1.09188e-05	Angiopoietin-1 receptor
wnt_c59	0.156369	5.08045e-06	1.18078e-05	PORCN
eht_1864	0.156337	2.81831e-06	6.73724e-06	RAC1, RAC2, RAC3
etoposide	0.156069	7.80009e-06	1.77403e-05	TOP2
vnlg_124	0.154582	6.60656e-06	1.51499e-05	HDAC,RAR
unc1215	0.153368	6.32562e-06	1.45377e-05	L3MBTL3
tipifarnib	0.153057	1.24399e-05	2.76362e-05	Farnesyl-transferase (FNTA)
iap_7638	0.152866	6.07283e-06	1.39855e-05	IAP
qs11	0.151799	1.45042e-05	3.19728e-05	ARFGAP1
bexarotene	0.151021	1.79109e-05	3.91064e-05	Retinioic X receptor (RXR) agonist
alectinib	0.150961	1.06066e-05	2.37429e-05	ALK
mitomycin_c	0.14991	1.90115e-05	4.13841e-05	DNA crosslinker
fty_720	0.149834	1.25064e-05	2.77743e-05	S1P
cetuximab	0.148603	1.78003e-05	3.88725e-05	EGFR
temozolomide	0.148242	1.30047e-05	2.88352e-05	DNA alkylating agent
pemetrexed	0.147669	1.87691e-05	4.08805e-05	TYMS
stf_62247	0.147623	1.66265e-05	3.64302e-05	Autophagy inducer
obatoclax_mesylate	0.146966	2.93787e-05	6.2586e-05	BCL2, BCL-XL, BCL-W, MCL1
whi_p97	0.146072	2.04226e-05	4.43134e-05	JAK3
jq1	0.14522	0.000712452	0.00127735	BRD2, BRD3, BRD4, BRDT
alisertib	0.141957	4.1868e-05	8.75279e-05	AURKA
bay_61_3606	0.14082	5.90231e-05	0.000121354	SYK
nsc_87877	0.140043	6.28793e-05	0.000128785	SHP-1 (PTPN6), SHP-2 (PTPN11)
gefitinib	0.139625	2.97524e-05	6.33458e-05	EGFR
lgk974	0.138243	5.70185e-05	0.000117432	PORCN
tank_1366	0.135665	5.40386e-05	0.000111542	Tankyrase 1/2 (PARP5a, PARP5b)
mim1	0.134721	9.2437e-05	0.00018569	MCL-1
linsitinib	0.134478	0.000129744	0.00025611	IGF1R
methotrexate	0.134409	5.54208e-05	0.000114274	Antimetabolite
y_39983	0.133901	9.63698e-05	0.000193209	ROCK
ic_87114	0.132276	0.000111897	0.000222482	PI3Kdelta
shikonin	0.130445	0.000202566	0.000390192	not defined
nvp_bhg712	0.128359	0.000184762	0.000357824	EPHB4
thapsigargin	0.127846	0.000318008	0.000597122	SERCA
fedratinib	0.127116	0.000209826	0.000403482	JAK2
masitinib	0.125746	0.000247892	0.00047205	KIT, PDGFRA, PDGFRB
tws119	0.125466	0.000239211	0.00045651	GSK3
cp466722	0.124518	0.00028051	0.000530344	ATM
gsk1904529a	0.123261	0.000448878	0.000827085	IGF1R, IR
brivanib_bms_540215	0.123062	0.000315065	0.00059197	VEGFR, PDGFR
tenovin_6	0.122094	0.000351519	0.000656571	SIRT
pazopanib	0.120979	0.000591478	0.00107276	CSF1R, KIT, PDGFRA, PDGFRB
jnk_9l	0.120759	0.00055945	0.00101798	JNK2, JNK3
mps_1_in_1	0.120094	0.000478958	0.000879464	MPS1
embelin	0.119999	0.000620859	0.00112282	XIAP
pfi_3	0.119957	0.000674163	0.00121206	SMARCA2, SMARCA4, PB1
pelitinib	0.119502	0.000499323	0.000914642	EGFR
bx_912	0.119104	0.000517537	0.000946338	PDK1 (PDPK1)
enzastaurin	0.117848	0.000602327	0.00109125	PKCB
gsk1070916	0.116678	0.000938471	0.00165621	AURKA, AURKC
osi_930	0.115876	0.000738793	0.00132203	KIT
tl_1_85	0.114491	0.000861695	0.00152874	TAK
x5_fluorouracil	0.113515	0.000974747	0.00171596	Antimetabolite (DNA & RNA)
kin001_042	0.113447	0.000915401	0.00161792	GSK3B
kin001_244	0.112058	0.0011105	0.00194089	PDK1 (PDPK1)
etp_45835	0.111685	0.00109309	0.00191224	MNK1, MNK2
tpca_1	0.111103	0.00122517	0.00213171	IKK2
ql_xi_92	0.109823	0.00137774	0.00238123	DDR1
genentech_cpd_10	0.109494	0.00145272	0.0025027	AURKA, AURKB
limk1_inhibitor_bms4	0.109097	0.00141701	0.00244541	LIMK1
as605240	0.109011	0.00155521	0.0026699	PI3Kgamma
t0901317	0.108997	0.00155741	0.00267333	LXR, FXR
ng_25	0.108589	0.00158106	0.00271084	TAK1, MAP4K2
bibf_1120	0.108518	0.00151261	0.00260016	VEGFR, PDGFR, FGFR
vinorelbine	0.10849	0.00192469	0.00326061	Microtubule destabiliser
dmog	0.107562	0.00215977	0.00363051	HIF-PH
at7867	0.107118	0.00173075	0.00295152	AKT
r_trail	0.104143	0.00213764	0.00359615	TRAIL receptor agonist
kin001_266	0.101193	0.00326858	0.0053637	MAP3K8
cp724714	0.0985091	0.00413094	0.00667733	ERBB2
pac_1	0.0972288	0.00604449	0.00952051	Procaspase-3, Procaspase-7
mct1_6447	0.0965716	0.0045419	0.0072931	MCT1
ispinesib_mesylate	0.0953738	0.00555443	0.00880041	KSP
ruxolitinib	0.094666	0.0058296	0.00920571	JAK1, JAK2
xmd13_2	0.0944905	0.00598104	0.00942654	RIPK1
lcl161	0.0944594	0.0061182	0.00963184	XIAP, cIAP1, cIAP2
ql_xii_47	0.0940586	0.00646575	0.010144	BTK, BMX
arry_520	0.0939772	0.00664196	0.0104029	KIF11
agi_6780	0.0921199	0.0074423	0.0115697	IDH2(R140Q)
daporinad	0.0914369	0.00800868	0.0123903	NAMPT
cpi_613	0.0900915	0.00886539	0.0136247	Metabo, Mitochondria
a_83_01	0.0896973	0.0092102	0.0141148	TGFB
unc0638	0.0891945	0.0120865	0.0181856	G9a and GLP methyltransferases
dacinostat	0.0887633	0.0115445	0.0174215	HDAC1
venotoclax	0.0884983	0.0101483	0.0154439	BCL-2 selective
tubastatin_a	0.086988	0.011465	0.0173057	HDAC1, HDAC6, HDAC8
snx_2112	0.0845543	0.0145834	0.0216609	HSP90
kin001_270	0.083778	0.0149097	0.0221125	CDK9
as601245	0.0825809	0.0189603	0.0277108	JNK1, JNK2, JNK2
flavopiridol	0.0814402	0.0183762	0.0269161	CDK
jw_7_24_1	0.0803873	0.0193623	0.0282402	LCK
kin001_260	0.0799402	0.0202711	0.0294849	IKKB
cay10603	0.0779586	0.0240187	0.0345102	HDAC1, HDAC6
c_75	0.0778714	0.0238406	0.0342731	FAS
tak_715	0.0760999	0.0267808	0.0381709	p38alpha, p38beta
wye_125132	0.0754656	0.0286427	0.0405943	mTOR
bam7	0.0751227	0.02928	0.0414318	Bax activator
quizartinib	0.0750279	0.0291008	0.0411978	FLT3
kobe2602	0.074765	0.030159	0.0425947	RAS effector
su11274	0.0742419	0.0302456	0.0427103	MET
jnj38877605	0.0689565	0.0443224	0.0608207	MET
zstk474	0.0686604	0.0464012	0.0634653	PI3K (class 1)
pf_4708671	0.0682549	0.0431823	0.0594002	S6K1
thz_2_102_1	0.0664742	0.0561717	0.0757118	CDK7
akt_inhibitor_viii	0.0651555	0.0806159	0.105599	AKT1, AKT2, AKT3
azd1208	0.0627257	0.0628954	0.0840218	PIM1, PIM2, PIM3
bms_345541	0.060699	0.0774698	0.101836	IKK1, IKK2
pik_93	0.0578581	0.0931925	0.120533	PI3Kgamma
i_bet_762	0.0575606	0.0948905	0.122556	BRD2, BRD3, BRD4
ci_1033	0.0568159	0.0976549	0.125788	EGFR, ERBB2, ERBB4
ru_ski_43	0.0559351	0.104816	0.134192	Shh
ql_x_138	0.0534029	0.123314	0.155914	BTK
ym201636	0.0525848	0.126893	0.159991	PIKFYVE
gsk1059615	0.0523101	0.129805	0.163368	PI3K
osi_027	0.0502621	0.146743	0.182619	MTORC1, MTORC2
mirin	0.0496799	0.157259	0.194563	MRE11
thz_2_49	0.0473353	0.172804	0.211994	CDK9
nsc_207895	0.0462176	0.1803	0.220338	MDM4
omipalisib	0.0443577	0.197427	0.239402	PI3K (class 1), MTORC1, MTORC2
sb52334	0.0394732	0.252563	0.299326	ALK5
apitolisib	0.0391312	0.256983	0.304033	mTOR, PI3K
pha_793887	0.0387998	0.260185	0.307471	CDK2, CDK7, CDK5
tl_2_105	0.0385661	0.262503	0.309833	not defined
pi_103	0.0382765	0.269247	0.317016	PI3Kalpha, DAPK3, CLK4, PIM3, HIPK2
cudc_101	0.0371251	0.285667	0.334542	HDAC1-10, EGFR, ERBB2
ar_42	0.0358159	0.301844	0.351607	HDAC1
nsc319726	0.0330619	0.347041	0.3984	P53 Mut specific
acy_1215	-0.0298795	0.383717	0.435626	HDAC6
voxtalisib	0.0293461	0.39199	0.443958	PI3K (class 1), DNAPK, MTOR
panobinostat	0.0289169	0.404839	0.456763	HDAC
fh535	0.0287478	0.415331	0.467433	PPARgamma, PPARdelta
wz3105	-0.0269692	0.433386	0.485479	SRC, ROCK2, NTRK2, FLT3, IRAK1, others
navitoclax	0.0256087	0.44391	0.495778	BCL2, BCL-XL, BCL-W
pf_00299804	0.0251965	0.464759	0.516662	EGFR, ERBB2, ERBB4
ast_1306	0.0233042	0.499991	0.550488	EGFR, ERBB4
at_7519	0.0224351	0.517876	0.567788	CDK1, CDK2, CDK4, CDK6, CDK9
belinostat	0.021664	0.535346	0.584919	HDAC1
npk76_ii_72_1	0.0202256	0.557588	0.605993	PLK3
phenformin	-0.0183134	0.597193	0.643497	Biguanide agent
pilaralisib	0.0170862	0.618253	0.663646	PI3K
cay10566	0.0140862	0.683874	0.725256	Stearoyl-CoA desaturase
sepantronium_bromide	0.0130165	0.711456	0.750571	BIRC5
cd532	0.0123008	0.719785	0.758159	AURKA
trichostatin_a	0.00974462	0.778063	0.810835	HDAC
gsk690693	0.00942478	0.784666	0.816532	AKT1, AKT2, AKT3
azd5582	0.00916157	0.787639	0.819397	IAP
imd_0354	0.00896624	0.794427	0.825594	IKKb
gw_2580	0.00696336	0.839729	0.866229	CSF1R
amuvatinib	0.00424761	0.902283	0.920413	KIT, PDGFRA, FLT3
torin_2	-0.00409299	0.907579	0.925203	mTOR
kb_nb_142_70	-0.00337671	0.921554	0.937056	PKD
sb505124	0.00161092	0.964846	0.973756	TGFBR1, ACVR1B, ACVR1C

## Sheet: I. Palbociclib GDSC2
GDSC2 drug effect correlations with Palbociclib
Drug name	rho	pval	padj	GDSC reported target
oxaliplatin	0.50915	0	0	DNA alkylating agent
dactolisib	0.494776	0	0	PI3K (class 1), MTORC1, MTORC2
dactinomycin	0.494292	4.69502e-08	1.15595e-07	RNA polymerase
i_brd9	0.488859	0	0	BRD9
cytarabine	0.483888	0	0	Antimetabolite
mk_2206	0.461114	0	0	AKT1, AKT2
x5_fluorouracil	0.452575	0	0	Antimetabolite (DNA & RNA)
prt062607	0.441351	0	0	SYK
gne_317	0.438925	0	0	PI3Kalpha
ve821	0.432327	0	0	ATR
bdp_00009066	0.42855	0	0	MRCKB_HUMAN
buparlisib	0.412346	0	0	PI3Kalpha, PI3Kdelta, PI3Kbeta, PI3Kgamma
azd5153	0.407018	0	0	BRD4
foretinib	0.400526	0	0	MET, KDR, TIE2, VEGFR3/FLT4, RON, PDGFR, FGFR1, EGFR
nutlin_3a	0.397048	0	0	MDM2
vinblastine	0.396078	0	0	Microtubule destabiliser
vorinostat	0.394699	0	0	HDAC inhibitor Class I, IIa, IIb, IV
i_bet_762	0.393924	0	0	BRD2, BRD3, BRD4
bms_345541	0.386929	0	0	IKK-1, IKK-2
luminespib	0.385871	0	0	HSP90
otx015	0.38014	0	0	BRD2, BRD3, BRD4
epirubicin	0.37999	0	0	Anthracycline
ulixertinib	0.377726	0	0	ERK1, ERK2
nvp_adw742	0.376742	0	0	IGF1R
yk_4_279	0.37662	0	0	RNA helicase A
pak_5339	0.372922	0	0	PAK1, PAK2
jak1_8709	0.368035	0	0	JAK1
azd6738	0.36615	0	0	ATR
niraparib	0.363403	0	0	PARP1, PARP2
dabrafenib	0.362204	0	0	BRAF
wee1_inhibitor	0.361959	0	0	WEE1, CHEK1
azd7762	0.361555	0	0	CHEK1, CHEK2
pictilisib	0.359789	0	0	PI3K (class 1)
pci_34051	0.359772	0	0	HDAC8, HDAC6, HDAC1
elephantin	0.357262	0	0	NA
irinotecan	0.351129	0	0	TOP1
wz4003	0.346807	0	0	NUAK1, NUAK2
paclitaxel	0.345147	0	0	Microtubule stabiliser
mk_1775	0.345051	0	0	WEE1, PLK1
afatinib	0.343241	0	0	ERBB2, EGFR
az960	0.343104	0	0	JAK2, JAK3
vinorelbine	0.341544	0	0	Microtubule destabiliser
mitoxantrone	0.340517	0	0	NA
camptothecin	0.337568	0	0	TOP1
gemcitabine	0.335485	0	0	Pyrimidine antimetabolite
talazoparib	0.3297	0	0	PARP1, PARP2
vx_11e	0.329462	0	0	ERK2
tamoxifen	0.32902	0	0	ESR1
alisertib	0.328775	0	0	AURKA
cediranib	0.328288	0	0	VEGFR, FLT1, FLT2, FLT3, FLT4, KIT, PDGFRB
prima_1met	0.324588	0	0	TP53 activation
podophyllotoxin_bromide	0.322423	0	0	NA
ve_822	0.322382	0	0	ATR
azd5438	0.32223	0	0	CDK2
bms_536924	0.317847	0	0	IGF1R, IR
lapatinib	0.317624	0	0	EGFR, ERBB2
pyridostatin	0.315242	0	0	G-quadruplex stabiliser
azd2014	0.314748	0	0	mTORC1, mTORC2
telomerase_inhibitor_ix	0.314734	0	0	Telomerase
erk_2440	0.314589	0	0	ERK1,ERK2
rapamycin	0.314193	0	0	MTORC1
leflunomide	0.313116	0	0	Pyrimidine synthesis inhibitor
az6102	0.312834	0	0	TNKS1, TNKS2
afuresertib	0.312722	0	0	AKT1, AKT2, AKT3
nilotinib	0.310992	0	0	ABL
fludarabine	0.308183	0	0	NA
cisplatin	0.306953	0	0	DNA crosslinker
kras_g12c_inhibitor_12	0.30594	2.22045e-16	1.09591e-15	KRAS (G12C)
eg5_9814	0.305549	2.22045e-16	1.09591e-15	KSP11
sorafenib	0.305143	0	0	PDGFR, KIT, VEGFR, RAF
vincristine	0.303729	4.44089e-16	2.13753e-15	NA
mk_8776	0.300352	0	0	CHEK1, CHEK2, CDK2
mirin	0.298671	8.88178e-16	4.20606e-15	MRE11
gsk2606414	0.296291	2.44249e-15	1.12602e-14	PERK
staurosporine	0.295364	0	0	Broad spectrum kinase inhibitor
teniposide	0.293962	2.88658e-15	1.32423e-14	NA
jak_8517	0.293016	3.55271e-15	1.61791e-14	JAK1, JAK2
cdk9_5576	0.291484	5.32907e-15	2.39696e-14	CDK9
igf1r_3801	0.289542	8.21565e-15	3.64276e-14	IGFR1
plx_4720	0.285999	8.88178e-16	4.20606e-15	BRAF
pevonedistat	0.285126	1.77636e-15	8.25025e-15	NAE
docetaxel	0.28148	5.8032e-08	1.4176e-07	Microtubule stabiliser
mira_1	0.277742	9.10383e-15	4.02465e-14	TP53
obatoclax_mesylate	0.274842	1.85185e-13	7.34678e-13	BCL2, BCL-XL, BCL-W, MCL1
erk_6604	0.274303	2.0739e-13	8.19943e-13	ERK1,ERK2
azd5363	0.270983	3.9968e-14	1.67348e-13	AKT1, AKT2, AKT3, ROCK2
sabutoclax	0.27061	4.8006e-13	1.83919e-12	BCL2, BCL-XL, BFL1, MCL1
crizotinib	0.26907	4.31211e-13	1.66011e-12	MET, ALK, ROS1
topotecan	0.261888	2.57305e-12	9.31409e-12	NA
uprosertib	0.259312	4.90497e-13	1.87485e-12	AKT1, AKT2, AKT3
vsp34_8731	0.258299	5.20273e-12	1.83493e-11	VSP34
rvx_208	0.257666	6.09379e-12	2.13711e-11	BRD4
entospletinib	0.25747	6.11222e-12	2.14257e-11	SYK
cdk9_5038	0.256182	8.11839e-12	2.81417e-11	CDK9
taselisib	0.254822	7.30083e-13	2.76241e-12	PI3K (beta sparing)
bpd_00008900	0.254203	1.48503e-12	5.50205e-12	NA
entinostat	0.249542	2.20335e-11	7.33853e-11	HDAC1, HDAC3
ipatasertib	0.248396	4.88409e-12	1.72744e-11	AKT1, AKT, AKT3
sch772984	0.238554	2.12497e-11	7.09642e-11	ERK1, ERK2
linsitinib	0.23631	3.3046e-11	1.08542e-10	IGF1R
at13148	0.232295	1.50592e-10	4.68023e-10	AKT1
trametinib	0.230719	9.73865e-11	3.07456e-10	MEK1, MEK2
dinaciclib	0.229378	1.0591e-09	3.06259e-09	CDK1, CDK2, CDK5, CDK9
bortezomib	0.226346	3.07285e-10	9.31409e-10	Proteasome
temozolomide	0.224467	5.21945e-10	1.55096e-09	DNA alkylating agent
mg_132	0.220167	6.60031e-10	1.94468e-09	Proteasome, CAPN1
pd0325901	0.219258	8.83249e-10	2.57139e-09	MEK1, MEK2
gsk591	0.207877	1.09386e-08	2.85424e-08	PMRT5
azd1332	0.202052	8.27893e-08	1.99823e-07	NTRK1, NTRK2, NTRK3
pd173074	0.200904	2.41782e-08	6.1107e-08	FGFR1, FGFR2, FGFR3
amg_319	0.195289	7.58068e-08	1.83591e-07	PI3K (beta sparing)
p22077	0.194966	7.06995e-08	1.71583e-07	USP7, USP47
azd8186	0.194487	7.62032e-08	1.84462e-07	PI3Kalpha, PI3Kbeta
alpelisib	0.19309	6.92194e-08	1.68155e-07	PI3Kalpha
selumetinib	0.178533	2.28976e-06	4.82133e-06	MEK1, MEK2
ulk1_4989	0.177321	2.77801e-06	5.81014e-06	ULK1
dasatinib	0.175138	1.24568e-06	2.69417e-06	ABL, SRC, Ephrins, PDGFR, KIT
mim1	0.166757	4.27516e-06	8.77099e-06	MCL1
olaparib	0.165536	4.35367e-06	8.92473e-06	PARP1, PARP2
of_1	-0.159591	2.46848e-05	4.67412e-05	BRPF1B, BRPF2
gsk1904529a	0.155971	1.46791e-05	2.84319e-05	IGF1R, IR
carmustine	0.147576	9.76111e-05	0.000174412	NA
nelarabine	0.142576	0.000169702	0.00029536	NA
azd1208	0.137814	0.000279607	0.000474235	PIM1, PIM2, PIM3
ruxolitinib	0.134701	0.000380515	0.000635444	JAK1, JAK2
ibrutinib	0.128918	0.000700206	0.00113039	BTK
azd5582	0.127475	0.000855793	0.00136822	XIAP, cIAP
lji308	0.123711	0.00072636	0.00117041	RSK2, RSK1, RSK3
dihydrorotenone	-0.122141	0.00130621	0.00204656	NA
czc24832	0.118546	0.00178504	0.0027601	PI3Kgamma
ml323	0.115779	0.00228523	0.00349201	USP1, UAF1
irak4_4710	0.113136	0.00287924	0.00434952	IRAK4
fulvestrant	0.110293	0.00220686	0.00337985	ESR
azd4547	0.109484	0.00255802	0.00388585	FGFR1, FGFR2, FGFR3
gsk343	0.106792	0.0049514	0.00725073	EZH2
agi_6780	0.10585	0.00531548	0.00775731	IDH2 R140Q mutant
wnt_c59	0.105422	0.00550409	0.00801615	PORCN
sepantronium_bromide	0.105076	0.00391848	0.00582284	BIRC5
azd5991	0.103061	0.00681909	0.00981951	MCL1
osimertinib	0.0961632	0.00832053	0.0118629	EGFR
umi_77	0.0854496	0.0190965	0.0260264	MCL1
acetalax	-0.0760664	0.0454705	0.0588365	NA
wehi_539	-0.0756649	0.0380373	0.0498345	BCL-XL
epz004777	0.0713352	0.0485729	0.0626179	DOT1L
gsk2578215a	0.0687596	0.0594754	0.0756819	LRRK2
taf1_5496	-0.0661702	0.0821818	0.102348	TAF1
venetoclax	0.0645142	0.0762688	0.0955243	BCL2
bibr_1532	-0.0631373	0.0844172	0.104983	TERT
sapitinib	0.0605796	0.0934178	0.115428	EGFR, ERBB2, ERBB3
abt737	0.0584762	0.109332	0.133602	BCL2, BCL-XL, BCL-W, BCL-B, BFL1
erlotinib	0.0575207	0.115014	0.140009	EGFR
sinularin	0.0521655	0.170464	0.20192	NA
navitoclax	0.0473059	0.196233	0.229732	BCL2, BCL-XL, BCL-W
lcl161	0.0461799	0.225369	0.261335	XIAP, IAP1, IAP2
gefitinib	-0.0423965	0.245556	0.282554	EGFR
lgk974	-0.0422521	0.242186	0.279084	PORCN
pfi3	0.0382394	0.315152	0.35655	Polybromo 1, SMARCA4, SMARCA2
iap_5620	0.0328268	0.389606	0.432223	IAP
zoledronate	0.0324461	0.3941	0.436562	NA
epz5676	0.0324306	0.370384	0.413073	DOT1L
savolitinib	-0.0316176	0.386911	0.429583	MET
azd3759	-0.030622	0.400164	0.442656	EGFR
agi_5198	0.0301525	0.40899	0.451467	IDH1 (R132H)
picolinici_acid	0.0277321	0.466407	0.509196	Inflammatory related
gdc0810	-0.0258529	0.479011	0.521436	ESR1, ESR2
iwp_2	0.0179654	0.637329	0.676118	PORCN
xav939	0.0129445	0.733921	0.766846	TNKS1, TNKS2
gallibiscoquinazole	0.0114466	0.763735	0.793895	NA
ly2109761	0.0103918	0.784946	0.813852	TGFB1
cyclophosphamide	0.00992846	0.785901	0.81456	Alkylating agent
wiki4	0.00787254	0.829466	0.85427	TNKS1, TNKS2
mn_64	0.00471496	0.901467	0.919376	TNKS1, TNKS2

## Sheet: J. AT7519
GDSC1 drug effect correlations with AT7519
Drug name	rho	pval	padj	GDSC reported target
pha_793887	0.796321	0	0	CDK2, CDK7, CDK5
wz3105	0.772271	0	0	SRC, ROCK2, NTRK2, FLT3, IRAK1, others
bms_345541	0.736009	0	0	IKK1, IKK2
ispinesib_mesylate	0.688746	0	0	KSP
thz_2_102_1	0.651399	0	0	CDK7
xmd13_2	0.641774	0	0	RIPK1
bx_912	0.619724	0	0	PDK1 (PDPK1)
cp466722	0.619557	0	0	ATM
ql_xii_47	0.607675	0	0	BTK, BMX
ql_x_138	0.606033	0	0	BTK
genentech_cpd_10	0.605407	0	0	AURKA, AURKB
zstk474	0.579505	0	0	PI3K (class 1)
npk76_ii_72_1	0.575011	0	0	PLK3
omipalisib	0.573701	0	0	PI3K (class 1), MTORC1, MTORC2
osi_027	0.572212	0	0	MTORC1, MTORC2
snx_2112	0.567286	0	0	HSP90
pi_103	0.564505	0	0	PI3Kalpha, DAPK3, CLK4, PIM3, HIPK2
gsk1070916	0.563277	0	0	AURKA, AURKC
tak_715	0.558855	0	0	p38alpha, p38beta
jw_7_24_1	0.558445	0	0	LCK
pik_93	0.555926	0	0	PI3Kgamma
cudc_101	0.546344	0	0	HDAC1-10, EGFR, ERBB2
sepantronium_bromide	0.543093	0	0	BIRC5
fedratinib	0.532601	0	0	JAK2
unc0638	0.527682	0	0	G9a and GLP methyltransferases
x5_fluorouracil	0.526426	0	0	Antimetabolite (DNA & RNA)
cay10603	0.522328	0	0	HDAC1, HDAC6
gsk690693	0.515296	0	0	AKT1, AKT2, AKT3
masitinib	0.511515	0	0	KIT, PDGFRA, PDGFRB
ql_xi_92	0.510189	0	0	DDR1
enzastaurin	0.506811	0	0	PKCB
tubastatin_a	0.500511	0	0	HDAC1, HDAC6, HDAC8
belinostat	0.494274	0	0	HDAC1
kin001_260	0.489372	0	0	IKKB
tpca_1	0.488179	0	0	IKK2
ar_42	0.482604	0	0	HDAC1
pelitinib	0.481984	0	0	EGFR
kin001_244	0.473344	0	0	PDK1 (PDPK1)
idelalisib	0.471816	0	0	PI3Kdelta
cx_5461	0.464296	0	0	RNA Polymerase 1
mps_1_in_1	0.455254	0	0	MPS1
y_39983	0.452821	0	0	ROCK
i_bet_762	0.452776	0	0	BRD2, BRD3, BRD4
flavopiridol	0.448986	0	0	CDK
tl_1_85	0.444173	0	0	TAK
vinorelbine	0.438458	0	0	Microtubule destabiliser
as605240	0.436473	0	0	PI3Kgamma
dacinostat	0.433642	0	0	HDAC1
ng_25	0.433381	0	0	TAK1, MAP4K2
xmd14_99	0.432806	0	0	ALK, CDK7, LTK, others
ym201636	0.430872	0	0	PIKFYVE
bix02189	0.426517	0	0	MEK5, ERK5
tl_2_105	0.423531	0	0	not defined
thz_2_49	0.419272	0	0	CDK9
azd5582	0.413154	0	0	IAP
kb_nb_142_70	0.407717	0	0	PKD
pemetrexed	0.407233	0	0	TYMS
akt_inhibitor_viii	0.400978	0	0	AKT1, AKT2, AKT3
nvp_bhg712	0.400183	0	0	EPHB4
acy_1215	0.395447	0	0	HDAC6
xmd15_27	0.392887	0	0	CAMK2
phenformin	0.392132	0	0	Biguanide agent
methotrexate	0.389364	0	0	Antimetabolite
bay_61_3606	0.377728	0	0	SYK
arry_520	0.376677	0	0	KIF11
gsk429286a	0.369691	0	0	ROCK1, ROCK2
kin001_236	0.369682	0	0	Angiopoietin-1 receptor
panobinostat	0.367867	0	0	HDAC
foretinib	0.366949	0	0	MET, KDR, TIE2, VEGFR3/FLT4, RON, PDGFR, FGFR1, EGFR
tenovin_6	0.359161	0	0	SIRT
kin001_266	0.349395	0	0	MAP3K8
osi_930	0.347524	0	0	KIT
torin_2	0.346129	0	0	mTOR
etoposide	0.344533	0	0	TOP2
wye_125132	0.333054	0	0	mTOR
kin001_270	0.331674	0	0	CDK9
fmk	0.328969	0	0	RSK
vinblastine	0.328789	0	0	Microtubule destabiliser
jnk_9l	0.32355	0	0	JNK2, JNK3
nsc_207895	0.322431	0	0	MDM4
vorinostat	0.32228	0	0	HDAC inhibitor Class I, IIa, IIb, IV
apitolisib	0.320136	0	0	mTOR, PI3K
plk_6522	0.317833	0	0	PLK1, PLK2, PLK3
t0901317	0.314519	0	0	LXR, FXR
osu_03012	0.31165	0	0	PDK1 (PDPK1)
cd532	0.309576	0	0	AURKA
pac_1	0.308463	0	0	Procaspase-3, Procaspase-7
daporinad	0.307632	0	0	NAMPT
aica_ribonucleotide	0.301409	0	0	AMPK agonist
stf_62247	0.301188	0	0	Autophagy inducer
nsc319726	0.298635	0	0	P53 Mut specific
obatoclax_mesylate	0.297477	0	0	BCL2, BCL-XL, BCL-W, MCL1
doxorubicin	0.295125	3.83551e-11	1.43845e-10	Anthracycline
at7867	0.291657	0	0	AKT
cabozantinib	0.288901	0	0	VEGFR, MET, RET, KIT, FLT1, FLT3, FLT4, TIE2,AXL
mim1	0.285446	0	0	MCL-1
vx_11e	0.280309	0	0	ERK2
qs11	0.279741	0	0	ARFGAP1
ru_ski_43	0.279222	0	0	Shh
alectinib	0.279072	0	0	ALK
mitomycin_c	0.278169	0	0	DNA crosslinker
pf_00299804	0.276487	0	0	EGFR, ERBB2, ERBB4
icl1100013	0.271646	8.88178e-16	4.65877e-15	N-myristoyltransferase 1/2
luminespib	0.270531	1.33227e-15	6.92397e-15	HSP90
azd7762	0.259678	1.30024e-06	3.22038e-06	CHEK1, CHEK2
jq12	0.259618	1.33227e-14	6.48302e-14	HDAC1, HDAC2
tipifarnib	0.241667	8.68416e-13	3.69701e-12	Farnesyl-transferase (FNTA)
alisertib	0.240891	8.08242e-13	3.44872e-12	AURKA
ipa_3	0.240794	1.11999e-12	4.73824e-12	PAK1
shikonin	0.232692	6.12599e-12	2.45614e-11	not defined
epothilone_b	0.230973	9.59699e-12	3.78632e-11	Microtubule stabiliser
brivanib_bms_540215	0.229516	4.69269e-12	1.8973e-11	VEGFR, PDGFR
quizartinib	0.229237	3.39218e-12	1.38426e-11	FLT3
cetuximab	-0.226368	7.34932e-11	2.69454e-10	EGFR
dmog	0.226182	2.21831e-11	8.48535e-11	HIF-PH
bleomycin	0.225198	4.2748e-11	1.59864e-10	dsDNA break induction
whi_p97	0.219911	2.69118e-11	1.02267e-10	JAK3
thapsigargin	0.219531	1.50556e-10	5.37363e-10	SERCA
lestaurtinib	0.214662	1.43656e-10	5.13513e-10	FLT3, JAK2, NTRK1, NTRK2, NTRK3
jq1	0.207165	1.40722e-06	3.47342e-06	BRD2, BRD3, BRD4, BRDT
zm447439	0.205795	7.66447e-10	2.57521e-09	AURKA, AURKB
azd8055	0.205652	1.00537e-09	3.3413e-09	MTORC1, MTORC2
azd4877	0.202493	2.03131e-09	6.57355e-09	EG5
ci_1033	0.199736	2.04699e-09	6.62141e-09	EGFR, ERBB2, ERBB4
mirin	0.198806	1.51093e-08	4.52677e-08	MRE11
trichostatin_a	0.198594	3.11888e-09	9.92988e-09	HDAC
pfi_1	0.198147	4.6127e-09	1.44675e-08	BRD4
gsk650394	0.196205	8.87196e-09	2.70944e-08	SGK2, SGK3
az20	0.19515	6.23251e-09	1.93067e-08	ATR
azd6738	0.191935	1.32192e-08	3.98049e-08	ATR
gsk1059615	0.190584	1.38574e-08	4.16734e-08	PI3K
azd7969	0.188609	2.54889e-08	7.46637e-08	GSK3B
imd_0354	0.185884	2.77842e-08	8.1079e-08	IKKb
su11274	0.185374	2.72511e-08	7.96118e-08	MET
fty_720	0.181875	5.73787e-08	1.62435e-07	S1P
pf_562271	0.181694	1.08533e-07	2.99215e-07	FAK, FAK2
ruxolitinib	0.178532	6.30629e-08	1.77739e-07	JAK1, JAK2
amuvatinib	0.176738	1.06078e-07	2.92719e-07	KIT, PDGFRA, FLT3
vnlg_124	0.17646	1.09351e-07	3.01302e-07	HDAC,RAR
cp724714	0.175055	1.25563e-07	3.44276e-07	ERBB2
capivasertib	0.174813	2.11613e-07	5.67063e-07	AKT
fr_180204	0.171937	2.17337e-07	5.81671e-07	ERK1, ERK2
bx795	0.166628	7.07077e-07	1.79706e-06	TBK1, PDK1 (PDPK1), IKK, AURKB, AURKC
sb52334	0.166594	5.38587e-07	1.3849e-06	ALK5
azd2014	0.166304	9.11672e-07	2.29228e-06	mTORC1, mTORC2
c_75	0.165117	8.80575e-07	2.21734e-06	FAS
pd0325901	-0.163869	1.3001e-06	3.22021e-06	MEK1, MEK2
ttk_3146	0.163164	1.46599e-06	3.61109e-06	TTK
motesanib	-0.160349	1.97129e-06	4.78797e-06	VEGFR, RET, KIT, PDGFR
ponatinib	0.15754	3.63124e-06	8.57556e-06	ABL, PDGFRA, VEGFR2, FGFR1, SRC, TIE2, FLT3
sn_38	0.156669	3.05435e-05	6.49404e-05	TOP1
pi3ka_4409	0.154672	5.32854e-06	1.23535e-05	PI3Kalpha, PI3Kdelta
azd3514	0.153214	6.15102e-06	1.41554e-05	AR
as601245	0.153153	7.19971e-06	1.64401e-05	JNK1, JNK2, JNK2
refametinib	-0.150659	1.42265e-05	3.1387e-05	MEK1, MEK2
iox2	-0.148305	1.27434e-05	2.82712e-05	EGLN1
bosutinib	0.148239	1.055e-05	2.36197e-05	SRC, ABL, TEC
azd1208	0.147742	1.26872e-05	2.81521e-05	PIM1, PIM2, PIM3
olaparib	0.145876	1.41183e-05	3.11576e-05	PARP1, PARP2
doramapimod	-0.14492	2.03257e-05	4.41074e-05	p38, JNK2
hg6_64_1	0.144311	2.32897e-05	5.01668e-05	BRAF
parp_0108	0.142311	2.74635e-05	5.87048e-05	PARP1, PARP2, PARP6
bibf_1120	0.138989	3.30376e-05	6.99241e-05	VEGFR, PDGFR, FGFR
jak3_7406	0.138623	4.43109e-05	9.2367e-05	JAK3
embelin	0.136169	6.54978e-05	0.000133817	XIAP
selumetinib	-0.134142	0.000166809	0.0003248	MEK1, MEK2
azd5438	0.131798	0.000105048	0.000209695	CDK2
gw441756	-0.130652	0.000107232	0.000213835	NTRK1
ldn_193189	0.130476	0.000107596	0.000214514	BMP
fgfr_3831	0.129447	0.000138367	0.000272231	FGFR1, FGFR2, FGFR3, FGFR4
vismodegib	0.128609	0.000132767	0.000261754	SMO
iap_7638	0.128266	0.000172511	0.000335217	IAP
sb590885	0.127551	0.000210212	0.000404171	BRAF
tanespimycin	-0.124605	0.000221712	0.000424894	HSP90
ast_1306	0.123909	0.000244573	0.000466106	EGFR, ERBB4
azd1332	-0.119669	0.000426564	0.000788081	NTRK1, NTRK2, NTRK3
voxtalisib	0.119319	0.000368965	0.00068732	PI3K (class 1), DNAPK, MTOR
fgfr_0939	-0.118702	0.000475117	0.000872805	FGFR4
tivozanib	0.11749	0.000418546	0.000774068	VEGFR1, VEGFR2, VEGFR3
parp_9482	0.116481	0.000624859	0.0011295	PARP1, PARP2, PARP5a
nsc_87877	-0.112453	0.000981636	0.00172748	SHP-1 (PTPN6), SHP-2 (PTPN11)
tretinoin	0.111751	0.000987145	0.00173649	Retinoic acid
navitoclax	0.111718	0.000944654	0.0016664	BCL2, BCL-XL, BCL-W
pevonedistat	0.110319	0.00493232	0.00787812	NAE
raf_9304	0.10872	0.00138046	0.00238538	ARAF, BRAF, CRAF
vx_702	0.106334	0.0016744	0.00286045	p38
yk_4_279	0.104625	0.00451926	0.00725961	RNA helicase A
fen1_3940	0.103882	0.00232764	0.00389556	FEN1
jnk_inhibitor_viii	-0.103049	0.00229994	0.00385209	JNK
gsk1904529a	-0.102886	0.00265631	0.0044134	IGF1R, IR
trametinib	-0.10112	0.0036433	0.00593612	MEK1, MEK2
temozolomide	0.100767	0.00344081	0.00562794	DNA alkylating agent
tank_1366	-0.10013	0.00325121	0.00533637	Tankyrase 1/2 (PARP5a, PARP5b)
met_ap2_inhibitor_a832234	0.0992124	0.00332352	0.00544746	MetAP2
nilotinib	0.0983568	0.00356823	0.0058225	ABL
ara_g	0.0973961	0.00392962	0.00637405	Anti-metabolite
ro_3306	-0.0965595	0.00422966	0.00682753	CDK1
cct_018159	0.0949044	0.00516226	0.0082175	HSP90
jnj38877605	-0.0939335	0.00516342	0.00821876	MET
axitinib	0.0914613	0.00691196	0.0107997	PDGFR, KIT, VEGFR
igfr_3801	0.0901355	0.00817311	0.0126307	IGFR1
tws119	0.089333	0.00776467	0.0120357	GSK3
temsirolimus	0.089241	0.00891164	0.0136901	MTOR
sb505124	0.0875902	0.0157195	0.0232318	TGFBR1, ACVR1B, ACVR1C
venotoclax	0.0856744	0.0112811	0.0170459	BCL-2 selective
plx_4720	0.0854047	0.0120277	0.0181055	BRAF
azd8835	0.0836192	0.01457	0.0216418	PI3Kalpha, PI3Kdelta
sgc0946	-0.0822161	0.0170904	0.0251348	DOT1L
cay10566	0.081255	0.0162126	0.0239194	Stearoyl-CoA desaturase
eph_b4_9721	-0.0810266	0.0174721	0.025659	EPHB4
bicalutamide	-0.0800501	0.0164847	0.0242913	AR
azd4547	0.0794999	0.0235682	0.0339196	FGRF1, FGFR2, FGFR3
azd4547	0.0794999	0.0235682	0.0339196	FGFR1, FGFR2, FGFR3
bms_754807	0.0790347	0.0215045	0.0311511	IGF1R, IR
bptes	0.0781296	0.0219414	0.0317439	GLS
talazoparib	0.0779008	0.0236212	0.0339883	PARP1, PARP2
sb216763	-0.0778251	0.0288236	0.0408364	GSK3A, GSK3B
pictilisib	0.0766726	0.0333989	0.0468141	PI3K (class 1)
jak1_3715	0.0753312	0.0268138	0.0382142	JAK1
linifanib	0.0742987	0.0258175	0.0369074	VEGFR1, VEGFR2, VEGFR3, CSF1R, FLT3, KIT
ku_55933	0.0740264	0.0284619	0.0403559	ATM
agi_6780	-0.073568	0.0292763	0.0414278	IDH2(R140Q)
cytarabine	0.0733547	0.0307949	0.0434214	Antimetabolite
unc1215	-0.0727267	0.0348594	0.0487146	L3MBTL3
cct007093	-0.0717348	0.0345907	0.0483693	PPM1D
dyrk1b_0191	-0.0710665	0.0369685	0.0514432	DYRK1B
pilaralisib	0.0708419	0.034899	0.0487623	PI3K
cap_232_tt_232_tln_232	-0.0660409	0.0507042	0.0688885	Glycolysis
gsk269962a	-0.0649224	0.0583413	0.0784091	ROCK1, ROCK2
midostaurin	0.0648133	0.0574418	0.0772745	PKC, PPK, FLT1, c-FGR, others
xav939	-0.0645329	0.0601731	0.0806672	TNKS1, TNKS2
sphingosine_kinase_1_inhibitor_ii	-0.063866	0.057256	0.0770478	Sphingosine Kinase
fti_277	-0.0630767	0.0646247	0.0861364	Farnesyl-transferase (FNTA)
avagacestat	-0.0625982	0.0603506	0.0808858	Amyloid beta20, Amyloid beta40
piperlongumine	0.0620643	0.0693696	0.0919835	Induces reactive oxygen species
tamoxifen	0.058646	0.0861972	0.112242	ESR1
kobe2602	0.0584386	0.0838748	0.109454	RAS effector
chir_99021	-0.0579237	0.0845084	0.110236	GSK3A, GSK3B
dactolisib	0.0568204	0.0952891	0.123028	PI3K (class 1), MTORC1, MTORC2
mk_2206	0.0564133	0.103729	0.132934	AKT1, AKT2
bleomycin_10_u_m	-0.0562023	0.099148	0.127539	dsDNA break induction
a_83_01	-0.0558979	0.098644	0.126938	TGFB
docetaxel	0.0556368	0.0998418	0.128353	Microtubule stabiliser
wnt_c59	-0.0554629	0.100907	0.129611	PORCN
unc0642	-0.055378	0.110881	0.141365	G9a(EHMT2), GLP(EHMT1)
gemcitabine	0.0552455	0.253539	0.300363	Pyrimidine antimetabolite
lgk974	-0.0548855	0.104909	0.1343	PORCN
tw_37	0.0518894	0.125961	0.158941	BCL2, BCL-XL, MCL1
azd1480	0.0514105	0.130829	0.164523	JAK1, JAK2
dabrafenib	0.0501993	0.154489	0.191433	BRAF
bexarotene	0.0496572	0.148996	0.185175	Retinioic X receptor (RXR) agonist
bryostatin_1	-0.0460984	0.179875	0.219873	PKC
iap_5620	0.0457869	0.181293	0.221396	IAP
bms_536924	0.0439128	0.213286	0.257022	IGF1R, IR
ic_87114	0.0438607	0.193384	0.234901	PI3Kdelta
lenalidomide	0.0434371	0.199005	0.241139	CRBN
elesclomol	-0.0432519	0.204051	0.246725	HSP90
wee1_inhibitor	0.0424259	0.233611	0.279047	WEE1, CHEK1
mct4_1422	-0.0423537	0.214144	0.257994	MCT4
pfi_3	0.0417728	0.242392	0.288335	SMARCA2, SMARCA4, PB1
e_ef2k_inhibitor_a_484954	-0.037982	0.259279	0.306499	eEF2K
azd8186	0.0379314	0.266783	0.314371	PI3Kbeta, PI3Kdelta
kin001_042	-0.0369559	0.272108	0.320139	GSK3B
limk1_inhibitor_bms4	0.0347458	0.30129	0.350998	LIMK1
ku_60019	0.0331344	0.328414	0.379159	ATM
nutlin_3a	0.0321393	0.341774	0.392918	MDM2
eht_1864	-0.031125	0.358612	0.410219	RAC1, RAC2, RAC3
etp_45835	0.0306548	0.36182	0.413518	MNK1, MNK2
fh535	-0.0299566	0.383332	0.435245	PPARgamma, PPARdelta
mct1_6447	-0.0279867	0.41706	0.469238	MCT1
nu7441	0.0269191	0.427777	0.479857	DNAPK
gw_2580	-0.0260504	0.435063	0.48726	CSF1R
azd6094	-0.0253867	0.456379	0.508243	MET
azd6482	0.0251621	0.466698	0.518497	PI3Kbeta
lfm_a13	0.0249712	0.466658	0.518476	BTK
cisplatin	0.024672	0.468644	0.520372	DNA crosslinker
parp_9495	-0.0242093	0.479336	0.530531	PARP1, PARP2, PARP7
palbociclib	0.0224351	0.517876	0.567788	CDK4, CDK6
azd8931	-0.0206741	0.545338	0.594369	EGFR, ERBB2, ERBB3
afatinib	-0.0202107	0.556244	0.604812	ERBB2, EGFR
x5z_7_oxozeaenol	0.0186767	0.587491	0.634527	TAK1
pf_4708671	-0.0180227	0.596995	0.643331	S6K1
pd173074	0.0179775	0.595163	0.641659	FGFR1, FGFR2, FGFR3
serdemetan	0.0129553	0.702763	0.742452	MDM2
cpi_613	0.0123818	0.714083	0.752951	Metabo, Mitochondria
linsitinib	0.0119482	0.728109	0.76561	IGF1R
bleomycin_50_u_m	-0.0109828	0.74703	0.783001	dsDNA break induction
zibotentan	0.0109261	0.743689	0.779773	Endothelin-1 receptor (EDNRA)
r_trail	-0.0105161	0.759353	0.79411	TRAIL receptor agonist
rucaparib	0.00960391	0.777024	0.809937	PARP1, PARP2
lcl161	0.00958779	0.777264	0.810131	XIAP, cIAP1, cIAP2
sl0101	0.00957666	0.779014	0.811652	RSK, AURKB, PIM1, PIM3
fulvestrant	-0.00714792	0.834297	0.861381	ESR1
bam7	0.00586443	0.862318	0.886316	Bax activator
gefitinib	0.00393063	0.907834	0.925442	EGFR
ci_1040	-0.00184346	0.956924	0.967235	MEK1, MEK2
pazopanib	0.00151752	0.964825	0.973756	CSF1R, KIT, PDGFRA, PDGFRB
selisistat	0.00147482	0.964857	0.973756	SIRT1
veliparib	2.04144e-05	0.999518	1	PARP1, PARP2

[truncated: 3 more sheets: K. PHA-793887, L. RO-3306, M. Dinaciclib]
