# Supplementary material for: Multi-omics investigation reveals functional specialization of transcriptional cyclin dependent kinases in cancer biology
Source: Sci Rep. 2022 Dec 28;12:22505. doi: 10.1038/s41598-022-26860-1 (PMC9797569; doi:10.1038/s41598-022-26860-1)
Supplement: Supplementary file 8 — Supplementary Information 8. [file 41598_2022_26860_MOESM8_ESM.xlsx]

## Sheet: A. THZ-2-102-1
Drug effect (AUC) vs. mRNA expression: THZ-2-102-1
Gene name	rho	pval	padj
ABCC3	0.507818	0	0
ASPH	0.455023	0	0
PLCD3	0.4507	0	0
KRT18	0.447413	0	0
KRT8	0.446593	0	0
GPRC5A	0.437732	0	0
ABCG2	0.431032	0	0
MYOF	0.429479	0	0
TSKU	0.429022	0	0
GPR39	0.428763	0	0
ITGA3	0.427395	0	0
S100A10	0.426467	0	0
EPHA2	0.425924	0	0
SDC4	0.424982	0	0
NIBAN2	0.421844	0	0
THSD4	0.420767	0	0
NQO1	0.42021	0	0
PXN	0.419232	0	0
BCAR1	0.415808	0	0
KRT80	0.413079	0	0
AJUBA	0.41001	0	0
CUEDC1	0.405752	0	0
MANBAL	0.405436	0	0
UGDH	0.40522	0	0
PRSS23	0.402803	0	0
PHLDA2	0.4006	0	0
OSGIN1	0.398527	0	0
S100A11	0.398419	0	0
TNFRSF12A	0.396749	0	0
AMOTL2	0.396103	0	0
PPARG	0.395521	0	0
ANXA2	0.395054	0	0
PERP	0.394292	0	0
GPC1	0.394209	0	0
NCEH1	0.393638	0	0
RBPMS	0.391236	0	0
MATN3	0.390719	0	0
IER5L	0.389519	0	0
FLNB	0.386905	0	0
ARHGEF28	0.386524	0	0
CAPN2	0.384094	0	0
HRCT1	0.383263	0	0
SRGAP1	0.382517	0	0
AMIGO2	0.381902	0	0
EGFR	0.381785	0	0
MET	0.381653	0	0
PLAAT3	0.380668	0	0
AOPEP	0.38034	0	0
EPAS1	0.379687	0	0
CDC42EP2	0.379335	0	0
CTNND1	0.378006	0	0
CTTN	0.376659	0	0
EPHX1	0.376114	0	0
LAPTM4A	0.376075	0	0
TAX1BP3	0.375914	0	0
CTNNA1	0.375703	0	0
SH2D4A	0.375682	0	0
ATP1B1	0.375559	0	0
NTN4	0.3751	0	0
LMNA	0.374677	0	0
TBC1D2	0.374469	0	0
HTR1D	0.374133	0	0
SHB	0.373954	0	0
SEMA3B	0.373938	0	0
WWC1	0.373816	0	0
CLU	0.373182	0	0
TRIM16	0.37288	0	0
ITGB5	0.372772	0	0
TJP1	0.37274	0	0
FHL2	0.372203	0	0
ABLIM3	0.371971	0	0
PTGES	0.371858	2.22045e-16	4.77995e-14
GULP1	0.371603	2.22045e-16	4.77995e-14
SH3D19	0.371567	2.22045e-16	4.77995e-14
PLA2R1	0.371448	2.22045e-16	4.77995e-14
BIN1	0.37124	2.22045e-16	4.77995e-14
ANXA4	0.371073	2.22045e-16	4.77995e-14
ARHGAP12	0.370838	2.22045e-16	4.77995e-14
CCDC68	0.370804	2.22045e-16	4.77995e-14
SQSTM1	0.370753	2.22045e-16	4.77995e-14
ALS2CL	0.370409	2.22045e-16	4.77995e-14
PAPSS2	0.370399	2.22045e-16	4.77995e-14
NRP1	0.370006	2.22045e-16	4.77995e-14
WFS1	0.369815	2.22045e-16	4.77995e-14
NR2F2	0.369528	2.22045e-16	4.77995e-14
EPS8L2	0.368929	4.44089e-16	8.59425e-14
EPB41L1	0.368792	4.44089e-16	8.59425e-14
PDGFB	0.368039	4.44089e-16	8.59425e-14
PLEC	0.367883	4.44089e-16	8.59425e-14
HKDC1	0.367842	4.44089e-16	8.59425e-14
LAMA3	0.367517	4.44089e-16	8.59425e-14
CARD10	0.366761	4.44089e-16	8.59425e-14
SNX33	0.366081	4.44089e-16	8.59425e-14
LAMA5	0.365923	4.44089e-16	8.59425e-14
TSPAN1	0.36538	4.44089e-16	8.59425e-14
RBMS2	0.36486	6.66134e-16	1.25122e-13
CLDN1	0.364596	6.66134e-16	1.25122e-13
TRNP1	0.364508	6.66134e-16	1.25122e-13
ERBB2	0.364422	8.88178e-16	1.59034e-13
KIAA1522	0.36377	8.88178e-16	1.59034e-13
IQSEC2	0.363463	8.88178e-16	1.59034e-13
CLIC3	0.362738	8.88178e-16	1.59034e-13
SGMS2	0.36243	1.11022e-15	1.93371e-13
CD63	0.362227	1.11022e-15	1.93371e-13
RHBDF1	0.362081	1.11022e-15	1.93371e-13
MISP	0.360582	1.55431e-15	2.6122e-13
LGALS3	0.36056	1.55431e-15	2.6122e-13
ALDH3B1	0.360519	1.55431e-15	2.6122e-13
ITGA2	0.360513	1.55431e-15	2.6122e-13
TPM1	0.359582	1.77636e-15	2.90882e-13
NPTN	0.359369	1.77636e-15	2.90882e-13
CLDN4	0.359361	1.77636e-15	2.90882e-13
RRAS	0.359327	1.9984e-15	3.21743e-13
KITLG	0.359127	1.9984e-15	3.21743e-13
F2RL1	0.358824	2.22045e-15	3.45866e-13
AHNAK2	0.35853	2.22045e-15	3.45866e-13
TNFAIP1	0.358447	2.22045e-15	3.45866e-13
PPL	0.358445	2.22045e-15	3.45866e-13
CRIM1	0.35811	2.44249e-15	3.77385e-13
CDRT1	0.357806	2.66454e-15	4.01967e-13
FAM160A1	0.357708	2.66454e-15	4.01967e-13
BCL9L	0.357445	2.66454e-15	4.01967e-13
PON2	0.356804	3.10862e-15	4.61691e-13
PLK2	0.356462	3.33067e-15	4.90864e-13
ITGB1	0.356102	3.55271e-15	5.19591e-13
PLLP	0.355776	3.9968e-15	5.71453e-13
PTGR1	0.355562	3.9968e-15	5.71453e-13
KRT15	0.355347	3.9968e-15	5.71453e-13
FAM114A1	0.355289	4.21885e-15	5.98733e-13
MYO5B	0.354818	4.44089e-15	6.21044e-13
IER3	0.354618	4.88498e-15	6.59094e-13
THRB	0.354555	4.88498e-15	6.59094e-13
ATP8B1	0.35447	4.88498e-15	6.59094e-13
RIN2	0.354466	4.88498e-15	6.59094e-13
AVPI1	0.354428	4.88498e-15	6.59094e-13
EDN1	0.353848	5.55112e-15	7.43733e-13
S100A16	0.353546	5.77316e-15	7.57589e-13
AGRN	0.353533	5.77316e-15	7.57589e-13
MVP	0.353465	5.77316e-15	7.57589e-13
BCAR3	0.35274	6.66134e-15	8.56541e-13
MEAK7	0.352674	6.88338e-15	8.79192e-13
LAMC2	0.352586	7.10543e-15	8.8398e-13
CD151	0.352584	7.10543e-15	8.8398e-13
MGAT4B	0.35254	7.10543e-15	8.8398e-13
DDR1	0.352459	7.10543e-15	8.8398e-13
FCHO2	0.352184	7.54952e-15	9.33169e-13
LASP1	0.351847	7.99361e-15	9.69301e-13
FTH1	0.351793	7.99361e-15	9.69301e-13
TUFT1	0.35146	8.65974e-15	1.03695e-12
ADAM9	0.351411	8.65974e-15	1.03695e-12
S100A6	0.35113	9.32587e-15	1.10978e-12
F3	0.350525	1.02141e-14	1.20797e-12
PLEKHA6	0.350439	1.04361e-14	1.22275e-12
ARHGAP29	0.350336	1.06581e-14	1.22275e-12
KLF5	0.350333	1.06581e-14	1.22275e-12
TRIM16L	0.350112	1.11022e-14	1.26612e-12
SH3RF2	0.349756	1.17684e-14	1.33414e-12
BCL2L1	0.349531	1.24345e-14	1.39317e-12
GIPC1	0.349418	1.24345e-14	1.39317e-12
ARSJ	0.34926	1.28786e-14	1.43454e-12
CLCF1	0.349183	1.31006e-14	1.45084e-12
SLC2A1	0.348884	1.37668e-14	1.51585e-12
GPX8	0.348706	1.42109e-14	1.5558e-12
PDXK	0.348535	1.46549e-14	1.59531e-12
IQCJ-SCHIP1	0.34824	1.55431e-14	1.68243e-12
PHLDA1	0.348196	1.57652e-14	1.69688e-12
YAP1	0.347768	1.70974e-14	1.83e-12
SCNN1A	0.347714	1.73195e-14	1.84347e-12
MYO1C	0.347174	1.90958e-14	2.0102e-12
NEURL3	0.347167	1.90958e-14	2.0102e-12
KRT7	0.346621	2.10942e-14	2.19644e-12
CACNG4	0.346512	2.13163e-14	2.20756e-12
SLC35D2	0.345781	2.44249e-14	2.5159e-12
FUCA2	0.345657	2.5091e-14	2.57069e-12
TGFBI	0.345428	2.62013e-14	2.67016e-12
SPR	0.345367	2.64233e-14	2.67854e-12
P4HA2	0.34517	2.75335e-14	2.77639e-12
PPIC	0.344717	2.9754e-14	2.96904e-12
PARVA	0.344647	3.01981e-14	2.99774e-12
LMO7	0.344582	3.06422e-14	3.02615e-12
PTPRK	0.34444	3.13083e-14	3.06039e-12
NECTIN2	0.344434	3.13083e-14	3.06039e-12
MALL	0.34438	3.15303e-14	3.06645e-12
LIMA1	0.34436	3.17524e-14	3.07244e-12
CTSD	0.344149	3.28626e-14	3.16389e-12
SLC39A1	0.344079	3.33067e-14	3.19061e-12
LURAP1L	0.343964	3.41949e-14	3.2594e-12
CYP24A1	0.343866	3.4639e-14	3.2692e-12
AHNAK	0.343608	3.64153e-14	3.42001e-12
CCN1	0.343532	3.68594e-14	3.44483e-12
LIF	0.34302	4.04121e-14	3.75852e-12
ADGRF4	0.342961	4.08562e-14	3.78147e-12
SSH3	0.342747	4.26326e-14	3.92691e-12
PHLDB2	0.342607	4.35207e-14	3.98954e-12
HRH1	0.342427	4.50751e-14	4.11235e-12
ITGAV	0.342166	4.70735e-14	4.27431e-12
TNS2	0.342137	4.75175e-14	4.29429e-12
BTC	0.342003	4.86278e-14	4.37399e-12
KIFC3	0.341901	4.95159e-14	4.43307e-12
SH3BP4	0.341753	5.08482e-14	4.53117e-12
HSD3B7	0.341353	5.4623e-14	4.82268e-12
SLC44A3	0.341091	5.72875e-14	5.03473e-12
PLEK2	0.340938	5.88418e-14	5.13963e-12
LTBR	0.340929	5.90639e-14	5.13963e-12
RAET1G	0.3409	5.92859e-14	5.13963e-12
PTPN12	0.340702	6.12843e-14	5.28895e-12
TM4SF1	0.340514	6.35048e-14	5.456e-12
TNFRSF1A	0.33986	7.14984e-14	6.11534e-12
BMP4	0.339816	7.19425e-14	6.12598e-12
FSTL3	0.339711	7.32747e-14	6.21182e-12
PTPN21	0.339587	7.50511e-14	6.33438e-12
APLP2	0.339519	7.59393e-14	6.35336e-12
CETN2	0.339331	7.83817e-14	6.5292e-12
ERRFI1	0.339232	7.99361e-14	6.62985e-12
RIN1	0.33902	8.28226e-14	6.8103e-12
MICAL2	0.338663	8.83738e-14	7.2357e-12
DAG1	0.338129	9.70335e-14	7.91091e-12
WSB2	0.337931	1.00586e-13	8.16581e-12
EPB41L4B	0.337836	1.02141e-13	8.25701e-12
RHPN2	0.337303	1.12355e-13	9.04454e-12
PLPP2	0.337193	1.14575e-13	9.18188e-12
CAMK2N1	0.337165	1.15019e-13	9.18188e-12
POR	0.33706	1.1724e-13	9.3203e-12
AXL	0.336963	1.1946e-13	9.43236e-12
IL1R1	0.336927	1.20126e-13	9.43236e-12
GNG12	0.336924	1.20126e-13	9.43236e-12
ID1	0.336901	1.20792e-13	9.44596e-12
BAIAP2L1	0.336736	1.24345e-13	9.68425e-12
SRXN1	0.336324	1.33671e-13	1.03684e-11
PROCR	0.336117	1.38556e-13	1.0704e-11
SLC35F5	0.336089	1.39222e-13	1.07123e-11
NHS	0.336013	1.4122e-13	1.08226e-11
CHMP3	0.335968	1.42109e-13	1.08472e-11
CAV2	0.335859	1.44995e-13	1.10237e-11
FAM177A1	0.335025	1.67866e-13	1.26457e-11
TSPAN15	0.33501	1.6831e-13	1.26457e-11
SPATA20	0.334768	1.75415e-13	1.31101e-11
UACA	0.334583	1.81188e-13	1.3455e-11
GALE	0.334536	1.82965e-13	1.35344e-11
NT5E	0.334456	1.85407e-13	1.36624e-11
FAT1	0.334425	1.86517e-13	1.36915e-11
TNFRSF11B	0.33386	2.05613e-13	1.50357e-11
LGALS3BP	0.33368	2.12275e-13	1.54638e-11
SYTL2	0.333567	2.16493e-13	1.57114e-11
CAST	0.332879	2.44249e-13	1.76587e-11
MYO1E	0.33283	2.46247e-13	1.77151e-11
PKM	0.332817	2.46914e-13	1.77151e-11
C19orf33	0.332796	2.47802e-13	1.77151e-11
ABTB2	0.332762	2.49134e-13	1.77441e-11
CTSA	0.332523	2.59792e-13	1.83666e-11
ARPIN-AP3S2	0.33239	2.65787e-13	1.86313e-11
GRAMD2B	0.332383	2.66009e-13	1.86313e-11
TNFRSF21	0.332374	2.66454e-13	1.86313e-11
SLC49A4	0.332327	2.68674e-13	1.87183e-11
SEMA3C	0.332052	2.81775e-13	1.95599e-11
GNS	0.331753	2.96874e-13	2.05336e-11
PSORS1C1	0.331379	3.16636e-13	2.15887e-11
TMEM184A	0.331294	3.21521e-13	2.17969e-11
BAG3	0.331284	3.21965e-13	2.17969e-11
ANXA3	0.33124	3.24407e-13	2.18849e-11
STYK1	0.331174	3.28182e-13	2.20619e-11
FBLIM1	0.331057	3.34843e-13	2.23528e-11
LAMB2	0.331055	3.34843e-13	2.23528e-11
AADAC	0.330913	3.43281e-13	2.28365e-11
GPRC5C	0.330656	3.58824e-13	2.37879e-11
ENC1	0.330384	3.76144e-13	2.48501e-11
MYZAP	0.33028	3.82805e-13	2.52033e-11
TACC2	0.330016	4.00568e-13	2.62799e-11
ABHD4	0.33	4.01901e-13	2.62799e-11
C1QTNF1	0.329957	4.04787e-13	2.63786e-11
KRT83	0.329856	4.11893e-13	2.67507e-11
EPHB2	0.329756	4.18998e-13	2.70289e-11
NPY4R	0.329116	4.67626e-13	2.9964e-11
DNAJC22	0.328646	5.0715e-13	3.23428e-11
SMAGP	0.328627	5.08482e-13	3.23428e-11
FAM47E-STBD1	0.328612	5.09814e-13	3.23428e-11
ME1	0.328238	5.43565e-13	3.42571e-11
PLEKHG6	0.328036	5.62661e-13	3.52288e-11
KIAA1671	0.327867	5.79314e-13	3.61534e-11
SNCG	0.327696	5.96412e-13	3.70621e-11
ANKRD29	0.327684	5.97744e-13	3.70621e-11
STEAP2	0.327224	6.46594e-13	3.99152e-11
CDC42EP1	0.32711	6.59028e-13	4.0469e-11
SRPX2	0.327063	6.64357e-13	4.06659e-11
EPS8	0.326923	6.80345e-13	4.15119e-11
RND3	0.326699	7.06768e-13	4.29723e-11
GPAT3	0.32644	7.38742e-13	4.46485e-11
CLIP1	0.326281	7.58948e-13	4.57255e-11
CFAP300	0.326124	7.79377e-13	4.6809e-11
INF2	0.325824	8.20233e-13	4.91089e-11
SPATS2L	0.325489	8.67972e-13	5.16444e-11
GATA6	0.325174	9.15268e-13	5.42898e-11
IL13RA1	0.324999	9.42801e-13	5.57504e-11
SYS1	0.324807	9.73888e-13	5.73658e-11
UEVLD	0.324603	1.00808e-12	5.90638e-11
ATP6V0A4	0.32438	1.04694e-12	6.11534e-11
ARL14	0.324154	1.08757e-12	6.31183e-11
RAB27B	0.324138	1.09046e-12	6.31183e-11
AHR	0.324006	1.11511e-12	6.43505e-11
IL18	0.32394	1.12754e-12	6.48726e-11
ASAP2	0.323875	1.13975e-12	6.52981e-11
BOK	0.323865	1.14175e-12	6.52981e-11
BDNF	0.323836	1.1473e-12	6.54203e-11
PDLIM5	0.323745	1.16507e-12	6.6236e-11
TNKS1BP1	0.323628	1.18816e-12	6.7349e-11
PCDH1	0.32359	1.19593e-12	6.75896e-11
SLC35A2	0.32351	1.21192e-12	6.82917e-11
TWF1	0.323433	1.22791e-12	6.89896e-11
SERINC2	0.323413	1.2319e-12	6.90118e-11
CCNJL	0.323334	1.24833e-12	6.97284e-11
RHOC	0.323013	1.31761e-12	7.33841e-11
ATP9A	0.322878	1.34781e-12	7.48484e-11
ACTN4	0.322608	1.40998e-12	7.78498e-11
GDF15	0.32255	1.42397e-12	7.83962e-11
PTPRR	0.322472	1.4424e-12	7.91833e-11
SLC41A2	0.322448	1.44817e-12	7.92731e-11
EXT1	0.322401	1.45972e-12	7.96082e-11
LAMB3	0.32239	1.46261e-12	7.96082e-11
P3H2	0.322356	1.47082e-12	7.98286e-11
S100A3	0.322189	1.51257e-12	8.16318e-11
IGFBP6	0.322189	1.51257e-12	8.16318e-11
DHX32	0.322038	1.5512e-12	8.34818e-11
G6PD	0.321887	1.59073e-12	8.51306e-11
ARHGEF35	0.321807	1.61204e-12	8.60311e-11
BCAM	0.321636	1.6589e-12	8.82855e-11
TPD52L1	0.321604	1.668e-12	8.85241e-11
DKK1	0.321382	1.73084e-12	9.13529e-11
SLC47A2	0.321301	1.75437e-12	9.23408e-11
THAP10	0.321241	1.77192e-12	9.30086e-11
TMC7	0.321047	1.83009e-12	9.57998e-11
SP5	0.320848	1.89182e-12	9.87613e-11
IL22RA1	0.320635	1.95999e-12	1.01892e-10
CDCP1	0.320349	2.05547e-12	1.06147e-10
SP6	0.31996	2.19291e-12	1.12941e-10
COL6A1	0.31991	2.21112e-12	1.13478e-10
CA12	0.319894	2.21689e-12	1.13478e-10
FANK1	0.319882	2.22111e-12	1.13478e-10
CYP2S1	0.319617	2.32081e-12	1.18256e-10
TINAGL1	0.319448	2.38654e-12	1.21283e-10
LAMB1	0.31918	2.49489e-12	1.26454e-10
VMP1	0.319026	2.55973e-12	1.29389e-10
PERM1	0.318994	2.57305e-12	1.29389e-10
ARHGEF5	0.318632	2.73159e-12	1.36644e-10
AKR1C3	0.318598	2.74714e-12	1.37063e-10
THBS1	0.318515	2.78488e-12	1.38586e-10
DHRS3	0.318401	2.83795e-12	1.40861e-10
UPK2	0.318298	2.88658e-12	1.42904e-10
ORMDL2	0.318035	3.01403e-12	1.48447e-10
HEXB	0.31795	3.05667e-12	1.49885e-10
GPX3	0.317945	3.05889e-12	1.49885e-10
SYNPO	0.317726	3.17124e-12	1.54643e-10
PLEKHA1	0.317682	3.19433e-12	1.55314e-10
KRT86	0.317668	3.20211e-12	1.55314e-10
S100A13	0.3176	3.23785e-12	1.56652e-10
TLCD2	0.317528	3.27649e-12	1.58122e-10
EHD2	0.317433	3.328e-12	1.60204e-10
LRRC8A	0.317273	3.41682e-12	1.64067e-10
PTTG1IP	0.316907	3.62821e-12	1.73782e-10
AKR1C1	0.316887	3.6402e-12	1.73922e-10
PLEKHN1	0.316702	3.75255e-12	1.784e-10
EDN2	0.316629	3.79718e-12	1.80075e-10
DSTN	0.316318	3.99569e-12	1.88092e-10
SRC	0.316201	4.07274e-12	1.91249e-10
PXDC1	0.316162	4.09939e-12	1.91976e-10
DSG2	0.31595	4.24372e-12	1.97823e-10
BCO1	0.315846	4.31633e-12	2.0072e-10
DNAH5	0.315764	4.37472e-12	2.02473e-10
CTAGE4	0.315763	4.37517e-12	2.02473e-10
SH3TC2	0.315413	4.63229e-12	2.13856e-10
PIP4K2C	0.315202	4.79483e-12	2.20827e-10
SMAD7	0.314877	5.05551e-12	2.32275e-10
PPP1R13L	0.314283	5.56799e-12	2.54599e-10
CEMIP2	0.314053	5.78027e-12	2.62427e-10
NGEF	0.313906	5.91927e-12	2.68102e-10
B4GALT4	0.313798	6.02407e-12	2.72206e-10
NIPAL1	0.313683	6.13776e-12	2.7669e-10
TENT5B	0.31352	6.30185e-12	2.8342e-10
CDC14B	0.313478	6.34448e-12	2.84094e-10
REEP5	0.313476	6.34648e-12	2.84094e-10
RASSF7	0.313447	6.37668e-12	2.8478e-10
NUAK1	0.313182	6.65556e-12	2.95571e-10
CAPN5	0.313164	6.67555e-12	2.95571e-10
PAQR5	0.313142	6.69931e-12	2.95571e-10
VASN	0.31314	6.70175e-12	2.95571e-10
CDC42BPB	0.313131	6.71085e-12	2.95571e-10
TMEM51	0.313086	6.76015e-12	2.97059e-10
BDKRB2	0.313018	6.83498e-12	2.9966e-10
UBTD1	0.312939	6.92246e-12	3.02802e-10
ANKRD1	0.312688	7.2089e-12	3.13187e-10
ADGRG6	0.312631	7.27551e-12	3.15366e-10
HSPB8	0.312411	7.53841e-12	3.26024e-10
KLF4	0.312381	7.5755e-12	3.26889e-10
LRRC8E	0.312158	7.85261e-12	3.37328e-10
PCBD1	0.31195	8.12017e-12	3.48041e-10
MORC4	0.311345	8.95017e-12	3.81907e-10
CLDN2	0.311318	8.98881e-12	3.82704e-10
ZNF488	0.311157	9.22351e-12	3.91825e-10
RAET1L	0.310985	9.48219e-12	4.01923e-10
TMEM200B	0.310917	9.58567e-12	4.05412e-10
TMEM144	0.310762	9.82658e-12	4.13775e-10
LARP6	0.310575	1.01261e-11	4.25201e-10
PLXNB2	0.310565	1.01423e-11	4.25201e-10
MBNL2	0.310516	1.0222e-11	4.27607e-10
GCOM1	0.310449	1.03326e-11	4.31291e-10
KDELR3	0.310281	1.06148e-11	4.41149e-10
AKR1C2	0.310229	1.07021e-11	4.42855e-10
FOXQ1	0.310215	1.0727e-11	4.42927e-10
NR2E3	0.310148	1.0842e-11	4.46713e-10
RBM24	0.310069	1.09797e-11	4.51415e-10
SH3RF1	0.310046	1.10201e-11	4.52106e-10
KDELR2	0.309942	1.12061e-11	4.58758e-10
ITGB6	0.309914	1.12554e-11	4.59793e-10
RTN4	0.309799	1.14637e-11	4.65965e-10
KISS1	0.309796	1.14704e-11	4.65965e-10
RAPH1	0.309638	1.17621e-11	4.75424e-10
HIBADH	0.309536	1.19551e-11	4.82206e-10
CGB7	0.309431	1.21587e-11	4.88969e-10
FOXC1	0.309423	1.21738e-11	4.88969e-10
DCBLD2	0.30927	1.2474e-11	4.98259e-10
CAVIN1	0.309265	1.24831e-11	4.98259e-10
AKR1B10	0.308987	1.30502e-11	5.18733e-10
GREB1L	0.308806	1.34301e-11	5.31628e-10
RAB22A	0.30875	1.35507e-11	5.35295e-10
TM9SF1	0.308712	1.36322e-11	5.37406e-10
SCARA3	0.308622	1.38285e-11	5.44025e-10
FKBP9	0.308536	1.40206e-11	5.50451e-10
C11orf52	0.308481	1.41431e-11	5.54127e-10
WDR45B	0.308414	1.42932e-11	5.57727e-10
TMEM139	0.308313	1.45257e-11	5.65647e-10
TMPRSS7	0.308242	1.46894e-11	5.70859e-10
WNT7B	0.308152	1.49005e-11	5.77893e-10
B3GNT3	0.308129	1.49563e-11	5.78883e-10
MYO6	0.308	1.52642e-11	5.8911e-10
FOSL1	0.307993	1.5282e-11	5.8911e-10
PSG5	0.307958	1.53682e-11	5.91242e-10
NUAK2	0.3078	1.57567e-11	6.04976e-10
MMP15	0.307617	1.62195e-11	6.19022e-10
TTC39A	0.307534	1.64353e-11	6.26012e-10
SOX9	0.306801	1.84548e-11	7.01538e-10
CEP170B	0.306714	1.87097e-11	7.0982e-10
SUMF1	0.306675	1.88267e-11	7.12848e-10
TMEM106B	0.306573	1.91318e-11	7.22971e-10
INSYN2A	0.306503	1.93436e-11	7.29537e-10
CNGA1	0.3061	2.06113e-11	7.72782e-10
GLIS2	0.306081	2.0675e-11	7.73658e-10
BAMBI	0.305964	2.10587e-11	7.84949e-10
TIMP4	0.305812	2.15663e-11	8.02308e-10
MICALL2	0.305718	2.18883e-11	8.12708e-10
SERPINE2	0.305631	2.21911e-11	8.2236e-10
CCN2	0.305615	2.22469e-11	8.22834e-10
RHOD	0.305543	2.25002e-11	8.30601e-10
CDR2L	0.305501	2.26481e-11	8.34452e-10
MYL12B	0.305167	2.38671e-11	8.7373e-10
SEMA4B	0.305156	2.39084e-11	8.7373e-10
SLC22A5	0.305147	2.39422e-11	8.7373e-10
STARD10	0.305008	2.44711e-11	8.91334e-10
PRRG1	0.304463	2.66516e-11	9.65862e-10
SHROOM3	0.304426	2.68061e-11	9.69016e-10
HFE	0.303913	2.90465e-11	1.04019e-09
RHOBTB3	0.303899	2.911e-11	1.04052e-09
ARPIN	0.303816	2.94869e-11	1.05107e-09
PSG4	0.303809	2.95199e-11	1.05107e-09
PLS3	0.303798	2.95697e-11	1.05107e-09
RAC1	0.303698	3.00369e-11	1.06392e-09
CHST3	0.303697	3.00422e-11	1.06392e-09
AP1M2	0.303662	3.02052e-11	1.06771e-09
ALDH3A2	0.303599	3.05045e-11	1.07631e-09
PSG9	0.303569	3.06479e-11	1.07938e-09
C6orf132	0.303534	3.08127e-11	1.08319e-09
PVR	0.303436	3.1291e-11	1.09799e-09
CDS1	0.303362	3.16538e-11	1.10869e-09
SHROOM1	0.30316	3.26648e-11	1.14201e-09
EIF6	0.302995	3.35139e-11	1.16744e-09
GPR107	0.302933	3.3838e-11	1.17659e-09
TGM2	0.302843	3.43157e-11	1.18889e-09
LGR4	0.302754	3.47944e-11	1.2014e-09
ACHE	0.302752	3.48022e-11	1.2014e-09
CMTM4	0.302707	3.50484e-11	1.20772e-09
C9orf116	0.302665	3.52764e-11	1.20928e-09
SLC2A8	0.302664	3.52829e-11	1.20928e-09
HDAC11	0.302391	3.68121e-11	1.25943e-09
WASL	0.302254	3.76013e-11	1.28414e-09
PATJ	0.302143	3.8257e-11	1.30421e-09
ACVR1	0.302052	3.88023e-11	1.31996e-09
ABHD11	0.301839	4.0103e-11	1.35988e-09
SNX7	0.301667	4.11853e-11	1.39411e-09
TMEM45B	0.301625	4.14542e-11	1.40074e-09
ARSD	0.301579	4.17528e-11	1.40835e-09
IL6ST	0.301528	4.20801e-11	1.41689e-09
C6orf141	0.301392	4.29761e-11	1.44452e-09
CXCL2	0.30121	4.4206e-11	1.48326e-09
CTSL	0.301144	4.46536e-11	1.49132e-09
PTPRB	0.301134	4.47242e-11	1.49132e-09
KALRN	0.300842	4.67861e-11	1.55351e-09
CDC42EP4	0.300773	4.72928e-11	1.56762e-09
TEAD1	0.30057	4.87965e-11	1.61364e-09
TMEM54	0.300563	4.88498e-11	1.61364e-09
TMEM270	0.300532	4.90779e-11	1.61839e-09
FOLR1	0.300486	4.94311e-11	1.62447e-09
MMP24	0.300486	4.9432e-11	1.62447e-09
KIF1C	0.300372	5.03064e-11	1.65038e-09
WWTR1	0.300278	5.10416e-11	1.66594e-09
TMBIM1	0.300251	5.12546e-11	1.67004e-09
KRT34	0.300172	5.18816e-11	1.68761e-09
DUSP1	0.300076	5.26519e-11	1.70111e-09
SNX21	0.300062	5.27622e-11	1.7018e-09
SVIL	0.2998	5.49325e-11	1.76883e-09
TNFSF15	0.29975	5.53577e-11	1.77953e-09
LRP1	0.299558	5.70135e-11	1.82358e-09
PTPRF	0.299385	5.85501e-11	1.8696e-09
TFPI	0.29915	6.07008e-11	1.93505e-09
CALB2	0.299028	6.18456e-11	1.96827e-09
SLC35F6	0.298978	6.23237e-11	1.97742e-09
KLHDC7A	0.298976	6.23395e-11	1.97742e-09
RASAL2	0.298896	6.31077e-11	1.99848e-09
VSIG10	0.298611	6.59233e-11	2.07393e-09
PCDH7	0.29857	6.63432e-11	2.08372e-09
STBD1	0.298486	6.71929e-11	2.10695e-09
SDSL	0.298334	6.87757e-11	2.15302e-09
GJB3	0.298324	6.88867e-11	2.15302e-09
SFN	0.297883	7.36815e-11	2.28795e-09
RALB	0.297769	7.49727e-11	2.32427e-09
UPK3B	0.297705	7.57123e-11	2.34055e-09
CELSR1	0.297637	7.65037e-11	2.36028e-09
OSBPL10	0.297526	7.77993e-11	2.39639e-09
PHLDB1	0.297486	7.82856e-11	2.4075e-09
TMTC3	0.297292	8.06244e-11	2.47545e-09
ALCAM	0.297027	8.3944e-11	2.57325e-09
CFAP69	0.296616	8.9361e-11	2.73493e-09
TMEM127	0.296574	8.99214e-11	2.74769e-09
DDAH1	0.296296	9.3809e-11	2.86192e-09
ANO10	0.296264	9.42604e-11	2.87112e-09
ITPRIPL2	0.296018	9.78377e-11	2.96594e-09
MARVELD2	0.295938	9.90363e-11	2.99753e-09
EMP1	0.295903	9.9559e-11	3.00744e-09
AKT1S1	0.295895	9.96778e-11	3.00744e-09
SECTM1	0.295825	1.00734e-10	3.03384e-09
ANKRD2	0.295817	1.00869e-10	3.03384e-09
CTDSPL	0.295618	1.03948e-10	3.11665e-09
SLC22A3	0.295475	1.06221e-10	3.17983e-09
LIMCH1	0.295459	1.0647e-10	3.1823e-09
PARD3	0.295328	1.08605e-10	3.24106e-09
C4BPB	0.295311	1.08893e-10	3.2446e-09
ARHGEF37	0.295099	1.12432e-10	3.33966e-09
WFDC3	0.295007	1.13998e-10	3.38095e-09
LRP10	0.294737	1.18745e-10	3.51627e-09
IGFBP3	0.294661	1.20107e-10	3.55114e-09
VCL	0.294569	1.21773e-10	3.5898e-09
DOLK	0.294559	1.21962e-10	3.5898e-09
CDC42EP5	0.294539	1.22327e-10	3.5898e-09
FBXW10	0.294538	1.22352e-10	3.5898e-09
PARD6B	0.2945	1.23049e-10	3.60474e-09
NCKAP1	0.294446	1.24067e-10	3.629e-09
SOCS6	0.294408	1.24768e-10	3.64395e-09
KRT19	0.294155	1.29619e-10	3.77413e-09
ARF4	0.294108	1.30525e-10	3.78897e-09
EHD4	0.29405	1.31682e-10	3.81679e-09
SPATA12	0.29386	1.35493e-10	3.91288e-09
PTPN3	0.293854	1.3561e-10	3.91288e-09
CLDN23	0.293789	1.36935e-10	3.94518e-09
TMED7	0.293528	1.42405e-10	4.09519e-09
CANT1	0.293387	1.45457e-10	4.15943e-09
MT2A	0.293367	1.45888e-10	4.16552e-09
ANLN	0.293214	1.49285e-10	4.25617e-09
APP	0.29311	1.51618e-10	4.31626e-09
LRP11	0.293039	1.53238e-10	4.35591e-09
ABCC2	0.292955	1.55175e-10	4.4007e-09
TLCD1	0.292951	1.55273e-10	4.4007e-09
MCU	0.292894	1.566e-10	4.42522e-09
JKAMP	0.29271	1.60972e-10	4.53643e-09
TJP2	0.292709	1.61009e-10	4.53643e-09
DOCK5	0.29266	1.62192e-10	4.54969e-09
CLDN12	0.292597	1.63717e-10	4.58577e-09
NOL3	0.292543	1.6505e-10	4.61635e-09
SEPTIN10	0.292363	1.69552e-10	4.72846e-09
SPSB1	0.292158	1.74812e-10	4.86806e-09
GLIS3	0.291814	1.84031e-10	5.11733e-09
VAV2	0.291786	1.84782e-10	5.13078e-09
DST	0.291694	1.87341e-10	5.19431e-09
CCDC80	0.291581	1.90513e-10	5.26702e-09
IRAK2	0.291533	1.91896e-10	5.29182e-09
AFAP1	0.29153	1.91963e-10	5.29182e-09
TRIOBP	0.291469	1.93724e-10	5.33269e-09
RNF128	0.291434	1.94735e-10	5.35285e-09
UGCG	0.29134	1.97482e-10	5.4153e-09
DAGLA	0.291337	1.97573e-10	5.4153e-09
BFSP1	0.291242	2.00386e-10	5.48456e-09
SPSB2	0.290889	2.11175e-10	5.7552e-09
NAT2	0.290852	2.12343e-10	5.7788e-09
XDH	0.290457	2.25162e-10	6.11897e-09
TCF7L2	0.290445	2.25552e-10	6.12091e-09
TVP23B	0.29039	2.27387e-10	6.16196e-09
BRI3	0.290374	2.27938e-10	6.16817e-09
TXNRD1	0.290296	2.30583e-10	6.23095e-09
NBL1	0.29025	2.32181e-10	6.2653e-09
B4GALT5	0.289853	2.46228e-10	6.62569e-09
GNA11	0.289828	2.47112e-10	6.64013e-09
PPDPF	0.289814	2.47646e-10	6.64518e-09
TTC8	0.289747	2.50104e-10	6.69826e-09
CHPF	0.289732	2.50665e-10	6.69826e-09
MSX2	0.289732	2.50673e-10	6.69826e-09
ARHGEF10L	0.289696	2.51988e-10	6.72401e-09
ADAMTS15	0.289538	2.57965e-10	6.86439e-09
TPD52L2	0.289285	2.67749e-10	7.105e-09
GEM	0.289102	2.75077e-10	7.28936e-09
DOCK1	0.288896	2.83582e-10	7.50435e-09
CYP4F3	0.288855	2.85304e-10	7.53951e-09
FGFRL1	0.288842	2.8585e-10	7.5435e-09
MGST3	0.288772	2.88793e-10	7.58984e-09
ATP6AP2	0.288682	2.9267e-10	7.6725e-09
FGD6	0.288673	2.93056e-10	7.6725e-09
TUBA1C	0.288671	2.9314e-10	7.6725e-09
EVA1A	0.288586	2.96822e-10	7.75826e-09
HSPA1B	0.288327	3.08369e-10	8.03898e-09
PDK4	0.288326	3.08401e-10	8.03898e-09
COL17A1	0.288237	3.12446e-10	8.13336e-09
MAOA	0.288181	3.15038e-10	8.18971e-09
TMEM92	0.287964	3.25243e-10	8.4321e-09
AREG	0.287926	3.27071e-10	8.46805e-09
PLPP3	0.287667	3.39744e-10	8.74887e-09
GOLM1	0.287556	3.45322e-10	8.88057e-09
DLG5	0.287355	3.55643e-10	9.13372e-09
CSTB	0.287285	3.59299e-10	9.21528e-09
LIPH	0.28725	3.61136e-10	9.25e-09
ITGA6	0.287201	3.63729e-10	9.304e-09
MATN2	0.287181	3.6478e-10	9.31841e-09
ACOX2	0.287019	3.73526e-10	9.52915e-09
PCYOX1	0.286982	3.7559e-10	9.56907e-09
ALDH1A3	0.286764	3.87741e-10	9.8655e-09
TSPAN6	0.286597	3.97302e-10	1.0082e-08
RAI14	0.286378	4.10211e-10	1.03958e-08
INPP1	0.28634	4.12483e-10	1.04396e-08
CXCL16	0.286264	4.17078e-10	1.0542e-08
A4GALT	0.286177	4.22413e-10	1.06627e-08
PKP3	0.286116	4.26196e-10	1.07441e-08
SPTBN5	0.286017	4.32357e-10	1.08851e-08
EFNA1	0.28592	4.38559e-10	1.10123e-08
SBDS	0.285889	4.40489e-10	1.10463e-08
CRIP2	0.28568	4.54117e-10	1.13583e-08
LPAR1	0.285655	4.55784e-10	1.13851e-08
ZDHHC7	0.285644	4.56495e-10	1.1388e-08
TMEM171	0.285554	4.6253e-10	1.15235e-08
LTBP2	0.285465	4.68515e-10	1.16575e-08
TGFB2	0.285352	4.76327e-10	1.18365e-08
TPBG	0.285289	4.80689e-10	1.19267e-08
ATP2C2	0.285282	4.81201e-10	1.19267e-08
LHFPL2	0.285214	4.85921e-10	1.20281e-08
OAS3	0.285193	4.87435e-10	1.205e-08
TMBIM6	0.285125	4.92253e-10	1.21535e-08
HOXB7	0.284881	5.09987e-10	1.25589e-08
ZNF860	0.28486	5.11566e-10	1.25816e-08
FOSL2	0.284798	5.16206e-10	1.26795e-08
CEBPD	0.284602	5.31081e-10	1.30282e-08
GCNT3	0.284373	5.48973e-10	1.34327e-08
MBOAT7	0.284273	5.56982e-10	1.35939e-08
VEPH1	0.284059	5.74471e-10	1.39851e-08
CSF2	0.28387	5.90352e-10	1.43353e-08
TMSB10	0.283851	5.91983e-10	1.43567e-08
OSMR	0.283837	5.9323e-10	1.43688e-08
C15orf48	0.283564	6.17008e-10	1.48882e-08
LYPD6	0.283491	6.23546e-10	1.50271e-08
SCML1	0.28332	6.39175e-10	1.53651e-08
KPNA7	0.283247	6.45915e-10	1.55076e-08
PADI1	0.283207	6.49607e-10	1.55768e-08
TM9SF3	0.283095	6.60225e-10	1.5793e-08
RAB1A	0.283089	6.60811e-10	1.5793e-08
BDKRB1	0.283086	6.611e-10	1.5793e-08
FBXL2	0.283064	6.63158e-10	1.58225e-08
MAPRE3	0.283054	6.64111e-10	1.58255e-08
PITPNM3	0.28283	6.85913e-10	1.62843e-08
FMN1	0.282775	6.91294e-10	1.63917e-08
FN1	0.282575	7.11435e-10	1.68069e-08
MSLN	0.282524	7.16706e-10	1.68982e-08
SMAD3	0.282521	7.17066e-10	1.68982e-08
SYTL4	0.282233	7.47318e-10	1.75679e-08
SPAG1	0.282205	7.50343e-10	1.76174e-08
C11orf86	0.282107	7.60951e-10	1.78446e-08
OSR1	0.28209	7.62814e-10	1.78665e-08
KIF3B	0.28208	7.63834e-10	1.78685e-08
NXNL2	0.282035	7.68846e-10	1.79638e-08
DKK3	0.281878	7.86301e-10	1.83493e-08
SLC52A3	0.281845	7.90062e-10	1.84146e-08
S100A2	0.281632	8.14583e-10	1.894e-08
REEP3	0.281613	8.16742e-10	1.89443e-08
LRRC73	0.281576	8.21071e-10	1.90216e-08
TUBB4B	0.281249	8.60385e-10	1.98365e-08
PMEPA1	0.281198	8.66649e-10	1.99569e-08
SLC16A12	0.280802	9.17173e-10	2.10444e-08
ITPRID2	0.280745	9.24636e-10	2.11903e-08
ITGA1	0.280425	9.67777e-10	2.20616e-08
ABCC6	0.28042	9.68411e-10	2.20616e-08
KTN1	0.280403	9.70813e-10	2.20717e-08
CTBP2	0.2804	9.71159e-10	2.20717e-08
GRB7	0.280235	9.94311e-10	2.25711e-08
TBC1D8B	0.280029	1.02386e-09	2.32144e-08
SULT1C2	0.279882	1.04558e-09	2.3623e-08
CDC42BPA	0.279809	1.05651e-09	2.38137e-08
CXCL3	0.279626	1.08424e-09	2.43529e-08
CREG2	0.279526	1.09979e-09	2.46442e-08
ENTPD8	0.279476	1.10762e-09	2.47907e-08
PHETA1	0.279439	1.1134e-09	2.4891e-08
LRIG3	0.279345	1.12846e-09	2.51984e-08
CD276	0.279173	1.15626e-09	2.57591e-08
HSBP1	0.279113	1.16605e-09	2.5947e-08
ZDHHC1	0.279103	1.16776e-09	2.59549e-08
SHTN1	0.279072	1.17297e-09	2.60266e-08
PSG1	0.279067	1.1737e-09	2.60266e-08
FRK	0.279053	1.17603e-09	2.6048e-08
B4GALT1	0.278994	1.18597e-09	2.62264e-08
BEND7	0.278989	1.18682e-09	2.62264e-08
IFNE	0.278942	1.19467e-09	2.63619e-08
HEATR5A	0.278936	1.1957e-09	2.63619e-08
MECOM	0.278883	1.20482e-09	2.65019e-08
MYO1B	0.278571	1.25916e-09	2.75707e-08
PLXNA2	0.278455	1.27996e-09	2.79941e-08
NPAS2	0.278431	1.28431e-09	2.8057e-08
ELOVL7	0.278423	1.28577e-09	2.8057e-08
CD59	0.278411	1.28794e-09	2.80724e-08
AIFM2	0.278351	1.29894e-09	2.828e-08
LMCD1	0.278214	1.32421e-09	2.87321e-08
BAIAP2	0.278105	1.34479e-09	2.90799e-08
ARL1	0.277981	1.36866e-09	2.95294e-08
CCDC96	0.277889	1.38645e-09	2.9846e-08
LACTB	0.277812	1.40159e-09	3.01042e-08
CRABP2	0.277757	1.41254e-09	3.02853e-08
MUC12	0.277748	1.41437e-09	3.02853e-08
ELOVL1	0.277738	1.41634e-09	3.02853e-08
CAV1	0.277679	1.42819e-09	3.04706e-08
VAPB	0.277582	1.44771e-09	3.08528e-08
SPAAR	0.277568	1.4507e-09	3.08607e-08
AK1	0.277565	1.4513e-09	3.08607e-08
SDC1	0.27753	1.45832e-09	3.09756e-08
DNAJC25-GNG10	0.277487	1.4673e-09	3.11319e-08
FGF18	0.277245	1.51812e-09	3.21743e-08
ARL14EPL	0.277189	1.53019e-09	3.23943e-08
C1orf116	0.277062	1.55765e-09	3.29392e-08
HYAL2	0.277042	1.56216e-09	3.29618e-08
IL17RC	0.276981	1.57548e-09	3.32065e-08
MTSS2	0.276943	1.58391e-09	3.33475e-08
MYORG	0.276894	1.59491e-09	3.35422e-08
ST6GALNAC2	0.276876	1.59901e-09	3.35915e-08
SCARB2	0.276561	1.67114e-09	3.50417e-08
DOK4	0.276559	1.6717e-09	3.50417e-08
GTF2IRD1	0.27641	1.70687e-09	3.57009e-08
MAL2	0.276379	1.71432e-09	3.57785e-08
SOX13	0.276092	1.78479e-09	3.71683e-08
SERPINE1	0.276034	1.79919e-09	3.74094e-08
SLC30A1	0.27603	1.80028e-09	3.74094e-08
RILPL1	0.275967	1.81627e-09	3.77008e-08
ABHD2	0.275922	1.82785e-09	3.79001e-08
ALDH3A1	0.275794	1.8607e-09	3.84979e-08
CST3	0.275727	1.87827e-09	3.88196e-08
RAB11FIP5	0.275698	1.88602e-09	3.89377e-08
ITGB4	0.275681	1.89045e-09	3.89871e-08
PGRMC1	0.275615	1.90786e-09	3.93039e-08
STAU1	0.275586	1.91553e-09	3.94196e-08
RETSAT	0.275538	1.92857e-09	3.96455e-08
ATP6V0E1	0.275497	1.93968e-09	3.98311e-08
KCTD11	0.275397	1.96703e-09	4.03063e-08
TGFBR2	0.275142	2.03813e-09	4.16739e-08
CLDN3	0.274868	2.11755e-09	4.32518e-08
SPTLC3	0.274643	2.18481e-09	4.45126e-08
SYT8	0.274626	2.19006e-09	4.45427e-08
VAMP3	0.274542	2.21579e-09	4.50184e-08
NMNAT2	0.274413	2.25584e-09	4.5735e-08
FAM187A	0.274224	2.31615e-09	4.68876e-08
ANXA1	0.274219	2.31758e-09	4.68876e-08
UPP1	0.273959	2.40276e-09	4.84573e-08
EPPK1	0.273875	2.43119e-09	4.89792e-08
CABYR	0.273857	2.43702e-09	4.9045e-08
SOWAHC	0.273401	2.59634e-09	5.20328e-08
SYNC	0.273386	2.6015e-09	5.20816e-08
PLXNB1	0.273251	2.6508e-09	5.29028e-08
NPY4R2	0.273048	2.72625e-09	5.41063e-08
PROSER2	0.273048	2.72637e-09	5.41063e-08
SERPINH1	0.273036	2.73087e-09	5.41063e-08
SH3GL1	0.272967	2.75675e-09	5.45625e-08
NTF4	0.272945	2.7653e-09	5.46754e-08
RNF207	0.27293	2.77107e-09	5.47329e-08
TMEM37	0.27292	2.77491e-09	5.47524e-08
SNX24	0.272746	2.84224e-09	5.5908e-08
RARRES1	0.272444	2.96357e-09	5.82348e-08
ACOT9	0.272374	2.99221e-09	5.87375e-08
LRRC1	0.272104	3.10555e-09	6.07755e-08
PLSCR4	0.272063	3.12327e-09	6.10599e-08
ARL4D	0.271971	3.16321e-09	6.17776e-08
TBX2	0.271738	3.2662e-09	6.36593e-08
SERTAD4	0.271633	3.31358e-09	6.43863e-08
TMCO3	0.271606	3.32606e-09	6.45633e-08
LAMA4	0.271417	3.41346e-09	6.61258e-08
SAMD4A	0.271378	3.43169e-09	6.64119e-08
OCLN	0.271272	3.48201e-09	6.71146e-08
PALLD	0.271264	3.48602e-09	6.71243e-08
PAQR7	0.271228	3.50317e-09	6.73867e-08
NMT2	0.271195	3.51914e-09	6.75583e-08
MPP3	0.270849	3.68998e-09	7.06256e-08
CCNO	0.270766	3.73218e-09	7.13439e-08
SHANK2	0.270719	3.75646e-09	7.16833e-08
EFNA5	0.270698	3.76712e-09	7.17816e-08
NGF	0.270695	3.76911e-09	7.17816e-08
NACC2	0.270675	3.77939e-09	7.1906e-08
GOLT1A	0.270629	3.80326e-09	7.22167e-08
COL12A1	0.270527	3.85684e-09	7.3133e-08
EPN2	0.270522	3.85915e-09	7.3133e-08
DUSP3	0.270286	3.98569e-09	7.51593e-08
PARD3B	0.270258	4.00095e-09	7.53728e-08
LPP	0.270211	4.02699e-09	7.57367e-08
NAV2	0.270209	4.02817e-09	7.57367e-08
ECE1	0.270071	4.10465e-09	7.70989e-08
CTNNAL1	0.270045	4.11954e-09	7.73028e-08
SERPINA1	0.269992	4.1491e-09	7.77693e-08
PLCE1	0.26995	4.17299e-09	7.80764e-08
PLBD1	0.269909	4.19673e-09	7.8444e-08
UBE2Z	0.269711	4.31147e-09	8.02754e-08
PRKAG2	0.269614	4.36898e-09	8.12673e-08
WWC2	0.269595	4.38024e-09	8.13977e-08
FGFBP1	0.269468	4.45685e-09	8.2661e-08
KCNS2	0.269458	4.46287e-09	8.26926e-08
TMOD3	0.269407	4.49396e-09	8.31078e-08
KRTAP2-3	0.269375	4.51374e-09	8.33932e-08
FIBCD1	0.269259	4.58589e-09	8.45631e-08
CAP2	0.269147	4.65614e-09	8.5776e-08
CGNL1	0.269097	4.68798e-09	8.62795e-08
IGFBP1	0.269045	4.72098e-09	8.68035e-08
DRAM1	0.26901	4.74389e-09	8.71411e-08
FAM83B	0.268964	4.77371e-09	8.76049e-08
RAB5IF	0.268949	4.78342e-09	8.7699e-08
LHX1	0.268941	4.7885e-09	8.77082e-08
TMEM184B	0.26886	4.84173e-09	8.85986e-08
MID1	0.268831	4.86082e-09	8.8863e-08
CRACDL	0.268785	4.89143e-09	8.93373e-08
CFB	0.268759	4.90834e-09	8.95608e-08
RAPGEF3	0.268707	4.94335e-09	9.01139e-08
ADM	0.268602	5.01394e-09	9.13137e-08
STEAP3	0.268573	5.03421e-09	9.15958e-08
CCL26	0.268554	5.04708e-09	9.17418e-08
ADCY6	0.268547	5.05181e-09	9.17418e-08
MST1R	0.268103	5.36537e-09	9.71598e-08
TNS3	0.267876	5.53279e-09	1.00003e-07
LAMP1	0.267857	5.54746e-09	1.00173e-07
PACSIN3	0.267821	5.57455e-09	1.00568e-07
FAM47E	0.267766	5.616e-09	1.0122e-07
TSEN34	0.267735	5.63947e-09	1.01548e-07
CD9	0.267673	5.68714e-09	1.0231e-07
PLAU	0.267576	5.76221e-09	1.03272e-07
OPTN	0.267535	5.79455e-09	1.03658e-07
TEAD3	0.267429	5.87793e-09	1.04856e-07
MTMR11	0.26742	5.88494e-09	1.04883e-07
OXTR	0.26739	5.9093e-09	1.0522e-07
RASSF10	0.267381	5.91612e-09	1.05243e-07
SELENOS	0.26734	5.94899e-09	1.0573e-07
CREB3	0.267299	5.982e-09	1.0612e-07
SLCO1B3	0.267216	6.0493e-09	1.07115e-07
PLBD2	0.267204	6.05917e-09	1.07191e-07
TSC22D1	0.267133	6.11774e-09	1.08127e-07
SLC37A3	0.267085	6.15792e-09	1.08637e-07
COPS7A	0.267068	6.17175e-09	1.08781e-07
PLEKHG3	0.267007	6.22256e-09	1.09561e-07
SNX9	0.267001	6.22743e-09	1.09561e-07
PPP1R26	0.266936	6.28234e-09	1.10425e-07
TMEM132A	0.26689	6.32131e-09	1.11008e-07
SEMA3A	0.266861	6.34647e-09	1.11348e-07
RARG	0.266839	6.36507e-09	1.11572e-07
P2RY6	0.266801	6.39815e-09	1.12049e-07
RASSF9	0.266718	6.46989e-09	1.13202e-07
CFL2	0.266704	6.48204e-09	1.13312e-07
SLC46A1	0.266625	6.55181e-09	1.14219e-07
OR2A7	0.266578	6.59311e-09	1.14834e-07
GASK1B	0.266566	6.60384e-09	1.14916e-07
CARMIL1	0.266499	6.66337e-09	1.15847e-07
CYP1A1	0.26642	6.7347e-09	1.16981e-07
SGPL1	0.266329	6.81779e-09	1.18317e-07
SLC22A18AS	0.266278	6.86513e-09	1.19031e-07
METRN	0.266249	6.89183e-09	1.19386e-07
ADAMTS16	0.26622	6.91853e-09	1.1974e-07
CAVIN3	0.266213	6.92543e-09	1.19751e-07
SLC9A3R2	0.26617	6.96576e-09	1.2034e-07
CLIP4	0.266112	7.01955e-09	1.2116e-07
MUC3A	0.266025	7.10265e-09	1.22374e-07
ALDH7A1	0.265943	7.18098e-09	1.23425e-07
CYB561	0.265941	7.18298e-09	1.23425e-07
GPR87	0.265923	7.20028e-09	1.23611e-07
PRR15	0.265912	7.21103e-09	1.23685e-07
RIPK4	0.265852	7.26921e-09	1.24571e-07
TOM1L2	0.265776	7.34394e-09	1.2574e-07
TTC23	0.265659	7.45998e-09	1.27612e-07
IFITM3	0.265632	7.48705e-09	1.27847e-07
ELF3	0.265546	7.57391e-09	1.29215e-07
STAP2	0.265515	7.60598e-09	1.29647e-07
CRISPLD2	0.265411	7.71305e-09	1.31355e-07
RCN1	0.265394	7.7297e-09	1.31522e-07
MYPN	0.26531	7.81744e-09	1.32897e-07
SYTL5	0.265122	8.01697e-09	1.36047e-07
PTK6	0.265107	8.03314e-09	1.36201e-07
B3GALT5	0.265088	8.05402e-09	1.36434e-07
WNT9A	0.265071	8.07248e-09	1.36528e-07
INHBB	0.265069	8.07382e-09	1.36528e-07
PHLDA3	0.264993	8.15713e-09	1.37815e-07
LRRC49	0.264737	8.44087e-09	1.42358e-07
HSPG2	0.264533	8.674e-09	1.46033e-07
CDH1	0.264511	8.69916e-09	1.46199e-07
FLVCR2	0.264478	8.73762e-09	1.46717e-07
ACTBL2	0.264425	8.79945e-09	1.47626e-07
EMP2	0.264374	8.86045e-09	1.48394e-07
PID1	0.2642	9.06851e-09	1.51741e-07
EREG	0.264163	9.1128e-09	1.52216e-07
HERC6	0.264116	9.17076e-09	1.53051e-07
KIAA1217	0.264108	9.18012e-09	1.53074e-07
FKBP2	0.264069	9.2282e-09	1.53608e-07
ELFN2	0.264008	9.30348e-09	1.54593e-07
CRAT	0.26398	9.33853e-09	1.55041e-07
COL7A1	0.263963	9.35877e-09	1.55242e-07
ABHD17C	0.263947	9.37915e-09	1.55446e-07
ALDH2	0.263879	9.46474e-09	1.56729e-07
SEC14L2	0.263703	9.68921e-09	1.60307e-07
STX3	0.263566	9.86781e-09	1.6298e-07
MID2	0.263537	9.90531e-09	1.63459e-07
OPHN1	0.263419	1.00614e-08	1.65893e-07
UXS1	0.26338	1.01142e-08	1.66619e-07
DYNLT1	0.263365	1.0135e-08	1.66818e-07
AKNAD1	0.263341	1.01675e-08	1.6721e-07
PPP2R3A	0.263281	1.02481e-08	1.68335e-07
ZDHHC9	0.263271	1.02623e-08	1.68335e-07
ARHGAP42	0.263162	1.04116e-08	1.70493e-07
PHEX	0.262991	1.06514e-08	1.74121e-07
NEDD4	0.262966	1.06857e-08	1.74385e-07
ROCK2	0.262907	1.07707e-08	1.75622e-07
TMEM61	0.262757	1.09861e-08	1.78831e-07
SLC25A18	0.26271	1.10546e-08	1.79791e-07
TMEM87B	0.262692	1.10814e-08	1.80076e-07
UBE2H	0.262554	1.12866e-08	1.83254e-07
SERPINA4	0.262499	1.13691e-08	1.84425e-07
NEDD4L	0.262463	1.14234e-08	1.84849e-07
HACD2	0.262422	1.14843e-08	1.85678e-07
PLAT	0.262396	1.15251e-08	1.86023e-07
TMEM17	0.262389	1.15358e-08	1.86039e-07
CBR3	0.262371	1.15626e-08	1.86251e-07
PTPRM	0.262367	1.15684e-08	1.86251e-07
TMEM265	0.262325	1.16332e-08	1.8698e-07
ZFP36L1	0.262287	1.16918e-08	1.87765e-07
HOXB6	0.262237	1.17704e-08	1.8871e-07
TXN	0.262228	1.17839e-08	1.8877e-07
SHISA4	0.262208	1.18156e-08	1.89118e-07
PTPN14	0.262162	1.18864e-08	1.89935e-07
TFAP2C	0.26191	1.22899e-08	1.96055e-07
COL16A1	0.261808	1.24567e-08	1.98386e-07
GBP2	0.261756	1.25429e-08	1.99593e-07
TCTN2	0.261731	1.25843e-08	2.00085e-07
ADORA2B	0.261646	1.27258e-08	2.01999e-07
APMAP	0.261587	1.28251e-08	2.03248e-07
C3	0.261587	1.28257e-08	2.03248e-07
SYDE1	0.261565	1.28625e-08	2.03664e-07
METTL27	0.261392	1.31597e-08	2.08025e-07
SYBU	0.261152	1.35818e-08	2.1364e-07
CYP26B1	0.261102	1.36716e-08	2.14876e-07
CTAGE8	0.261028	1.38049e-08	2.16793e-07
HABP4	0.261012	1.38341e-08	2.16897e-07
RBM47	0.26081	1.42068e-08	2.22375e-07
SELENBP1	0.260803	1.42196e-08	2.22394e-07
MB21D2	0.260789	1.4246e-08	2.22626e-07
DUSP5	0.260771	1.42811e-08	2.22992e-07
PEX11A	0.260753	1.43144e-08	2.23331e-07
ARHGEF16	0.260558	1.46851e-08	2.28742e-07
ADGRG1	0.260476	1.48444e-08	2.31036e-07
ANXA8	0.260448	1.48987e-08	2.31691e-07
CSF1	0.26019	1.54117e-08	2.38893e-07
SYNJ2	0.260082	1.56324e-08	2.41728e-07
PLOD2	0.259886	1.60398e-08	2.47828e-07
SOWAHB	0.259753	1.6321e-08	2.51565e-07
DCBLD1	0.259711	1.64107e-08	2.52743e-07
ESRP2	0.259698	1.64379e-08	2.52959e-07
IQGAP1	0.25967	1.64988e-08	2.53488e-07
PTPRH	0.25965	1.65428e-08	2.53961e-07
CYP4F12	0.259614	1.66198e-08	2.54939e-07
JUN	0.259558	1.67428e-08	2.56621e-07
POFUT1	0.259548	1.67644e-08	2.56746e-07
HAS3	0.259464	1.69492e-08	2.59369e-07
NR2F6	0.259404	1.70834e-08	2.61006e-07
TFPI2	0.259394	1.71061e-08	2.61143e-07
SULT1A4	0.259314	1.7285e-08	2.63386e-07
DUSP8	0.25931	1.72942e-08	2.63386e-07
HTRA1	0.25928	1.73616e-08	2.63993e-07
TPPP3	0.259268	1.73902e-08	2.64219e-07
ARL4A	0.25924	1.74542e-08	2.6498e-07
TRIP10	0.259231	1.74752e-08	2.6509e-07
ANXA5	0.259036	1.79254e-08	2.71545e-07
PI3	0.259034	1.79292e-08	2.71545e-07
DNMBP	0.258897	1.82539e-08	2.75778e-07
PRSS35	0.258891	1.82662e-08	2.75778e-07
SCRN1	0.25884	1.83895e-08	2.77203e-07
MANSC1	0.258823	1.84299e-08	2.77593e-07
CLBA1	0.258766	1.85663e-08	2.79429e-07
LYPD1	0.258734	1.86452e-08	2.80395e-07
SLC22A18	0.258677	1.8783e-08	2.82246e-07
DNAJB1	0.258643	1.88687e-08	2.83311e-07
GPD2	0.258395	1.94881e-08	2.91766e-07
TLR3	0.258393	1.94927e-08	2.91766e-07
TSPAN4	0.258173	2.00594e-08	2.99793e-07
AFAP1L1	0.258172	2.00603e-08	2.99793e-07
HM13	0.258126	2.01806e-08	3.00888e-07
CTAGE15	0.258119	2.02005e-08	3.0095e-07
IGFBP4	0.258099	2.02521e-08	3.01485e-07
KCNF1	0.258023	2.04527e-08	3.04234e-07
TRIM47	0.258007	2.04958e-08	3.04639e-07
SYAP1	0.25781	2.10264e-08	3.12041e-07
NABP1	0.25778	2.11097e-08	3.12828e-07
TRPM4	0.257779	2.11121e-08	3.12828e-07
ACE2	0.257703	2.1322e-08	3.15572e-07
FLNA	0.257694	2.13467e-08	3.15572e-07
SLC19A3	0.257664	2.14291e-08	3.16545e-07
ARHGAP18	0.257612	2.15742e-08	3.18444e-07
SLC35E4	0.257482	2.19414e-08	3.23155e-07
STEAP1	0.257457	2.20114e-08	3.23899e-07
RHBDL2	0.257448	2.20376e-08	3.24036e-07
CTTNBP2NL	0.257362	2.22848e-08	3.27105e-07
CRYBG2	0.257358	2.22976e-08	3.27105e-07
TMEM40	0.257339	2.23512e-08	3.2764e-07
TREH	0.257298	2.24699e-08	3.28627e-07
CYP2J2	0.25729	2.24948e-08	3.28739e-07
CHMP4C	0.257254	2.25988e-08	3.30007e-07
PKP2	0.257162	2.28718e-08	3.33739e-07
KRT3	0.257082	2.31077e-08	3.36926e-07
ITSN1	0.256949	2.351e-08	3.42531e-07
MYEOV	0.256933	2.35583e-08	3.42974e-07
FLNC	0.256916	2.36094e-08	3.43457e-07
ATG16L1	0.256903	2.36498e-08	3.43713e-07
CXCL8	0.256899	2.36629e-08	3.43713e-07
COL1A1	0.256856	2.37943e-08	3.4536e-07
BTBD16	0.2568	2.39682e-08	3.47219e-07
CBR1	0.256797	2.39768e-08	3.47219e-07
GLP2R	0.256754	2.41103e-08	3.4889e-07
C3orf52	0.256653	2.44262e-08	3.52928e-07
SMIM15	0.256572	2.46856e-08	3.56407e-07
PDGFA	0.256456	2.50567e-08	3.6122e-07
EXOC6B	0.256399	2.52417e-08	3.6334e-07
GBP3	0.256393	2.52623e-08	3.63363e-07
NGRN	0.256346	2.54141e-08	3.65273e-07
TGFB1I1	0.256283	2.56211e-08	3.67972e-07
IQCE	0.256254	2.57189e-08	3.69089e-07
METRNL	0.256248	2.57374e-08	3.69089e-07
TIMP2	0.256237	2.57748e-08	3.69141e-07
TSPAN9	0.25608	2.63021e-08	3.76062e-07
SYNJ2BP	0.255989	2.66137e-08	3.7995e-07
CPA4	0.255982	2.66384e-08	3.80018e-07
SLC25A24	0.255908	2.68909e-08	3.83335e-07
LPIN3	0.255901	2.69144e-08	3.83385e-07
FRAS1	0.255845	2.71107e-08	3.85608e-07
AKR1B15	0.255763	2.74003e-08	3.89438e-07
TGIF1	0.25569	2.76585e-08	3.92817e-07
SLC22A4	0.255622	2.79008e-08	3.95965e-07
IL15	0.255549	2.81633e-08	3.99394e-07
GRAMD2A	0.255478	2.84221e-08	4.02765e-07
CC2D2A	0.255417	2.86455e-08	4.05631e-07
DMTN	0.25541	2.86723e-08	4.05712e-07
SOWAHA	0.255388	2.87548e-08	4.06577e-07
LRRN4	0.255372	2.8811e-08	4.07073e-07
PTGFRN	0.255365	2.88381e-08	4.07155e-07
ARFGEF3	0.255325	2.89865e-08	4.08949e-07
BCL2L2	0.255305	2.90611e-08	4.09699e-07
RAB5C	0.255288	2.91249e-08	4.10297e-07
DPP4	0.255281	2.91497e-08	4.10344e-07
UGT1A1	0.2552	2.9457e-08	4.14062e-07
HOXB5	0.255163	2.95974e-08	4.15593e-07
SEC23A	0.25516	2.96093e-08	4.15593e-07
POLR2L	0.255143	2.96736e-08	4.15964e-07
ENTPD7	0.255141	2.96792e-08	4.15964e-07
MOCOS	0.255099	2.9841e-08	4.17926e-07
TAX1BP1	0.255073	2.99395e-08	4.19e-07
YIPF5	0.254945	3.0436e-08	4.25016e-07
ZNF185	0.254928	3.05028e-08	4.2564e-07
CD55	0.254785	3.10657e-08	4.32864e-07
NRG1	0.254654	3.15916e-08	4.39553e-07
SPPL2A	0.254513	3.217e-08	4.46627e-07
CASK	0.254435	3.24939e-08	4.50797e-07
PRTG	0.254152	3.36886e-08	4.67034e-07
MLPH	0.254113	3.38576e-08	4.68698e-07
SPTLC1	0.254101	3.39114e-08	4.69104e-07
SLC2A4RG	0.254021	3.42598e-08	4.72898e-07
ADGRF1	0.253809	3.52014e-08	4.85547e-07
PLAAT2	0.253721	3.55984e-08	4.90669e-07
HMOX1	0.253527	3.64906e-08	5.02605e-07
CRK	0.25325	3.78018e-08	5.20291e-07
FAM174A	0.253207	3.80082e-08	5.22382e-07
SH2D5	0.253102	3.85208e-08	5.28981e-07
TOB1	0.253076	3.86491e-08	5.30048e-07
FAM189A2	0.253061	3.87196e-08	5.30636e-07
EFNA2	0.252999	3.90302e-08	5.3451e-07
LAMC1	0.252943	3.93072e-08	5.37919e-07
SERPINB7	0.252916	3.9443e-08	5.39392e-07
CYP4F11	0.252764	4.02101e-08	5.49099e-07
ACTN1	0.252633	4.08894e-08	5.57977e-07
NXN	0.252595	4.10847e-08	5.60244e-07
KCTD1	0.252568	4.12266e-08	5.61779e-07
FBLN1	0.252504	4.15636e-08	5.65822e-07
EXT2	0.2525	4.15824e-08	5.65822e-07
MGLL	0.252494	4.16161e-08	5.65878e-07
PAM	0.252423	4.19944e-08	5.70617e-07
GSTT2B	0.25241	4.20624e-08	5.71136e-07
SEMA3E	0.252331	4.24852e-08	5.76468e-07
CCDC9B	0.252282	4.27528e-08	5.7928e-07
ITFG1	0.252275	4.27864e-08	5.79324e-07
LYPD3	0.252223	4.30687e-08	5.82735e-07
PSCA	0.252019	4.41987e-08	5.9676e-07
MIEF2	0.251992	4.43534e-08	5.98427e-07
GNG10	0.251663	4.62383e-08	6.22981e-07
IFITM10	0.251612	4.65368e-08	6.26562e-07
GAS2L1	0.251588	4.66783e-08	6.28026e-07
IFT43	0.251549	4.69111e-08	6.30715e-07
SLC9A4	0.251481	4.73141e-08	6.35243e-07
TSPAN3	0.251356	4.80653e-08	6.43781e-07
PDIA3	0.251356	4.80665e-08	6.43781e-07
SHH	0.251353	4.80845e-08	6.43781e-07
ACVR2A	0.251293	4.84526e-08	6.48257e-07
PRSS22	0.25125	4.87136e-08	6.50123e-07
PHACTR2	0.251248	4.87278e-08	6.50123e-07
FAHD1	0.25102	5.01526e-08	6.68202e-07
GPR1	0.250846	5.12646e-08	6.82542e-07
EPCAM	0.250775	5.17253e-08	6.88198e-07
TWSG1	0.250767	5.17795e-08	6.8844e-07
TGFBR3	0.250747	5.19067e-08	6.89654e-07
SLC38A6	0.250638	5.26284e-08	6.98274e-07
ADORA1	0.250259	5.51995e-08	7.30364e-07
SFXN3	0.250049	5.6671e-08	7.49316e-07
CXCL1	0.250036	5.67662e-08	7.50058e-07
RUSC2	0.250026	5.68364e-08	7.50468e-07
CPD	0.249829	5.82609e-08	7.67162e-07
CGB8	0.249815	5.83605e-08	7.67945e-07
CKAP4	0.2498	5.84751e-08	7.68926e-07
RAB18	0.249752	5.88301e-08	7.73063e-07
BCAP31	0.249639	5.96696e-08	7.83557e-07
AGPAT2	0.249487	6.08121e-08	7.96874e-07
CYP27A1	0.249436	6.1201e-08	8.00922e-07
CCND1	0.249421	6.13177e-08	8.01901e-07
ALPP	0.24934	6.19467e-08	8.09023e-07
APPL2	0.249265	6.25291e-08	8.15517e-07
CMBL	0.249236	6.27577e-08	8.17943e-07
KRT16	0.24921	6.29645e-08	8.2008e-07
TBC1D8	0.249157	6.33781e-08	8.24906e-07
TRIM31	0.249142	6.34992e-08	8.25361e-07
TGFA	0.249094	6.38821e-08	8.29775e-07
ABHD12	0.249082	6.39752e-08	8.3042e-07
ACBD5	0.248984	6.477e-08	8.40169e-07
MYH14	0.248941	6.51133e-08	8.43479e-07
RHOB	0.248871	6.5692e-08	8.504e-07
MGST1	0.248856	6.58142e-08	8.51135e-07
CIB1	0.248848	6.5882e-08	8.51135e-07
SMAD6	0.248785	6.63977e-08	8.5722e-07
SLC16A5	0.248729	6.68699e-08	8.62393e-07
EFEMP1	0.248724	6.69059e-08	8.62393e-07
CTSB	0.248721	6.69335e-08	8.62393e-07
RASEF	0.248636	6.765e-08	8.70255e-07
SAA1	0.248632	6.76799e-08	8.70255e-07
TRIO	0.248586	6.80679e-08	8.74657e-07
GJB2	0.248509	6.87305e-08	8.81988e-07
AGR2	0.248394	6.97192e-08	8.93932e-07
NPC2	0.24822	7.12545e-08	9.11325e-07
TOM1L1	0.248184	7.15724e-08	9.1478e-07
ASB9	0.24817	7.16972e-08	9.15764e-07
TLCD4	0.248111	7.22224e-08	9.21859e-07
HEBP1	0.24809	7.24119e-08	9.23661e-07
MT-CO1	0.247984	7.3376e-08	9.35229e-07
SPON1	0.247926	7.3906e-08	9.40841e-07
MDK	0.247911	7.40466e-08	9.42005e-07
PIGT	0.247742	7.56206e-08	9.59481e-07
PPP2R2C	0.247549	7.74626e-08	9.78316e-07
PYROXD2	0.247463	7.82952e-08	9.88181e-07
ARMC9	0.24741	7.88048e-08	9.93958e-07
HOXB8	0.247257	8.0318e-08	1.01105e-06
NNMT	0.247202	8.08716e-08	1.01735e-06
FAM241B	0.247157	8.13194e-08	1.02231e-06
MPP5	0.247128	8.16174e-08	1.02538e-06
RRAS2	0.247106	8.18418e-08	1.02733e-06
KRT10	0.247102	8.18795e-08	1.02733e-06
DNAAF4	0.247018	8.274e-08	1.03745e-06
KNDC1	0.246997	8.29571e-08	1.03949e-06
FZD7	0.246975	8.31816e-08	1.04162e-06
ABI3BP	0.246932	8.36269e-08	1.04615e-06
QSOX1	0.246917	8.37775e-08	1.04657e-06
NYAP2	0.246876	8.42033e-08	1.05098e-06
KIAA1191	0.246859	8.43876e-08	1.05259e-06
PTPRJ	0.246737	8.56658e-08	1.06784e-06
HMCN2	0.246692	8.61521e-08	1.07251e-06
DAD1	0.246659	8.65009e-08	1.07615e-06
PEDS1	0.246576	8.73982e-08	1.08542e-06
TUBAL3	0.246539	8.78005e-08	1.08878e-06
KIF13A	0.246496	8.82678e-08	1.09387e-06
RAB13	0.24627	9.0768e-08	1.12195e-06
KRT4	0.246233	9.11827e-08	1.12635e-06
AFAP1L2	0.246208	9.1469e-08	1.12916e-06
DUSP4	0.246148	9.21454e-08	1.13604e-06
SMARCA1	0.24609	9.28057e-08	1.14272e-06
OTUD7B	0.246074	9.29913e-08	1.14427e-06
C2orf72	0.246	9.38445e-08	1.15328e-06
FEZ2	0.245954	9.43753e-08	1.15906e-06
PDZK1	0.24589	9.513e-08	1.16683e-06
NPHP1	0.245874	9.53143e-08	1.16835e-06
SERPINB6	0.245757	9.67004e-08	1.18307e-06
IL1A	0.245686	9.75518e-08	1.19196e-06
AP1S3	0.245648	9.80091e-08	1.1967e-06
RGL3	0.24552	9.95706e-08	1.21276e-06
RBP4	0.245423	1.00769e-07	1.22649e-06
LY6K	0.245418	1.00826e-07	1.22649e-06
ZNF462	0.245259	1.02822e-07	1.24998e-06
SDC3	0.245247	1.0298e-07	1.25109e-06
SMURF2	0.245241	1.03044e-07	1.25109e-06
CCDC103	0.245218	1.03343e-07	1.25313e-06
HSBP1L1	0.244874	1.0781e-07	1.30235e-06
AQP5	0.244866	1.07917e-07	1.30282e-06
NR2F1	0.244827	1.08426e-07	1.30709e-06
RHEB	0.244802	1.08767e-07	1.30931e-06
TFAP2A	0.2448	1.08796e-07	1.30931e-06
DGCR2	0.244674	1.1049e-07	1.32887e-06
SLC12A8	0.244545	1.12248e-07	1.34832e-06
ANGPTL4	0.244433	1.13806e-07	1.36617e-06
CFAP221	0.244415	1.14051e-07	1.36826e-06
IL20RA	0.244408	1.14155e-07	1.36865e-06
PRKAA2	0.244388	1.14429e-07	1.37022e-06
TCN2	0.244372	1.14653e-07	1.37204e-06
IL6	0.244242	1.16501e-07	1.39328e-06
ZYX	0.244217	1.16851e-07	1.3966e-06
LAD1	0.244208	1.16988e-07	1.39736e-06
STARD13	0.244152	1.17789e-07	1.40518e-06
C1QTNF6	0.244136	1.18023e-07	1.4071e-06
TNNT2	0.244098	1.18576e-07	1.4128e-06
TACSTD2	0.244022	1.1969e-07	1.42342e-06
MYL6	0.243998	1.20037e-07	1.42666e-06
NPC1	0.243978	1.20323e-07	1.42914e-06
SOD3	0.243974	1.20394e-07	1.42914e-06
RBFOX2	0.243952	1.20707e-07	1.43196e-06
TBC1D9	0.243873	1.2188e-07	1.44231e-06
GDE1	0.243843	1.22336e-07	1.44622e-06
ANXA10	0.243841	1.22362e-07	1.44622e-06
PAIP1	0.243827	1.22568e-07	1.44776e-06
CALU	0.243694	1.24581e-07	1.47064e-06
JPH2	0.243535	1.27028e-07	1.4986e-06
KIRREL1	0.243496	1.27638e-07	1.50487e-06
ATOH8	0.243386	1.29365e-07	1.52429e-06
TMEM63B	0.243371	1.29594e-07	1.52606e-06
ARHGAP5	0.243338	1.30125e-07	1.53136e-06
VWA1	0.24329	1.30888e-07	1.5394e-06
PLP2	0.243242	1.31652e-07	1.54649e-06
PSAP	0.243208	1.32196e-07	1.55029e-06
SLC4A3	0.243207	1.32219e-07	1.55029e-06
KLC3	0.243124	1.33566e-07	1.56418e-06
NINJ1	0.243082	1.34245e-07	1.57117e-06
KRT81	0.242937	1.36646e-07	1.59829e-06
RP1	0.242923	1.36876e-07	1.60001e-06
GOLGA5	0.242917	1.36972e-07	1.60015e-06
AKTIP	0.242891	1.37409e-07	1.60427e-06
TM4SF4	0.242533	1.43529e-07	1.67064e-06
RSPH3	0.242522	1.43725e-07	1.67191e-06
KIAA1549	0.242513	1.43882e-07	1.67272e-06
PSORS1C2	0.242444	1.45092e-07	1.68474e-06
FO681492.1	0.242359	1.46597e-07	1.69995e-06
CDH24	0.242355	1.46668e-07	1.69995e-06
ZNF703	0.24225	1.48544e-07	1.71961e-06
CLMP	0.242245	1.48639e-07	1.71968e-06
AOX1	0.24218	1.49815e-07	1.73223e-06
TRPV4	0.242131	1.50712e-07	1.74155e-06
CTSZ	0.242077	1.51703e-07	1.75194e-06
TSPAN8	0.241982	1.53457e-07	1.77113e-06
UCN2	0.241924	1.54557e-07	1.78168e-06
DOK7	0.241728	1.58262e-07	1.82002e-06
B3GNT6	0.241695	1.58899e-07	1.82624e-06
SEMA5A	0.241631	1.60142e-07	1.83943e-06
ALOXE3	0.24161	1.60534e-07	1.84283e-06
ITGBL1	0.2416	1.60738e-07	1.84406e-06
LIPG	0.241587	1.60986e-07	1.8458e-06
TRIM29	0.241577	1.61177e-07	1.84688e-06
COL4A2	0.241541	1.61896e-07	1.85401e-06
STC1	0.24151	1.62496e-07	1.85978e-06
MSANTD3	0.241462	1.63447e-07	1.8691e-06
IQCK	0.241459	1.63506e-07	1.8691e-06
CDK7	0.241382	1.65035e-07	1.88433e-06
HOXB9	0.241322	1.66231e-07	1.89686e-06
ARPC1A	0.241262	1.67443e-07	1.90955e-06
STX1A	0.241102	1.70721e-07	1.94577e-06
TNFAIP2	0.241006	1.72719e-07	1.96738e-06
RBMS1	0.240924	1.74443e-07	1.98382e-06
ARHGEF12	0.240862	1.75747e-07	1.99593e-06
TMED3	0.240739	1.78369e-07	2.02331e-06
ETV7	0.240679	1.79662e-07	2.03436e-06
TMEM141	0.240571	1.82033e-07	2.05878e-06
KIFBP	0.240518	1.83189e-07	2.07e-06
CTSV	0.240478	1.8408e-07	2.07703e-06
EHHADH	0.24033	1.87387e-07	2.11309e-06
AKAP12	0.240299	1.88098e-07	2.11986e-06
CP	0.24028	1.88517e-07	2.12333e-06
GADD45G	0.240264	1.88886e-07	2.12624e-06
IL36RN	0.240229	1.89681e-07	2.13394e-06
IGSF23	0.240183	1.90727e-07	2.14445e-06
MYRF	0.240149	1.91506e-07	2.15068e-06
IL1R2	0.23997	1.95695e-07	2.19387e-06
PKDCC	0.239886	1.97673e-07	2.21215e-06
MARVELD3	0.239773	2.00376e-07	2.24006e-06
ZFHX3	0.239744	2.01079e-07	2.24634e-06
CORO1B	0.239709	2.01929e-07	2.25383e-06
HELZ2	0.239618	2.0415e-07	2.27329e-06
PADI3	0.239615	2.04204e-07	2.27329e-06
SLC16A3	0.239447	2.08364e-07	2.31692e-06
SERTAD3	0.239408	2.09358e-07	2.32527e-06
ZFYVE21	0.239377	2.10122e-07	2.33105e-06
ZNFX1	0.239366	2.10412e-07	2.33291e-06
MTARC2	0.239281	2.12578e-07	2.35149e-06
MMRN2	0.239164	2.15579e-07	2.38193e-06
FNBP1L	0.239127	2.16527e-07	2.39103e-06
GSTO2	0.23906	2.18283e-07	2.40903e-06
FSTL1	0.238992	2.20058e-07	2.42723e-06
RRAD	0.238964	2.208e-07	2.43401e-06
NAV3	0.238948	2.21218e-07	2.43721e-06
SGCE	0.238801	2.25137e-07	2.47755e-06
PYGB	0.238657	2.29066e-07	2.51644e-06
SYNM	0.238537	2.32375e-07	2.54841e-06
SBK3	0.238483	2.33856e-07	2.56026e-06
COBL	0.238478	2.33999e-07	2.56036e-06
FAM83G	0.238458	2.34571e-07	2.56515e-06
TM4SF19	0.238411	2.35894e-07	2.57815e-06
MICA	0.238357	2.37405e-07	2.59318e-06
GABRE	0.238318	2.38526e-07	2.60394e-06
FZD5	0.238185	2.4235e-07	2.64117e-06
SPIRE1	0.238177	2.42576e-07	2.64213e-06
P4HA3	0.238162	2.43002e-07	2.64527e-06
PFN2	0.238117	2.44301e-07	2.6564e-06
F2RL2	0.238109	2.44556e-07	2.65766e-06
SLC51B	0.238017	2.47243e-07	2.68418e-06
RAB17	0.237962	2.48872e-07	2.69539e-06
TFE3	0.237954	2.491e-07	2.69633e-06
DSP	0.23792	2.50117e-07	2.70581e-06
OR2A1	0.237884	2.51188e-07	2.71433e-06
PLD2	0.237873	2.5153e-07	2.71649e-06
L1CAM	0.237853	2.52117e-07	2.72063e-06
IL11	0.237846	2.52339e-07	2.72063e-06
ACTC1	0.237533	2.61909e-07	2.81747e-06
TSC22D2	0.237442	2.6476e-07	2.84654e-06
ENPP1	0.237342	2.67947e-07	2.87919e-06
TMEM14A	0.237318	2.68703e-07	2.88569e-06
ERO1A	0.237248	2.70956e-07	2.90826e-06
TM4SF5	0.237182	2.73081e-07	2.92943e-06
HTATIP2	0.237176	2.73277e-07	2.92989e-06
SLC38A4	0.237093	2.75965e-07	2.9554e-06
KRTAP3-1	0.237078	2.76455e-07	2.959e-06
FOXD1	0.237055	2.77233e-07	2.96567e-06
PTPA	0.236918	2.81782e-07	3.01264e-06
KCNK1	0.236836	2.84531e-07	3.04034e-06
CAPNS1	0.236761	2.87054e-07	3.06388e-06
BMPR2	0.236594	2.92814e-07	3.12345e-06
CFI	0.23659	2.92961e-07	3.12345e-06
FRMD5	0.236481	2.96746e-07	3.16205e-06
HOGA1	0.236376	3.00466e-07	3.19635e-06
SLC2A12	0.23629	3.03546e-07	3.22733e-06
GBX2	0.236264	3.04466e-07	3.23352e-06
FJX1	0.236158	3.08307e-07	3.2725e-06
FERMT1	0.236142	3.08884e-07	3.27659e-06
TP53I3	0.236018	3.13475e-07	3.32e-06
ASL	0.235973	3.15123e-07	3.3356e-06
TBX3	0.235916	3.17258e-07	3.35635e-06
LRRC6	0.235878	3.18696e-07	3.3697e-06
C7orf50	0.235858	3.1944e-07	3.3757e-06
SEMA3F	0.235821	3.2082e-07	3.38842e-06
C2CD2	0.235782	3.22307e-07	3.40225e-06
CCDC122	0.235749	3.23585e-07	3.41198e-06
TNC	0.235677	3.26354e-07	3.4355e-06
GPR37	0.235634	3.27999e-07	3.44903e-06
CATSPER1	0.235619	3.28586e-07	3.45331e-06
MAFF	0.235613	3.28809e-07	3.45376e-06
TANC1	0.235586	3.29857e-07	3.46287e-06
ANO6	0.235515	3.32651e-07	3.48838e-06
IL1RAPL1	0.235503	3.33112e-07	3.4913e-06
CDH3	0.235454	3.35038e-07	3.50714e-06
DSC2	0.235451	3.35173e-07	3.50714e-06
PELO	0.235272	3.42288e-07	3.57379e-06
YIF1A	0.235239	3.43617e-07	3.5857e-06
CALD1	0.235213	3.44673e-07	3.59282e-06
CST6	0.235199	3.45261e-07	3.59698e-06
SHBG	0.23516	3.4684e-07	3.60951e-06
ITPKC	0.235	3.53438e-07	3.67219e-06
TTC6	0.234966	3.54852e-07	3.68289e-06
ABCA4	0.234955	3.5529e-07	3.68544e-06
NECTIN3	0.234863	3.59157e-07	3.72152e-06
HECW1	0.234831	3.60519e-07	3.73362e-06
RNF217	0.234799	3.61907e-07	3.74597e-06
BCL3	0.234764	3.63364e-07	3.75699e-06
LSR	0.234612	3.69937e-07	3.82082e-06
SLC26A11	0.234465	3.76385e-07	3.87906e-06
EHF	0.234436	3.77637e-07	3.88753e-06
RASL11A	0.234432	3.77816e-07	3.88753e-06
HAS2	0.234402	3.7916e-07	3.89717e-06
TH	0.234379	3.80192e-07	3.90568e-06
FGF1	0.234212	3.87719e-07	3.97661e-06
RPS6KA4	0.234162	3.9e-07	3.99787e-06
CGB5	0.234047	3.95267e-07	4.04753e-06
ABLIM1	0.233951	3.99726e-07	4.091e-06
CCN3	0.233938	4.00344e-07	4.09506e-06
MAB21L4	0.233852	4.04402e-07	4.12607e-06
NFIB	0.233851	4.04445e-07	4.12607e-06
ENDOD1	0.233799	4.06919e-07	4.14895e-06
FAM25A	0.233795	4.0712e-07	4.14895e-06
EPN3	0.233714	4.10981e-07	4.18606e-06
ABCC9	0.233567	4.18094e-07	4.25208e-06
BLVRB	0.233559	4.18491e-07	4.25275e-06
IL34	0.233556	4.18638e-07	4.25275e-06
CNNM4	0.2335	4.21383e-07	4.27837e-06
C1orf198	0.233442	4.24241e-07	4.30283e-06
MBTPS2	0.233426	4.25048e-07	4.30873e-06
UBC	0.233345	4.29081e-07	4.34272e-06
SERTAD1	0.233315	4.30585e-07	4.35334e-06
PRSS3	0.233294	4.31647e-07	4.36178e-06
TMEM208	0.233251	4.33852e-07	4.38174e-06
ADAM15	0.233229	4.3494e-07	4.39042e-06
HDLBP	0.23308	4.42551e-07	4.46397e-06
LEPROT	0.233078	4.42693e-07	4.46397e-06
FOXA1	0.233037	4.44817e-07	4.48303e-06
COL8A1	0.232994	4.47021e-07	4.50288e-06
GALNT10	0.232936	4.50071e-07	4.53122e-06
FLRT3	0.232923	4.50724e-07	4.53541e-06
VIPR1	0.2329	4.51963e-07	4.54549e-06
CYFIP1	0.232844	4.54901e-07	4.57264e-06
ERBB3	0.23239	4.79574e-07	4.80553e-06
ADAM12	0.232379	4.80234e-07	4.80962e-06
SLC1A1	0.232353	4.81654e-07	4.82132e-06
MMP10	0.232342	4.82275e-07	4.82501e-06
RAET1E	0.232153	4.93021e-07	4.92225e-06
S100A14	0.232141	4.93671e-07	4.92617e-06
PI4K2A	0.232077	4.97358e-07	4.96037e-06
LRP5	0.231974	5.03374e-07	5.01516e-06
IYD	0.23196	5.04181e-07	5.02059e-06
SPATA17	0.231938	5.05475e-07	5.02824e-06
GRTP1	0.231923	5.06357e-07	5.0344e-06
LYPD5	0.231877	5.09072e-07	5.05877e-06
TRIML2	0.231858	5.10151e-07	5.06686e-06
SMUG1	0.231721	5.1833e-07	5.1401e-06
CHMP4B	0.231637	5.23405e-07	5.18775e-06
IFT22	0.231572	5.27364e-07	5.22159e-06
CD177	0.231551	5.28642e-07	5.23154e-06
CDA	0.231409	5.37422e-07	5.31293e-06
SULT2B1	0.231395	5.38274e-07	5.31862e-06
SYT12	0.231348	5.41218e-07	5.34271e-06
BLZF1	0.231332	5.42194e-07	5.34907e-06
HNMT	0.231318	5.43073e-07	5.35498e-06
MB	0.231254	5.47168e-07	5.38994e-06
IFIT1	0.231198	5.50704e-07	5.42186e-06
DHRS2	0.231098	5.57119e-07	5.47255e-06
SLFN5	0.231095	5.57281e-07	5.47255e-06
NUDT12	0.231064	5.59318e-07	5.48974e-06
JAG1	0.231001	5.63375e-07	5.5239e-06
UBD	0.230973	5.65191e-07	5.53887e-06
WFDC2	0.230844	5.73674e-07	5.61626e-06
SELENOM	0.230803	5.7644e-07	5.6347e-06
NSDHL	0.230791	5.77185e-07	5.63624e-06
SYT7	0.230763	5.79057e-07	5.65163e-06
DEPDC7	0.230708	5.82739e-07	5.68178e-06
MMP28	0.230676	5.84944e-07	5.69757e-06
EVPL	0.230676	5.84953e-07	5.69757e-06
AL160269.1	0.230651	5.86638e-07	5.71108e-06
NEK11	0.230588	5.90868e-07	5.74933e-06
P3H4	0.230581	5.91361e-07	5.75121e-06
FAM83H	0.230528	5.9497e-07	5.78044e-06
ECHDC2	0.230475	5.98631e-07	5.81306e-06
C14orf119	0.230437	6.01246e-07	5.8355e-06
CNIH4	0.23043	6.0175e-07	5.83743e-06
TMEM14C	0.230402	6.03702e-07	5.85106e-06
ECM1	0.230357	6.06844e-07	5.87198e-06
UGT1A6	0.230319	6.09498e-07	5.89469e-06
TMEM245	0.230291	6.11465e-07	5.91072e-06
PSG6	0.230266	6.1325e-07	5.92499e-06
COL28A1	0.230097	6.2531e-07	6.02935e-06
INAVA	0.230063	6.27764e-07	6.04996e-06
C1QTNF2	0.230043	6.29158e-07	6.05893e-06
CD46	0.23004	6.29392e-07	6.05893e-06
HPSE	0.230032	6.29959e-07	6.05893e-06
NR1H3	0.229999	6.32351e-07	6.07888e-06
PIR	0.229994	6.32726e-07	6.07944e-06
PRKCI	0.229929	6.37487e-07	6.11904e-06
GOLGA4	0.229904	6.39325e-07	6.13054e-06
ATP6V1D	0.229876	6.41344e-07	6.14683e-06
EFNB2	0.229858	6.42726e-07	6.15699e-06
FIGN	0.229845	6.43646e-07	6.16273e-06
FA2H	0.229794	6.4747e-07	6.19006e-06
WDFY3	0.229781	6.48386e-07	6.19497e-06
CRTAP	0.229778	6.48631e-07	6.19497e-06
PLCB3	0.22974	6.51492e-07	6.2192e-06
IDH1	0.22971	6.53745e-07	6.2376e-06
MAN1B1	0.229628	6.59886e-07	6.29306e-06
PLCXD2	0.229521	6.68066e-07	6.35841e-06
SFTA2	0.229404	6.77127e-07	6.43505e-06
DAB2IP	0.229397	6.7765e-07	6.43683e-06
CCDC47	0.229389	6.78249e-07	6.43933e-06
CRYBB3	0.229278	6.86977e-07	6.51251e-06
OASL	0.229187	6.94139e-07	6.57716e-06
TRIM6	0.229146	6.97465e-07	6.6054e-06
PGM3	0.229134	6.98402e-07	6.60775e-06
IGSF3	0.229087	7.02124e-07	6.63313e-06
TFG	0.229032	7.06555e-07	6.66842e-06
SCIN	0.228939	7.14128e-07	6.73658e-06
TCTEX1D4	0.228838	7.22488e-07	6.80873e-06
ADAMTSL5	0.228829	7.23181e-07	6.81191e-06
TMED7-TICAM2	0.228807	7.2502e-07	6.82587e-06
TTC12	0.228785	7.26867e-07	6.8399e-06
ACSS2	0.228773	7.27877e-07	6.84374e-06
MAMDC2	0.228771	7.2799e-07	6.84374e-06
RXRA	0.228584	7.43759e-07	6.98172e-06
KDELR1	0.228515	7.49607e-07	7.02972e-06
FLII	0.228505	7.50524e-07	7.03488e-06
VSIG1	0.228475	7.53084e-07	7.05542e-06
C1GALT1C1	0.228466	7.53825e-07	7.05891e-06
CCDC148	0.228422	7.57658e-07	7.09134e-06
NEBL	0.228375	7.61717e-07	7.12585e-06
PTK2	0.228343	7.64488e-07	7.14828e-06
DAB2	0.228191	7.77862e-07	7.25916e-06
GNAI1	0.228178	7.79022e-07	7.26644e-06
C1orf115	0.228169	7.79863e-07	7.27075e-06
MFSD5	0.228119	7.84347e-07	7.309e-06
PSG3	0.227968	7.97966e-07	7.42869e-06
NALCN	0.22796	7.98662e-07	7.43155e-06
ARAP3	0.227927	8.01673e-07	7.45594e-06
RASSF8	0.227918	8.02446e-07	7.45952e-06
FAM110C	0.227834	8.10191e-07	7.52786e-06
HSD17B2	0.227814	8.12005e-07	7.54105e-06
DMKN	0.227805	8.12836e-07	7.54512e-06
ENAH	0.227788	8.14429e-07	7.55625e-06
MYL9	0.227719	8.20832e-07	7.6046e-06
RTKN	0.227709	8.2185e-07	7.61036e-06
CCDC149	0.227569	8.35022e-07	7.7286e-06
MYLK	0.227474	8.44054e-07	7.80841e-06
SERPINA5	0.22743	8.4834e-07	7.84049e-06
STEAP4	0.22739	8.52188e-07	7.86846e-06
EFHC1	0.227328	8.58227e-07	7.91279e-06
SNF8	0.227309	8.60089e-07	7.92292e-06
CAVIN2	0.227308	8.60153e-07	7.92292e-06
MPP4	0.227275	8.63381e-07	7.94883e-06
CNN3	0.227187	8.72052e-07	8.02096e-06
CSPG4	0.22712	8.78729e-07	8.07462e-06
SUSD2	0.227114	8.79308e-07	8.07606e-06
AFP	0.227025	8.88204e-07	8.14995e-06
CCDC40	0.226926	8.98334e-07	8.23502e-06
PDGFC	0.226911	8.99844e-07	8.24491e-06
SDR16C5	0.226895	9.01414e-07	8.25535e-06
TMEM179B	0.226857	9.05381e-07	8.28772e-06
JHY	0.226843	9.06753e-07	8.29631e-06
FAM234A	0.226788	9.12463e-07	8.34457e-06
FRMD6	0.226776	9.1372e-07	8.34924e-06
ADCY9	0.226775	9.13845e-07	8.34924e-06
C1orf226	0.226764	9.14984e-07	8.35567e-06
TSPAN17	0.226748	9.16549e-07	8.36597e-06
ATP1A2	0.226735	9.17912e-07	8.37284e-06
ARHGAP10	0.22673	9.18496e-07	8.37284e-06
SPIRE2	0.226729	9.18613e-07	8.37284e-06
CCDC24	0.226661	9.25633e-07	8.43281e-06
ZNF205	0.226577	9.34565e-07	8.51014e-06
GAREM1	0.226518	9.40774e-07	8.55042e-06
YIPF6	0.226468	9.46155e-07	8.59117e-06
CCDC113	0.226462	9.46788e-07	8.59285e-06
ZDHHC12	0.226435	9.49647e-07	8.61472e-06
ACER3	0.226367	9.57057e-07	8.67783e-06
ZBTB4	0.226339	9.60019e-07	8.70057e-06
EGF	0.226334	9.6058e-07	8.70154e-06
CDKL2	0.226268	9.67732e-07	8.75722e-06
DLC1	0.226044	9.9264e-07	8.96387e-06
PRR5L	0.226042	9.92814e-07	8.96387e-06
HNF4G	0.22603	9.94221e-07	8.97234e-06
CLDN16	0.226023	9.9495e-07	8.97469e-06
TIMP1	0.226008	9.96664e-07	8.98593e-06
ADAP1	0.226001	9.97471e-07	8.98897e-06
BOD1	0.225923	1.00631e-06	9.0644e-06
FAM131C	0.225893	1.00963e-06	9.08999e-06
MXRA7	0.225869	1.01239e-06	9.11052e-06
RDH10	0.225778	1.0229e-06	9.20079e-06
BMP1	0.225765	1.02437e-06	9.20973e-06
PSMB5	0.225691	1.03291e-06	9.27782e-06
TSPAN12	0.225684	1.03375e-06	9.27943e-06
CAPN8	0.225681	1.03406e-06	9.27943e-06
IL1RL2	0.225665	1.03598e-06	9.29227e-06
FZD4	0.225654	1.03732e-06	9.29998e-06
HES4	0.225616	1.04172e-06	9.33066e-06
IGFN1	0.225591	1.04468e-06	9.34848e-06
VTN	0.225481	1.05766e-06	9.46015e-06
BTBD19	0.225449	1.0615e-06	9.49008e-06
BICC1	0.22542	1.06494e-06	9.51638e-06
MMP19	0.22534	1.07466e-06	9.5854e-06
NDFIP1	0.225243	1.08644e-06	9.68591e-06
MRFAP1	0.225179	1.09434e-06	9.75182e-06
GOLGA7B	0.224953	1.12241e-06	9.96028e-06
TTPA	0.224935	1.12477e-06	9.97464e-06
RIPOR1	0.224932	1.12507e-06	9.97464e-06
SLC35B2	0.224811	1.14054e-06	1.00931e-05
CCL15	0.224774	1.14525e-06	1.01301e-05
LATS2	0.224766	1.14632e-06	1.01349e-05
PTRH1	0.224758	1.14732e-06	1.01391e-05
BAD	0.224668	1.15894e-06	1.0237e-05
CACNA1G	0.224608	1.16686e-06	1.02983e-05
SCEL	0.224607	1.16695e-06	1.02983e-05
ACTRT3	0.224523	1.17795e-06	1.03906e-05
WLS	0.224305	1.20713e-06	1.06382e-05
MTHFS	0.224293	1.2087e-06	1.06472e-05
VTI1B	0.224252	1.21439e-06	1.06923e-05
MT-ND4	0.224207	1.22041e-06	1.07404e-05
IRS1	0.224197	1.22176e-06	1.07473e-05
PDX1	0.224175	1.22488e-06	1.07687e-05
ADRM1	0.224172	1.22532e-06	1.07687e-05
GCLM	0.224118	1.23271e-06	1.08288e-05
RNF215	0.224082	1.23762e-06	1.08619e-05
IMPG1	0.223991	1.25027e-06	1.09679e-05
LDLRAD1	0.223966	1.25382e-06	1.0994e-05
ARHGAP39	0.223952	1.25582e-06	1.10065e-05
MT-ATP6	0.223902	1.26284e-06	1.1063e-05
PRAG1	0.223838	1.27186e-06	1.11115e-05
PANX2	0.223816	1.27503e-06	1.11342e-05
TMPRSS2	0.223801	1.27719e-06	1.11429e-05
SSTR5	0.223784	1.27956e-06	1.11584e-05
HOXA13	0.223769	1.28171e-06	1.11721e-05
FAM166C	0.223764	1.28242e-06	1.11732e-05
TLE1	0.223757	1.28352e-06	1.11777e-05
TNFRSF9	0.223686	1.29373e-06	1.12564e-05
ULBP2	0.223678	1.29494e-06	1.12618e-05
PPP1R37	0.223664	1.29697e-06	1.12743e-05
WNT2B	0.223637	1.30076e-06	1.13021e-05
DCLK1	0.223625	1.30258e-06	1.13128e-05
CCNYL1	0.223611	1.30458e-06	1.13251e-05
THNSL2	0.223605	1.3055e-06	1.13279e-05
ZMYND15	0.223591	1.30748e-06	1.1329e-05
SPRY4	0.22359	1.30762e-06	1.1329e-05
PSEN2	0.223588	1.30799e-06	1.1329e-05
ACOX1	0.223533	1.31599e-06	1.1388e-05
CDC14C	0.223491	1.32215e-06	1.1431e-05
TRIM15	0.223471	1.32514e-06	1.14517e-05
CTRB2	0.223463	1.32639e-06	1.14573e-05
NPNT	0.22344	1.32981e-06	1.14816e-05
SLPI	0.223344	1.34406e-06	1.15943e-05
AP1S1	0.22316	1.37197e-06	1.18244e-05
ARHGAP40	0.223149	1.3736e-06	1.18331e-05
ITPR3	0.223044	1.38974e-06	1.1956e-05
FBXO2	0.222951	1.4043e-06	1.2065e-05
KIAA0895	0.222902	1.41194e-06	1.21252e-05
ROR1	0.22288	1.41538e-06	1.21493e-05
AC007906.2	0.222871	1.41684e-06	1.21564e-05
SIM2	0.222818	1.42516e-06	1.22175e-05
KIF21A	0.222818	1.42524e-06	1.22175e-05
ZNF365	0.222805	1.42722e-06	1.2229e-05
KRTAP1-5	0.222762	1.43415e-06	1.22774e-05
SERPINB5	0.222741	1.43741e-06	1.22998e-05
BATF2	0.222651	1.45192e-06	1.24185e-05
RAB10	0.222631	1.45523e-06	1.24412e-05
SGSH	0.222594	1.46125e-06	1.24871e-05
CX3CL1	0.222552	1.46799e-06	1.25391e-05
INHA	0.222521	1.47309e-06	1.25771e-05
COL18A1	0.22241	1.49137e-06	1.27218e-05
ADGRG2	0.222337	1.50345e-06	1.28077e-05
RAB20	0.222328	1.50498e-06	1.28151e-05
ACOT4	0.222255	1.51721e-06	1.29135e-05
PLEKHB2	0.222236	1.52046e-06	1.29239e-05
ZC3H12A	0.222226	1.52223e-06	1.29332e-05
DYNC1I2	0.222192	1.5279e-06	1.29756e-05
SMIM14	0.222187	1.52877e-06	1.29773e-05
RGS20	0.222117	1.54075e-06	1.30616e-05
ACOT11	0.22198	1.56424e-06	1.3249e-05
AMBP	0.221868	1.5839e-06	1.33992e-05
PCLO	0.221857	1.5857e-06	1.34071e-05
SH3BGRL2	0.221759	1.60301e-06	1.35415e-05
CLVS1	0.221637	1.62481e-06	1.36894e-05
GNGT1	0.221613	1.62918e-06	1.37147e-05
KLF10	0.221613	1.62924e-06	1.37147e-05
GAS2L3	0.221525	1.6451e-06	1.38421e-05
PCGF2	0.221405	1.66718e-06	1.40094e-05
FAM210B	0.22137	1.67363e-06	1.40525e-05
RAI2	0.221369	1.67377e-06	1.40525e-05
CLDN11	0.221292	1.68808e-06	1.41479e-05
CLOCK	0.221271	1.69203e-06	1.41747e-05
CYP3A5	0.221226	1.70033e-06	1.42256e-05
VNN1	0.221108	1.72278e-06	1.44009e-05
TCTN3	0.22107	1.73006e-06	1.44554e-05
SMPDL3A	0.220935	1.75594e-06	1.46347e-05
AAGAB	0.220934	1.75611e-06	1.46347e-05
DAW1	0.220798	1.7826e-06	1.48168e-05
LTBP3	0.220784	1.78552e-06	1.48347e-05
SPATA6L	0.220686	1.80486e-06	1.49823e-05
LFNG	0.220666	1.80887e-06	1.50091e-05
PSG7	0.220591	1.8238e-06	1.512e-05
LIFR	0.220471	1.84812e-06	1.52951e-05
NFE2L2	0.220395	1.86358e-06	1.53964e-05
MUC5AC	0.220371	1.86844e-06	1.54216e-05
DYNLRB1	0.220346	1.8737e-06	1.54477e-05
CFAP57	0.220345	1.87382e-06	1.54477e-05
SLC15A1	0.220329	1.87719e-06	1.54621e-05
TMEM253	0.220325	1.87799e-06	1.54621e-05
GLB1	0.220276	1.88824e-06	1.55332e-05
TMED2	0.22021	1.902e-06	1.56397e-05
RTL8C	0.2202	1.90397e-06	1.56492e-05
DYNLT3	0.220175	1.90932e-06	1.56864e-05
CCL20	0.220151	1.91422e-06	1.57199e-05
RNF223	0.220115	1.92185e-06	1.57575e-05
NDRG1	0.220114	1.92219e-06	1.57575e-05
DTX2	0.22011	1.92291e-06	1.57575e-05
FARP1	0.220018	1.94245e-06	1.58855e-05
SERINC3	0.219827	1.9837e-06	1.61865e-05
ARMC7	0.219753	1.99989e-06	1.62707e-05
CTNNB1	0.219752	1.99997e-06	1.62707e-05
RGS3	0.21964	2.02485e-06	1.64591e-05
SLC25A1	0.21961	2.03155e-06	1.65066e-05
RNF213	0.219577	2.03873e-06	1.65579e-05
ETNK2	0.219526	2.05017e-06	1.66437e-05
ALPG	0.219448	2.06784e-06	1.67546e-05
TNFRSF19	0.219446	2.0682e-06	1.67546e-05
RGS7	0.219436	2.07051e-06	1.67662e-05
EPHA1	0.219401	2.07858e-06	1.68103e-05
CYTH3	0.21937	2.08554e-06	1.68505e-05
TRABD2A	0.219347	2.09076e-06	1.68803e-05
PPP1R16A	0.219221	2.12001e-06	1.71092e-05
NDFIP2	0.219212	2.12203e-06	1.71183e-05
LRRC15	0.219167	2.13252e-06	1.71885e-05
TMEM167A	0.219134	2.14021e-06	1.7236e-05
PPP1R3C	0.219119	2.14358e-06	1.72558e-05
GPRIN2	0.219116	2.1445e-06	1.7256e-05
ARHGAP32	0.2191	2.14806e-06	1.72774e-05
PEAR1	0.219067	2.15592e-06	1.73261e-05
CEACAM6	0.218957	2.18198e-06	1.75135e-05
APBB2	0.218954	2.18278e-06	1.75135e-05
LMTK2	0.218953	2.18291e-06	1.75135e-05
TULP3	0.21891	2.19314e-06	1.75809e-05
RARS1	0.218841	2.20982e-06	1.77072e-05
CRYBA2	0.218833	2.21184e-06	1.7716e-05
GPR176	0.218777	2.22528e-06	1.78087e-05
KLF3	0.218761	2.22932e-06	1.78337e-05
TUSC3	0.218742	2.23383e-06	1.78623e-05
MYO5C	0.218704	2.24319e-06	1.79221e-05
TOR1B	0.218591	2.27111e-06	1.81225e-05
TLN2	0.21855	2.28111e-06	1.81918e-05
GLIPR1L2	0.218544	2.28264e-06	1.81918e-05
ENKUR	0.218473	2.30037e-06	1.83255e-05
MYOM3	0.218459	2.30396e-06	1.83465e-05
RAMP1	0.218419	2.31395e-06	1.84181e-05
FAM25C	0.218238	2.36019e-06	1.87397e-05
GOLGA2	0.218234	2.36123e-06	1.87402e-05
TMEM115	0.218185	2.37383e-06	1.88246e-05
CYB5B	0.218177	2.37592e-06	1.88333e-05
SLCO1B3-SLCO1B7	0.21814	2.38543e-06	1.8901e-05
UGT1A8	0.218124	2.38965e-06	1.89265e-05
SYNJ2BP-COX16	0.21812	2.39069e-06	1.8927e-05
MARCHF4	0.218097	2.39676e-06	1.89593e-05
BTBD11	0.217929	2.44079e-06	1.92918e-05
DPYSL3	0.217929	2.44081e-06	1.92918e-05
HACD1	0.217877	2.45482e-06	1.93786e-05
TMEM9B	0.21787	2.4567e-06	1.93855e-05
RHBG	0.21786	2.45928e-06	1.93979e-05
P2RY2	0.217851	2.46164e-06	1.94085e-05
LOXL1	0.217846	2.46312e-06	1.94122e-05
LDHAL6B	0.217807	2.47346e-06	1.94856e-05
ARHGAP21	0.217799	2.47563e-06	1.94947e-05
ARSL	0.217785	2.47928e-06	1.95154e-05
ETHE1	0.217546	2.5447e-06	1.99811e-05
IL32	0.21747	2.56575e-06	2.01323e-05
KCNK2	0.217444	2.57297e-06	2.017e-05
USP40	0.217383	2.59019e-06	2.02967e-05
RAB12	0.217206	2.64032e-06	2.06642e-05
PGRMC2	0.217183	2.64674e-06	2.06975e-05
VEGFC	0.217157	2.65431e-06	2.07482e-05
FOXL1	0.217113	2.66709e-06	2.08396e-05
PTS	0.217025	2.69249e-06	2.10209e-05
SURF4	0.217013	2.69617e-06	2.10327e-05
CYP1B1	0.217005	2.69838e-06	2.10327e-05
PON3	0.216995	2.70138e-06	2.10475e-05
C1QL1	0.216974	2.7075e-06	2.10818e-05
HPX	0.21697	2.70874e-06	2.10818e-05
NR1D2	0.216969	2.70909e-06	2.10818e-05
LCN2	0.216939	2.71779e-06	2.1141e-05
TRIM2	0.216917	2.72439e-06	2.11837e-05
C1R	0.216859	2.74134e-06	2.12896e-05
GAD1	0.216791	2.76161e-06	2.14383e-05
ABHD5	0.216757	2.77187e-06	2.15005e-05
HOXA11	0.216703	2.78804e-06	2.15888e-05
HSPA12A	0.216701	2.78877e-06	2.15888e-05
CYP2C9	0.2167	2.78889e-06	2.15888e-05
ZDHHC16	0.216631	2.80977e-06	2.17196e-05
UBL3	0.216628	2.81068e-06	2.17196e-05
RBP3	0.216626	2.81146e-06	2.17196e-05
ECT2	0.216621	2.81289e-06	2.17219e-05
FHDC1	0.216614	2.81498e-06	2.17293e-05
AQP6	0.216578	2.82593e-06	2.18051e-05
PLAUR	0.216572	2.82795e-06	2.18119e-05
EXOC3L4	0.216536	2.83897e-06	2.18881e-05
ARHGEF40	0.216509	2.8473e-06	2.19346e-05
LLGL2	0.216475	2.85754e-06	2.19906e-05
CPEB2	0.216457	2.86339e-06	2.20232e-05
TMEM158	0.216443	2.86749e-06	2.20458e-05
MCFD2	0.21638	2.8873e-06	2.21893e-05
LOXL2	0.216356	2.8947e-06	2.22372e-05
MORN2	0.216299	2.91245e-06	2.23473e-05
MAMLD1	0.216299	2.91253e-06	2.23473e-05
ZDHHC5	0.216237	2.93215e-06	2.24888e-05
SYPL1	0.216106	2.97386e-06	2.27813e-05
NMU	0.216081	2.98173e-06	2.28325e-05
MEIS3	0.216072	2.98483e-06	2.28472e-05
ERGIC2	0.216035	2.99675e-06	2.292e-05
ADIRF	0.215923	3.033e-06	2.31696e-05
HS3ST1	0.215806	3.07144e-06	2.34259e-05
ANXA13	0.215708	3.10423e-06	2.36383e-05
UGT1A4	0.21569	3.11007e-06	2.36733e-05
PRNP	0.215586	3.14532e-06	2.39227e-05
MTARC1	0.215572	3.15005e-06	2.39396e-05
SLK	0.21554	3.16082e-06	2.4012e-05
CYP39A1	0.21551	3.17111e-06	2.40806e-05
ROS1	0.215241	3.26417e-06	2.4748e-05
CD109	0.21521	3.27496e-06	2.482e-05
SPOCD1	0.215107	3.31151e-06	2.50772e-05
SDF2	0.215093	3.31638e-06	2.51041e-05
POMGNT1	0.215019	3.34269e-06	2.52826e-05
LOXL4	0.214994	3.35175e-06	2.53319e-05
CITED4	0.214962	3.36324e-06	2.54052e-05
SSPN	0.214924	3.37692e-06	2.54919e-05
CARD14	0.214803	3.42128e-06	2.57861e-05
UGT1A7	0.214745	3.44248e-06	2.59357e-05
SIL1	0.214726	3.44953e-06	2.59786e-05
YWHAB	0.214684	3.46491e-06	2.60842e-05
TXNDC17	0.21464	3.48122e-06	2.61967e-05
BLVRA	0.214581	3.50329e-06	2.63317e-05
RAP1GAP	0.214561	3.51094e-06	2.63788e-05
NEK10	0.214514	3.52871e-06	2.6502e-05
PLOD3	0.214505	3.53221e-06	2.65178e-05
C4orf19	0.214418	3.56499e-06	2.67535e-05
RPH3AL	0.214389	3.57608e-06	2.68157e-05
EFR3A	0.214227	3.63876e-06	2.7256e-05
BEAN1	0.214197	3.6506e-06	2.73317e-05
RSPO3	0.214138	3.67354e-06	2.74927e-05
ULBP3	0.214126	3.67813e-06	2.75163e-05
PLPP1	0.213859	3.78442e-06	2.82343e-05
COQ10B	0.213596	3.8923e-06	2.90166e-05
HSPA5	0.213592	3.89395e-06	2.90176e-05
C1GALT1	0.213586	3.89628e-06	2.90236e-05
SIX5	0.213482	3.93977e-06	2.93134e-05
JOSD2	0.213451	3.95282e-06	2.93877e-05
POFUT2	0.213429	3.96205e-06	2.94361e-05
DUSP14	0.213366	3.98895e-06	2.96218e-05
VPS9D1	0.213353	3.99438e-06	2.96392e-05
PRODH	0.213239	4.04318e-06	2.99552e-05
PRELID2	0.213239	4.04322e-06	2.99552e-05
CYSTM1	0.213224	4.04943e-06	2.99896e-05
GSN	0.21322	4.05146e-06	2.9993e-05
SPECC1	0.213209	4.05616e-06	3.00162e-05
AP2B1	0.213199	4.06056e-06	3.00372e-05
INHBA	0.213187	4.06562e-06	3.0063e-05
HEBP2	0.21307	4.11641e-06	3.03799e-05
MGAT5B	0.213015	4.14052e-06	3.05461e-05
PEA15	0.212997	4.14856e-06	3.05859e-05
GALNT5	0.212996	4.14911e-06	3.05859e-05
KCTD14	0.212955	4.16715e-06	3.06953e-05
MLXIPL	0.212938	4.17476e-06	3.07395e-05
EEF1A2	0.21282	4.22707e-06	3.10889e-05
DYNC1LI2	0.212693	4.2845e-06	3.14629e-05
KLHL31	0.21263	4.31345e-06	3.16512e-05
SRPX	0.212603	4.3259e-06	3.17304e-05
SLC10A3	0.212532	4.35845e-06	3.19203e-05
VEGFD	0.212457	4.3934e-06	3.21517e-05
CYB5R3	0.21243	4.40578e-06	3.223e-05
NES	0.212286	4.4734e-06	3.26747e-05
GABARAPL1	0.21221	4.50963e-06	3.29018e-05
TTC22	0.21219	4.51921e-06	3.29591e-05
TBX4	0.212153	4.53712e-06	3.30771e-05
GATA3	0.21212	4.55273e-06	3.31783e-05
GINM1	0.212014	4.60417e-06	3.35022e-05
PSEN1	0.211927	4.64696e-06	3.38007e-05
PPP2CB	0.211809	4.7053e-06	3.41861e-05
EHBP1	0.211726	4.74659e-06	3.44396e-05
ZG16B	0.211725	4.74737e-06	3.44396e-05
MEGF6	0.211694	4.7626e-06	3.4537e-05
PDIA4	0.21156	4.83035e-06	3.49885e-05
CYSRT1	0.211304	4.96275e-06	3.59004e-05
TDRP	0.211295	4.96766e-06	3.59087e-05
PRXL2C	0.211293	4.96863e-06	3.59087e-05
SPACA6	0.211271	4.98027e-06	3.59657e-05
SIK1B	0.21121	5.0122e-06	3.6169e-05
GFPT2	0.211137	5.05101e-06	3.64217e-05
ITGB8	0.211108	5.06643e-06	3.65191e-05
CLTB	0.2111	5.07066e-06	3.65359e-05
HCAR1	0.211039	5.10356e-06	3.67453e-05
PSG8	0.211031	5.10747e-06	3.67558e-05
SLC66A3	0.211019	5.11393e-06	3.67784e-05
SMIM31	0.210945	5.15397e-06	3.70386e-05
CLTC	0.210882	5.18832e-06	3.72436e-05
HSPA2	0.210844	5.209e-06	3.73744e-05
DLX3	0.210831	5.216e-06	3.73808e-05
ZNRF3	0.210819	5.22295e-06	3.74081e-05
MAP7	0.21079	5.23857e-06	3.75059e-05
PRKG2	0.210715	5.28055e-06	3.77782e-05
MESD	0.210701	5.28803e-06	3.78176e-05
GAL3ST1	0.210696	5.29061e-06	3.78219e-05
AQP11	0.210674	5.30296e-06	3.78961e-05
ME3	0.210623	5.33162e-06	3.80867e-05
TMEM62	0.210572	5.3603e-06	3.8263e-05
CREB3L1	0.210535	5.38098e-06	3.83964e-05
ADRA1B	0.21052	5.38973e-06	3.84445e-05
PBX1	0.210461	5.42308e-06	3.86502e-05
IFIT5	0.210312	5.50875e-06	3.92204e-05
SLC25A43	0.2103	5.51535e-06	3.92528e-05
ATP2C1	0.210294	5.51924e-06	3.92659e-05
PTHLH	0.210248	5.54577e-06	3.944e-05
NUDT9	0.210232	5.55475e-06	3.94892e-05
RNASE4	0.210192	5.57859e-06	3.9644e-05
ACSL3	0.210164	5.59487e-06	3.9745e-05
KRTAP4-1	0.210151	5.60261e-06	3.97852e-05
PLEKHG5	0.210128	5.6158e-06	3.98493e-05
UQCRQ	0.210074	5.64787e-06	4.00472e-05
TMEM185B	0.210029	5.67446e-06	4.02209e-05
TMC5	0.210011	5.68514e-06	4.02817e-05
ANXA8L1	0.209886	5.76017e-06	4.07831e-05
AADAT	0.209875	5.76693e-06	4.08159e-05
MTCL1	0.209862	5.77443e-06	4.08424e-05
HCFC1R1	0.209862	5.77494e-06	4.08424e-05
GCNT4	0.209661	5.89748e-06	4.16629e-05
MAOB	0.209642	5.90915e-06	4.17299e-05
SIX4	0.209633	5.91497e-06	4.17557e-05
REPS2	0.209566	5.95601e-06	4.20299e-05
MAP4K3	0.209534	5.97628e-06	4.2142e-05
PFKP	0.209521	5.98421e-06	4.21533e-05
IGF2	0.20952	5.98513e-06	4.21533e-05
PAWR	0.209517	5.9867e-06	4.21533e-05
SMURF1	0.209387	6.06885e-06	4.26377e-05
PRKCZ	0.209252	6.15519e-06	4.31494e-05
CYB5A	0.209066	6.27526e-06	4.39268e-05
CEP126	0.209047	6.2882e-06	4.40013e-05
NCMAP	0.209007	6.31424e-06	4.4103e-05
GAS8	0.208951	6.35112e-06	4.43445e-05
GNG11	0.208932	6.36386e-06	4.44172e-05
RBKS	0.208862	6.41066e-06	4.47275e-05
SALL4	0.20884	6.4253e-06	4.48134e-05
ABCA12	0.208797	6.45406e-06	4.49976e-05
ACO1	0.208703	6.51741e-06	4.54062e-05
CLDN7	0.208668	6.54117e-06	4.55552e-05
PSG2	0.208618	6.57564e-06	4.57122e-05
TM4SF20	0.208614	6.57828e-06	4.57139e-05
NOS1AP	0.208542	6.62756e-06	4.60063e-05
FXYD3	0.208464	6.68178e-06	4.63491e-05
GAS6	0.208456	6.68686e-06	4.63675e-05
EXPH5	0.208383	6.73847e-06	4.66579e-05
TCIM	0.208377	6.74232e-06	4.66677e-05
SNAI2	0.208361	6.7533e-06	4.67099e-05
TSPAN2	0.208339	6.76919e-06	4.68029e-05
EML1	0.208329	6.77624e-06	4.68348e-05
SORBS3	0.20824	6.83905e-06	4.72178e-05
MTUS1	0.208234	6.84308e-06	4.72286e-05
MAP6	0.2082	6.86782e-06	4.73652e-05
PPP1R1C	0.208154	6.90005e-06	4.75532e-05
PPCS	0.208056	6.97124e-06	4.80266e-05
TLCD3A	0.208025	6.99343e-06	4.81622e-05
UGGT2	0.20802	6.99669e-06	4.81673e-05
RRBP1	0.207954	7.04482e-06	4.84638e-05
ARHGEF17	0.207835	7.13232e-06	4.90305e-05
GGCX	0.207807	7.15362e-06	4.91593e-05
PTH1R	0.207792	7.1644e-06	4.91981e-05
GALNT7	0.207682	7.24656e-06	4.96911e-05
RAB11A	0.207571	7.33028e-06	5.02472e-05
ARNTL2	0.207536	7.35685e-06	5.04112e-05
HSD17B3	0.207491	7.39111e-06	5.06279e-05
ATP6V1E1	0.207434	7.43531e-06	5.08761e-05
FERMT2	0.207417	7.44847e-06	5.09433e-05
PHYH	0.207414	7.45045e-06	5.09433e-05
LHFPL5	0.207353	7.49784e-06	5.12125e-05
GNPDA1	0.20734	7.50758e-06	5.12608e-05
SASH1	0.207332	7.51426e-06	5.12881e-05
BCL2L2-PABPN1	0.207268	7.56385e-06	5.16082e-05
NPPB	0.207249	7.57898e-06	5.16563e-05
TJP3	0.207154	7.65361e-06	5.21278e-05
NPTXR	0.20711	7.68822e-06	5.23413e-05
ARMC3	0.207107	7.69043e-06	5.23413e-05
SMIM6	0.207103	7.69427e-06	5.23489e-05
CD274	0.20701	7.76797e-06	5.2738e-05
BHLHE40	0.20698	7.79205e-06	5.28827e-05
INPP4B	0.206967	7.80309e-06	5.29389e-05
NFAT5	0.206959	7.80929e-06	5.29622e-05
ANXA7	0.206935	7.82873e-06	5.30753e-05
LIPA	0.206898	7.85821e-06	5.32563e-05
TMEM120A	0.206837	7.90788e-06	5.35739e-05
EMC10	0.206673	8.04335e-06	5.4434e-05
TMEM150A	0.20664	8.07022e-06	5.45965e-05
FITM2	0.206501	8.18668e-06	5.53649e-05
HACD3	0.206416	8.25896e-06	5.57749e-05
GPRC5B	0.206377	8.29189e-06	5.59775e-05
SPTBN1	0.206336	8.32688e-06	5.6194e-05
GNPNAT1	0.206315	8.34484e-06	5.62755e-05
DHRS7	0.206245	8.40538e-06	5.66639e-05
BHLHE41	0.206229	8.41985e-06	5.67414e-05
MPZL2	0.206204	8.44114e-06	5.68649e-05
GPER1	0.206171	8.46957e-06	5.70085e-05
WTIP	0.206169	8.4713e-06	5.70085e-05
SGMS1	0.206169	8.47139e-06	5.70085e-05
CPZ	0.206125	8.51014e-06	5.72492e-05
PDZK1IP1	0.206092	8.5393e-06	5.74252e-05
MT-CO2	0.206047	8.57832e-06	5.76275e-05
ASAH2	0.205957	8.6586e-06	5.81051e-05
MIGA1	0.205881	8.72615e-06	5.85174e-05
PLEKHA5	0.20586	8.74469e-06	5.86213e-05
PRDM6	0.20582	8.78077e-06	5.88426e-05
ST6GALNAC5	0.2058	8.79867e-06	5.89419e-05
PCSK5	0.205749	8.84488e-06	5.92307e-05
NKX3-1	0.205728	8.86379e-06	5.93366e-05
FMNL2	0.205722	8.86969e-06	5.93554e-05
SLC9A2	0.205653	8.93268e-06	5.97143e-05
TMEM43	0.205634	8.95043e-06	5.98121e-05
KCNK3	0.205623	8.96021e-06	5.98566e-05
SHC1	0.205612	8.97048e-06	5.98978e-05
[truncated: 17,179 more rows]

## Sheet: B. NPK76-II-72-1
Drug effect (AUC) vs. mRNA expression: NPK-76-II-72-1
Gene name	rho	pval	padj
S100A11	0.476441	0	0
S100A10	0.462223	0	0
NQO1	0.453413	0	0
LMNA	0.452475	0	0
MYOF	0.447851	0	0
ASPH	0.441217	0	0
SDC4	0.440633	0	0
ITGA3	0.437409	0	0
OSGIN1	0.436346	0	0
ABCC3	0.435088	0	0
PXN	0.43429	0	0
ITGB5	0.431282	0	0
P4HA2	0.425816	0	0
PRSS23	0.425631	0	0
TAX1BP3	0.421707	0	0
RHOC	0.420945	0	0
PHLDA2	0.420918	0	0
GPC1	0.420776	0	0
GIPC1	0.41921	0	0
THSD4	0.417061	0	0
GPRC5A	0.41626	0	0
ANXA2	0.416202	0	0
MEAK7	0.41443	0	0
BCAR1	0.413259	0	0
NCEH1	0.41131	0	0
CTSA	0.41099	0	0
CTNNA1	0.408762	0	0
PLCD3	0.408577	0	0
MYO1C	0.408302	0	0
SLC39A1	0.407981	0	0
CAPN2	0.406319	0	0
PLEC	0.405836	0	0
MATN3	0.404674	0	0
TNFRSF12A	0.404017	0	0
PLAAT3	0.403932	0	0
CD63	0.403487	0	0
NIBAN2	0.402372	0	0
UBTD1	0.402345	0	0
BAG3	0.401965	0	0
CD151	0.401756	0	0
CCN1	0.401402	0	0
IER3	0.400433	0	0
DAG1	0.400383	0	0
KRT15	0.39951	0	0
WFS1	0.397375	0	0
PERM1	0.397282	0	0
RHBDF1	0.397021	0	0
PLK2	0.396846	0	0
ITGB1	0.396357	0	0
AVPI1	0.395693	0	0
PDGFB	0.394999	0	0
CTTN	0.394622	0	0
RRAS	0.394477	0	0
FAM114A1	0.394117	0	0
GPR39	0.394015	0	0
EPHA2	0.392918	0	0
S100A13	0.392165	0	0
AMOTL2	0.39128	0	0
HEXB	0.390986	0	0
ADAM9	0.390277	0	0
LGALS3	0.389133	0	0
IQCJ-SCHIP1	0.388451	0	0
IER5L	0.387814	0	0
AHNAK2	0.38772	0	0
CTSD	0.38641	0	0
UACA	0.386222	0	0
SUMF1	0.386038	0	0
MANBAL	0.385501	0	0
IL1R1	0.385267	0	0
ATP6V0A4	0.385161	0	0
ANXA4	0.385064	0	0
PPIC	0.384968	0	0
KRT18	0.384842	0	0
IL13RA1	0.384497	0	0
PLEKHN1	0.384372	0	0
KRT80	0.383216	0	0
LAPTM4A	0.383086	0	0
CAST	0.382787	0	0
KRT8	0.382658	0	0
PTGES	0.382537	0	0
EGFR	0.382514	0	0
HRCT1	0.382348	0	0
S100A6	0.381462	0	0
PSORS1C1	0.381379	0	0
SH2D4A	0.380356	0	0
MVP	0.380309	0	0
LIMA1	0.379573	0	0
F3	0.379493	0	0
KDELR3	0.379306	0	0
ABLIM3	0.379244	0	0
DHX32	0.379219	0	0
AGRN	0.378323	0	0
EPAS1	0.37708	0	0
CLIC3	0.376615	0	0
PHLDB2	0.37613	0	0
PXDC1	0.375056	0	0
REEP5	0.37428	0	0
S100A3	0.37424	0	0
TGFBI	0.373955	0	0
BCAR3	0.373764	0	0
PDXK	0.373401	0	0
PON2	0.373161	0	0
CTSL	0.373066	0	0
YAP1	0.372918	0	0
NPTN	0.372703	0	0
CAV2	0.372545	0	0
RIN1	0.372367	0	0
SPR	0.37202	0	0
S100A16	0.371836	0	0
CELSR1	0.371568	0	0
SLC2A1	0.370969	0	0
THBS1	0.370877	0	0
MT2A	0.370811	0	0
AJUBA	0.370335	0	0
KIFC3	0.369861	0	0
TSKU	0.369766	0	0
PSG5	0.369657	0	0
FLNB	0.369362	0	0
HIBADH	0.369111	0	0
PCYOX1	0.368561	0	0
ABCG2	0.368254	0	0
ATP6V0E1	0.368106	0	0
KCTD11	0.368018	0	0
TBC1D2	0.367474	0	0
WFDC3	0.366661	2.22045e-16	2.76244e-14
ADGRG6	0.366143	2.22045e-16	2.76244e-14
CARD10	0.366126	2.22045e-16	2.76244e-14
SEMA3B	0.365998	2.22045e-16	2.76244e-14
HSPB8	0.365957	2.22045e-16	2.76244e-14
AHNAK	0.365949	2.22045e-16	2.76244e-14
TNFAIP1	0.365714	2.22045e-16	2.76244e-14
CRIM1	0.365199	2.22045e-16	2.76244e-14
ATP6AP2	0.365154	2.22045e-16	2.76244e-14
C1QTNF6	0.364666	2.22045e-16	2.76244e-14
SYTL2	0.364528	4.44089e-16	4.86189e-14
RBPMS	0.364378	4.44089e-16	4.86189e-14
WWTR1	0.364352	4.44089e-16	4.86189e-14
ALS2CL	0.364344	4.44089e-16	4.86189e-14
PAPSS2	0.36408	4.44089e-16	4.86189e-14
KIF1C	0.363614	4.44089e-16	4.86189e-14
IQSEC2	0.363597	4.44089e-16	4.86189e-14
ANLN	0.363326	4.44089e-16	4.86189e-14
GNG12	0.362112	4.44089e-16	4.86189e-14
SLC35D2	0.362063	4.44089e-16	4.86189e-14
SGMS2	0.361998	4.44089e-16	4.86189e-14
PSG9	0.361784	4.44089e-16	4.86189e-14
PPP1R13L	0.361711	4.44089e-16	4.86189e-14
DSTN	0.361533	4.44089e-16	4.86189e-14
KDELR2	0.361345	4.44089e-16	4.86189e-14
LAMB2	0.361209	4.44089e-16	4.86189e-14
HFE	0.361199	4.44089e-16	4.86189e-14
NT5E	0.360956	4.44089e-16	4.86189e-14
FUCA2	0.360632	4.44089e-16	4.86189e-14
RBMS2	0.360461	6.66134e-16	7.12986e-14
IL6ST	0.360069	6.66134e-16	7.12986e-14
ERBB2	0.359886	6.66134e-16	7.12986e-14
PARVA	0.359513	8.88178e-16	9.24816e-14
FHL2	0.359269	8.88178e-16	9.24816e-14
SNX33	0.359001	8.88178e-16	9.24816e-14
RAC1	0.358337	8.88178e-16	9.24816e-14
ADGRF4	0.357919	8.88178e-16	9.24816e-14
RAB1A	0.356948	1.33227e-15	1.32942e-13
FSTL3	0.356913	1.33227e-15	1.32942e-13
SPATA20	0.356494	1.33227e-15	1.32942e-13
ITGA2	0.356403	1.33227e-15	1.32942e-13
CD59	0.356198	1.33227e-15	1.32942e-13
TSPAN1	0.356179	1.33227e-15	1.32942e-13
UPP1	0.356078	1.33227e-15	1.32942e-13
MET	0.355957	1.55431e-15	1.52713e-13
CETN2	0.355862	1.55431e-15	1.52713e-13
LAMB3	0.355793	1.55431e-15	1.52713e-13
GPX8	0.355551	1.77636e-15	1.6521e-13
ARHGAP29	0.35543	1.77636e-15	1.6521e-13
PLA2R1	0.355175	1.77636e-15	1.6521e-13
PHLDA1	0.355124	1.77636e-15	1.6521e-13
PERP	0.355015	1.77636e-15	1.6521e-13
CAVIN1	0.354999	1.77636e-15	1.6521e-13
PLS3	0.354687	1.77636e-15	1.6521e-13
EPS8L2	0.354179	2.22045e-15	2.02579e-13
GNS	0.353761	2.22045e-15	2.02579e-13
CLIP1	0.35372	2.22045e-15	2.02579e-13
SQSTM1	0.352812	2.66454e-15	2.41942e-13
MYL9	0.352464	3.10862e-15	2.77015e-13
TRIM16	0.352392	3.10862e-15	2.77015e-13
LAMP1	0.352252	3.10862e-15	2.77015e-13
UEVLD	0.351784	3.55271e-15	3.12231e-13
SNX21	0.351585	3.55271e-15	3.12231e-13
SH3TC2	0.351107	3.9968e-15	3.46492e-13
TWF1	0.350852	3.9968e-15	3.46492e-13
GALE	0.350769	3.9968e-15	3.46492e-13
NEURL3	0.350224	4.44089e-15	3.81538e-13
TMED7	0.349777	4.88498e-15	4.10488e-13
ANO10	0.349748	4.88498e-15	4.10488e-13
PROCR	0.349737	4.88498e-15	4.10488e-13
AXL	0.349554	5.32907e-15	4.36323e-13
RAET1G	0.34953	5.32907e-15	4.36323e-13
CCDC80	0.349486	5.32907e-15	4.36323e-13
LRRC8E	0.349433	5.32907e-15	4.36323e-13
ELOVL1	0.349338	5.32907e-15	4.36323e-13
SLC49A4	0.348826	5.9952e-15	4.86704e-13
PHLDA3	0.348379	6.43929e-15	5.2055e-13
TRIM16L	0.34789	7.10543e-15	5.69594e-13
OSMR	0.347757	7.32747e-15	5.84946e-13
MYO1E	0.347578	7.54952e-15	6.00171e-13
CLU	0.347369	7.99361e-15	6.32849e-13
LTBR	0.347061	8.43769e-15	6.57146e-13
BCL9L	0.347	8.43769e-15	6.57146e-13
ANKRD2	0.346976	8.43769e-15	6.57146e-13
HTR1D	0.345862	1.04361e-14	8.09495e-13
SRPX2	0.345507	1.11022e-14	8.54248e-13
ERRFI1	0.345484	1.11022e-14	8.54248e-13
SSH3	0.345352	1.15463e-14	8.81338e-13
LAMA3	0.345094	1.19904e-14	9.08001e-13
NRP1	0.344959	1.24345e-14	9.34245e-13
SMAGP	0.34485	1.24345e-14	9.34245e-13
ORMDL2	0.344603	1.33227e-14	9.93187e-13
TPM1	0.344555	1.33227e-14	9.93187e-13
SRGAP1	0.344032	1.46549e-14	1.08827e-12
METRN	0.343743	1.55431e-14	1.14977e-12
EPB41L1	0.343339	1.66533e-14	1.22246e-12
NR2F2	0.343191	1.70974e-14	1.25027e-12
LAMC2	0.342783	1.86517e-14	1.35359e-12
CAV1	0.342589	1.90958e-14	1.38059e-12
FOSL1	0.342477	1.95399e-14	1.40739e-12
ARHGAP12	0.342075	2.10942e-14	1.51365e-12
FKBP9	0.341951	2.15383e-14	1.53975e-12
ARPIN-AP3S2	0.341753	2.22045e-14	1.57561e-12
CHPF	0.341277	2.44249e-14	1.72678e-12
LAMB1	0.341056	2.53131e-14	1.78299e-12
MICA	0.340784	2.66454e-14	1.86996e-12
NTN4	0.34057	2.79776e-14	1.95629e-12
ANKRD29	0.34043	2.84217e-14	1.98011e-12
UPK2	0.340348	2.88658e-14	2.00377e-12
UGDH	0.340257	2.93099e-14	2.01996e-12
TM4SF1	0.340205	2.9754e-14	2.03592e-12
HRH1	0.340197	2.9754e-14	2.03592e-12
HKDC1	0.340027	3.06422e-14	2.08923e-12
EPHX1	0.339961	3.10862e-14	2.10453e-12
CDRT1	0.339948	3.10862e-14	2.10453e-12
RAB22A	0.339888	3.15303e-14	2.11961e-12
FAM177A1	0.339512	3.37508e-14	2.25307e-12
SEMA3C	0.339278	3.53051e-14	2.34865e-12
TMEM54	0.339122	3.64153e-14	2.39753e-12
ALDH3B1	0.339096	3.64153e-14	2.39753e-12
CDC42EP2	0.339085	3.64153e-14	2.39753e-12
RAB5IF	0.33838	4.15223e-14	2.71112e-12
PDGFA	0.338363	4.17444e-14	2.71112e-12
HSD3B7	0.338357	4.17444e-14	2.71112e-12
OPHN1	0.33819	4.30767e-14	2.78819e-12
EHD2	0.338099	4.37428e-14	2.82178e-12
EHD4	0.337922	4.52971e-14	2.9025e-12
LGALS3BP	0.337661	4.75175e-14	3.03463e-12
CTNND1	0.337516	4.86278e-14	3.08496e-12
BOK	0.337513	4.86278e-14	3.08496e-12
DDR1	0.337359	5.01821e-14	3.17306e-12
DNAH5	0.337137	5.19584e-14	3.27458e-12
SVIL	0.336931	5.41789e-14	3.40332e-12
SLC35F6	0.336832	5.50671e-14	3.44781e-12
LAMA5	0.336681	5.66214e-14	3.52211e-12
SH3RF2	0.336603	5.72875e-14	3.55201e-12
PLXNB2	0.336458	5.90639e-14	3.62694e-12
MICALL2	0.336444	5.90639e-14	3.62694e-12
B4GALT4	0.336282	6.08402e-14	3.71222e-12
UGCG	0.336024	6.37268e-14	3.87601e-12
TGM2	0.335929	6.4837e-14	3.93105e-12
IFITM3	0.335914	6.50591e-14	3.93207e-12
DOCK1	0.335788	6.66134e-14	4.01335e-12
CAMK2N1	0.335751	6.70575e-14	4.01486e-12
IGFBP6	0.335746	6.70575e-14	4.01486e-12
TNFRSF1A	0.335717	6.75016e-14	4.01634e-12
CHMP3	0.335707	6.75016e-14	4.01634e-12
CTSB	0.335538	6.9722e-14	4.13562e-12
ANKRD1	0.335477	7.03881e-14	4.16224e-12
SLC35F5	0.335422	7.10543e-14	4.1887e-12
ARHGEF35	0.335344	7.19425e-14	4.22805e-12
GRAMD2B	0.335232	7.37188e-14	4.3192e-12
SYS1	0.335075	7.57172e-14	4.40885e-12
RHOD	0.33481	7.9492e-14	4.60117e-12
CTSZ	0.334776	7.99361e-14	4.61294e-12
SRXN1	0.334594	8.26006e-14	4.75239e-12
TMBIM1	0.334469	8.43769e-14	4.82561e-12
PLPP2	0.33426	8.74856e-14	4.98632e-12
LIF	0.334152	8.92619e-14	5.05967e-12
SNCG	0.334109	9.01501e-14	5.09494e-12
SERPINE1	0.334034	9.12603e-14	5.12744e-12
FRMD6	0.334034	9.12603e-14	5.12744e-12
MBOAT7	0.333987	9.19265e-14	5.14976e-12
G6PD	0.333959	9.23706e-14	5.15956e-12
SIL1	0.333387	1.02585e-13	5.69687e-12
CLCF1	0.333259	1.04805e-13	5.78663e-12
SLC35A2	0.333061	1.08802e-13	5.97288e-12
PTTG1IP	0.332803	1.13687e-13	6.22322e-12
FLNA	0.332791	1.14131e-13	6.22973e-12
RIN2	0.332557	1.19016e-13	6.45956e-12
SDSL	0.332467	1.20792e-13	6.53745e-12
BTC	0.332216	1.26343e-13	6.81142e-12
SPSB2	0.332145	1.27898e-13	6.86384e-12
VEPH1	0.3319	1.33671e-13	7.15363e-12
ANXA8	0.331716	1.38112e-13	7.3707e-12
PLLP	0.331577	1.41664e-13	7.51842e-12
MYPN	0.33143	1.45217e-13	7.68568e-12
CEMIP2	0.331382	1.46549e-13	7.73482e-12
TMEM51	0.331323	1.48104e-13	7.77403e-12
CBR3	0.331018	1.56319e-13	8.18285e-12
TRIP10	0.331003	1.56763e-13	8.18374e-12
EXT1	0.330868	1.6076e-13	8.3469e-12
SEC14L2	0.330652	1.66978e-13	8.64628e-12
PSG4	0.330358	1.75859e-13	9.03295e-12
S100A2	0.329273	2.13163e-13	1.08042e-11
KRT34	0.329252	2.13829e-13	1.08094e-11
ITGAV	0.328895	2.27818e-13	1.14862e-11
ARHGEF28	0.328624	2.3892e-13	1.20144e-11
HEATR5A	0.328469	2.45581e-13	1.2317e-11
SERPINH1	0.328304	2.52687e-13	1.26403e-11
NAT2	0.328282	2.53575e-13	1.26517e-11
EXT2	0.328179	2.5846e-13	1.28619e-11
TM9SF1	0.32812	2.61124e-13	1.29273e-11
QSOX1	0.327799	2.76223e-13	1.36396e-11
CAP2	0.327777	2.77112e-13	1.36483e-11
CLDN1	0.327711	2.80442e-13	1.37769e-11
TNS2	0.327595	2.86215e-13	1.40246e-11
P3H2	0.327172	3.08198e-13	1.50632e-11
IQGAP1	0.327097	3.12195e-13	1.52197e-11
SLC22A18	0.327	3.17524e-13	1.54402e-11
FAM160A1	0.326964	3.19744e-13	1.55088e-11
TMED9	0.326922	3.21965e-13	1.55771e-11
SYNC	0.326835	3.2685e-13	1.57736e-11
PPARG	0.326796	3.2907e-13	1.58331e-11
CDCP1	0.326757	3.31291e-13	1.5868e-11
SHROOM1	0.326739	3.32623e-13	1.58921e-11
PLOD1	0.326701	3.34843e-13	1.59504e-11
KIAA1671	0.326687	3.35509e-13	1.59504e-11
NBL1	0.326554	3.43281e-13	1.62795e-11
VAMP3	0.326403	3.52607e-13	1.66805e-11
ARF4	0.326053	3.74811e-13	1.75575e-11
RILPL1	0.32598	3.79696e-13	1.76998e-11
ME1	0.325874	3.86802e-13	1.79209e-11
SERINC2	0.325867	3.87246e-13	1.79209e-11
NPY4R	0.325602	4.05453e-13	1.86733e-11
RHPN2	0.325553	4.09006e-13	1.87917e-11
PLBD2	0.325034	4.47642e-13	2.04199e-11
TMED3	0.324961	4.53415e-13	2.05853e-11
DCBLD2	0.324831	4.63629e-13	2.09004e-11
GPAT3	0.32472	4.72733e-13	2.12608e-11
FANK1	0.324491	4.91829e-13	2.20145e-11
C1GALT1C1	0.324372	5.02043e-13	2.23689e-11
ALDH1A3	0.324066	5.29354e-13	2.32612e-11
TNFRSF11B	0.324031	5.32685e-13	2.3354e-11
RETSAT	0.323969	5.38236e-13	2.35435e-11
ABTB2	0.323916	5.43343e-13	2.36782e-11
GAS2L1	0.323911	5.43787e-13	2.36782e-11
RASAL2	0.323832	5.51115e-13	2.39429e-11
GDF15	0.323781	5.56222e-13	2.40749e-11
ACTBL2	0.323543	5.79536e-13	2.50075e-11
FAT1	0.323437	5.90195e-13	2.54102e-11
APLP2	0.322944	6.42597e-13	2.73549e-11
PCDH1	0.322933	6.43929e-13	2.73549e-11
TFAP2C	0.322842	6.54143e-13	2.77273e-11
COL12A1	0.322671	6.73683e-13	2.83673e-11
RARG	0.322578	6.84341e-13	2.87458e-11
STBD1	0.322091	7.44294e-13	3.11352e-11
PRRG1	0.321963	7.60725e-13	3.16842e-11
TRIOBP	0.32187	7.73159e-13	3.20627e-11
SH3D19	0.321869	7.73159e-13	3.20627e-11
TMEM40	0.321583	8.12239e-13	3.33942e-11
CALU	0.321451	8.30669e-13	3.40788e-11
LRP10	0.321235	8.62199e-13	3.52967e-11
AOPEP	0.320968	9.02389e-13	3.68633e-11
CD276	0.320832	9.23706e-13	3.75738e-11
TSEN34	0.320604	9.60565e-13	3.89053e-11
TVP23B	0.3206	9.61009e-13	3.89053e-11
WWC1	0.320262	1.0183e-12	4.09005e-11
RAB18	0.320211	1.02718e-12	4.11709e-11
FN1	0.320182	1.03206e-12	4.12804e-11
CD9	0.320116	1.04405e-12	4.15863e-11
MYL12B	0.319994	1.06581e-12	4.22773e-11
EDN1	0.319947	1.07447e-12	4.25327e-11
ADAMTSL5	0.319909	1.08136e-12	4.26641e-11
FAM47E-STBD1	0.319847	1.0929e-12	4.29077e-11
VMP1	0.319727	1.11555e-12	4.37073e-11
LASP1	0.319651	1.12998e-12	4.41824e-11
VASN	0.319443	1.17084e-12	4.55938e-11
STARD13	0.319369	1.18572e-12	4.60795e-11
ACOT9	0.319349	1.18971e-12	4.61412e-11
SLC44A3	0.319324	1.1946e-12	4.62371e-11
LHX1	0.319155	1.22968e-12	4.74034e-11
TENT5B	0.319072	1.247e-12	4.79745e-11
PSG1	0.319037	1.25455e-12	4.81683e-11
COL6A1	0.319009	1.26055e-12	4.83016e-11
DRAM1	0.318756	1.31584e-12	5.02193e-11
PACSIN3	0.318586	1.35425e-12	5.14803e-11
ACTN4	0.318391	1.39999e-12	5.31137e-11
ARHGEF5	0.318288	1.42464e-12	5.3942e-11
TFAP2A	0.318005	1.49436e-12	5.63591e-11
AREG	0.317958	1.50635e-12	5.66997e-11
PKM	0.317904	1.52012e-12	5.71057e-11
JOSD2	0.317667	1.58229e-12	5.9325e-11
CYP24A1	0.317554	1.61293e-12	6.01209e-11
ZDHHC1	0.317303	1.68265e-12	6.2598e-11
PKP3	0.317153	1.72617e-12	6.39686e-11
CTAGE4	0.317104	1.74039e-12	6.43707e-11
SEMA4B	0.316805	1.83009e-12	6.74283e-11
NXNL2	0.316572	1.90381e-12	6.98757e-11
CSTB	0.316385	1.96443e-12	7.19627e-11
BFSP1	0.31631	1.98952e-12	7.27428e-11
LY6K	0.316243	2.01217e-12	7.33073e-11
RND3	0.316241	2.01261e-12	7.33073e-11
ECE1	0.31611	2.05747e-12	7.46572e-11
ZNFX1	0.315921	2.12363e-12	7.69125e-11
PTPN12	0.315415	2.31193e-12	8.31036e-11
SPSB1	0.315264	2.37099e-12	8.47186e-11
SDC1	0.315256	2.37455e-12	8.47186e-11
SLC25A43	0.315119	2.42961e-12	8.63617e-11
PPP2R3A	0.314642	2.63167e-12	9.30262e-11
RALB	0.314616	2.643e-12	9.31074e-11
CGB7	0.314614	2.64411e-12	9.31074e-11
EIF6	0.314603	2.64855e-12	9.31074e-11
HYAL2	0.314568	2.66409e-12	9.34823e-11
BHLHE40	0.314434	2.72449e-12	9.54268e-11
C1QTNF1	0.314382	2.74802e-12	9.60755e-11
HDAC11	0.314316	2.77867e-12	9.69699e-11
COPS7A	0.314091	2.88525e-12	1.00506e-10
SHISA4	0.314057	2.90168e-12	1.00895e-10
LHFPL2	0.314023	2.91811e-12	1.01283e-10
LACTB	0.314012	2.92344e-12	1.01284e-10
RAB11FIP5	0.313853	3.00204e-12	1.03261e-10
ACTN1	0.31372	3.06954e-12	1.05393e-10
EMP1	0.313655	3.10285e-12	1.06346e-10
LPIN3	0.313396	3.23963e-12	1.10638e-10
ANXA3	0.313366	3.25562e-12	1.10759e-10
BCAP31	0.313341	3.26938e-12	1.10864e-10
SLC4A3	0.313315	3.2836e-12	1.11149e-10
FTH1	0.313085	3.41127e-12	1.15267e-10
ITGB6	0.313075	3.41727e-12	1.15267e-10
POR	0.312964	3.48077e-12	1.17153e-10
SBDS	0.312956	3.48543e-12	1.17153e-10
SYNPO	0.312927	3.50253e-12	1.17522e-10
RAB13	0.312708	3.63221e-12	1.21448e-10
PLEK2	0.312633	3.67706e-12	1.22733e-10
SERPINA1	0.312618	3.68638e-12	1.2283e-10
ADM	0.31247	3.77787e-12	1.25442e-10
REEP3	0.312422	3.80806e-12	1.26226e-10
DST	0.312275	3.90177e-12	1.29109e-10
EVA1A	0.312228	3.93263e-12	1.29748e-10
SPATS2L	0.312084	4.02789e-12	1.32595e-10
ARMC9	0.311978	4.09894e-12	1.34423e-10
FIBCD1	0.311962	4.1096e-12	1.34423e-10
ARSJ	0.311951	4.1176e-12	1.34423e-10
TUBA1C	0.311949	4.11848e-12	1.34423e-10
TMEM200B	0.311884	4.16311e-12	1.35648e-10
TUFT1	0.311622	4.34763e-12	1.4142e-10
CEP170B	0.311533	4.41203e-12	1.43271e-10
NPAS2	0.311273	4.60587e-12	1.49313e-10
WNT7B	0.311151	4.69935e-12	1.52086e-10
EMP2	0.311023	4.79994e-12	1.55079e-10
MALL	0.310937	4.86766e-12	1.56739e-10
RIPK4	0.310847	4.94049e-12	1.58551e-10
C19orf33	0.310548	5.19007e-12	1.65905e-10
PIGT	0.310542	5.19562e-12	1.65905e-10
SPAG1	0.310329	5.38103e-12	1.71254e-10
SYT8	0.310242	5.45786e-12	1.73411e-10
PTGR1	0.310204	5.49294e-12	1.74237e-10
SEPTIN10	0.310158	5.5338e-12	1.75243e-10
ANXA8L1	0.310095	5.59153e-12	1.76779e-10
CDC42EP1	0.309758	5.91038e-12	1.86552e-10
SNX7	0.309461	6.20526e-12	1.94772e-10
KITLG	0.309455	6.21148e-12	1.94772e-10
TBC1D8B	0.309432	6.23457e-12	1.95177e-10
TLCD2	0.309319	6.35136e-12	1.97863e-10
AHR	0.309276	6.39577e-12	1.98923e-10
TPD52L1	0.309225	6.44906e-12	2e-10
KRTAP2-3	0.309223	6.45128e-12	2e-10
PEDS1	0.309214	6.46172e-12	2e-10
MMRN2	0.309188	6.48903e-12	2.00522e-10
TMTC3	0.308995	6.69753e-12	2.06299e-10
NOL3	0.308896	6.807e-12	2.08999e-10
DOLK	0.308879	6.8261e-12	2.0925e-10
TMEM120A	0.308846	6.86295e-12	2.10044e-10
DNAJC22	0.308731	6.99263e-12	2.13671e-10
B4GALT1	0.308455	7.31526e-12	2.23174e-10
ALOXE3	0.308411	7.36788e-12	2.24422e-10
PLAT	0.308284	7.52243e-12	2.28765e-10
ARL1	0.308245	7.57105e-12	2.29516e-10
ITPRIPL2	0.308169	7.66542e-12	2.32009e-10
PADI1	0.308158	7.67919e-12	2.32059e-10
TINAGL1	0.308145	7.69518e-12	2.32176e-10
APMAP	0.307929	7.9714e-12	2.39659e-10
NGEF	0.307925	7.97629e-12	2.39659e-10
RAB5C	0.307921	7.98073e-12	2.39659e-10
PDLIM5	0.307891	8.02092e-12	2.40489e-10
CNIH4	0.307583	8.43325e-12	2.52064e-10
SECTM1	0.307464	8.59801e-12	2.55791e-10
LMO7	0.307227	8.93596e-12	2.65433e-10
NPC2	0.307027	9.23106e-12	2.73774e-10
NTF4	0.306961	9.33076e-12	2.76303e-10
SYDE1	0.306907	9.41336e-12	2.78319e-10
RAI14	0.306782	9.60521e-12	2.83009e-10
GULP1	0.306775	9.61631e-12	2.83009e-10
ZBTB4	0.306722	9.69957e-12	2.85022e-10
TRNP1	0.306653	9.80904e-12	2.87357e-10
CCN2	0.306568	9.94493e-12	2.90893e-10
ST6GALNAC2	0.306414	1.01963e-11	2.96886e-10
MAP3K6	0.306271	1.04357e-11	3.02934e-10
MMP15	0.306134	1.06706e-11	3.09285e-10
A4GALT	0.305986	1.09281e-11	3.1532e-10
CTDSPL	0.305738	1.13749e-11	3.27717e-10
KRT7	0.305726	1.13973e-11	3.2787e-10
ABCC2	0.305651	1.15372e-11	3.31397e-10
CCDC68	0.305553	1.17208e-11	3.36167e-10
BRI3	0.305077	1.2657e-11	3.61394e-10
TLCD1	0.304792	1.3251e-11	3.77229e-10
MGAT4B	0.304716	1.34146e-11	3.80756e-10
OAS3	0.304636	1.35885e-11	3.8512e-10
LAMC1	0.304544	1.37903e-11	3.90264e-10
SELENOM	0.30443	1.40463e-11	3.96922e-10
METRNL	0.304399	1.41158e-11	3.98299e-10
SAMD4A	0.304268	1.44171e-11	4.06203e-10
COL17A1	0.304202	1.45717e-11	4.09954e-10
SH3BP4	0.304034	1.49696e-11	4.20531e-10
SLC38A6	0.303884	1.53353e-11	4.30174e-10
KIAA1522	0.303801	1.55409e-11	4.35304e-10
P2RY6	0.303573	1.61191e-11	4.50841e-10
PVR	0.303443	1.64584e-11	4.59659e-10
ACOX2	0.303379	1.66291e-11	4.63752e-10
THRB	0.303345	1.672e-11	4.64931e-10
MIEF2	0.303286	1.68776e-11	4.68635e-10
TNKS1BP1	0.303156	1.72315e-11	4.7708e-10
SFN	0.303108	1.73641e-11	4.80056e-10
NECTIN2	0.303049	1.75309e-11	4.83431e-10
AP1M2	0.303047	1.75366e-11	4.83431e-10
LPP	0.302953	1.78018e-11	4.90034e-10
UCN2	0.30288	1.80096e-11	4.94335e-10
LGALS1	0.302741	1.84155e-11	5.02596e-10
RTN4	0.302708	1.85132e-11	5.04544e-10
PTGFRN	0.302499	1.91407e-11	5.20165e-10
THAP10	0.302234	1.99676e-11	5.39575e-10
HELZ2	0.302053	2.05509e-11	5.53776e-10
CALB2	0.301988	2.07674e-11	5.58824e-10
NINJ1	0.301946	2.09048e-11	5.61733e-10
TFPI2	0.301888	2.10991e-11	5.6616e-10
CD109	0.301838	2.12679e-11	5.6989e-10
HSPA1B	0.301699	2.17457e-11	5.81069e-10
C3	0.301657	2.18894e-11	5.84093e-10
SNX24	0.301599	2.20945e-11	5.88748e-10
MATN2	0.301582	2.21538e-11	5.89507e-10
SHB	0.301556	2.22453e-11	5.91121e-10
DUSP5	0.301506	2.24212e-11	5.94969e-10
TM4SF19	0.301397	2.28155e-11	6.03761e-10
BIN1	0.301321	2.30909e-11	6.10204e-10
CDC42EP5	0.301252	2.33458e-11	6.1609e-10
LARP6	0.301224	2.34492e-11	6.1797e-10
DOCK5	0.301129	2.38083e-11	6.2657e-10
ID1	0.301048	2.41169e-11	6.32274e-10
DSG2	0.301026	2.4198e-11	6.33346e-10
NABP1	0.300965	2.44351e-11	6.38488e-10
HTRA1	0.300958	2.44611e-11	6.38488e-10
KRT86	0.300914	2.46345e-11	6.4214e-10
GATA6	0.300625	2.57889e-11	6.70407e-10
ATP8B1	0.300607	2.58642e-11	6.71453e-10
ANGPTL4	0.300577	2.59854e-11	6.73687e-10
POLR2L	0.30021	2.75397e-11	7.1014e-10
TMEM14A	0.300193	2.76157e-11	7.11141e-10
PPDPF	0.300084	2.80949e-11	7.21541e-10
IL17RC	0.299956	2.86713e-11	7.34376e-10
MISP	0.299735	2.96907e-11	7.57449e-10
SLC35B2	0.29962	3.02323e-11	7.69697e-10
APP	0.299616	3.02511e-11	7.69697e-10
B3GNT3	0.299549	3.05764e-11	7.76941e-10
TPD52L2	0.299347	3.15659e-11	8.0102e-10
PDIA3	0.299282	3.18905e-11	8.08188e-10
ABHD11	0.299233	3.21378e-11	8.1338e-10
PLD2	0.299188	3.23643e-11	8.17571e-10
TRIML2	0.299066	3.29936e-11	8.31743e-10
PTPN14	0.298919	3.3765e-11	8.44521e-10
BDNF	0.298817	3.43143e-11	8.56026e-10
PLP2	0.298714	3.48752e-11	8.67759e-10
PLAAT2	0.298679	3.50671e-11	8.71401e-10
TPBG	0.298546	3.58078e-11	8.86359e-10
CD274	0.298507	3.60267e-11	8.90527e-10
WWC2	0.2985	3.60691e-11	8.90527e-10
HSBP1	0.298369	3.68203e-11	9.0678e-10
PMEPA1	0.298368	3.68221e-11	9.0678e-10
ATP1B1	0.298355	3.6902e-11	9.07582e-10
PTRH1	0.298209	3.77587e-11	9.26272e-10
ARSD	0.298098	3.84208e-11	9.4131e-10
PAQR7	0.298053	3.86917e-11	9.46736e-10
CRTAP	0.297903	3.96152e-11	9.68096e-10
GJB3	0.297523	4.20446e-11	1.02225e-09
KNDC1	0.29732	4.34022e-11	1.05392e-09
PADI3	0.29703	4.54188e-11	1.09871e-09
KLF5	0.29701	4.55564e-11	1.10065e-09
RCN1	0.296978	4.57887e-11	1.10348e-09
CXCL16	0.296802	4.70624e-11	1.13275e-09
CAVIN3	0.296533	4.90799e-11	1.1754e-09
DKK1	0.2965	4.9335e-11	1.18004e-09
TOM1L2	0.296424	4.99252e-11	1.19266e-09
SPPL2A	0.296369	5.03573e-11	1.19999e-09
ABHD4	0.296034	5.30549e-11	1.26271e-09
VCL	0.295973	5.35594e-11	1.27313e-09
ERO1A	0.295825	5.48082e-11	1.29535e-09
CIB1	0.295822	5.48321e-11	1.29535e-09
CST3	0.295774	5.52416e-11	1.30342e-09
SAA1	0.295723	5.5683e-11	1.31222e-09
PLOD3	0.295568	5.7041e-11	1.34257e-09
SLC35E4	0.295548	5.72222e-11	1.34518e-09
TGFA	0.295265	5.97877e-11	1.39888e-09
BCAM	0.295264	5.97988e-11	1.39888e-09
HSPG2	0.295136	6.1001e-11	1.42527e-09
ANXA5	0.295038	6.19402e-11	1.44293e-09
CCL26	0.294879	6.34788e-11	1.47238e-09
BAIAP2L1	0.294645	6.58225e-11	1.52122e-09
KISS1	0.294367	6.87257e-11	1.5864e-09
GSN	0.294325	6.91669e-11	1.59467e-09
BDKRB2	0.294317	6.92522e-11	1.59471e-09
ANXA1	0.294248	6.99967e-11	1.60992e-09
ENDOD1	0.294217	7.03393e-11	1.61586e-09
LAMP2	0.294104	7.1577e-11	1.64157e-09
TMBIM6	0.294099	7.16298e-11	1.64157e-09
WSB2	0.294075	7.18947e-11	1.64568e-09
PSCA	0.294039	7.22946e-11	1.65286e-09
FBXL2	0.293909	7.37646e-11	1.6814e-09
OPTN	0.293905	7.38063e-11	1.6814e-09
NPY4R2	0.293885	7.40377e-11	1.68461e-09
HAS3	0.293877	7.41234e-11	1.68461e-09
PPL	0.293852	7.44178e-11	1.6893e-09
CUEDC1	0.293603	7.73319e-11	1.7513e-09
MYO1B	0.293492	7.86629e-11	1.77934e-09
GASK1B	0.293361	8.02709e-11	1.81144e-09
DUSP1	0.293079	8.38321e-11	1.88713e-09
LMCD1	0.293055	8.41465e-11	1.88999e-09
PHLDB1	0.293006	8.47877e-11	1.89994e-09
CDA	0.292966	8.53082e-11	1.90937e-09
LTBP2	0.292807	8.74136e-11	1.95193e-09
MICAL2	0.292785	8.77163e-11	1.95641e-09
PLOD2	0.292609	9.01228e-11	2.00542e-09
GPR87	0.292464	9.21507e-11	2.04816e-09
PTK6	0.291978	9.92859e-11	2.19861e-09
HMOX1	0.291912	1.00288e-10	2.21616e-09
F2RL1	0.291728	1.03169e-10	2.26877e-09
TSPAN15	0.291722	1.0326e-10	2.26877e-09
MID1	0.291545	1.0609e-10	2.32826e-09
ENPP1	0.291498	1.06863e-10	2.34255e-09
MYEOV	0.291377	1.08861e-10	2.37819e-09
IGFBP3	0.291321	1.09798e-10	2.39593e-09
EPHB2	0.291113	1.13336e-10	2.46751e-09
ADAM15	0.290937	1.16419e-10	2.53143e-09
PIP4K2C	0.290931	1.16536e-10	2.53143e-09
CHST3	0.290906	1.16975e-10	2.53809e-09
CPA4	0.290837	1.1822e-10	2.56219e-09
CATSPER1	0.290686	1.20965e-10	2.61872e-09
HOGA1	0.290385	1.26645e-10	2.73704e-09
RRBP1	0.29028	1.2869e-10	2.77654e-09
PTPRF	0.290237	1.29546e-10	2.78873e-09
RHOBTB3	0.290127	1.31717e-10	2.83228e-09
ARHGEF37	0.289859	1.37202e-10	2.94692e-09
PLEKHG6	0.289809	1.38246e-10	2.96555e-09
GBP3	0.289803	1.38379e-10	2.96555e-09
SCARA3	0.289688	1.40813e-10	3.01434e-09
LIPA	0.289619	1.42306e-10	3.0395e-09
ZDHHC7	0.288948	1.57538e-10	3.34973e-09
CNGA1	0.288941	1.57704e-10	3.34973e-09
EXOC6B	0.288848	1.59958e-10	3.39384e-09
ASAP2	0.288819	1.60664e-10	3.40504e-09
TMEM127	0.288795	1.61237e-10	3.41341e-09
SGSH	0.288721	1.63055e-10	3.44352e-09
CLDN4	0.288468	1.69418e-10	3.57082e-09
CALD1	0.288398	1.71212e-10	3.60467e-09
TMEM87B	0.288361	1.72184e-10	3.61704e-09
TJP1	0.288353	1.72379e-10	3.61704e-09
AMIGO2	0.287913	1.84225e-10	3.84484e-09
MID2	0.287884	1.85037e-10	3.85759e-09
TSPAN4	0.287663	1.91312e-10	3.97483e-09
AKT1S1	0.287653	1.91597e-10	3.97483e-09
KRT83	0.28754	1.94892e-10	4.02924e-09
RAET1L	0.287538	1.94953e-10	4.02924e-09
FKBP2	0.28741	1.98751e-10	4.09889e-09
TIMP1	0.287293	2.0227e-10	4.16698e-09
FCHO2	0.287279	2.02695e-10	4.17021e-09
MYL6	0.287274	2.02862e-10	4.17021e-09
DHRS3	0.287221	2.04471e-10	4.19878e-09
TCTN2	0.287079	2.08872e-10	4.28456e-09
POFUT1	0.286937	2.13395e-10	4.36798e-09
FGF1	0.286877	2.15316e-10	4.4026e-09
POMGNT1	0.286807	2.17587e-10	4.43957e-09
CCND1	0.286743	2.19715e-10	4.47346e-09
SLC41A2	0.286626	2.23612e-10	4.53832e-09
PDIA4	0.286569	2.25503e-10	4.56703e-09
LEPROT	0.286438	2.30005e-10	4.65328e-09
JPH2	0.286315	2.3428e-10	4.72979e-09
PTPN21	0.286065	2.43222e-10	4.89485e-09
EDN2	0.286056	2.43546e-10	4.89623e-09
SERTAD1	0.285949	2.47465e-10	4.96979e-09
MYZAP	0.285933	2.48089e-10	4.97711e-09
MAN1B1	0.285827	2.52031e-10	5.04927e-09
DNAJB1	0.285822	2.52213e-10	5.04927e-09
SLC22A18AS	0.285743	2.55227e-10	5.09895e-09
ACHE	0.285633	2.59459e-10	5.17271e-09
TEAD3	0.285617	2.6007e-10	5.17413e-09
TMEM184A	0.28531	2.72278e-10	5.40018e-09
YIPF5	0.28528	2.73494e-10	5.41869e-09
PSAP	0.285243	2.75026e-10	5.44342e-09
TCTEX1D4	0.285137	2.79414e-10	5.51885e-09
ATP2C2	0.285113	2.80417e-10	5.53296e-09
ARPIN	0.28509	2.8137e-10	5.54036e-09
INHBA	0.284943	2.87604e-10	5.63917e-09
CSPG4	0.284931	2.88139e-10	5.63917e-09
MFSD5	0.28493	2.88154e-10	5.63917e-09
BDKRB1	0.284885	2.90096e-10	5.67138e-09
TNS3	0.284859	2.9126e-10	5.68833e-09
TFPI	0.28484	2.9205e-10	5.69794e-09
SLC22A4	0.284826	2.92693e-10	5.70468e-09
AOX1	0.284802	2.9371e-10	5.71868e-09
MTMR11	0.284665	2.99758e-10	5.83053e-09
C15orf48	0.284455	3.09321e-10	6.00433e-09
SLC30A1	0.284413	3.11262e-10	6.03492e-09
ZDHHC12	0.284406	3.11567e-10	6.03492e-09
FMN1	0.2844	3.11842e-10	6.03492e-09
IL1A	0.284212	3.20686e-10	6.1811e-09
CLDN23	0.284106	3.25791e-10	6.26689e-09
KRT10	0.284079	3.27079e-10	6.28536e-09
FLVCR2	0.283926	3.34599e-10	6.42343e-09
STEAP2	0.283917	3.35049e-10	6.42563e-09
CCDC9B	0.283879	3.36944e-10	6.45551e-09
IL22RA1	0.283843	3.38766e-10	6.48394e-09
KLC3	0.283834	3.39191e-10	6.48559e-09
TMEM144	0.283815	3.40163e-10	6.49769e-09
AKTIP	0.28372	3.44998e-10	6.58348e-09
SPATA12	0.283431	3.60119e-10	6.86358e-09
ITGA6	0.283426	3.60393e-10	6.86358e-09
EFNA1	0.283307	3.6678e-10	6.96446e-09
CFAP69	0.283229	3.71047e-10	7.03851e-09
PTPN3	0.283176	3.73976e-10	7.08704e-09
ITPRID2	0.283116	3.77329e-10	7.13593e-09
TMEM45A	0.283109	3.77673e-10	7.13593e-09
RGS20	0.283097	3.78353e-10	7.14175e-09
C7orf50	0.283066	3.8013e-10	7.16822e-09
STYK1	0.283005	3.83564e-10	7.22586e-09
TSPAN10	0.282892	3.90028e-10	7.34042e-09
DAW1	0.282842	3.92915e-10	7.38751e-09
PSG6	0.282835	3.93305e-10	7.38757e-09
SMAD3	0.282777	3.96698e-10	7.444e-09
ADORA2B	0.282645	4.04529e-10	7.56872e-09
HM13	0.282595	4.0753e-10	7.61744e-09
ELFN2	0.282569	4.09099e-10	7.63931e-09
TRPM4	0.282513	4.12494e-10	7.6952e-09
SOWAHC	0.28243	4.17543e-10	7.75985e-09
CEBPD	0.282248	4.28912e-10	7.96273e-09
TMEM106B	0.282066	4.40575e-10	8.16341e-09
SPTLC3	0.282006	4.4454e-10	8.20542e-09
OSBPL10	0.281962	4.47436e-10	8.25066e-09
IFITM10	0.281618	4.7067e-10	8.65409e-09
SHTN1	0.281515	4.77871e-10	8.76127e-09
FAM189A2	0.281458	4.81882e-10	8.82637e-09
SLC52A3	0.281408	4.85409e-10	8.86539e-09
JKAMP	0.281402	4.85864e-10	8.86539e-09
AK1	0.281395	4.86328e-10	8.86543e-09
CREG2	0.281296	4.93443e-10	8.98657e-09
XDH	0.281265	4.95755e-10	9.0201e-09
PTPRK	0.28116	5.0346e-10	9.12564e-09
ADAMTS15	0.280923	5.2123e-10	9.42825e-09
TMEM63B	0.280918	5.21632e-10	9.42825e-09
SLC16A3	0.280893	5.23581e-10	9.45456e-09
OVCA2	0.280867	5.25594e-10	9.48197e-09
PDZD11	0.280805	5.30339e-10	9.5496e-09
MOCOS	0.280715	5.37411e-10	9.66784e-09
RNASE4	0.280565	5.49323e-10	9.86361e-09
TRIP6	0.280549	5.50615e-10	9.87755e-09
BAIAP2	0.280497	5.54871e-10	9.93531e-09
LATS2	0.280483	5.56024e-10	9.94665e-09
RAB27B	0.280424	5.60853e-10	1.00237e-08
SYAP1	0.280384	5.64109e-10	1.00725e-08
SERPINA5	0.280362	5.65894e-10	1.00949e-08
NAV2	0.280317	5.69702e-10	1.01534e-08
SELENOS	0.28015	5.8376e-10	1.03846e-08
TEAD1	0.28014	5.84648e-10	1.03908e-08
DUSP3	0.280118	5.86472e-10	1.04135e-08
ENTPD7	0.280048	5.92546e-10	1.05019e-08
ARL14	0.279995	5.97111e-10	1.05731e-08
TMSB10	0.279966	5.99643e-10	1.06081e-08
PLBD1	0.279941	6.01879e-10	1.06264e-08
TAX1BP1	0.279939	6.02016e-10	1.06264e-08
DUSP14	0.279914	6.0424e-10	1.06501e-08
PSG8	0.279898	6.05672e-10	1.06557e-08
PCDH7	0.279848	6.10074e-10	1.07233e-08
MGST3	0.279796	6.14814e-10	1.07967e-08
LRP11	0.279717	6.21935e-10	1.09118e-08
LRP1	0.27948	6.43808e-10	1.12646e-08
SLC22A5	0.27943	6.48538e-10	1.1337e-08
CDS1	0.27937	6.54234e-10	1.1405e-08
CLIP4	0.279365	6.54647e-10	1.1405e-08
CTSV	0.279364	6.54812e-10	1.1405e-08
TXN	0.279357	6.55433e-10	1.14055e-08
CANT1	0.279344	6.56684e-10	1.14169e-08
SLC2A4RG	0.279218	6.68862e-10	1.16181e-08
MORC4	0.279119	6.78563e-10	1.17759e-08
CA12	0.279093	6.81187e-10	1.18107e-08
AKNAD1	0.279022	6.88252e-10	1.19117e-08
AP1S1	0.27901	6.89453e-10	1.19217e-08
TGFBR2	0.278991	6.91327e-10	1.19427e-08
NPC1	0.278985	6.91916e-10	1.19427e-08
GOLM1	0.278954	6.95044e-10	1.19859e-08
SLC12A4	0.278851	7.0555e-10	1.21561e-08
TMC7	0.27879	7.11841e-10	1.22535e-08
NRBP1	0.278763	7.14707e-10	1.22918e-08
SLC10A3	0.278674	7.24021e-10	1.24296e-08
RASSF7	0.278645	7.27075e-10	1.24598e-08
B4GALT7	0.278606	7.31169e-10	1.25187e-08
P3H4	0.278556	7.3649e-10	1.25874e-08
ZFP36L1	0.278544	7.37795e-10	1.25984e-08
CSF1	0.278331	7.6097e-10	1.2971e-08
NACC2	0.278314	7.62824e-10	1.29795e-08
TMEM14C	0.27807	7.90352e-10	1.34122e-08
SOX13	0.277865	8.14269e-10	1.37814e-08
CXCL1	0.277858	8.15036e-10	1.37822e-08
C9orf116	0.277803	8.21546e-10	1.38678e-08
C11orf86	0.277795	8.22532e-10	1.38723e-08
STEAP1	0.277699	8.34007e-10	1.40534e-08
PTPRJ	0.277615	8.44206e-10	1.41778e-08
PEA15	0.277614	8.44349e-10	1.41778e-08
ITGA1	0.277515	8.566e-10	1.43584e-08
COL7A1	0.277484	8.60363e-10	1.44088e-08
AIFM2	0.2774	8.70971e-10	1.45737e-08
COL8A1	0.277248	8.90289e-10	1.4884e-08
ERGIC2	0.277221	8.9376e-10	1.4929e-08
LURAP1L	0.277172	9.00142e-10	1.50225e-08
FAM187A	0.276956	9.2863e-10	1.54575e-08
NIPAL1	0.276791	9.51004e-10	1.57874e-08
FOLR1	0.276479	9.94846e-10	1.64454e-08
HSPA5	0.276389	1.00775e-09	1.66445e-08
SH3GL1	0.276351	1.01337e-09	1.67227e-08
AADAC	0.27623	1.0311e-09	1.69715e-08
TMEM9B	0.276192	1.0368e-09	1.70507e-08
SERPINB7	0.276159	1.04181e-09	1.71037e-08
EPS8	0.276147	1.04363e-09	1.71174e-08
PSG2	0.276141	1.04443e-09	1.71174e-08
CREB3	0.276122	1.04733e-09	1.71503e-08
CLTB	0.275981	1.06877e-09	1.74864e-08
RAPH1	0.275884	1.08373e-09	1.76708e-08
MBNL2	0.275853	1.08869e-09	1.77365e-08
SHROOM3	0.275762	1.10299e-09	1.79238e-08
DNAJC25-GNG10	0.275688	1.11472e-09	1.8099e-08
FLII	0.275356	1.16924e-09	1.89521e-08
MYO5B	0.27528	1.18201e-09	1.90966e-08
C11orf24	0.275279	1.18213e-09	1.90966e-08
AFAP1L1	0.275202	1.19526e-09	1.92923e-08
ATOX1	0.275154	1.2036e-09	1.94107e-08
ASB9	0.275121	1.20918e-09	1.94842e-08
TMEM184B	0.275	1.23044e-09	1.97934e-08
CYP26B1	0.274982	1.23355e-09	1.98268e-08
LOXL2	0.274958	1.23784e-09	1.98792e-08
SDC3	0.27472	1.2807e-09	2.05502e-08
ACVR1	0.274693	1.28571e-09	2.05961e-08
IL18	0.274687	1.28684e-09	2.0597e-08
TGFB2	0.274527	1.3167e-09	2.10221e-08
ITFG1	0.274438	1.33342e-09	2.12715e-08
RHBDL2	0.274399	1.34087e-09	2.13724e-08
NUAK2	0.274378	1.34497e-09	2.142e-08
LIPH	0.274168	1.3859e-09	2.19987e-08
NR2E3	0.27411	1.39739e-09	2.21627e-08
UPK3B	0.274002	1.4191e-09	2.24884e-08
EDEM2	0.273917	1.43656e-09	2.27276e-08
TMEM171	0.273746	1.47193e-09	2.32487e-08
KIRREL1	0.273654	1.49143e-09	2.35373e-08
PTPRM	0.273601	1.50273e-09	2.36962e-08
GBA	0.273456	1.5339e-09	2.41479e-08
SPOCD1	0.273055	1.62405e-09	2.54833e-08
NNMT	0.272872	1.66694e-09	2.61276e-08
CLDN12	0.272783	1.68795e-09	2.64211e-08
ARHGAP18	0.272738	1.69883e-09	2.65697e-08
HEBP1	0.272644	1.7218e-09	2.68413e-08
DKK3	0.272632	1.72474e-09	2.68653e-08
PRNP	0.27259	1.73497e-09	2.70027e-08
HTATIP2	0.272557	1.74308e-09	2.71069e-08
IL11	0.272488	1.7603e-09	2.73303e-08
AC007906.2	0.272437	1.7729e-09	2.74382e-08
KIFBP	0.272437	1.77298e-09	2.74382e-08
RASSF8	0.272366	1.791e-09	2.76947e-08
BAMBI	0.272241	1.823e-09	2.81441e-08
STC1	0.272096	1.86073e-09	2.86343e-08
NR2F6	0.271908	1.91093e-09	2.93362e-08
DERL2	0.271886	1.91696e-09	2.94051e-08
TXNDC17	0.271786	1.94416e-09	2.97509e-08
BLZF1	0.271595	1.99742e-09	3.04996e-08
TMPRSS7	0.271593	1.99788e-09	3.04996e-08
INHA	0.271583	2.00081e-09	3.04996e-08
IL6	0.271582	2.00104e-09	3.04996e-08
NPHP1	0.271553	2.00921e-09	3.05997e-08
MLPH	0.27144	2.04179e-09	3.10385e-08
ULBP2	0.271436	2.04288e-09	3.10385e-08
FAM25C	0.271426	2.04563e-09	3.10557e-08
AKR1B10	0.271415	2.04884e-09	3.10798e-08
PRXL2C	0.271331	2.07336e-09	3.1402e-08
TNFRSF21	0.271057	2.15517e-09	3.25894e-08
FAM174A	0.270956	2.18605e-09	3.30303e-08
PLPP3	0.270941	2.19049e-09	3.30714e-08
SLC39A13	0.270912	2.19957e-09	3.31823e-08
ASL	0.270766	2.24532e-09	3.38458e-08
SMPD1	0.270733	2.25566e-09	3.39749e-08
MAFF	0.270507	2.32855e-09	3.49356e-08
PAEP	0.270497	2.33191e-09	3.49585e-08
SERPINE2	0.270479	2.33793e-09	3.50214e-08
RNF215	0.270287	2.40184e-09	3.58708e-08
CFB	0.270286	2.40212e-09	3.58708e-08
CARD14	0.270261	2.4105e-09	3.59399e-08
ZNF185	0.269978	2.50815e-09	3.73087e-08
TLR3	0.269955	2.51649e-09	3.73722e-08
CCDC96	0.26995	2.51827e-09	3.73722e-08
L1CAM	0.269903	2.53477e-09	3.75879e-08
SLC66A3	0.269739	2.59401e-09	3.8407e-08
ADAMTS16	0.269449	2.70126e-09	3.99024e-08
GGCX	0.269422	2.71175e-09	4.00265e-08
INPP4B	0.269377	2.72878e-09	4.02468e-08
C6orf132	0.26934	2.74311e-09	4.04271e-08
SOCS3	0.269214	2.79172e-09	4.10803e-08
CORO1B	0.269173	2.80799e-09	4.12563e-08
TRPV4	0.26909	2.84056e-09	4.17029e-08
FBLIM1	0.26894	2.90087e-09	4.24906e-08
PSEN2	0.268904	2.91538e-09	4.26706e-08
BLVRA	0.268646	3.02255e-09	4.41717e-08
RARRES1	0.268603	3.04082e-09	4.44048e-08
ECM1	0.268528	3.07285e-09	4.48383e-08
GPR1	0.268492	3.08816e-09	4.50274e-08
SCARB2	0.268451	3.10569e-09	4.52486e-08
ADRM1	0.268204	3.21485e-09	4.6768e-08
PTPRR	0.268105	3.25932e-09	4.73067e-08
CSF2	0.268103	3.26006e-09	4.73067e-08
MAMLD1	0.2681	3.26177e-09	4.73067e-08
RARS1	0.267956	3.32786e-09	4.81923e-08
SEMA3E	0.26787	3.36757e-09	4.87306e-08
BCL3	0.267859	3.37295e-09	4.87716e-08
CERCAM	0.26779	3.40565e-09	4.92072e-08
CRK	0.267717	3.44019e-09	4.96689e-08
HEG1	0.267445	3.5729e-09	5.14686e-08
FZD7	0.267308	3.64159e-09	5.24186e-08
BMP4	0.267284	3.65353e-09	5.2551e-08
GLB1	0.267263	3.66421e-09	5.26651e-08
SFXN3	0.267108	3.74371e-09	5.37271e-08
ARAP3	0.266956	3.82362e-09	5.48329e-08
ANG	0.266918	3.84402e-09	5.5048e-08
TMEM115	0.266917	3.84436e-09	5.5048e-08
IFNE	0.266861	3.87412e-09	5.54326e-08
NEDD4L	0.26676	3.92903e-09	5.61344e-08
AP2S1	0.266646	3.99161e-09	5.6937e-08
BLVRB	0.266641	3.99412e-09	5.6937e-08
SERTAD4	0.266581	4.02772e-09	5.73307e-08
GCOM1	0.266571	4.03306e-09	5.7364e-08
PTPA	0.266495	4.07584e-09	5.78866e-08
LYPD1	0.266406	4.12611e-09	5.84273e-08
CYTH3	0.266364	4.15019e-09	5.87248e-08
CRABP2	0.266354	4.1559e-09	5.87623e-08
GPR107	0.266279	4.19946e-09	5.93343e-08
RAB20	0.266148	4.27611e-09	6.03285e-08
PSG11	0.266017	4.35414e-09	6.1384e-08
EFEMP1	0.26569	4.55537e-09	6.40795e-08
SLC12A8	0.265651	4.57981e-09	6.43761e-08
CRIP2	0.265645	4.58358e-09	6.43819e-08
IFIT1	0.265623	4.59758e-09	6.44367e-08
C14orf119	0.265444	4.71237e-09	6.5949e-08
FGFRL1	0.26523	4.85323e-09	6.77719e-08
ADGRG1	0.265218	4.86101e-09	6.78311e-08
BCO1	0.265061	4.96784e-09	6.92209e-08
SHC1	0.265047	4.97688e-09	6.92965e-08
AKR1B15	0.265041	4.98122e-09	6.93066e-08
KIF13A	0.265028	4.99023e-09	6.93815e-08
NCKAP1	0.264952	5.04268e-09	7.00599e-08
KRT19	0.26492	5.06473e-09	7.03154e-08
RPS6KA4	0.264905	5.07512e-09	7.03709e-08
INF2	0.264715	5.20918e-09	7.20077e-08
MYO6	0.264624	5.27489e-09	7.26848e-08
UXS1	0.26461	5.28528e-09	7.26926e-08
DLG5	0.264571	5.31321e-09	7.29719e-08
LYPD3	0.264329	5.49293e-09	7.501e-08
PRKAG2	0.26431	5.50714e-09	7.51504e-08
SLFN5	0.264242	5.55875e-09	7.57468e-08
TFG	0.264158	5.62299e-09	7.65135e-08
KRT32	0.26415	5.62974e-09	7.65508e-08
TIMP2	0.264133	5.64276e-09	7.66735e-08
TMEM265	0.264068	5.69306e-09	7.72474e-08
CBR1	0.264016	5.73383e-09	7.76357e-08
NEDD4	0.263917	5.81206e-09	7.85838e-08
TCTN3	0.263365	6.26754e-09	8.45038e-08
GSDMC	0.263347	6.2832e-09	8.45958e-08
YWHAB	0.263335	6.29347e-09	8.46745e-08
CFAP300	0.263311	6.31434e-09	8.48957e-08
TMEM270	0.263272	6.34759e-09	8.5283e-08
ALCAM	0.26324	6.37523e-09	8.55942e-08
RNF128	0.263189	6.42029e-09	8.6139e-08
CGB8	0.263155	6.44978e-09	8.64156e-08
EPB41L4B	0.262993	6.59417e-09	8.82247e-08
COL4A2	0.262927	6.65334e-09	8.89542e-08
FO681492.1	0.262886	6.69147e-09	8.93392e-08
OR2A7	0.262849	6.72522e-09	8.9665e-08
IL36RN	0.262697	6.86595e-09	9.13505e-08
SCNN1A	0.262674	6.88761e-09	9.15751e-08
ATP6V1E1	0.262635	6.92385e-09	9.19931e-08
PEX11A	0.262583	6.97313e-09	9.25195e-08
MMP14	0.26242	7.12911e-09	9.42627e-08
HABP4	0.262414	7.1354e-09	9.42808e-08
ARPC1A	0.262324	7.22309e-09	9.53736e-08
FBXO2	0.262281	7.26576e-09	9.5805e-08
MYORG	0.262261	7.28573e-09	9.60023e-08
UBE2H	0.262204	7.34217e-09	9.66795e-08
TRIM6	0.262171	7.37466e-09	9.69739e-08
ACER3	0.262096	7.45055e-09	9.79047e-08
SEMA4F	0.262075	7.47176e-09	9.81162e-08
CCDC103	0.262034	7.51379e-09	9.8533e-08
RBM24	0.262007	7.54085e-09	9.88202e-08
IGSF3	0.261985	7.56334e-09	9.89795e-08
TNFSF12	0.26196	7.58944e-09	9.92533e-08
PINK1	0.261937	7.61337e-09	9.94984e-08
EGF	0.261841	7.71309e-09	1.00596e-07
ACP7	0.261681	7.88266e-09	1.02528e-07
GOLGA4	0.261545	8.02869e-09	1.04215e-07
DMKN	0.261449	8.13483e-09	1.0545e-07
KRTAP1-5	0.261442	8.14226e-09	1.05475e-07
KRT16	0.261432	8.15332e-09	1.05547e-07
PATJ	0.261376	8.21468e-09	1.06198e-07
TWSG1	0.261232	8.37691e-09	1.08149e-07
MYH14	0.261191	8.42321e-09	1.08674e-07
BCAP29	0.261163	8.45543e-09	1.09016e-07
VAPB	0.261142	8.47976e-09	1.09198e-07
IARS2	0.261026	8.61344e-09	1.10532e-07
RPN2	0.260981	8.66654e-09	1.11065e-07
FEZ2	0.260953	8.69888e-09	1.11349e-07
SP6	0.260952	8.70032e-09	1.11349e-07
DYNLT3	0.260914	8.74472e-09	1.11804e-07
PGM3	0.260874	8.79225e-09	1.12301e-07
KRT81	0.260834	8.83989e-09	1.12759e-07
RTL8C	0.260823	8.85343e-09	1.12856e-07
SERINC3	0.26079	8.89261e-09	1.1328e-07
PLSCR4	0.26078	8.90492e-09	1.13362e-07
LRRC73	0.260671	9.03704e-09	1.14815e-07
MMP19	0.260543	9.19416e-09	1.16734e-07
KPNA7	0.260506	9.24114e-09	1.17252e-07
GPX3	0.26049	9.2609e-09	1.17425e-07
SPAAR	0.260428	9.33805e-09	1.18325e-07
CST6	0.260224	9.59868e-09	1.21067e-07
TUBB4B	0.260135	9.7156e-09	1.22461e-07
IL31RA	0.259959	9.94805e-09	1.25144e-07
LITAF	0.259946	9.96496e-09	1.25275e-07
NGF	0.259915	1.00072e-08	1.25723e-07
FOSL2	0.259783	1.01861e-08	1.27594e-07
VXN	0.259781	1.01894e-08	1.27594e-07
CTAGE8	0.259774	1.01988e-08	1.27628e-07
ITGB4	0.259719	1.02746e-08	1.28409e-07
PPM1J	0.259695	1.03078e-08	1.28739e-07
BTBD16	0.25962	1.04121e-08	1.29873e-07
TMEM138	0.259517	1.05575e-08	1.31601e-07
C7orf25	0.259498	1.05847e-08	1.31855e-07
GPD2	0.259426	1.06877e-08	1.33051e-07
NRG1	0.259266	1.09191e-08	1.35756e-07
CARD19	0.259242	1.09551e-08	1.36114e-07
FAM25A	0.259179	1.10474e-08	1.37173e-07
GALNT10	0.258948	1.13956e-08	1.4113e-07
ZYX	0.258939	1.14091e-08	1.41198e-07
RNF207	0.258931	1.14217e-08	1.41198e-07
SDF2	0.258839	1.15633e-08	1.42745e-07
ZNF860	0.258797	1.16282e-08	1.43455e-07
FGFBP1	0.25875	1.17021e-08	1.44273e-07
PHEX	0.258711	1.17629e-08	1.4493e-07
GADD45B	0.258679	1.18137e-08	1.45354e-07
COL1A1	0.258668	1.18321e-08	1.45408e-07
BACE2	0.25863	1.18926e-08	1.46057e-07
PDLIM2	0.258545	1.20275e-08	1.47526e-07
C1QTNF2	0.258509	1.20853e-08	1.48039e-07
NAV3	0.258505	1.20925e-08	1.48039e-07
FITM2	0.258365	1.23213e-08	1.50537e-07
COPZ2	0.258361	1.23281e-08	1.50537e-07
LRRC15	0.258339	1.23647e-08	1.50889e-07
SLC31A2	0.258329	1.23812e-08	1.50994e-07
TRIO	0.258293	1.244e-08	1.51518e-07
DAD1	0.25826	1.24958e-08	1.52101e-07
PLXNB3	0.25814	1.2698e-08	1.54464e-07
WNT9A	0.258033	1.28803e-08	1.56483e-07
CD55	0.257897	1.3116e-08	1.59145e-07
CCL20	0.257864	1.31742e-08	1.5975e-07
INHBB	0.257775	1.33327e-08	1.61467e-07
PSORS1C2	0.257377	1.40592e-08	1.69516e-07
IQCE	0.257164	1.44632e-08	1.7373e-07
CCNJL	0.257087	1.46119e-08	1.75188e-07
ZBTB38	0.257057	1.46702e-08	1.75777e-07
CC2D2A	0.257025	1.47337e-08	1.76427e-07
PAQR5	0.256982	1.48176e-08	1.7721e-07
SIAE	0.256837	1.51056e-08	1.80429e-07
ITGBL1	0.256783	1.52142e-08	1.81613e-07
TNC	0.25677	1.5241e-08	1.8182e-07
NEK11	0.256747	1.52875e-08	1.82148e-07
FNDC3B	0.256717	1.53493e-08	1.82657e-07
H2AJ	0.256687	1.54105e-08	1.83271e-07
SERPINB6	0.256673	1.5439e-08	1.83496e-07
KIAA1217	0.256659	1.54674e-08	1.8372e-07
PLEKHA1	0.256591	1.56079e-08	1.85274e-07
DEGS1	0.256583	1.56246e-08	1.85294e-07
SLC2A8	0.256581	1.5629e-08	1.85294e-07
TANC1	0.2565	1.5797e-08	1.87055e-07
TM4SF18	0.256494	1.5809e-08	1.87081e-07
SYNM	0.256457	1.58877e-08	1.87897e-07
KIF3B	0.256245	1.63415e-08	1.93145e-07
HSPB1	0.256066	1.67341e-08	1.97176e-07
CCDC24	0.256043	1.67831e-08	1.97633e-07
CDR2L	0.255843	1.72346e-08	2.027e-07
LIMK1	0.255796	1.73427e-08	2.03845e-07
ZDHHC16	0.255766	1.74099e-08	2.04385e-07
CDC14B	0.255711	1.75375e-08	2.05631e-07
CYP2S1	0.255695	1.75742e-08	2.05935e-07
ATP9A	0.255576	1.78551e-08	2.08716e-07
ENC1	0.255518	1.79922e-08	2.10118e-07
TRIM47	0.255511	1.8008e-08	2.10118e-07
FOXL1	0.255453	1.81465e-08	2.11606e-07
GOLGA5	0.255412	1.82455e-08	2.12631e-07
STAU1	0.255298	1.85218e-08	2.15249e-07
LY6D	0.255234	1.86785e-08	2.16754e-07
TMEM139	0.255221	1.87122e-08	2.17014e-07
CARMIL1	0.255194	1.87779e-08	2.17644e-07
TMEM158	0.255158	1.88663e-08	2.18537e-07
IFFO2	0.255145	1.88994e-08	2.18788e-07
CKAP4	0.255079	1.90663e-08	2.20454e-07
THNSL2	0.254987	1.92976e-08	2.22724e-07
SAR1B	0.254874	1.95869e-08	2.25792e-07
SERTAD3	0.25477	1.98574e-08	2.28498e-07
ABHD12	0.254484	2.06193e-08	2.36838e-07
CTAGE15	0.254474	2.06473e-08	2.37017e-07
GBP2	0.254448	2.07186e-08	2.37694e-07
PMP22	0.254403	2.08412e-08	2.38813e-07
PLSCR3	0.254325	2.10556e-08	2.41126e-07
FAM210B	0.254318	2.10764e-08	2.41221e-07
HERC6	0.254311	2.10944e-08	2.41283e-07
RTKN	0.254207	2.13842e-08	2.44451e-07
CRISPLD2	0.254132	2.15982e-08	2.46456e-07
EREG	0.2541	2.16875e-08	2.47181e-07
RNASE7	0.254031	2.18856e-08	2.49142e-07
ABHD17C	0.253897	2.22749e-08	2.53272e-07
CYB561	0.253799	2.25624e-08	2.5639e-07
CYB5R3	0.253787	2.25972e-08	2.56633e-07
PROSER2	0.253714	2.28152e-08	2.58956e-07
OASL	0.253646	2.3021e-08	2.61137e-07
METTL27	0.253601	2.31565e-08	2.62518e-07
PALLD	0.253522	2.33959e-08	2.64941e-07
PRSS22	0.253522	2.33979e-08	2.64941e-07
DYNLRB1	0.253492	2.34882e-08	2.65807e-07
CXCL2	0.253377	2.38458e-08	2.69535e-07
NECTIN4	0.253339	2.3964e-08	2.70552e-07
KLF4	0.253284	2.41378e-08	2.72193e-07
CTRB2	0.253145	2.45809e-08	2.76864e-07
ACSS2	0.253139	2.4601e-08	2.76928e-07
CMTM4	0.253088	2.47659e-08	2.7862e-07
FAM214B	0.253061	2.48517e-08	2.79421e-07
CD99	0.253042	2.49143e-08	2.7996e-07
CROT	0.252976	2.51299e-08	2.82053e-07
AFAP1L2	0.252842	2.55759e-08	2.86723e-07
SRPX	0.252812	2.5674e-08	2.87318e-07
NDRG1	0.252767	2.58271e-08	2.88862e-07
NUAK1	0.252711	2.60141e-08	2.90785e-07
IFIT2	0.252645	2.62423e-08	2.93164e-07
CDH1	0.252588	2.64359e-08	2.95136e-07
MAPRE3	0.252584	2.64496e-08	2.95136e-07
CCNO	0.252547	2.65798e-08	2.96416e-07
MAGT1	0.252511	2.67033e-08	2.97619e-07
GUK1	0.252455	2.69009e-08	2.99584e-07
RAET1E	0.252452	2.69108e-08	2.99584e-07
PDGFRL	0.252285	2.75039e-08	3.05832e-07
BCL2L1	0.252087	2.8221e-08	3.13078e-07
WASL	0.25206	2.83227e-08	3.13843e-07
TMEM208	0.252035	2.84122e-08	3.14653e-07
CP	0.251989	2.85853e-08	3.16204e-07
LIMCH1	0.25194	2.87659e-08	3.17835e-07
RBKS	0.251908	2.88857e-08	3.18791e-07
P4HB	0.251871	2.90267e-08	3.20163e-07
SLC9A1	0.251838	2.91513e-08	3.21035e-07
PEDS1-UBE2V1	0.251837	2.91561e-08	3.21035e-07
SLC47A2	0.251746	2.95029e-08	3.24294e-07
STARD10	0.251516	3.03961e-08	3.33157e-07
MCFD2	0.251477	3.0553e-08	3.34685e-07
HOMER3	0.2514	3.08582e-08	3.37642e-07
SYT12	0.251395	3.08789e-08	3.37676e-07
CXCL8	0.251337	3.11117e-08	3.39834e-07
EPHB4	0.251331	3.11384e-08	3.39932e-07
SLC25A24	0.251324	3.11663e-08	3.40042e-07
MB21D2	0.251234	3.15309e-08	3.43778e-07
CYP1A1	0.251062	3.22448e-08	3.50811e-07
STAP2	0.251038	3.23457e-08	3.51412e-07
SPTLC1	0.251035	3.23551e-08	3.51412e-07
PLD1	0.250864	3.3083e-08	3.58911e-07
C1R	0.250811	3.33096e-08	3.61165e-07
CAPN5	0.250766	3.35053e-08	3.63082e-07
VWA1	0.250734	3.36417e-08	3.64354e-07
PARD3	0.250663	3.39548e-08	3.67342e-07
YIPF6	0.250663	3.3956e-08	3.67342e-07
COQ10B	0.250507	3.4645e-08	3.74584e-07
AKR1C1	0.250489	3.47288e-08	3.75279e-07
MSANTD3	0.250407	3.50966e-08	3.78825e-07
COL16A1	0.250374	3.52488e-08	3.80255e-07
CAPNS1	0.250287	3.5646e-08	3.84106e-07
C11orf52	0.250253	3.58058e-08	3.85612e-07
HSPA2	0.250237	3.58774e-08	3.86166e-07
B4GALT5	0.25021	3.60024e-08	3.87076e-07
SNAI2	0.250136	3.63484e-08	3.90358e-07
NDFIP2	0.250085	3.6587e-08	3.9248e-07
HES4	0.250048	3.67635e-08	3.94153e-07
GEM	0.250044	3.67843e-08	3.94156e-07
CGB5	0.250015	3.69228e-08	3.95198e-07
IFIT5	0.249966	3.71555e-08	3.97467e-07
TMEM92	0.249771	3.81027e-08	4.06476e-07
STEAP3	0.249771	3.81038e-08	4.06476e-07
SLCO1B3	0.24969	3.85029e-08	4.09978e-07
AGPAT2	0.249459	3.96664e-08	4.21268e-07
BMP1	0.249452	3.97022e-08	4.21415e-07
TMEM214	0.249442	3.97524e-08	4.21715e-07
P4HA1	0.249364	4.01539e-08	4.25738e-07
ADORA1	0.249315	4.04076e-08	4.27717e-07
OR2A1	0.249179	4.11237e-08	4.34577e-07
PSG3	0.249151	4.12707e-08	4.35651e-07
SPACA6	0.249141	4.13251e-08	4.35984e-07
ATP6V1D	0.249133	4.13682e-08	4.36199e-07
TLCD4	0.248784	4.32652e-08	4.55699e-07
SLC39A7	0.248695	4.37591e-08	4.60396e-07
PARD6B	0.248627	4.41445e-08	4.64195e-07
P4HA3	0.248613	4.42239e-08	4.64581e-07
TGFB1I1	0.24853	4.46958e-08	4.68964e-07
GFPT2	0.248427	4.52887e-08	4.74924e-07
FLG	0.248409	4.53948e-08	4.75531e-07
MGLL	0.248409	4.53962e-08	4.75531e-07
GLP2R	0.248374	4.56012e-08	4.77417e-07
MTSS2	0.248178	4.67591e-08	4.88419e-07
VTI1B	0.248139	4.69926e-08	4.90376e-07
MPP5	0.247984	4.7937e-08	4.99415e-07
CACNG4	0.247968	4.80316e-08	5.00129e-07
TACC2	0.247837	4.88462e-08	5.08334e-07
NSDHL	0.247767	4.9286e-08	5.12633e-07
PTPRB	0.247692	4.97612e-08	5.16454e-07
RHOB	0.247665	4.99308e-08	5.17653e-07
TUBB6	0.247609	5.02933e-08	5.20567e-07
PELO	0.247583	5.04579e-08	5.21989e-07
OR10A6	0.247232	5.27698e-08	5.44435e-07
TMEM17	0.247059	5.39495e-08	5.56307e-07
CSRP1	0.246987	5.44442e-08	5.60203e-07
SURF4	0.246943	5.47481e-08	5.62423e-07
UBD	0.246939	5.47776e-08	5.62425e-07
GAS8	0.246881	5.51865e-08	5.65411e-07
LPAR1	0.246864	5.53016e-08	5.66152e-07
ESRP2	0.246862	5.53179e-08	5.66152e-07
HEXIM1	0.246703	5.64471e-08	5.77092e-07
HDLBP	0.246498	5.79404e-08	5.91412e-07
GNG10	0.246283	5.95458e-08	6.07151e-07
C4BPB	0.246259	5.97299e-08	6.08705e-07
SPECC1	0.246254	5.97647e-08	6.08735e-07
FSTL1	0.246222	6.00095e-08	6.10691e-07
DHRS7B	0.246217	6.00479e-08	6.10691e-07
ERBB3	0.246216	6.00523e-08	6.10691e-07
FOXF1	0.246115	6.08315e-08	6.17959e-07
NDST1	0.245959	6.20507e-08	6.28877e-07
LTBP3	0.245956	6.20704e-08	6.28877e-07
FKBP10	0.245717	6.39839e-08	6.46896e-07
INPP1	0.245664	6.44147e-08	6.50758e-07
SOCS6	0.24562	6.47698e-08	6.53807e-07
AKR1C3	0.24546	6.60948e-08	6.65778e-07
RBMS1	0.245445	6.62254e-08	6.66393e-07
MPP3	0.245316	6.73153e-08	6.7594e-07
CLDN2	0.245239	6.7973e-08	6.82187e-07
ARHGAP10	0.24521	6.82209e-08	6.84317e-07
SLC19A3	0.24516	6.86504e-08	6.87905e-07
RIPOR1	0.244979	7.02406e-08	7.02003e-07
MITF	0.244959	7.04194e-08	7.03423e-07
ACO1	0.244946	7.05348e-08	7.04208e-07
UFSP1	0.244857	7.1334e-08	7.11076e-07
CSGALNACT1	0.244829	7.15893e-08	7.12879e-07
SAA2	0.244776	7.20692e-08	7.16541e-07
SYTL5	0.244709	7.26755e-08	7.22194e-07
NAGS	0.244619	7.35123e-08	7.28997e-07
DNASE1L1	0.244578	7.38922e-08	7.32006e-07
MEIS3	0.244412	7.54538e-08	7.4709e-07
ADCY6	0.244368	7.58699e-08	7.50822e-07
ZFYVE21	0.244289	7.66255e-08	7.57908e-07
TBX2	0.244261	7.68978e-08	7.60209e-07
C3orf52	0.244223	7.72735e-08	7.63529e-07
TTC23	0.244179	7.76963e-08	7.67311e-07
FBXW10	0.244071	7.87572e-08	7.76188e-07
ERGIC3	0.243999	7.94746e-08	7.82453e-07
UBC	0.243967	7.98028e-08	7.84475e-07
FBXO32	0.243904	8.04365e-08	7.89894e-07
GREB1L	0.243868	8.07973e-08	7.9303e-07
TM9SF3	0.243838	8.11061e-08	7.95246e-07
MTHFS	0.243681	8.27202e-08	8.10658e-07
EPN3	0.24357	8.38781e-08	8.20746e-07
GSTT2B	0.243498	8.46417e-08	8.27795e-07
CD177	0.243462	8.50285e-08	8.3073e-07
IL1R2	0.243061	8.94061e-08	8.71277e-07
SPTBN5	0.242972	9.04142e-08	8.79759e-07
MRPL17	0.242968	9.04608e-08	8.79766e-07
PTPRH	0.242678	9.37957e-08	9.09429e-07
IRAK2	0.242502	9.58922e-08	9.26942e-07
PID1	0.242457	9.64298e-08	9.31199e-07
ZMYND15	0.242405	9.7058e-08	9.36793e-07
SLC26A11	0.242352	9.77065e-08	9.42103e-07
PITPNM3	0.242338	9.78774e-08	9.43277e-07
UBE2Z	0.242241	9.90704e-08	9.53814e-07
PDCD1LG2	0.242212	9.94219e-08	9.56717e-07
COL18A1	0.242175	9.98882e-08	9.6024e-07
RRAD	0.242151	1.00178e-07	9.61619e-07
FADD	0.242151	1.00182e-07	9.61619e-07
PLIN3	0.242143	1.0028e-07	9.62076e-07
LRRC8A	0.2421	1.00823e-07	9.66798e-07
ATP1A2	0.242041	1.01568e-07	9.72971e-07
XYLT2	0.241925	1.03041e-07	9.86095e-07
MUC3A	0.24176	1.05183e-07	1.00458e-06
BAD	0.241727	1.05619e-07	1.00775e-06
RAB2A	0.241714	1.05786e-07	1.00884e-06
MSLN	0.241582	1.0755e-07	1.02413e-06
IFIT3	0.24151	1.08515e-07	1.0323e-06
ENTPD8	0.241489	1.08795e-07	1.03393e-06
ALPP	0.241462	1.09157e-07	1.03686e-06
DNAJC30	0.241327	1.11006e-07	1.05338e-06
SFTA2	0.241305	1.11319e-07	1.05582e-06
INSYN2A	0.241237	1.1226e-07	1.06389e-06
MAMDC2	0.241236	1.1228e-07	1.06389e-06
TTC8	0.241151	1.1346e-07	1.074e-06
NLRP10	0.241097	1.14225e-07	1.08071e-06
ENKUR	0.240922	1.16733e-07	1.1028e-06
GPR176	0.240908	1.16938e-07	1.1042e-06
DRAP1	0.240781	1.18804e-07	1.12016e-06
TMED2	0.240571	1.21932e-07	1.14627e-06
FZD6	0.240564	1.22044e-07	1.14676e-06
YIF1A	0.240465	1.23538e-07	1.15909e-06
RGL3	0.240451	1.23756e-07	1.16057e-06
PAM	0.240398	1.24573e-07	1.16766e-06
CD44	0.240374	1.24936e-07	1.16934e-06
PLA2G15	0.240355	1.25242e-07	1.17164e-06
SPATA2	0.2403	1.26096e-07	1.17847e-06
AFAP1	0.240236	1.27099e-07	1.18727e-06
SRC	0.240199	1.27674e-07	1.19206e-06
NMT2	0.240182	1.27951e-07	1.19407e-06
GINM1	0.240066	1.29801e-07	1.2078e-06
TMCO3	0.23988	1.32815e-07	1.23405e-06
BCL7C	0.239783	1.34412e-07	1.24767e-06
MCOLN3	0.239706	1.35701e-07	1.25903e-06
ALDH7A1	0.239475	1.39629e-07	1.29234e-06
CTBP2	0.239433	1.40342e-07	1.29831e-06
SLC25A18	0.239413	1.40694e-07	1.30095e-06
SH2D5	0.239348	1.41822e-07	1.31074e-06
TRADD	0.239052	1.47085e-07	1.35481e-06
ARL4D	0.239013	1.4779e-07	1.36065e-06
TMOD3	0.238942	1.49092e-07	1.37197e-06
CDH3	0.238841	1.50958e-07	1.38782e-06
SEMA3F	0.238643	1.54676e-07	1.41995e-06
MST1R	0.238611	1.5528e-07	1.42482e-06
ARL14EPL	0.238578	1.55912e-07	1.42873e-06
GNG11	0.238577	1.55931e-07	1.42873e-06
PLEKHB2	0.238543	1.56593e-07	1.43343e-06
ZDHHC9	0.23844	1.58589e-07	1.45031e-06
ETHE1	0.238401	1.59334e-07	1.45574e-06
MBTPS2	0.238328	1.6077e-07	1.46816e-06
SOX9	0.238324	1.60856e-07	1.46824e-06
MAOA	0.238303	1.61278e-07	1.47139e-06
MMP3	0.238291	1.61517e-07	1.47217e-06
HACD2	0.238276	1.61813e-07	1.47416e-06
IFT22	0.238219	1.62937e-07	1.4837e-06
SLC16A12	0.238143	1.64471e-07	1.49696e-06
TJP2	0.238077	1.65809e-07	1.50842e-06
CFL2	0.238011	1.67151e-07	1.51918e-06
TNFSF15	0.238006	1.67255e-07	1.51941e-06
SLC25A1	0.237999	1.67403e-07	1.52003e-06
SPHK1	0.237874	1.69983e-07	1.54127e-06
KIAA1191	0.237851	1.70461e-07	1.54487e-06
CHMP4B	0.23783	1.709e-07	1.54759e-06
NKX3-1	0.237829	1.70923e-07	1.54759e-06
CNN3	0.237798	1.71572e-07	1.55274e-06
SAT1	0.237722	1.73159e-07	1.56488e-06
TMEM167A	0.237638	1.74962e-07	1.58044e-06
RP1	0.237599	1.75797e-07	1.58648e-06
OLFML3	0.237515	1.77613e-07	1.60211e-06
PI3	0.23738	1.80568e-07	1.62536e-06
JUN	0.237296	1.8243e-07	1.64019e-06
GOLGA2	0.237296	1.82434e-07	1.64019e-06
PDP1	0.237261	1.83207e-07	1.64559e-06
ARHGAP42	0.237	1.89144e-07	1.69524e-06
LRRC1	0.236998	1.89176e-07	1.69524e-06
ETV7	0.23699	1.89372e-07	1.6962e-06
TAF13	0.236898	1.91496e-07	1.71442e-06
C1orf116	0.236889	1.91716e-07	1.71559e-06
LDLRAD2	0.236788	1.94088e-07	1.73277e-06
ANXA10	0.23663	1.97867e-07	1.76323e-06
HCFC1R1	0.236594	1.98732e-07	1.76983e-06
TSPAN6	0.236579	1.99103e-07	1.77177e-06
GLMP	0.236559	1.9958e-07	1.77519e-06
HES2	0.236514	2.00679e-07	1.7833e-06
MT-ATP6	0.236458	2.02039e-07	1.7929e-06
DCBLD1	0.236449	2.02262e-07	1.79404e-06
LMAN2	0.236422	2.02932e-07	1.79862e-06
EPPK1	0.236407	2.03292e-07	1.80068e-06
VEGFC	0.236399	2.03493e-07	1.80163e-06
TMEM234	0.236355	2.04581e-07	1.80875e-06
GNA11	0.236326	2.05323e-07	1.81364e-06
FURIN	0.236158	2.09563e-07	1.84853e-06
PGRMC1	0.236139	2.1004e-07	1.85189e-06
CRAT	0.236078	2.11597e-07	1.86476e-06
C11orf91	0.236067	2.11879e-07	1.86554e-06
SLC2A10	0.235986	2.13965e-07	1.88303e-06
CDC42BPB	0.23592	2.15701e-07	1.89656e-06
TSPAN9	0.2359	2.16216e-07	1.90022e-06
ARHGAP40	0.235785	2.19264e-07	1.92524e-06
CXCL3	0.235767	2.19743e-07	1.92856e-06
ELL2	0.235712	2.21212e-07	1.94057e-06
ITPR3	0.235678	2.22116e-07	1.94761e-06
HACD1	0.235659	2.22638e-07	1.95129e-06
CLMP	0.235557	2.2541e-07	1.97378e-06
MB	0.23555	2.25596e-07	1.97451e-06
ACOT4	0.235443	2.28527e-07	1.99742e-06
ILK	0.235439	2.2866e-07	1.99767e-06
LGR4	0.235371	2.30543e-07	2.01229e-06
ERLEC1	0.235302	2.32464e-07	2.02813e-06
MSX2	0.235262	2.3359e-07	2.03703e-06
PLAU	0.235234	2.34408e-07	2.04323e-06
MORN2	0.235201	2.35335e-07	2.04945e-06
DNER	0.235201	2.35336e-07	2.04945e-06
COL4A1	0.235165	2.36355e-07	2.0574e-06
UGT1A6	0.235047	2.3975e-07	2.08411e-06
AKR1C2	0.235043	2.39864e-07	2.08415e-06
HRNR	0.235027	2.40335e-07	2.08635e-06
FCN3	0.234795	2.47157e-07	2.13976e-06
SEMA3A	0.234753	2.48416e-07	2.14872e-06
CTNNAL1	0.234649	2.51553e-07	2.17362e-06
MYLK	0.234647	2.51636e-07	2.17362e-06
IL15	0.234583	2.53581e-07	2.18747e-06
KLHDC7A	0.234516	2.55639e-07	2.20224e-06
OLFML2A	0.234439	2.5801e-07	2.22067e-06
GCNT3	0.234431	2.58284e-07	2.22203e-06
CRYBB3	0.234369	2.60202e-07	2.23753e-06
SYTL4	0.234259	2.63687e-07	2.26648e-06
UQCRQ	0.233948	2.73745e-07	2.35082e-06
MYH9	0.233886	2.75776e-07	2.3644e-06
JHY	0.233886	2.75779e-07	2.3644e-06
TRIM31	0.233861	2.76625e-07	2.37024e-06
TSPAN17	0.233828	2.77704e-07	2.37736e-06
TAFA3	0.23377	2.79667e-07	2.39096e-06
TMEM132A	0.233732	2.80951e-07	2.40049e-06
CCN3	0.233698	2.82082e-07	2.40838e-06
CYP27A1	0.233661	2.83349e-07	2.41614e-06
ETNK2	0.233611	2.85068e-07	2.42955e-06
ACE2	0.233583	2.86013e-07	2.43652e-06
TMEM141	0.233537	2.87599e-07	2.44785e-06
TGIF1	0.233489	2.89275e-07	2.46102e-06
SEMA5A	0.233449	2.90676e-07	2.47075e-06
GBX2	0.233256	2.97456e-07	2.52314e-06
SULT2B1	0.233255	2.97498e-07	2.52314e-06
DDX60	0.233213	2.99019e-07	2.53379e-06
CLCA2	0.233169	3.00603e-07	2.54496e-06
DMBX1	0.233124	3.02209e-07	2.55743e-06
CDC42EP4	0.233118	3.0244e-07	2.55826e-06
PLEKHA6	0.23305	3.04917e-07	2.57807e-06
ALDH3A2	0.232968	3.07914e-07	2.60112e-06
CCDC148	0.232959	3.08253e-07	2.60283e-06
HSP90B1	0.232834	3.12885e-07	2.63845e-06
B3GALT5	0.232758	3.15775e-07	2.65698e-06
SEC23A	0.232753	3.1596e-07	2.65737e-06
PI4K2A	0.232596	3.21946e-07	2.70533e-06
MOCS2	0.232587	3.22264e-07	2.70682e-06
NALCN	0.232521	3.24833e-07	2.72601e-06
TREH	0.232491	3.25994e-07	2.73456e-06
VPS9D1	0.232479	3.26476e-07	2.7374e-06
SMUG1	0.232454	3.27458e-07	2.74203e-06
EVA1B	0.232392	3.29883e-07	2.75872e-06
CPEB2	0.232379	3.30394e-07	2.76058e-06
SPRYD3	0.232326	3.32509e-07	2.77704e-06
CDK7	0.232318	3.32805e-07	2.77831e-06
SOD3	0.232247	3.35631e-07	2.79946e-06
ARL6IP5	0.232243	3.35788e-07	2.79955e-06
RASSF10	0.232214	3.36977e-07	2.80702e-06
MIGA1	0.232101	3.4155e-07	2.84264e-06
ACADVL	0.231995	3.45877e-07	2.8774e-06
TMCO4	0.231739	3.5662e-07	2.9642e-06
RSPH3	0.231638	3.60939e-07	2.99491e-06
OTUD7B	0.231542	3.6509e-07	3.0241e-06
HSPA12A	0.231536	3.65322e-07	3.02472e-06
TBC1D10A	0.231461	3.6862e-07	3.04939e-06
EMC6	0.231441	3.69483e-07	3.05521e-06
ITSN1	0.231368	3.72702e-07	3.07917e-06
PRKAG1	0.23136	3.73052e-07	3.08074e-06
ROMO1	0.231323	3.74689e-07	3.09025e-06
ZNF488	0.231301	3.75679e-07	3.09709e-06
CANX	0.231244	3.78227e-07	3.11541e-06
SNX12	0.231185	3.80893e-07	3.13333e-06
PSG7	0.231159	3.82077e-07	3.13922e-06
LAMA4	0.231036	3.87684e-07	3.18356e-06
BTBD19	0.23103	3.87983e-07	3.18356e-06
PDCD6	0.23103	3.87996e-07	3.18356e-06
TLCD3A	0.230984	3.90112e-07	3.19956e-06
CYP2J2	0.230951	3.91657e-07	3.21085e-06
PCBD1	0.230922	3.92998e-07	3.21909e-06
KRT78	0.23091	3.93557e-07	3.22229e-06
PPFIBP1	0.230845	3.96581e-07	3.24289e-06
AIDA	0.230799	3.98747e-07	3.25782e-06
GLIS3	0.230506	4.12882e-07	3.36184e-06
CYFIP1	0.230407	4.17751e-07	3.39716e-06
SNX9	0.230402	4.17963e-07	3.39743e-06
IGF2	0.230365	4.1983e-07	3.40972e-06
ABHD5	0.230277	4.24196e-07	3.44372e-06
IGFBP4	0.230163	4.29958e-07	3.48754e-06
MUC12	0.230151	4.3058e-07	3.4911e-06
DDX60L	0.230121	4.321e-07	3.50047e-06
TACSTD2	0.230106	4.3287e-07	3.50522e-06
TRAM2	0.230076	4.34411e-07	3.51473e-06
PLCB3	0.230008	4.37907e-07	3.53854e-06
TOR1B	0.229952	4.4083e-07	3.55915e-06
BEAN1	0.22987	4.45106e-07	3.59065e-06
GSS	0.229861	4.45599e-07	3.59311e-06
ITGB8	0.229785	4.49632e-07	3.62411e-06
SULT1A4	0.229717	4.53216e-07	3.65146e-06
RRAS2	0.229677	4.55382e-07	3.66582e-06
TTC39A	0.229572	4.61077e-07	3.707e-06
C2orf72	0.229489	4.65566e-07	3.73995e-06
GRPR	0.229313	4.75323e-07	3.81353e-06
FOXC1	0.229308	4.7564e-07	3.81448e-06
ACSL3	0.229264	4.78079e-07	3.83083e-06
FAM241B	0.229218	4.80702e-07	3.85024e-06
FAM20C	0.229213	4.80964e-07	3.85072e-06
CRYZ	0.229172	4.83294e-07	3.86615e-06
TEAD2	0.229162	4.8387e-07	3.86753e-06
ARHGEF16	0.229126	4.85932e-07	3.88239e-06
LSR	0.229084	4.88351e-07	3.90009e-06
ABCA4	0.228816	5.03979e-07	4.02155e-06
PLXNA2	0.228655	5.13611e-07	4.09329e-06
SOWAHB	0.228622	5.15622e-07	4.10628e-06
SULT1C2	0.22859	5.17518e-07	4.11758e-06
GABARAPL1	0.228584	5.17915e-07	4.11902e-06
HOXB7	0.228552	5.19863e-07	4.1328e-06
LIFR	0.228417	5.28159e-07	4.19701e-06
CX3CL1	0.228362	5.3159e-07	4.22078e-06
PRRG4	0.228268	5.37457e-07	4.25763e-06
CCDC113	0.228226	5.40149e-07	4.27633e-06
TSC22D2	0.228036	5.52258e-07	4.36138e-06
EPHA1	0.227989	5.55369e-07	4.38414e-06
RHEB	0.227969	5.5662e-07	4.39221e-06
ADIRF	0.22796	5.57241e-07	4.39437e-06
PALM2AKAP2	0.227958	5.57353e-07	4.39437e-06
GCNT4	0.227936	5.58794e-07	4.40392e-06
ARSL	0.227873	5.62932e-07	4.43288e-06
ADAM12	0.227842	5.64976e-07	4.4454e-06
KTN1	0.227842	5.64985e-07	4.4454e-06
CLDN16	0.227777	5.69308e-07	4.47574e-06
RAB34	0.227677	5.75983e-07	4.5245e-06
RNF223	0.227631	5.79107e-07	4.53974e-06
FGD6	0.227581	5.82512e-07	4.56456e-06
POFUT2	0.227575	5.82891e-07	4.56478e-06
CCN5	0.227573	5.83017e-07	4.56478e-06
NHS	0.227498	5.88144e-07	4.59929e-06
ADGRG2	0.227461	5.90689e-07	4.61731e-06
DUSP23	0.227135	6.13614e-07	4.78674e-06
MT-ND4	0.227062	6.18873e-07	4.8258e-06
SSH1	0.226772	6.40184e-07	4.98386e-06
STX3	0.226767	6.40528e-07	4.98451e-06
BATF2	0.226724	6.43716e-07	5.00323e-06
CYSRT1	0.226703	6.45319e-07	5.01366e-06
NAMPT	0.226617	6.51778e-07	5.05818e-06
SHISA5	0.226608	6.5252e-07	5.06139e-06
FAM83D	0.226596	6.53376e-07	5.06598e-06
GSTM3	0.226584	6.54307e-07	5.07114e-06
C5orf15	0.226566	6.55726e-07	5.07907e-06
IL1RL2	0.22656	6.56125e-07	5.07907e-06
COL6A2	0.226507	6.6019e-07	5.10435e-06
TRIM7	0.226492	6.61339e-07	5.10911e-06
CAPG	0.226413	6.67484e-07	5.14828e-06
UGGT2	0.226385	6.6963e-07	5.16275e-06
HIF1A	0.226356	6.71932e-07	5.17633e-06
HOXC13	0.226352	6.72209e-07	5.17639e-06
ABCC6	0.226332	6.73754e-07	5.18459e-06
HNMT	0.22612	6.90578e-07	5.30717e-06
SLC9A4	0.22608	6.93811e-07	5.32988e-06
KRT3	0.226025	6.98221e-07	5.36161e-06
TFE3	0.225964	7.03161e-07	5.39738e-06
IL32	0.225875	7.1049e-07	5.44927e-06
NPTXR	0.22581	7.1586e-07	5.4875e-06
L3HYPDH	0.225808	7.16047e-07	5.4875e-06
ATRAID	0.225803	7.16421e-07	5.48817e-06
TP53I3	0.225783	7.18094e-07	5.49812e-06
PHYH	0.225781	7.18295e-07	5.49812e-06
TRIM29	0.225768	7.19355e-07	5.50404e-06
SH3RF1	0.22573	7.22554e-07	5.52411e-06
TTC12	0.225701	7.24931e-07	5.54007e-06
TPM4	0.225684	7.26383e-07	5.54895e-06
KLK6	0.225651	7.29218e-07	5.56839e-06
DNMBP	0.225624	7.31507e-07	5.58365e-06
LAD1	0.225609	7.32732e-07	5.59076e-06
HAS2	0.225594	7.34028e-07	5.5962e-06
P2RY2	0.225555	7.37336e-07	5.61851e-06
CFAP45	0.225553	7.37542e-07	5.61851e-06
BCL2L13	0.225432	7.47934e-07	5.69315e-06
UGT1A1	0.225276	7.6154e-07	5.78753e-06
MAN2B2	0.225261	7.62872e-07	5.79305e-06
EPN2	0.22523	7.65586e-07	5.81136e-06
MT-CO1	0.22518	7.70044e-07	5.83826e-06
DAB2	0.225173	7.7065e-07	5.84054e-06
MT-CO2	0.224858	7.99235e-07	6.03807e-06
B3GNT9	0.224842	8.0071e-07	6.04683e-06
FAM83G	0.224741	8.10092e-07	6.10805e-06
DYSF	0.224662	8.17529e-07	6.15443e-06
TTPA	0.224435	8.39185e-07	6.29274e-06
LYPD6	0.224429	8.3979e-07	6.29481e-06
GRB7	0.224419	8.40752e-07	6.29956e-06
LRRN4	0.224346	8.47875e-07	6.35045e-06
MRPL41	0.224313	8.51105e-07	6.37214e-06
UGT1A7	0.224265	8.55773e-07	6.39243e-06
RUSC2	0.224265	8.55816e-07	6.39243e-06
TDRD7	0.224229	8.59315e-07	6.41606e-06
SMAD7	0.224186	8.6358e-07	6.44289e-06
IGFBP7	0.224146	8.67601e-07	6.47036e-06
PDZK1	0.224111	8.71112e-07	6.49402e-06
CITED4	0.224039	8.78345e-07	6.54539e-06
PDLIM7	0.22396	8.86356e-07	6.59996e-06
RAB17	0.223867	8.9581e-07	6.66776e-06
FBXO22	0.223816	9.0109e-07	6.70446e-06
GPRC5C	0.223811	9.01646e-07	6.70599e-06
FKBP14	0.223508	9.3359e-07	6.93281e-06
C10orf67	0.22342	9.43066e-07	6.99776e-06
IL1RAPL1	0.223343	9.51406e-07	7.04872e-06
FAM110C	0.223319	9.53977e-07	7.06503e-06
CPZ	0.223282	9.58109e-07	7.08603e-06
MMP12	0.22328	9.58291e-07	7.08603e-06
TGFBR3	0.223212	9.65814e-07	7.13614e-06
BSG	0.223198	9.67344e-07	7.14194e-06
COL13A1	0.223165	9.70995e-07	7.16062e-06
RAPGEF3	0.223155	9.72144e-07	7.16515e-06
PHETA1	0.223153	9.72358e-07	7.16515e-06
UFD1	0.223087	9.7968e-07	7.21356e-06
IFT43	0.223057	9.83072e-07	7.23576e-06
NFS1	0.223024	9.86789e-07	7.26032e-06
MSRB3	0.222875	1.0038e-06	7.37338e-06
CTSE	0.222869	1.00446e-06	7.37338e-06
EMC3	0.222863	1.0052e-06	7.37594e-06
EFNA4	0.222777	1.01509e-06	7.4428e-06
PPP1R3C	0.222769	1.01607e-06	7.44716e-06
PLEKHG3	0.222751	1.01808e-06	7.45742e-06
PNPLA3	0.22275	1.01825e-06	7.45742e-06
PSMA7	0.22253	1.04416e-06	7.63554e-06
CEP55	0.22247	1.05136e-06	7.68527e-06
SASH1	0.222344	1.06654e-06	7.78139e-06
DLC1	0.222328	1.06855e-06	7.79307e-06
VSIG10L	0.222292	1.07296e-06	7.81926e-06
TSPO	0.222274	1.07514e-06	7.82917e-06
SLC46A1	0.222247	1.07842e-06	7.85009e-06
TXNRD1	0.222225	1.08107e-06	7.86643e-06
BNC1	0.222098	1.09693e-06	7.9727e-06
ERLIN1	0.22206	1.10161e-06	8.00369e-06
KRT33B	0.222013	1.10763e-06	8.04437e-06
HK1	0.222007	1.10836e-06	8.04661e-06
HSD17B3	0.221996	1.10975e-06	8.05367e-06
DSP	0.221981	1.11168e-06	8.06459e-06
SMIM15	0.221885	1.12384e-06	8.14669e-06
SPIRE1	0.221853	1.12798e-06	8.1705e-06
LPCAT2	0.2218	1.13483e-06	8.21703e-06
KLK8	0.221779	1.13751e-06	8.23018e-06
SLC4A2	0.221754	1.14067e-06	8.24995e-06
STAT1	0.221602	1.16068e-06	8.38433e-06
ZNF703	0.221599	1.161e-06	8.38433e-06
MARVELD2	0.221409	1.1864e-06	8.55164e-06
DENND2B	0.221287	1.20288e-06	8.65415e-06
GOLGA7B	0.221259	1.20672e-06	8.67522e-06
FUCA1	0.221141	1.223e-06	8.7857e-06
B3GLCT	0.221121	1.22574e-06	8.79879e-06
PPP1R26	0.22105	1.23567e-06	8.86164e-06
SEMA6B	0.220953	1.24933e-06	8.94803e-06
KIF23	0.220945	1.2505e-06	8.94973e-06
NEU1	0.220893	1.25795e-06	8.99962e-06
PIR	0.220821	1.26815e-06	9.06247e-06
DAGLA	0.22074	1.2799e-06	9.14301e-06
MOK	0.220725	1.28211e-06	9.15542e-06
ARHGAP21	0.220676	1.28922e-06	9.20272e-06
SPRYD7	0.220637	1.29498e-06	9.24041e-06
ADTRP	0.220585	1.30253e-06	9.29081e-06
MRPL43	0.220514	1.31303e-06	9.36221e-06
RPL26L1	0.220474	1.31898e-06	9.39766e-06
CD46	0.220329	1.34084e-06	9.54277e-06
SLC38A4	0.220239	1.35453e-06	9.63304e-06
MPP4	0.220233	1.3555e-06	9.63636e-06
PSAPL1	0.22021	1.35892e-06	9.65712e-06
TOM1L1	0.220053	1.38337e-06	9.81993e-06
GAS6	0.220033	1.38638e-06	9.83768e-06
PLAC1	0.219991	1.39296e-06	9.877e-06
LRPAP1	0.219895	1.40822e-06	9.97781e-06
TMED7-TICAM2	0.219854	1.41477e-06	1.00131e-05
SMURF2	0.219697	1.43991e-06	1.01648e-05
TBC1D9	0.21964	1.44921e-06	1.02256e-05
TMEM61	0.219636	1.44995e-06	1.02256e-05
HECW1	0.219635	1.45012e-06	1.02256e-05
TNK1	0.219604	1.45514e-06	1.02572e-05
SAA2-SAA4	0.219544	1.4651e-06	1.03236e-05
SCRN1	0.219513	1.4702e-06	1.03558e-05
VSIG10	0.219504	1.47166e-06	1.03622e-05
KALRN	0.219474	1.47665e-06	1.03935e-05
CLBA1	0.219422	1.48525e-06	1.04502e-05
PEPD	0.219393	1.49012e-06	1.04806e-05
CCNYL1	0.219377	1.49275e-06	1.04952e-05
GLIPR1L2	0.219349	1.4975e-06	1.05248e-05
PRTG	0.219289	1.50776e-06	1.05891e-05
RBM47	0.219272	1.51051e-06	1.06046e-05
C6orf141	0.219228	1.51807e-06	1.06499e-05
FOXQ1	0.2192	1.5229e-06	1.0672e-05
FAM83B	0.219163	1.52915e-06	1.07119e-05
ARPC1B	0.219053	1.54814e-06	1.08291e-05
WNT4	0.218953	1.56576e-06	1.09443e-05
USP40	0.218848	1.58428e-06	1.10536e-05
MXRA7	0.218821	1.58909e-06	1.10806e-05
BLCAP	0.218768	1.59863e-06	1.11335e-05
CDC14C	0.218746	1.6026e-06	1.1157e-05
TMEM150A	0.2186	1.62906e-06	1.13138e-05
FARP1	0.218599	1.62924e-06	1.13138e-05
IFI6	0.218482	1.65059e-06	1.14578e-05
GBP1	0.218428	1.66077e-06	1.1516e-05
DYNLT1	0.218422	1.66186e-06	1.15194e-05
PRSS35	0.218348	1.6756e-06	1.16021e-05
TK2	0.218148	1.71352e-06	1.18389e-05
FZD4	0.21811	1.72084e-06	1.18852e-05
EFR3A	0.218076	1.72748e-06	1.19268e-05
ITPKC	0.218052	1.73214e-06	1.19503e-05
SHROOM2	0.217963	1.74946e-06	1.20568e-05
C1S	0.217916	1.75871e-06	1.21118e-05
LDHD	0.217884	1.76499e-06	1.21464e-05
EHHADH	0.217848	1.77203e-06	1.21836e-05
SYNJ2BP-COX16	0.217847	1.77231e-06	1.21836e-05
ATP6V0D2	0.217831	1.77546e-06	1.22009e-05
ULBP3	0.217823	1.77701e-06	1.22072e-05
ARL4A	0.217764	1.78872e-06	1.22788e-05
MMP13	0.217716	1.79827e-06	1.23399e-05
ITM2B	0.217638	1.81416e-06	1.24445e-05
TCTN1	0.217604	1.82104e-06	1.24828e-05
DTX2	0.21758	1.82586e-06	1.25113e-05
FAM3C	0.217477	1.84699e-06	1.26471e-05
SHBG	0.217472	1.84792e-06	1.26489e-05
ZC3H12A	0.217343	1.87477e-06	1.28196e-05
SHANK2	0.217341	1.87511e-06	1.28196e-05
CDKN1A	0.217339	1.87553e-06	1.28196e-05
CPD	0.217261	1.89201e-06	1.2923e-05
MRPS24	0.217232	1.89816e-06	1.29604e-05
KDELR1	0.21715	1.9155e-06	1.30741e-05
RAB32	0.217137	1.91831e-06	1.30886e-05
S1PR3	0.216986	1.95081e-06	1.3282e-05
POLD4	0.21696	1.95656e-06	1.33164e-05
HSPA1A	0.216894	1.97089e-06	1.34092e-05
OSER1	0.216876	1.97491e-06	1.34318e-05
MPZL2	0.216866	1.97697e-06	1.3441e-05
FOXD1	0.216802	1.99116e-06	1.35327e-05
ACTRT3	0.216799	1.99193e-06	1.35331e-05
CRELD2	0.216741	2.00463e-06	1.36097e-05
PLCE1	0.216668	2.02098e-06	1.37159e-05
HPCAL1	0.216641	2.02709e-06	1.37525e-05
HEXA	0.216578	2.04145e-06	1.38401e-05
KRT4	0.216571	2.04301e-06	1.38458e-05
ADRA1B	0.216563	2.04465e-06	1.3852e-05
KCNK1	0.216467	2.06657e-06	1.39955e-05
CMBL	0.21646	2.06835e-06	1.39964e-05
COL5A3	0.216457	2.06889e-06	1.39964e-05
HCCS	0.216415	2.07852e-06	1.40517e-05
GCLM	0.216398	2.08261e-06	1.40743e-05
KLF6	0.216385	2.08562e-06	1.40897e-05
MAL2	0.216379	2.08688e-06	1.40932e-05
SMARCA1	0.216223	2.12334e-06	1.43243e-05
CLIC1	0.216219	2.12437e-06	1.43262e-05
ABI3BP	0.216049	2.16467e-06	1.45826e-05
C7orf57	0.216019	2.17184e-06	1.46193e-05
EFCAB14	0.215997	2.17733e-06	1.4637e-05
EMC7	0.215919	2.19604e-06	1.47421e-05
PAIP1	0.215908	2.19875e-06	1.47551e-05
DHRS2	0.215805	2.22405e-06	1.49093e-05
DUSP4	0.215798	2.22577e-06	1.49155e-05
CRYBG2	0.215732	2.24215e-06	1.50148e-05
MESD	0.21562	2.26987e-06	1.51898e-05
SORCS2	0.215537	2.29083e-06	1.53087e-05
GPR78	0.215521	2.29494e-06	1.53255e-05
MAGIX	0.215428	2.31863e-06	1.54783e-05
GLIS2	0.215389	2.32876e-06	1.55351e-05
TMEM43	0.215375	2.33226e-06	1.5553e-05
RAB7A	0.215366	2.33455e-06	1.55628e-05
G6PC3	0.215343	2.34053e-06	1.55973e-05
SYNJ2	0.215312	2.34852e-06	1.56451e-05
HOXB9	0.215262	2.36149e-06	1.57206e-05
PLXNA1	0.215254	2.36353e-06	1.57287e-05
MLF2	0.215181	2.38288e-06	1.58464e-05
PTHLH	0.215102	2.40366e-06	1.59791e-05
TMEM191B	0.215035	2.42158e-06	1.60815e-05
SYPL1	0.215028	2.42321e-06	1.60868e-05
RXRA	0.215007	2.42883e-06	1.61185e-05
LYPD5	0.214753	2.49796e-06	1.65429e-05
SBSN	0.214705	2.51106e-06	1.66124e-05
S100A14	0.214695	2.51391e-06	1.66219e-05
LDLR	0.214694	2.51423e-06	1.66219e-05
HERC4	0.214683	2.51729e-06	1.66363e-05
SCML1	0.214662	2.5229e-06	1.66619e-05
NDEL1	0.214617	2.53555e-06	1.67397e-05
PIGK	0.214597	2.54109e-06	1.67705e-05
C1GALT1	0.214455	2.58117e-06	1.70116e-05
FXYD3	0.214449	2.58283e-06	1.70167e-05
ZNF365	0.214446	2.58374e-06	1.70168e-05
KLHL38	0.214393	2.59871e-06	1.71036e-05
LYST	0.214351	2.61075e-06	1.71711e-05
ABCA13	0.21421	2.65165e-06	1.74221e-05
JAG1	0.214169	2.66346e-06	1.74817e-05
SEC61G	0.214058	2.69625e-06	1.76788e-05
ALPK3	0.21404	2.70159e-06	1.77078e-05
DSC2	0.214018	2.70813e-06	1.77445e-05
RYK	0.213945	2.72995e-06	1.78807e-05
GOLT1A	0.213901	2.74314e-06	1.79555e-05
MAP1LC3C	0.213763	2.785e-06	1.82108e-05
COPB2	0.213737	2.79282e-06	1.82557e-05
MECOM	0.213681	2.81004e-06	1.83558e-05
LAMA1	0.21367	2.81335e-06	1.83711e-05
RNF11	0.213464	2.87772e-06	1.87468e-05
LY6E	0.213453	2.88114e-06	1.87626e-05
CHMP4C	0.213346	2.9151e-06	1.89774e-05
CD163L1	0.213308	2.92697e-06	1.90417e-05
EBI3	0.213268	2.93991e-06	1.91194e-05
DPM1	0.213262	2.94174e-06	1.91248e-05
ABCA12	0.213227	2.95303e-06	1.91917e-05
DDAH1	0.213179	2.96865e-06	1.92802e-05
SLC22A3	0.213166	2.97278e-06	1.92876e-05
DNAJC25	0.213144	2.98017e-06	1.93222e-05
TCHH	0.213121	2.98746e-06	1.93629e-05
ADGRF1	0.213037	3.01499e-06	1.95347e-05
COPG1	0.212992	3.02997e-06	1.96185e-05
PPP1R3D	0.21294	3.04723e-06	1.97236e-05
ATG16L1	0.212928	3.05132e-06	1.97368e-05
TPST1	0.212917	3.05498e-06	1.97471e-05
FERMT2	0.212875	3.06881e-06	1.98231e-05
BCAS4	0.212868	3.0712e-06	1.98318e-05
ARHGEF10L	0.212778	3.10167e-06	2.00016e-05
EHBP1	0.212739	3.11461e-06	2.00649e-05
ADRB2	0.212728	3.11848e-06	2.0083e-05
C1orf122	0.212616	3.15699e-06	2.03105e-05
ALPK2	0.212611	3.15866e-06	2.03145e-05
NKX2-8	0.212493	3.19954e-06	2.05498e-05
CTTNBP2NL	0.212444	3.21641e-06	2.06512e-05
GABRE	0.212419	3.22548e-06	2.07025e-05
LMAN2L	0.212398	3.23264e-06	2.07368e-05
SERPINA4	0.212322	3.25971e-06	2.08942e-05
SBNO2	0.212299	3.26785e-06	2.09394e-05
TH	0.212205	3.30128e-06	2.11182e-05
VAV2	0.212185	3.30843e-06	2.11569e-05
PDGFC	0.212175	3.31222e-06	2.11741e-05
TM9SF2	0.212139	3.32506e-06	2.1242e-05
PPCS	0.212133	3.32741e-06	2.12499e-05
HYI	0.212018	3.36923e-06	2.15027e-05
SYT15	0.211975	3.38495e-06	2.15887e-05
HRAS	0.211959	3.39081e-06	2.16116e-05
LYNX1	0.211926	3.40312e-06	2.16829e-05
ECHS1	0.211888	3.41716e-06	2.17651e-05
MCU	0.21185	3.43132e-06	2.18407e-05
FAM83H	0.211813	3.44495e-06	2.19057e-05
USP53	0.211745	3.47056e-06	2.20465e-05
HPX	0.211693	3.49015e-06	2.21563e-05
MYO10	0.211684	3.49351e-06	2.21703e-05
FGF18	0.21165	3.50637e-06	2.22445e-05
NF2	0.211567	3.53826e-06	2.24246e-05
DNAJB2	0.211523	3.55507e-06	2.25088e-05
SMURF1	0.211513	3.5588e-06	2.2525e-05
SUCLG2	0.211455	3.58126e-06	2.26596e-05
FBXO6	0.211366	3.61606e-06	2.28647e-05
ALDOA	0.211318	3.63511e-06	2.297e-05
BLID	0.211299	3.64248e-06	2.3009e-05
FBXO27	0.211279	3.65032e-06	2.30433e-05
PLCXD2	0.211204	3.68016e-06	2.32088e-05
PARP3	0.211107	3.71899e-06	2.3437e-05
SLC37A3	0.211104	3.72002e-06	2.3437e-05
TIMP4	0.211085	3.7279e-06	2.34752e-05
VNN1	0.210958	3.77922e-06	2.37487e-05
BROX	0.210958	3.77941e-06	2.37487e-05
NANS	0.210919	3.79538e-06	2.38317e-05
ACBD5	0.210728	3.87446e-06	2.42984e-05
FRK	0.210728	3.8745e-06	2.42984e-05
CYB5B	0.210679	3.89495e-06	2.44106e-05
MMP1	0.210649	3.90777e-06	2.4475e-05
SUSD2	0.210633	3.91441e-06	2.45006e-05
OXTR	0.210609	3.92445e-06	2.45554e-05
OR2A42	0.210578	3.938e-06	2.46321e-05
PPIB	0.210556	3.94724e-06	2.46818e-05
GJB2	0.210491	3.97504e-06	2.48232e-05
RNF217	0.210459	3.98887e-06	2.49015e-05
SPRY4	0.210443	3.99539e-06	2.49341e-05
CYP4F3	0.210371	4.02689e-06	2.51225e-05
FAM50A	0.210242	4.0832e-06	2.54407e-05
RNF149	0.210199	4.10214e-06	2.55255e-05
BMPR2	0.210094	4.14873e-06	2.57819e-05
PTS	0.210084	4.15333e-06	2.58021e-05
TMEM245	0.210058	4.16469e-06	2.58599e-05
SELENOW	0.210057	4.16534e-06	2.58599e-05
ATL3	0.210047	4.17e-06	2.58805e-05
GLG1	0.21	4.19097e-06	2.59854e-05
TACR2	0.209979	4.2006e-06	2.60367e-05
TCF7L2	0.209848	4.26024e-06	2.63382e-05
ODF3L1	0.209842	4.26265e-06	2.63445e-05
ELF3	0.209813	4.27595e-06	2.64182e-05
PLAUR	0.209791	4.28606e-06	2.64721e-05
FOLR3	0.209778	4.29237e-06	2.65026e-05
C8orf58	0.209758	4.30129e-06	2.65491e-05
TUBB3	0.209746	4.30694e-06	2.6559e-05
HMGA2	0.209739	4.31041e-06	2.65712e-05
MMP28	0.20973	4.31442e-06	2.65873e-05
PFKP	0.209705	4.32622e-06	2.66446e-05
ENAH	0.209588	4.38077e-06	2.69528e-05
SGK1	0.209564	4.39206e-06	2.70136e-05
PLXNB1	0.209508	4.41851e-06	2.71676e-05
PRR15	0.209465	4.43906e-06	2.72852e-05
SCYL1	0.209395	4.47252e-06	2.74732e-05
JUNB	0.209354	4.49219e-06	2.75764e-05
ARFGEF2	0.209335	4.50157e-06	2.76251e-05
CLDN3	0.209325	4.50619e-06	2.76401e-05
CDC42EP3	0.209324	4.50691e-06	2.76401e-05
THBD	0.20911	4.61143e-06	2.82503e-05
MGST1	0.209107	4.61282e-06	2.82503e-05
HSBP1L1	0.209105	4.61377e-06	2.82503e-05
NXN	0.209002	4.66496e-06	2.85182e-05
ARHGEF17	0.208954	4.68919e-06	2.86549e-05
POGLUT3	0.208951	4.69032e-06	2.86549e-05
DOCK9	0.208942	4.69532e-06	2.86763e-05
WDR45B	0.208934	4.69903e-06	2.86898e-05
WIPI1	0.208675	4.83098e-06	2.94392e-05
SPRR3	0.208654	4.84201e-06	2.9497e-05
NES	0.208625	4.85689e-06	2.95782e-05
RASEF	0.208509	4.91764e-06	2.99197e-05
FBLN1	0.208504	4.92019e-06	2.99257e-05
MMP24OS	0.208495	4.92481e-06	2.99443e-05
IL1RAP	0.208433	4.95782e-06	3.01354e-05
GRTP1	0.208371	4.99086e-06	3.03266e-05
ASPG	0.208347	5.00337e-06	3.0393e-05
MIPEP	0.208223	5.07024e-06	3.07602e-05
FOS	0.208175	5.09603e-06	3.08971e-05
TM4SF4	0.208115	5.12883e-06	3.10665e-05
KRT17	0.208106	5.13391e-06	3.10874e-05
GPNMB	0.208056	5.16123e-06	3.12331e-05
RAB9A	0.207989	5.19827e-06	3.14275e-05
BMPER	0.207979	5.20376e-06	3.14507e-05
MED15	0.20795	5.22017e-06	3.15201e-05
CD68	0.207944	5.22345e-06	3.153e-05
TCEAL9	0.207909	5.24301e-06	3.16082e-05
KCMF1	0.207849	5.27629e-06	3.17888e-05
TMPRSS2	0.207821	5.2923e-06	3.18652e-05
PYGL	0.207783	5.31358e-06	3.19728e-05
PDE8A	0.207748	5.33379e-06	3.20646e-05
HOXB6	0.207733	5.3421e-06	3.21046e-05
FAM131C	0.207729	5.34451e-06	3.21089e-05
SAT2	0.207667	5.37959e-06	3.23096e-05
NXPH3	0.207607	5.41399e-06	3.2506e-05
ALG2	0.207586	5.42621e-06	3.25692e-05
TMED10	0.207581	5.42905e-06	3.2576e-05
CRYAB	0.207438	5.51227e-06	3.30237e-05
DEFB103B	0.207358	5.55922e-06	3.32841e-05
CORO1C	0.20734	5.56991e-06	3.33377e-05
GALNT5	0.207331	5.57559e-06	3.33612e-05
ATP2C1	0.207239	5.62995e-06	3.3676e-05
EOGT	0.2072	5.65369e-06	3.38074e-05
KCNA7	0.207192	5.65829e-06	3.38139e-05
CDC42BPA	0.207126	5.6982e-06	3.40205e-05
C1orf53	0.207057	5.73998e-06	3.42486e-05
RER1	0.207034	5.75406e-06	3.43219e-05
DLX3	0.207011	5.76829e-06	3.43854e-05
STOML1	0.206944	5.80947e-06	3.46093e-05
SORBS3	0.206927	5.81981e-06	3.46601e-05
RBFOX2	0.206856	5.86356e-06	3.48882e-05
GRN	0.206804	5.89584e-06	3.50694e-05
HEBP2	0.206753	5.9281e-06	3.52284e-05
SIX5	0.206725	5.9458e-06	3.53117e-05
DDOST	0.206684	5.97121e-06	3.54516e-05
CDH5	0.206662	5.98548e-06	3.55254e-05
STK3	0.206655	5.98969e-06	3.55393e-05
ELOVL7	0.20664	5.99919e-06	3.55847e-05
VDR	0.206622	6.01106e-06	3.56441e-05
SLPI	0.206617	6.01417e-06	3.56464e-05
APCDD1L	0.206448	6.12246e-06	3.62261e-05
CCN4	0.206342	6.1915e-06	3.6612e-05
TCIM	0.206304	6.21647e-06	3.67267e-05
MGAT5B	0.206304	6.21665e-06	3.67267e-05
LRIG3	0.206281	6.23182e-06	3.6805e-05
PPARD	0.206278	6.23395e-06	3.68062e-05
MMP10	0.206274	6.23614e-06	3.68078e-05
SCIN	0.206183	6.29656e-06	3.71301e-05
ANXA7	0.206087	6.36061e-06	3.74502e-05
NDUFS8	0.205958	6.44762e-06	3.79275e-05
STX4	0.205909	6.48139e-06	3.81145e-05
SMPDL3A	0.205831	6.53524e-06	3.84076e-05
NPEPL1	0.205756	6.58704e-06	3.86738e-05
SSR3	0.205753	6.58861e-06	3.86738e-05
C1QL1	0.205711	6.61787e-06	3.88099e-05
COMT	0.205688	6.63407e-06	3.88929e-05
SLC16A5	0.205662	6.65227e-06	3.89877e-05
STAM2	0.20563	6.67511e-06	3.90857e-05
CYP4F11	0.205581	6.70971e-06	3.92523e-05
OAT	0.205434	6.81431e-06	3.98277e-05
TUBAL3	0.205308	6.90504e-06	4.03089e-05
FBXO17	0.205244	6.95159e-06	4.05682e-05
HPSE	0.205222	6.96779e-06	4.06504e-05
ACTA2	0.205219	6.97016e-06	4.06518e-05
GPRC5B	0.205141	7.02775e-06	4.09628e-05
DNAJC3	0.205135	7.03187e-06	4.09743e-05
VSIG1	0.20508	7.07274e-06	4.12e-05
HS1BP3	0.204994	7.13652e-06	4.1521e-05
DAB2IP	0.204952	7.16816e-06	4.16671e-05
ATG101	0.204823	7.26647e-06	4.21842e-05
PTPRU	0.20482	7.26813e-06	4.21842e-05
MARCHF4	0.204811	7.27496e-06	4.21983e-05
NEK10	0.204714	7.34945e-06	4.26175e-05
PLEKHG5	0.204665	7.38783e-06	4.2827e-05
[truncated: 17,179 more rows]

## Sheet: C. CDK9_5038
Drug effect (AUC) vs. mRNA expression: CDK9_5038
Gene name	rho	pval	padj
GPR39	0.452067	0	0
PLCD3	0.44886	0	0
MGAT4B	0.444991	0	0
PTTG1IP	0.443528	0	0
ARHGEF28	0.442212	0	0
SDC4	0.441427	0	0
NIBAN2	0.440727	0	0
KRT18	0.437576	0	0
KRT8	0.435637	0	0
PRSS23	0.433348	0	0
BCL2L1	0.432732	0	0
TNFRSF12A	0.431242	0	0
EPHA2	0.43088	0	0
HRCT1	0.430497	0	0
GPRC5A	0.428836	0	0
TMEM139	0.423282	0	0
ANXA2	0.421974	0	0
ITGA3	0.419325	0	0
PXN	0.418067	0	0
ARHGAP29	0.417619	0	0
TSPAN1	0.417034	0	0
ABCC3	0.416876	0	0
CUEDC1	0.415026	0	0
LURAP1L	0.414749	0	0
KIAA1522	0.413508	0	0
S100A10	0.413211	0	0
BCAR1	0.412876	0	0
NXNL2	0.41269	0	0
MYOF	0.412302	0	0
NCEH1	0.410943	0	0
TRNP1	0.409262	0	0
GRAMD2B	0.408998	0	0
CD63	0.408083	0	0
PLAAT3	0.40729	0	0
THSD4	0.406165	0	0
PTPRR	0.405868	0	0
ASAP2	0.404331	0	0
PCDH1	0.404207	0	0
MET	0.40349	0	0
S100A16	0.403422	0	0
C19orf33	0.401114	0	0
SLC35D2	0.401087	0	0
PHLDA2	0.400791	0	0
ATP1B1	0.40079	0	0
FHL2	0.39902	0	0
HTR1D	0.398012	0	0
KISS1	0.397918	0	0
FTH1	0.397866	0	0
KRT80	0.397638	0	0
GATA6	0.396594	0	0
CTNNA1	0.396332	0	0
EPS8	0.394287	0	0
CCDC68	0.394151	0	0
HKDC1	0.393205	0	0
MATN3	0.392561	0	0
EDN1	0.390237	0	0
SGMS2	0.389595	0	0
CETN2	0.388744	0	0
LMNA	0.388368	0	0
FCHO2	0.388289	0	0
ABLIM3	0.38795	0	0
ASPH	0.387903	0	0
PLPP2	0.387819	0	0
PSORS1C1	0.387624	0	0
ADAM9	0.387555	0	0
WWC1	0.387164	0	0
S100A6	0.387041	0	0
TPM1	0.386677	0	0
F3	0.386647	0	0
PLK2	0.386575	0	0
DCBLD2	0.386371	0	0
ERBB2	0.386285	0	0
CAMK2N1	0.386153	0	0
NECTIN2	0.386073	0	0
F2RL1	0.386018	0	0
LIF	0.385874	0	0
SQSTM1	0.385857	0	0
FLNB	0.385764	0	0
CLCF1	0.385501	0	0
NBL1	0.385176	0	0
CD151	0.384994	0	0
NQO1	0.384266	0	0
TNFRSF21	0.383986	0	0
ANXA4	0.383523	0	0
CLDN4	0.383077	0	0
RRAS	0.382514	0	0
GNG12	0.38237	0	0
AMOTL2	0.381526	0	0
PDGFB	0.380104	0	0
ARHGAP12	0.379438	0	0
LASP1	0.379037	0	0
CAST	0.378678	0	0
RHOC	0.378415	0	0
YAP1	0.378332	0	0
ENC1	0.37703	0	0
LAMC2	0.376285	0	0
VMP1	0.376226	0	0
GULP1	0.376143	0	0
PADI1	0.374808	2.22045e-16	3.48719e-14
SOX9	0.374653	2.22045e-16	3.48719e-14
UACA	0.374427	2.22045e-16	3.48719e-14
CCDC9B	0.374363	2.22045e-16	3.48719e-14
TWF1	0.374336	2.22045e-16	3.48719e-14
CAPN2	0.374174	2.22045e-16	3.48719e-14
CTSD	0.373872	2.22045e-16	3.48719e-14
RTN4	0.373357	2.22045e-16	3.48719e-14
SH3BP4	0.373326	2.22045e-16	3.48719e-14
HDAC11	0.373321	2.22045e-16	3.48719e-14
NT5E	0.373279	2.22045e-16	3.48719e-14
BTC	0.373132	4.44089e-16	6.07768e-14
CCN1	0.373047	4.44089e-16	6.07768e-14
MANBAL	0.373008	4.44089e-16	6.07768e-14
TM4SF1	0.372893	4.44089e-16	6.07768e-14
MISP	0.372145	4.44089e-16	6.07768e-14
PLEC	0.37199	4.44089e-16	6.07768e-14
PARVA	0.371865	4.44089e-16	6.07768e-14
SH3RF2	0.371733	4.44089e-16	6.07768e-14
TUFT1	0.371108	4.44089e-16	6.07768e-14
EGFR	0.370701	4.44089e-16	6.07768e-14
CDC42EP2	0.37023	4.44089e-16	6.07768e-14
RBPMS	0.370169	4.44089e-16	6.07768e-14
AHNAK2	0.370069	4.44089e-16	6.07768e-14
MYO5B	0.369634	4.44089e-16	6.07768e-14
EPB41L1	0.369536	4.44089e-16	6.07768e-14
ARSD	0.369464	4.44089e-16	6.07768e-14
PPL	0.369185	4.44089e-16	6.07768e-14
RBMS2	0.368422	6.66134e-16	8.86328e-14
KRT15	0.367567	8.88178e-16	1.1345e-13
SH3D19	0.367372	8.88178e-16	1.1345e-13
BOK	0.366841	8.88178e-16	1.1345e-13
RAB27B	0.366706	8.88178e-16	1.1345e-13
TMEM45B	0.366552	8.88178e-16	1.1345e-13
RHBDF1	0.366249	1.11022e-15	1.3549e-13
ITGB1	0.366159	1.11022e-15	1.3549e-13
TMEM54	0.365959	1.11022e-15	1.3549e-13
CHMP3	0.365947	1.11022e-15	1.3549e-13
CTTN	0.365922	1.11022e-15	1.3549e-13
GOLT1A	0.365905	1.11022e-15	1.3549e-13
ZNF703	0.365839	1.11022e-15	1.3549e-13
DNAJC22	0.365703	1.33227e-15	1.55648e-13
CAPN5	0.36558	1.33227e-15	1.55648e-13
KRT19	0.36533	1.33227e-15	1.55648e-13
LGALS3	0.365165	1.33227e-15	1.55648e-13
FUCA2	0.365076	1.33227e-15	1.55648e-13
SH3RF1	0.364635	1.33227e-15	1.55648e-13
ELOVL1	0.363919	1.77636e-15	2.00206e-13
CDCP1	0.36361	1.77636e-15	2.00206e-13
SMAGP	0.363362	1.77636e-15	2.00206e-13
PHETA1	0.363291	1.77636e-15	2.00206e-13
KITLG	0.363278	1.77636e-15	2.00206e-13
GIPC1	0.363114	1.77636e-15	2.00206e-13
KDELR2	0.362817	1.9984e-15	2.23914e-13
LAPTM4A	0.362652	2.22045e-15	2.41726e-13
PPIC	0.36257	2.22045e-15	2.41726e-13
FBLIM1	0.362018	2.22045e-15	2.41726e-13
SPATS2L	0.361856	2.44249e-15	2.64396e-13
PPP2R3A	0.361614	2.66454e-15	2.83625e-13
ARSJ	0.361327	2.66454e-15	2.83625e-13
SNX7	0.361326	2.66454e-15	2.83625e-13
TMC7	0.360882	3.10862e-15	3.20222e-13
PARD6B	0.360461	3.10862e-15	3.20222e-13
SNX21	0.3604	3.10862e-15	3.20222e-13
TAX1BP3	0.360399	3.10862e-15	3.20222e-13
AHNAK	0.360036	3.55271e-15	3.58263e-13
CARD10	0.35984	3.55271e-15	3.58263e-13
UGCG	0.359786	3.55271e-15	3.58263e-13
TSPAN15	0.35969	3.55271e-15	3.58263e-13
MANSC1	0.359015	4.21885e-15	4.18824e-13
FAM114A1	0.358928	4.21885e-15	4.18824e-13
EVA1A	0.358903	4.21885e-15	4.18824e-13
KLF5	0.358737	4.44089e-15	4.31916e-13
ITGB5	0.358703	4.44089e-15	4.31916e-13
AXL	0.358394	4.66294e-15	4.51222e-13
ANKRD1	0.358213	4.88498e-15	4.70333e-13
CTDSPL	0.35788	5.32907e-15	5.10525e-13
AGRN	0.357347	5.77316e-15	5.44895e-13
SHB	0.35724	5.77316e-15	5.44895e-13
ATP8B1	0.357008	6.21725e-15	5.78265e-13
SLC2A1	0.3568	6.21725e-15	5.78265e-13
AMIGO2	0.35609	7.10543e-15	6.51388e-13
ACTN4	0.356003	7.32747e-15	6.65376e-13
PLEKHA6	0.355989	7.32747e-15	6.65376e-13
KDELR3	0.355503	7.99361e-15	7.19049e-13
RHEB	0.354173	1.02141e-14	8.89551e-13
PON2	0.353953	1.06581e-14	9.24027e-13
PPARG	0.353745	1.11022e-14	9.53896e-13
EMP1	0.353718	1.11022e-14	9.53896e-13
LAMA5	0.3534	1.17684e-14	1.00662e-12
CRIM1	0.353189	1.24345e-14	1.05418e-12
LAMB1	0.352832	1.31006e-14	1.10091e-12
CTNND1	0.352827	1.31006e-14	1.10091e-12
FOSL1	0.352562	1.37668e-14	1.14187e-12
BOD1	0.352446	1.42109e-14	1.16858e-12
EPS8L2	0.352184	1.46549e-14	1.19485e-12
B3GALT5	0.352044	1.5099e-14	1.22584e-12
WSB2	0.351827	1.57652e-14	1.26916e-12
BAIAP2	0.351435	1.68754e-14	1.34722e-12
BMP4	0.351358	1.73195e-14	1.37124e-12
UBTD1	0.351196	1.77636e-14	1.39488e-12
NTN4	0.351151	1.77636e-14	1.39488e-12
OSBPL10	0.35065	1.95399e-14	1.5281e-12
FAM47E-STBD1	0.350471	2.02061e-14	1.55318e-12
MICAL2	0.35046	2.02061e-14	1.55318e-12
IER5L	0.350367	2.04281e-14	1.55318e-12
TMED7	0.350358	2.04281e-14	1.55318e-12
ERRFI1	0.350321	2.08722e-14	1.58068e-12
ITGA2	0.350214	2.10942e-14	1.5912e-12
ALS2CL	0.349912	2.22045e-14	1.66838e-12
RHPN2	0.349758	2.30926e-14	1.72161e-12
ARL14	0.349695	2.30926e-14	1.72161e-12
AOPEP	0.349547	2.39808e-14	1.7809e-12
TMEM106B	0.349106	2.57572e-14	1.90543e-12
CFAP300	0.349046	2.62013e-14	1.92343e-12
LAMA3	0.348779	2.75335e-14	2.01352e-12
DNAH5	0.348609	2.81997e-14	2.05439e-12
TMEM171	0.348532	2.86438e-14	2.07884e-12
STARD10	0.348247	3.01981e-14	2.17517e-12
WASL	0.348237	3.01981e-14	2.17517e-12
HRH1	0.348175	3.06422e-14	2.19889e-12
ALDH3B1	0.347805	3.26406e-14	2.33356e-12
TGM2	0.347608	3.37508e-14	2.38622e-12
COL6A1	0.347546	3.41949e-14	2.40873e-12
C1orf226	0.347465	3.4639e-14	2.4222e-12
AJUBA	0.347089	3.70814e-14	2.58357e-12
BCAR3	0.347045	3.73035e-14	2.58962e-12
CAV2	0.346957	3.79696e-14	2.62635e-12
ZDHHC9	0.346722	3.95239e-14	2.72402e-12
CLDN3	0.346624	4.04121e-14	2.77526e-12
PLLP	0.346335	4.24105e-14	2.90209e-12
DAGLA	0.346307	4.26326e-14	2.9069e-12
SEMA3B	0.346206	4.35207e-14	2.93612e-12
TSKU	0.346178	4.35207e-14	2.93612e-12
PCBD1	0.346178	4.35207e-14	2.93612e-12
SRGAP1	0.345878	4.61853e-14	3.09409e-12
SH3TC2	0.345843	4.61853e-14	3.09409e-12
PAPSS2	0.345687	4.75175e-14	3.17225e-12
IL17RC	0.345661	4.79616e-14	3.19078e-12
RAB22A	0.345608	4.84057e-14	3.20918e-12
PPDPF	0.345439	4.9738e-14	3.28614e-12
FNBP1L	0.345208	5.19584e-14	3.40933e-12
AFAP1	0.345182	5.21805e-14	3.41221e-12
DDAH1	0.345135	5.26246e-14	3.42955e-12
TBC1D2	0.344816	5.55112e-14	3.6054e-12
SRPX2	0.344755	5.63993e-14	3.65071e-12
C6orf141	0.344696	5.68434e-14	3.66707e-12
MLPH	0.34452	5.86198e-14	3.76898e-12
SPATA12	0.344474	5.90639e-14	3.78483e-12
BDNF	0.34386	6.59472e-14	4.21183e-12
KIAA1191	0.343848	6.61693e-14	4.21197e-12
ARHGEF10L	0.343393	7.14984e-14	4.52115e-12
PARD3B	0.3433	7.28306e-14	4.58915e-12
ANXA3	0.343179	7.43849e-14	4.65757e-12
RIN2	0.34305	7.59393e-14	4.7394e-12
NGEF	0.342811	7.9492e-14	4.92902e-12
RASSF7	0.342375	8.57092e-14	5.28035e-12
VAMP3	0.342186	8.85958e-14	5.44069e-12
STYK1	0.341962	9.21485e-14	5.64078e-12
LYPD1	0.341755	9.54792e-14	5.82605e-12
SHROOM3	0.341665	9.72555e-14	5.91561e-12
GALE	0.341481	1.00364e-13	6.06617e-12
PTPRB	0.341476	1.00364e-13	6.06617e-12
TINAGL1	0.341458	1.00808e-13	6.07386e-12
AVPI1	0.341402	1.01696e-13	6.10816e-12
FOLR1	0.340904	1.11022e-13	6.62675e-12
CLDN1	0.340831	1.12355e-13	6.68545e-12
ACTBL2	0.340045	1.29008e-13	7.58218e-12
CD9	0.340043	1.29008e-13	7.58218e-12
TGFBI	0.339892	1.32339e-13	7.75415e-12
CMTM4	0.339706	1.36779e-13	7.98992e-12
SLC25A24	0.339489	1.42109e-13	8.22598e-12
SH2D4A	0.339484	1.42109e-13	8.22598e-12
SEMA3C	0.339475	1.42553e-13	8.22683e-12
PLEKHG6	0.339175	1.50102e-13	8.61065e-12
PERP	0.338386	1.72307e-13	9.76373e-12
SOWAHC	0.338383	1.72307e-13	9.76373e-12
VEPH1	0.338369	1.72751e-13	9.76373e-12
SNX24	0.338278	1.75415e-13	9.88516e-12
TNKS1BP1	0.338096	1.81188e-13	1.01806e-11
THBS1	0.337733	1.92735e-13	1.0791e-11
BCL9L	0.337727	1.93179e-13	1.0791e-11
SYTL2	0.337667	1.94955e-13	1.08585e-11
CAVIN1	0.33763	1.96287e-13	1.09011e-11
TIMP2	0.33757	1.98508e-13	1.09925e-11
SPAAR	0.3375	2.00728e-13	1.10834e-11
CLU	0.33741	2.03837e-13	1.12227e-11
KRT7	0.337323	2.06946e-13	1.13613e-11
RAPH1	0.337275	2.08722e-13	1.1426e-11
TJP1	0.337246	2.09832e-13	1.14541e-11
IL6ST	0.337147	2.13385e-13	1.16061e-11
C11orf52	0.336977	2.19824e-13	1.18455e-11
GLIS3	0.336895	2.22933e-13	1.19313e-11
PDXK	0.336823	2.25597e-13	1.20402e-11
OSGIN1	0.336375	2.43805e-13	1.29758e-11
REEP3	0.336218	2.50466e-13	1.32934e-11
FGFRL1	0.336135	2.54019e-13	1.34448e-11
OPHN1	0.335924	2.63567e-13	1.38355e-11
PRKAG2	0.335814	2.68674e-13	1.4065e-11
EPB41L4B	0.335783	2.70006e-13	1.40962e-11
KLF4	0.335765	2.70894e-13	1.41042e-11
NRP1	0.335552	2.81108e-13	1.45864e-11
IGFBP6	0.335521	2.82441e-13	1.45864e-11
DSTN	0.335433	2.86882e-13	1.47759e-11
GPX8	0.33541	2.87992e-13	1.47934e-11
PDLIM5	0.335353	2.90878e-13	1.48619e-11
PTPRF	0.335293	2.93765e-13	1.49695e-11
NR2F2	0.335276	2.94653e-13	1.49749e-11
CEMIP2	0.33497	3.10418e-13	1.57344e-11
S100A13	0.334845	3.1708e-13	1.59875e-11
TNS2	0.334365	3.44613e-13	1.72397e-11
C1GALT1C1	0.334264	3.50386e-13	1.74828e-11
PDZD11	0.333927	3.71259e-13	1.84761e-11
ABHD11	0.333824	3.7792e-13	1.87105e-11
SYNC	0.333724	3.84359e-13	1.89314e-11
BCAM	0.333665	3.88134e-13	1.90683e-11
TENT5B	0.333321	4.11671e-13	2.01215e-11
BRI3	0.33322	4.18776e-13	2.04167e-11
SLC35A2	0.333125	4.2566e-13	2.06996e-11
CCND1	0.333033	4.32543e-13	2.09811e-11
MAL2	0.332899	4.42313e-13	2.13898e-11
CHMP4C	0.332888	4.43201e-13	2.13898e-11
TGFA	0.332793	4.50306e-13	2.16781e-11
NAT2	0.332662	4.60521e-13	2.21142e-11
MECOM	0.332464	4.76286e-13	2.28141e-11
SLC44A3	0.33241	4.80949e-13	2.298e-11
PLEK2	0.332376	4.83613e-13	2.30498e-11
SHROOM1	0.332218	4.96492e-13	2.35465e-11
SYTL4	0.33179	5.34239e-13	2.52119e-11
PERM1	0.33144	5.66658e-13	2.66107e-11
PLA2R1	0.331285	5.81757e-13	2.7253e-11
MMP24	0.331227	5.8753e-13	2.74563e-11
MCU	0.331176	5.92637e-13	2.76276e-11
ARF4	0.331039	6.06626e-13	2.82045e-11
GPC1	0.331026	6.07958e-13	2.82045e-11
LRRC8E	0.330886	6.22391e-13	2.88044e-11
YIPF6	0.330456	6.69242e-13	3.0898e-11
HEXB	0.330382	6.7768e-13	3.12124e-11
S100A11	0.330307	6.8634e-13	3.15109e-11
AP1M2	0.330296	6.8745e-13	3.15109e-11
TMSB10	0.330108	7.09655e-13	3.2451e-11
AREG	0.330041	7.17648e-13	3.27384e-11
SP5	0.32996	7.2764e-13	3.30571e-11
PATJ	0.329957	7.28084e-13	3.30571e-11
PHLDA1	0.329928	7.31415e-13	3.31298e-11
MALL	0.329739	7.55174e-13	3.4045e-11
WFS1	0.329649	7.6672e-13	3.44844e-11
C2orf72	0.329422	7.96696e-13	3.57487e-11
NOS1AP	0.329271	8.17124e-13	3.65797e-11
CANT1	0.329197	8.27338e-13	3.69506e-11
HOXB6	0.32878	8.8729e-13	3.94443e-11
SPTLC1	0.328708	8.97948e-13	3.98257e-11
MSLN	0.328542	9.23484e-13	4.07695e-11
TREH	0.328386	9.47686e-13	4.16987e-11
SLCO1B3	0.32837	9.50351e-13	4.16987e-11
CLIC3	0.328363	9.51683e-13	4.16987e-11
NMNAT2	0.328352	9.53237e-13	4.16987e-11
STEAP2	0.328174	9.81881e-13	4.28539e-11
CTTNBP2NL	0.328072	9.98979e-13	4.3501e-11
THRB	0.327886	1.03073e-12	4.47819e-11
NPAS2	0.327765	1.0516e-12	4.55853e-11
TMBIM1	0.327736	1.05671e-12	4.57033e-11
JUN	0.327615	1.07825e-12	4.65298e-11
APLP2	0.327379	1.12177e-12	4.82991e-11
PGRMC1	0.327278	1.14064e-12	4.8892e-11
TMEM270	0.327249	1.14619e-12	4.89111e-11
LAMB2	0.326986	1.19749e-12	5.09863e-11
SOD3	0.326885	1.21791e-12	5.17411e-11
PHLDB1	0.326554	1.28697e-12	5.43136e-11
TNFAIP1	0.326509	1.2963e-12	5.45869e-11
DUSP3	0.326366	1.32783e-12	5.56227e-11
RASEF	0.326358	1.3296e-12	5.56227e-11
SPR	0.32629	1.34448e-12	5.61225e-11
SNX33	0.32617	1.37157e-12	5.71289e-11
SYTL5	0.326128	1.38112e-12	5.74018e-11
IGFBP1	0.325884	1.4384e-12	5.96164e-11
FRMD5	0.325874	1.44063e-12	5.96164e-11
CLDN12	0.325825	1.45239e-12	5.98449e-11
FSTL3	0.325734	1.47482e-12	6.06385e-11
TPD52L1	0.325718	1.4786e-12	6.06636e-11
RP1	0.325694	1.48437e-12	6.07703e-11
IQCJ-SCHIP1	0.325658	1.49347e-12	6.10126e-11
GDF15	0.325605	1.50657e-12	6.14169e-11
FANK1	0.325475	1.53921e-12	6.26143e-11
DAG1	0.32545	1.54587e-12	6.2752e-11
HSPG2	0.325285	1.58851e-12	6.42105e-11
PRSS3	0.325163	1.62093e-12	6.5383e-11
NOL3	0.324819	1.71596e-12	6.8782e-11
IFNE	0.324798	1.72173e-12	6.88145e-11
TLCD4	0.32479	1.72395e-12	6.88145e-11
FKBP9	0.32464	1.76725e-12	7.03962e-11
SCNN1A	0.324612	1.77547e-12	7.05767e-11
DHX32	0.324588	1.78257e-12	7.07125e-11
HSD3B7	0.324321	1.86273e-12	7.37396e-11
PIP4K2C	0.324282	1.87494e-12	7.407e-11
TSPAN6	0.324197	1.90115e-12	7.49505e-11
MARVELD2	0.324116	1.9269e-12	7.57941e-11
CTSA	0.324003	1.96287e-12	7.67524e-11
PTPN12	0.323903	1.99574e-12	7.78785e-11
C1QTNF1	0.323768	2.04059e-12	7.93057e-11
LARP6	0.323716	2.05835e-12	7.98341e-11
EPHX1	0.3237	2.06368e-12	7.98791e-11
IER3	0.323425	2.15894e-12	8.29219e-11
UPK3B	0.323423	2.15961e-12	8.29219e-11
CXCL3	0.323365	2.18026e-12	8.33806e-11
UGDH	0.323142	2.26197e-12	8.59907e-11
MBNL2	0.32305	2.29639e-12	8.71262e-11
LIPG	0.323027	2.30482e-12	8.72735e-11
MYZAP	0.322986	2.32059e-12	8.76972e-11
CEP170B	0.322707	2.42917e-12	9.10819e-11
MVP	0.322618	2.46514e-12	9.22362e-11
MYEOV	0.322496	2.51466e-12	9.35962e-11
GTF2IRD1	0.322494	2.51577e-12	9.35962e-11
GPAT3	0.322467	2.52687e-12	9.38271e-11
SHTN1	0.32217	2.65254e-12	9.79572e-11
PSG9	0.322168	2.65343e-12	9.79572e-11
TGFB1I1	0.322123	2.67297e-12	9.83406e-11
DLG5	0.322093	2.6863e-12	9.86004e-11
SSH3	0.322014	2.72138e-12	9.96972e-11
LIPH	0.321979	2.73692e-12	1.00075e-10
EPHB2	0.32196	2.74514e-12	1.00184e-10
SOWAHB	0.321897	2.77378e-12	1.00792e-10
CCNJL	0.321646	2.88969e-12	1.04465e-10
EIF6	0.32157	2.9261e-12	1.05384e-10
PKP2	0.321447	2.98561e-12	1.07124e-10
ARPC1A	0.321378	3.01914e-12	1.08125e-10
DUSP1	0.321323	3.04645e-12	1.08899e-10
C15orf48	0.321308	3.054e-12	1.08966e-10
RGL3	0.321101	3.15858e-12	1.12488e-10
NEURL3	0.321067	3.17613e-12	1.12903e-10
ZNF185	0.321018	3.20188e-12	1.13608e-10
SMURF2	0.320993	3.21476e-12	1.13854e-10
RGS11	0.320786	3.3249e-12	1.17537e-10
CDS1	0.320688	3.37885e-12	1.19224e-10
SLC9A3R2	0.320613	3.42038e-12	1.20247e-10
ORMDL2	0.320597	3.42881e-12	1.20322e-10
CNGA1	0.320554	3.45279e-12	1.20942e-10
EHD2	0.320533	3.46478e-12	1.21141e-10
KIFC3	0.320399	3.54095e-12	1.23578e-10
ZNF860	0.320348	3.5707e-12	1.2439e-10
ELFN2	0.320231	3.63931e-12	1.26321e-10
CDC42EP1	0.320175	3.6724e-12	1.27239e-10
CDC42EP4	0.320005	3.7752e-12	1.30565e-10
SCARA3	0.319953	3.80762e-12	1.31449e-10
TSPAN17	0.319605	4.02856e-12	1.38577e-10
RASAL2	0.319586	4.04099e-12	1.38755e-10
GNA11	0.319485	4.10783e-12	1.40798e-10
PRR15	0.319372	4.18332e-12	1.43129e-10
DKK1	0.319338	4.20641e-12	1.43589e-10
PPP1R13L	0.319219	4.28813e-12	1.45675e-10
TLCD2	0.319165	4.3261e-12	1.46704e-10
TLE1	0.319073	4.39071e-12	1.48633e-10
GAS6	0.318697	4.66649e-12	1.5686e-10
INF2	0.318677	4.68137e-12	1.57084e-10
GPR107	0.318416	4.88298e-12	1.63563e-10
KRTAP2-3	0.318296	4.97846e-12	1.6647e-10
OCLN	0.31824	5.02309e-12	1.67437e-10
PRRG1	0.318238	5.02487e-12	1.67437e-10
NHS	0.317738	5.44653e-12	1.80859e-10
ADGRF4	0.317663	5.51315e-12	1.82754e-10
WFDC3	0.317644	5.53024e-12	1.83004e-10
GJB3	0.317598	5.57066e-12	1.84024e-10
ME3	0.317537	5.62617e-12	1.85538e-10
SERPINB6	0.317333	5.81313e-12	1.91374e-10
NMU	0.317309	5.83555e-12	1.91783e-10
PARD3	0.316994	6.13865e-12	2.01398e-10
ARHGEF5	0.316893	6.23901e-12	2.04341e-10
C1orf116	0.316844	6.2883e-12	2.0537e-10
VSIG10	0.31684	6.29186e-12	2.0537e-10
PTGR1	0.316544	6.59872e-12	2.14291e-10
RHOBTB3	0.316215	6.95577e-12	2.25123e-10
SUMF1	0.316186	6.98774e-12	2.25776e-10
MAP4K3	0.31563	7.637e-12	2.43875e-10
FBXL2	0.315423	7.89369e-12	2.51652e-10
KIFBP	0.315356	7.97962e-12	2.53969e-10
FZD7	0.315288	8.06644e-12	2.56307e-10
REEP5	0.315269	8.0902e-12	2.56636e-10
CCDC149	0.315172	8.21632e-12	2.60206e-10
CYP2S1	0.315113	8.2947e-12	2.62255e-10
LTBR	0.315044	8.38574e-12	2.64696e-10
IQSEC2	0.314895	8.58802e-12	2.70191e-10
PTPN21	0.314472	9.18554e-12	2.87104e-10
RAB11FIP5	0.314429	9.2486e-12	2.88605e-10
DSG2	0.314338	9.38316e-12	2.92327e-10
TUBA1C	0.313938	9.99956e-12	3.11025e-10
SLC52A3	0.313884	1.00853e-11	3.13183e-10
B3GNT3	0.313836	1.01625e-11	3.15072e-10
P4HA2	0.313773	1.02647e-11	3.17724e-10
ATP6V0E1	0.313756	1.02913e-11	3.18035e-10
IL13RA1	0.313608	1.05358e-11	3.24384e-10
MATN2	0.313601	1.05476e-11	3.24384e-10
ARL1	0.313488	1.07387e-11	3.29207e-10
SNCG	0.313468	1.07727e-11	3.29721e-10
SVIL	0.313127	1.13709e-11	3.45272e-10
ITGB6	0.312901	1.17835e-11	3.57233e-10
UEVLD	0.312867	1.18481e-11	3.58624e-10
PHLDB2	0.312846	1.18867e-11	3.58661e-10
RHBDL2	0.312593	1.23714e-11	3.72542e-10
RAI14	0.312226	1.31097e-11	3.93703e-10
CLIP1	0.311961	1.36686e-11	4.09204e-10
FAM160A1	0.31135	1.50484e-11	4.47019e-10
ALDH1A3	0.311147	1.55351e-11	4.60763e-10
DNAJB1	0.310811	1.63773e-11	4.83498e-10
MBOAT7	0.310697	1.6672e-11	4.91439e-10
LTBP2	0.31068	1.67175e-11	4.92024e-10
ASB9	0.310655	1.67835e-11	4.93207e-10
HIBADH	0.310561	1.70335e-11	4.99788e-10
FMN1	0.310543	1.70806e-11	5.00403e-10
ELOVL7	0.310392	1.74896e-11	5.10823e-10
PAIP1	0.309635	1.96869e-11	5.72384e-10
UPK2	0.309325	2.0665e-11	5.99004e-10
ITGAV	0.309295	2.07603e-11	6.00857e-10
EPCAM	0.309285	2.07943e-11	6.00932e-10
GLIPR1L2	0.308808	2.23965e-11	6.44321e-10
CST3	0.308681	2.28444e-11	6.5622e-10
RHOD	0.308661	2.29163e-11	6.57301e-10
SLC6A7	0.308624	2.30487e-11	6.60109e-10
TPD52L2	0.308564	2.32658e-11	6.64342e-10
SERPINA5	0.308404	2.38505e-11	6.79012e-10
TRIM16	0.30835	2.40497e-11	6.83667e-10
CTAGE4	0.308325	2.41438e-11	6.85326e-10
C6orf132	0.308191	2.46543e-11	6.9672e-10
NIPAL1	0.308157	2.47851e-11	6.99384e-10
APP	0.308118	2.49332e-11	7.02529e-10
SOX13	0.308042	2.52316e-11	7.08852e-10
HOXB5	0.307634	2.68796e-11	7.54046e-10
COL17A1	0.307541	2.72671e-11	7.63797e-10
ANLN	0.307086	2.92579e-11	8.17386e-10
TMEM17	0.307084	2.92655e-11	8.17386e-10
TMCO3	0.306837	3.04075e-11	8.43136e-10
PVR	0.306655	3.12734e-11	8.65894e-10
PMEPA1	0.306636	3.13669e-11	8.67229e-10
IGFBP4	0.306561	3.17315e-11	8.76046e-10
MGLL	0.306411	3.24754e-11	8.93113e-10
ATP9A	0.306197	3.35656e-11	9.18738e-10
ADGRG6	0.306115	3.39919e-11	9.25163e-10
RALB	0.306115	3.39935e-11	9.25163e-10
PAQR5	0.305788	3.57467e-11	9.71245e-10
MYL12B	0.30578	3.5788e-11	9.71245e-10
SEPTIN10	0.305678	3.63565e-11	9.85276e-10
SYS1	0.305622	3.66716e-11	9.92247e-10
FGF1	0.305614	3.67173e-11	9.92247e-10
CFB	0.305516	3.72715e-11	1.00581e-09
BFSP1	0.305491	3.74163e-11	1.00829e-09
LEPROT	0.305389	3.80078e-11	1.02279e-09
BCO1	0.305368	3.81304e-11	1.02465e-09
RGS7	0.30534	3.82951e-11	1.02764e-09
LTBP3	0.305267	3.8729e-11	1.03783e-09
CGNL1	0.305176	3.92713e-11	1.04942e-09
ZNF205	0.305078	3.98668e-11	1.06385e-09
TCIM	0.305064	3.99538e-11	1.06469e-09
CDC42BPB	0.304928	4.07958e-11	1.08562e-09
PITPNM3	0.304628	4.27156e-11	1.13356e-09
LGALS3BP	0.30452	4.34288e-11	1.15089e-09
OCRL	0.304459	4.38378e-11	1.15968e-09
ERBB3	0.304387	4.43219e-11	1.16971e-09
BAIAP2L1	0.304263	4.51761e-11	1.19061e-09
CSTB	0.304061	4.65876e-11	1.22612e-09
LYPD6	0.303991	4.70948e-11	1.23608e-09
FGF18	0.303979	4.71765e-11	1.23653e-09
BEND7	0.30377	4.87097e-11	1.27497e-09
STX3	0.303399	5.15485e-11	1.3456e-09
SGPL1	0.303349	5.19398e-11	1.35397e-09
TMEM144	0.303167	5.34057e-11	1.39029e-09
DDR1	0.303132	5.36842e-11	1.39564e-09
SERTAD1	0.302737	5.70128e-11	1.47617e-09
ITGB8	0.302698	5.73559e-11	1.48305e-09
PLEKHN1	0.302631	5.79425e-11	1.4962e-09
PYGB	0.302456	5.9504e-11	1.53033e-09
PTPRK	0.3024	6.00091e-11	1.53919e-09
SLC49A4	0.302316	6.0782e-11	1.55693e-09
CNN3	0.302112	6.26978e-11	1.60172e-09
WDR45B	0.30207	6.30933e-11	1.60968e-09
PKP3	0.302008	6.36939e-11	1.62284e-09
LRRC8A	0.301998	6.37868e-11	1.62305e-09
YIPF5	0.301963	6.41291e-11	1.62899e-09
CACNG4	0.301957	6.41904e-11	1.62899e-09
PPP1R26	0.301944	6.43188e-11	1.63009e-09
SERINC2	0.301876	6.49809e-11	1.64253e-09
CDR2L	0.301768	6.6056e-11	1.66588e-09
LMO7	0.301617	6.75791e-11	1.70146e-09
NR2F6	0.301533	6.84499e-11	1.72113e-09
NACC2	0.301447	6.93403e-11	1.74123e-09
SHISA4	0.30143	6.95275e-11	1.74137e-09
CYP24A1	0.301153	7.25002e-11	1.81345e-09
NUAK1	0.300981	7.4412e-11	1.85643e-09
ACVR1	0.300875	7.56117e-11	1.8839e-09
ARHGEF16	0.300635	7.83995e-11	1.94951e-09
ADAMTS15	0.300617	7.86171e-11	1.95117e-09
HSPA1B	0.300419	8.09974e-11	2.00505e-09
ATP6AP2	0.300242	8.31908e-11	2.0514e-09
CGB7	0.300148	8.43798e-11	2.07804e-09
LHFPL2	0.299965	8.6728e-11	2.13313e-09
SLC22A5	0.299877	8.78932e-11	2.15902e-09
FN1	0.299785	8.91125e-11	2.18617e-09
CREB3	0.299721	8.99716e-11	2.20442e-09
ADCY6	0.29958	9.1898e-11	2.24588e-09
TMBIM6	0.299551	9.22997e-11	2.24995e-09
PTPRH	0.299522	9.27105e-11	2.25709e-09
DNAJC25-GNG10	0.299495	9.30895e-11	2.26345e-09
CCN2	0.299411	9.42688e-11	2.28921e-09
PTGES	0.299332	9.53913e-11	2.31354e-09
RND3	0.299232	9.68376e-11	2.34565e-09
HES4	0.299214	9.70926e-11	2.34886e-09
MAMLD1	0.299141	9.81695e-11	2.36893e-09
GCOM1	0.2989	1.01773e-10	2.45278e-09
SBDS	0.298866	1.02306e-10	2.46253e-09
SULT1A4	0.298642	1.05789e-10	2.54e-09
DMTN	0.298618	1.06176e-10	2.5461e-09
CD59	0.298588	1.06649e-10	2.55424e-09
TRIM16L	0.298503	1.08007e-10	2.58032e-09
TNFRSF11B	0.298453	1.08828e-10	2.59236e-09
FAM241B	0.298448	1.08908e-10	2.59236e-09
GRB7	0.298447	1.08917e-10	2.59236e-09
ADGRG1	0.298432	1.09167e-10	2.59509e-09
IL18	0.298367	1.10237e-10	2.61727e-09
UBE2H	0.298353	1.10468e-10	2.6195e-09
NECTIN3	0.298264	1.1194e-10	2.64919e-09
TMEM127	0.298261	1.11996e-10	2.64919e-09
SOWAHA	0.298164	1.13635e-10	2.68135e-09
CNNM4	0.297954	1.17262e-10	2.75675e-09
FAM187A	0.297658	1.22558e-10	2.87419e-09
ITGA6	0.297477	1.25904e-10	2.94186e-09
KPNA7	0.297402	1.27319e-10	2.9713e-09
ESRP2	0.297202	1.31164e-10	3.05358e-09
YIF1A	0.296921	1.36776e-10	3.17652e-09
MTMR11	0.29681	1.3906e-10	3.22557e-09
CAP2	0.296802	1.39225e-10	3.22557e-09
GALNT10	0.296727	1.40785e-10	3.25778e-09
PSCA	0.296631	1.42792e-10	3.30025e-09
TLCD1	0.296611	1.43225e-10	3.30626e-09
MEAK7	0.296487	1.45894e-10	3.36382e-09
TNS3	0.296445	1.46796e-10	3.38054e-09
HYAL2	0.296208	1.52049e-10	3.49087e-09
LRATD2	0.296185	1.52574e-10	3.49678e-09
POR	0.296091	1.54732e-10	3.54202e-09
SYNPO	0.296034	1.56044e-10	3.56353e-09
ARPIN	0.295968	1.57558e-10	3.59382e-09
ENTPD2	0.29584	1.60592e-10	3.65868e-09
KRT83	0.295697	1.64034e-10	3.72381e-09
RIN1	0.295628	1.65714e-10	3.75749e-09
GNS	0.29537	1.72156e-10	3.89895e-09
SCARB2	0.295323	1.73347e-10	3.92128e-09
BCAP31	0.295279	1.74485e-10	3.94063e-09
IGFBP3	0.295274	1.74614e-10	3.94063e-09
HEBP1	0.295134	1.78266e-10	4.00947e-09
RAC1	0.295133	1.78292e-10	4.00947e-09
GLIS2	0.295037	1.80848e-10	4.05743e-09
STAP2	0.294927	1.83813e-10	4.10953e-09
ARPIN-AP3S2	0.294875	1.85214e-10	4.13602e-09
TSEN34	0.294806	1.87124e-10	4.1738e-09
CDK7	0.294739	1.88967e-10	4.21001e-09
CYP27A1	0.294555	1.94178e-10	4.32108e-09
C1orf122	0.294013	2.10299e-10	4.6528e-09
ACOX2	0.293908	2.13574e-10	4.71438e-09
LGR4	0.293751	2.18547e-10	4.8186e-09
CHST3	0.293723	2.19459e-10	4.83315e-09
MYO1C	0.293666	2.21316e-10	4.86844e-09
GEM	0.293549	2.2514e-10	4.93557e-09
KCNK1	0.293444	2.28641e-10	5.00659e-09
TSC22D1	0.293342	2.32083e-10	5.07037e-09
EXT1	0.293306	2.33323e-10	5.09164e-09
FOXQ1	0.29327	2.34568e-10	5.113e-09
TMEM61	0.293142	2.38994e-10	5.19764e-09
WWTR1	0.292854	2.49302e-10	5.38613e-09
TGFB2	0.292853	2.49347e-10	5.38613e-09
MMP15	0.292757	2.52882e-10	5.45632e-09
FAM174A	0.29274	2.53512e-10	5.46378e-09
DOK4	0.292663	2.56379e-10	5.51727e-09
AOX1	0.292651	2.56818e-10	5.51727e-09
EPPK1	0.29265	2.56858e-10	5.51727e-09
LIMCH1	0.292601	2.58698e-10	5.54435e-09
FAM47E	0.292544	2.60868e-10	5.58461e-09
LAMB3	0.292386	2.66951e-10	5.70845e-09
RAET1L	0.292351	2.68332e-10	5.7316e-09
CARMIL1	0.292078	2.79246e-10	5.95146e-09
GNG10	0.291986	2.8302e-10	6.02518e-09
ARFGEF3	0.291963	2.83963e-10	6.03855e-09
UBC	0.291928	2.85423e-10	6.06287e-09
ACHE	0.291719	2.94274e-10	6.24396e-09
MARCHF4	0.291624	2.98376e-10	6.32004e-09
C9orf116	0.291621	2.98519e-10	6.32004e-09
SHANK2	0.291504	3.03652e-10	6.42161e-09
TJP2	0.291342	3.10906e-10	6.5533e-09
CREG2	0.291284	3.13507e-10	6.60088e-09
RBM24	0.291249	3.15121e-10	6.62758e-09
SMARCA1	0.291183	3.18142e-10	6.68378e-09
SLC10A3	0.29116	3.19231e-10	6.69931e-09
IL22RA1	0.291121	3.21041e-10	6.72256e-09
DYNLRB1	0.290914	3.30836e-10	6.9201e-09
CCDC148	0.290809	3.35957e-10	7.0119e-09
TMEM51	0.29079	3.36851e-10	7.02292e-09
STBD1	0.290663	3.4315e-10	7.13098e-09
TRPM4	0.290536	3.49539e-10	7.25586e-09
PLS3	0.290507	3.51018e-10	7.27868e-09
BAG3	0.290347	3.59224e-10	7.42473e-09
CTSL	0.290233	3.65207e-10	7.54027e-09
PRKCI	0.290168	3.68687e-10	7.59646e-09
FZD4	0.290167	3.68721e-10	7.59646e-09
MUC12	0.290156	3.69352e-10	7.60127e-09
SDSL	0.290134	3.70521e-10	7.6124e-09
DYNLT1	0.290007	3.77375e-10	7.74145e-09
SLC2A4RG	0.28992	3.82146e-10	7.83093e-09
MYO1E	0.289888	3.8395e-10	7.85949e-09
CREB3L1	0.289797	3.89059e-10	7.95557e-09
THAP10	0.289737	3.92433e-10	8.016e-09
TMEM132A	0.289677	3.95863e-10	8.06887e-09
VCL	0.289599	4.00336e-10	8.14271e-09
ROR1	0.289563	4.0243e-10	8.17662e-09
ZDHHC7	0.289381	4.13146e-10	8.38547e-09
STAU1	0.289112	4.29489e-10	8.68128e-09
RTL8C	0.288946	4.39929e-10	8.88202e-09
ID1	0.288925	4.41275e-10	8.89983e-09
CHMP4B	0.288903	4.42646e-10	8.91808e-09
TMEM184A	0.28888	4.44115e-10	8.93829e-09
RBM47	0.288865	4.45086e-10	8.94842e-09
S100A2	0.288835	4.46998e-10	8.97745e-09
MUC3A	0.288457	4.72057e-10	9.42147e-09
RTL8A	0.288441	4.73097e-10	9.4324e-09
FAM177A1	0.288177	4.91433e-10	9.77762e-09
SYBU	0.288082	4.9821e-10	9.90218e-09
GOLM1	0.288065	4.9941e-10	9.90673e-09
HNMT	0.287637	5.31077e-10	1.04768e-08
CLTB	0.287631	5.31496e-10	1.04768e-08
CTAGE8	0.28762	5.32341e-10	1.04827e-08
NAV2	0.287605	5.33541e-10	1.04955e-08
TTC39A	0.28749	5.42351e-10	1.06579e-08
NPTN	0.287474	5.43624e-10	1.0672e-08
TMEM200B	0.287277	5.59217e-10	1.09668e-08
INHBB	0.287224	5.63448e-10	1.10385e-08
PLAT	0.287151	5.6941e-10	1.11212e-08
ATP2C2	0.287119	5.72036e-10	1.11611e-08
CXCL2	0.287058	5.76989e-10	1.12349e-08
PLAU	0.286897	5.90461e-10	1.14739e-08
HSPB8	0.286774	6.0094e-10	1.16539e-08
FOSL2	0.286701	6.07244e-10	1.17642e-08
CAV1	0.28668	6.09063e-10	1.17875e-08
SEC14L2	0.286585	6.1737e-10	1.19362e-08
BIN1	0.286571	6.18672e-10	1.19494e-08
UQCRQ	0.28654	6.21389e-10	1.19826e-08
CLDN23	0.286537	6.21645e-10	1.19826e-08
TOM1L1	0.286432	6.31031e-10	1.21513e-08
ARHGEF35	0.286174	6.54763e-10	1.2583e-08
NCKAP1	0.286134	6.58441e-10	1.26157e-08
MYRF	0.28609	6.62638e-10	1.26835e-08
AGPAT2	0.286057	6.65727e-10	1.27299e-08
OPTN	0.286031	6.68231e-10	1.2765e-08
CRIP2	0.286008	6.70379e-10	1.27806e-08
MSX2	0.285987	6.72408e-10	1.28065e-08
PLEKHG3	0.28595	6.7597e-10	1.28488e-08
XDH	0.285935	6.77375e-10	1.28627e-08
INSYN2A	0.285905	6.80303e-10	1.29055e-08
SNX12	0.285862	6.84453e-10	1.29714e-08
SP6	0.285798	6.9075e-10	1.30649e-08
VPS26A	0.285717	6.98742e-10	1.31971e-08
LIMA1	0.285714	6.99117e-10	1.31971e-08
PCYOX1	0.285664	7.04051e-10	1.32703e-08
PAM	0.285533	7.17291e-10	1.35003e-08
FKBP2	0.28546	7.24836e-10	1.36155e-08
ANO10	0.285405	7.3055e-10	1.37094e-08
NR1D2	0.285334	7.37955e-10	1.38349e-08
USP54	0.285148	7.57671e-10	1.41906e-08
ITGB4	0.285124	7.60266e-10	1.42253e-08
KALRN	0.284887	7.86289e-10	1.46692e-08
PAK4	0.284755	8.01155e-10	1.49096e-08
ARHGAP18	0.284731	8.03841e-10	1.49096e-08
ARAP3	0.284544	8.25495e-10	1.52375e-08
MAPRE3	0.284442	8.37479e-10	1.54289e-08
VASN	0.284337	8.50089e-10	1.56462e-08
ADORA2B	0.284224	8.63755e-10	1.58521e-08
PLCE1	0.283984	8.93602e-10	1.6352e-08
DHRS3	0.283939	8.99334e-10	1.64233e-08
LHX1	0.283933	9.00024e-10	1.64233e-08
HM13	0.283712	9.28668e-10	1.69138e-08
TRIM2	0.283688	9.31823e-10	1.69401e-08
CALB2	0.283671	9.34016e-10	1.69628e-08
EREG	0.283425	9.67046e-10	1.75129e-08
KLHL35	0.28334	9.78665e-10	1.77065e-08
MORC4	0.283264	9.89295e-10	1.78683e-08
DOCK5	0.283138	1.00703e-09	1.81511e-08
EFNB2	0.282858	1.04752e-09	1.88101e-08
ANXA1	0.282776	1.0596e-09	1.89916e-08
MTARC2	0.282739	1.06517e-09	1.90734e-08
SLC35F5	0.282548	1.09415e-09	1.95559e-08
NUAK2	0.282527	1.09738e-09	1.95953e-08
CORO1B	0.282468	1.10665e-09	1.97425e-08
TP53I3	0.282445	1.11017e-09	1.97869e-08
MGST3	0.282309	1.13156e-09	2.01493e-08
ST6GALNAC2	0.282072	1.16983e-09	2.07537e-08
TMEM43	0.28201	1.18017e-09	2.08867e-08
PXDC1	0.282007	1.1806e-09	2.08867e-08
ABTB2	0.281933	1.1929e-09	2.10848e-08
ARHGEF17	0.281885	1.20095e-09	2.12075e-08
CDH3	0.281643	1.24233e-09	2.18778e-08
RAET1G	0.281587	1.25226e-09	2.20324e-08
RILPL1	0.281192	1.32336e-09	2.31981e-08
MYOM3	0.281117	1.33724e-09	2.33987e-08
CDC42BPA	0.281036	1.35263e-09	2.36464e-08
MARVELD3	0.280855	1.38727e-09	2.42298e-08
RTKN	0.280613	1.43483e-09	2.50148e-08
COL18A1	0.280528	1.45197e-09	2.52908e-08
TNFAIP2	0.280512	1.45519e-09	2.53237e-08
GOLGA2	0.28039	1.48024e-09	2.5713e-08
HES1	0.28034	1.49048e-09	2.58673e-08
C1QTNF2	0.280314	1.49603e-09	2.59403e-08
FLNA	0.280273	1.50453e-09	2.6064e-08
TFPI	0.280148	1.53107e-09	2.64758e-08
IL17RD	0.280114	1.53832e-09	2.65773e-08
CD177	0.280069	1.548e-09	2.66963e-08
KLC3	0.279973	1.56881e-09	2.70309e-08
CDA	0.279733	1.62209e-09	2.78176e-08
SLC39A1	0.279728	1.62318e-09	2.78176e-08
TPPP3	0.279663	1.63781e-09	2.80432e-08
CALU	0.279628	1.64573e-09	2.81538e-08
TACC2	0.279414	1.69543e-09	2.89265e-08
CELSR1	0.279339	1.7132e-09	2.91259e-08
KIF13A	0.279162	1.75589e-09	2.97988e-08
CRACDL	0.278752	1.85857e-09	3.13746e-08
MIGA1	0.278719	1.86711e-09	3.14911e-08
DNMBP	0.278511	1.92164e-09	3.22122e-08
EXOC3L4	0.27849	1.92714e-09	3.22763e-08
PALLD	0.278434	1.94215e-09	3.2471e-08
L1CAM	0.278434	1.94216e-09	3.2471e-08
ARHGEF37	0.278402	1.95086e-09	3.25416e-08
SERTAD4	0.278399	1.95147e-09	3.25416e-08
PROCR	0.278319	1.97335e-09	3.28777e-08
OSR1	0.278253	1.99144e-09	3.31503e-08
ALPP	0.278214	2.00212e-09	3.32991e-08
CDRT1	0.278187	2.00977e-09	3.33973e-08
RGMB	0.278129	2.02589e-09	3.36361e-08
ABCC6	0.278041	2.05067e-09	3.39886e-08
MAFF	0.277921	2.08494e-09	3.45268e-08
RNF11	0.277889	2.09407e-09	3.46479e-08
NHLRC1	0.277842	2.10766e-09	3.48427e-08
CTNNAL1	0.277731	2.14036e-09	3.53225e-08
IL15	0.277657	2.16225e-09	3.56407e-08
SERPINE1	0.277586	2.18348e-09	3.59411e-08
ITGA1	0.277574	2.18722e-09	3.59719e-08
SYT8	0.277532	2.19993e-09	3.61497e-08
P3H2	0.277458	2.22239e-09	3.64563e-08
SAMD4A	0.277378	2.24691e-09	3.67955e-08
MYO6	0.277249	2.28732e-09	3.74253e-08
SEMA3A	0.277238	2.29083e-09	3.74507e-08
NDFIP1	0.277224	2.29506e-09	3.74879e-08
SLC4A3	0.277047	2.35174e-09	3.83483e-08
EPHX4	0.27686	2.41308e-09	3.92681e-08
PELO	0.276857	2.41394e-09	3.92681e-08
SLC16A5	0.276855	2.41454e-09	3.92681e-08
ENTPD8	0.27685	2.41634e-09	3.92681e-08
CCDC80	0.276825	2.42471e-09	3.93707e-08
RAB20	0.27672	2.45989e-09	3.99082e-08
DLGAP4	0.276433	2.55856e-09	4.14387e-08
SEZ6L2	0.27637	2.58074e-09	4.17627e-08
SCEL	0.276204	2.64033e-09	4.25831e-08
GPRC5C	0.276189	2.64566e-09	4.26332e-08
IFITM10	0.276176	2.65045e-09	4.26744e-08
CA12	0.275976	2.72413e-09	4.37504e-08
VAPB	0.275934	2.73988e-09	4.39665e-08
RAB1A	0.275766	2.80359e-09	4.49137e-08
IQCK	0.275667	2.84167e-09	4.54525e-08
PLOD3	0.275667	2.84197e-09	4.54525e-08
TNFSF15	0.275395	2.94949e-09	4.70936e-08
IGSF5	0.275097	3.07205e-09	4.88064e-08
AL160269.1	0.275061	3.0872e-09	4.89877e-08
SRC	0.2749	3.15577e-09	5.0012e-08
PRKAA2	0.274813	3.19353e-09	5.05268e-08
FIBCD1	0.27475	3.22088e-09	5.09176e-08
POMGNT1	0.274725	3.23193e-09	5.10501e-08
ARHGAP42	0.274692	3.24643e-09	5.12317e-08
AAMDC	0.274578	3.29736e-09	5.19124e-08
ANKRD29	0.274318	3.41607e-09	5.36931e-08
MYH14	0.274218	3.46266e-09	5.43485e-08
TMEM265	0.274217	3.46344e-09	5.43485e-08
IGSF23	0.274173	3.48403e-09	5.46268e-08
KIAA1671	0.273856	3.63756e-09	5.69263e-08
TMEM141	0.273762	3.68399e-09	5.75524e-08
PSAP	0.273759	3.68564e-09	5.75524e-08
CTBP2	0.273607	3.76242e-09	5.86081e-08
RUSC2	0.273339	3.9017e-09	6.06791e-08
SIM2	0.273242	3.9534e-09	6.14332e-08
TEAD1	0.273123	4.01765e-09	6.23305e-08
CATSPER1	0.273094	4.03314e-09	6.25202e-08
CD276	0.272994	4.08825e-09	6.31553e-08
PHLDA3	0.27299	4.09059e-09	6.31553e-08
MDK	0.272772	4.21277e-09	6.49369e-08
ZDHHC1	0.27261	4.30631e-09	6.63255e-08
MT2A	0.272554	4.3387e-09	6.67171e-08
ENKUR	0.272492	4.37534e-09	6.72251e-08
EMP2	0.272296	4.49296e-09	6.88681e-08
TCTEX1D4	0.272201	4.55091e-09	6.95893e-08
ADAMTSL5	0.271918	4.72778e-09	7.20639e-08
OSER1	0.271773	4.82056e-09	7.33614e-08
SOCS6	0.271764	4.82688e-09	7.33993e-08
ADGRF1	0.271643	4.90567e-09	7.45381e-08
SMIM15	0.271495	5.00435e-09	7.58571e-08
LAMA4	0.271371	5.08882e-09	7.69549e-08
PSORS1C2	0.271306	5.13344e-09	7.75684e-08
DMBX1	0.27121	5.20011e-09	7.84685e-08
PRSS22	0.271208	5.2012e-09	7.84685e-08
GPR1	0.271135	5.25293e-09	7.91866e-08
TSPAN12	0.270988	5.35716e-09	8.06944e-08
PEAR1	0.270761	5.52296e-09	8.2931e-08
TEAD3	0.270726	5.54923e-09	8.32475e-08
TIMP4	0.270721	5.55273e-09	8.32475e-08
OXTR	0.270711	5.56033e-09	8.32963e-08
S100A3	0.270646	5.60908e-09	8.38954e-08
CYP2J2	0.27057	5.66651e-09	8.46223e-08
C4BPB	0.270555	5.6781e-09	8.47293e-08
PRELID2	0.270523	5.70187e-09	8.50178e-08
EFNA1	0.270463	5.74843e-09	8.56454e-08
SNX9	0.270369	5.82113e-09	8.65938e-08
SLC38A4	0.270326	5.85462e-09	8.69385e-08
SLC22A18	0.270322	5.85791e-09	8.69385e-08
ARL4A	0.270252	5.9125e-09	8.75528e-08
PSG4	0.270252	5.91301e-09	8.75528e-08
B4GALT4	0.270207	5.94861e-09	8.80118e-08
SERPINA4	0.270182	5.96878e-09	8.82422e-08
ATP6V1D	0.270167	5.98069e-09	8.83501e-08
QSOX1	0.270012	6.10546e-09	9.01238e-08
GPX3	0.269957	6.15082e-09	9.06537e-08
KLK10	0.269885	6.21005e-09	9.14562e-08
NFE2L3	0.269844	6.24398e-09	9.18148e-08
TMEM234	0.269834	6.25299e-09	9.18768e-08
CX3CL1	0.269775	6.30256e-09	9.25342e-08
JPH2	0.269749	6.32429e-09	9.27455e-08
NPC2	0.269746	6.32664e-09	9.27455e-08
DOCK1	0.269494	6.54318e-09	9.54817e-08
PPP1R9A	0.269423	6.60575e-09	9.63212e-08
FARP1	0.269403	6.62278e-09	9.64962e-08
TPBG	0.269367	6.65518e-09	9.68946e-08
PLXNB1	0.269295	6.71879e-09	9.77464e-08
NPY4R	0.269222	6.78449e-09	9.85525e-08
HOXB9	0.269197	6.80713e-09	9.88065e-08
CFL2	0.269165	6.83626e-09	9.91542e-08
DUSP8	0.269108	6.88873e-09	9.96889e-08
NDP	0.269005	6.98368e-09	1.00759e-07
RAB17	0.268937	7.04725e-09	1.01447e-07
METRNL	0.268912	7.07027e-09	1.01702e-07
PLAUR	0.268587	7.38331e-09	1.05886e-07
LRRC49	0.268498	7.47075e-09	1.0706e-07
FAM25A	0.268131	7.84369e-09	1.12153e-07
AKTIP	0.267934	8.05191e-09	1.15044e-07
ETNK2	0.267927	8.05925e-09	1.15063e-07
IL11	0.26777	8.22806e-09	1.17386e-07
GSTO2	0.267734	8.26748e-09	1.17861e-07
ITPRIPL2	0.267713	8.29102e-09	1.18108e-07
TMEM92	0.267657	8.3524e-09	1.18895e-07
TWSG1	0.267647	8.3637e-09	1.18967e-07
SKP1	0.26764	8.37151e-09	1.1899e-07
TCN2	0.2676	8.41567e-09	1.1944e-07
ABHD12	0.267564	8.45577e-09	1.19921e-07
DSC2	0.267538	8.48539e-09	1.20251e-07
MPP5	0.267521	8.50475e-09	1.20352e-07
DYNC1I2	0.26752	8.50503e-09	1.20352e-07
SORBS2	0.267463	8.56988e-09	1.21091e-07
KCTD11	0.267391	8.65132e-09	1.21971e-07
CLDN7	0.267359	8.68888e-09	1.22321e-07
SPATA46	0.267333	8.71871e-09	1.22651e-07
LRRN4	0.267089	9.00379e-09	1.26476e-07
BHLHE41	0.267041	9.06127e-09	1.27097e-07
GOLGA5	0.267	9.11012e-09	1.27688e-07
RHOB	0.266979	9.13569e-09	1.27953e-07
LPIN3	0.266956	9.16383e-09	1.28253e-07
FEZ2	0.266933	9.19203e-09	1.28554e-07
SRXN1	0.266859	9.28189e-09	1.29622e-07
NPY4R2	0.266769	9.39321e-09	1.30985e-07
BEAN1	0.26661	9.59162e-09	1.33461e-07
APMAP	0.266567	9.64631e-09	1.34124e-07
SYDE1	0.266488	9.74681e-09	1.35423e-07
TMEM59	0.266416	9.84018e-09	1.36523e-07
RAB5C	0.266399	9.86211e-09	1.36728e-07
DCDC2	0.266256	1.00495e-08	1.39225e-07
CC2D2A	0.266221	1.00957e-08	1.39765e-07
SLC41A2	0.266098	1.02613e-08	1.41851e-07
GSTT2B	0.265837	1.06189e-08	1.46393e-07
SDC1	0.265836	1.06204e-08	1.46393e-07
PDK4	0.26582	1.06434e-08	1.46499e-07
GBP3	0.265811	1.0655e-08	1.46554e-07
GJB4	0.265728	1.07727e-08	1.48067e-07
MICA	0.265715	1.0791e-08	1.48212e-07
ALCAM	0.265708	1.07999e-08	1.48228e-07
IFT22	0.265521	1.10691e-08	1.51597e-07
RIPK4	0.265365	1.12971e-08	1.54608e-07
LYPD3	0.265351	1.13183e-08	1.54789e-07
ATP6V0A4	0.265245	1.14771e-08	1.56773e-07
PLXNB2	0.265243	1.14798e-08	1.56773e-07
PLEKHA7	0.265164	1.16003e-08	1.58305e-07
SFN	0.265136	1.16421e-08	1.58764e-07
AK1	0.265079	1.173e-08	1.59735e-07
EXT2	0.264968	1.19004e-08	1.61941e-07
MID2	0.264954	1.1923e-08	1.62132e-07
ARHGAP39	0.264938	1.19476e-08	1.62246e-07
TMC5	0.264938	1.19483e-08	1.62246e-07
DBNDD2	0.264856	1.20771e-08	1.63764e-07
RASSF10	0.264778	1.22011e-08	1.65094e-07
GRB14	0.264752	1.22419e-08	1.65529e-07
NUDT12	0.264633	1.24345e-08	1.67844e-07
KIF1C	0.26463	1.24394e-08	1.67844e-07
WNT9A	0.264605	1.24805e-08	1.68178e-07
SH3BGRL2	0.264604	1.24817e-08	1.68178e-07
VTCN1	0.264594	1.24981e-08	1.68281e-07
ME1	0.264297	1.29931e-08	1.74456e-07
EPAS1	0.264263	1.30501e-08	1.75085e-07
PLCB4	0.264252	1.30697e-08	1.75085e-07
AKR1B10	0.264248	1.30766e-08	1.75085e-07
PRSS8	0.264029	1.34547e-08	1.79897e-07
KCTD21	0.26398	1.35406e-08	1.80792e-07
RETSAT	0.263886	1.37075e-08	1.82639e-07
SYT7	0.263856	1.37617e-08	1.82993e-07
MST1R	0.263852	1.37695e-08	1.82993e-07
SPIRE1	0.263827	1.38138e-08	1.83291e-07
DSP	0.263734	1.39823e-08	1.8527e-07
ZFYVE21	0.263725	1.39992e-08	1.85367e-07
SERPINE2	0.263703	1.40396e-08	1.85773e-07
PAWR	0.263688	1.4067e-08	1.85941e-07
NEDD4	0.263566	1.42919e-08	1.8859e-07
AP1S1	0.263448	1.45132e-08	1.91247e-07
TGFBR2	0.263424	1.45594e-08	1.91723e-07
LMCD1	0.263335	1.47279e-08	1.93543e-07
TM9SF3	0.263262	1.48684e-08	1.94989e-07
ECT2	0.263237	1.49176e-08	1.955e-07
AKR1C3	0.263131	1.51243e-08	1.97939e-07
METRN	0.263119	1.51474e-08	1.98105e-07
PROM2	0.263031	1.53222e-08	1.99982e-07
CDH1	0.26292	1.55451e-08	2.02615e-07
ALDH7A1	0.262891	1.56035e-08	2.03238e-07
LYNX1	0.262853	1.56791e-08	2.04084e-07
ELF3	0.262731	1.59295e-08	2.07062e-07
CTRB2	0.262664	1.60686e-08	2.08729e-07
KIF12	0.262656	1.60869e-08	2.08824e-07
MYL6	0.262607	1.61887e-08	2.10004e-07
KRT34	0.262455	1.65108e-08	2.13892e-07
MGST1	0.262407	1.66134e-08	2.15028e-07
MXRA7	0.2624	1.66291e-08	2.15028e-07
HOXB8	0.262398	1.66322e-08	2.15028e-07
CLDN2	0.262372	1.66901e-08	2.15487e-07
CDC42EP5	0.262362	1.67102e-08	2.15601e-07
ITPRID2	0.262246	1.69636e-08	2.1835e-07
TMEM125	0.262202	1.70595e-08	2.19222e-07
TAX1BP1	0.262042	1.74185e-08	2.23685e-07
TSPAN4	0.262012	1.74859e-08	2.244e-07
SLC19A3	0.261992	1.75311e-08	2.2483e-07
PTPN14	0.261881	1.77832e-08	2.27758e-07
GRTP1	0.261833	1.78937e-08	2.28868e-07
FBXO2	0.2617	1.82048e-08	2.32382e-07
TMEM14C	0.26163	1.83701e-08	2.34179e-07
BLZF1	0.26147	1.87528e-08	2.3874e-07
CAPN8	0.261413	1.88914e-08	2.40026e-07
KLHDC7A	0.261263	1.92613e-08	2.44079e-07
MCFD2	0.261235	1.93307e-08	2.44783e-07
CTAGE15	0.26123	1.93425e-08	2.44783e-07
ZNF112	0.261196	1.94291e-08	2.45555e-07
LOXL1	0.261183	1.94603e-08	2.45787e-07
CYB561	0.261171	1.94909e-08	2.46011e-07
SERPINB7	0.26111	1.96454e-08	2.47635e-07
MOCS2	0.261016	1.98846e-08	2.50485e-07
EFNA2	0.261006	1.99101e-08	2.50643e-07
TTC12	0.260997	1.99336e-08	2.50773e-07
SLC39A13	0.260899	2.01869e-08	2.53626e-07
RAB13	0.260891	2.02058e-08	2.53698e-07
CXCL16	0.260819	2.03944e-08	2.5573e-07
CHMP2A	0.260797	2.04531e-08	2.56132e-07
TNFRSF1A	0.260709	2.06852e-08	2.58531e-07
FAM189A2	0.260647	2.08511e-08	2.60435e-07
KCTD14	0.260626	2.0907e-08	2.60963e-07
MAP7	0.260612	2.09447e-08	2.61264e-07
SFXN3	0.260578	2.10373e-08	2.62248e-07
PLBD1	0.260521	2.11911e-08	2.63993e-07
EPHA1	0.2604	2.1525e-08	2.67804e-07
PSG5	0.260355	2.16492e-08	2.69175e-07
CDC42EP3	0.260319	2.17501e-08	2.70255e-07
SPTLC3	0.260283	2.18493e-08	2.71022e-07
DRAP1	0.260277	2.18682e-08	2.71022e-07
HDLBP	0.260276	2.18685e-08	2.71022e-07
SLC9A2	0.260147	2.2236e-08	2.75399e-07
PTPRJ	0.26013	2.22844e-08	2.7582e-07
SPSB2	0.260059	2.24861e-08	2.77958e-07
TMEM245	0.259985	2.27031e-08	2.80459e-07
TRIP10	0.259951	2.28019e-08	2.81498e-07
PHACTR2	0.259916	2.2905e-08	2.82588e-07
SHH	0.259905	2.29355e-08	2.82782e-07
FGFBP1	0.259843	2.31186e-08	2.84856e-07
FAM83B	0.259786	2.32875e-08	2.86753e-07
POFUT1	0.259705	2.35301e-08	2.89554e-07
PYROXD2	0.259694	2.35639e-08	2.89785e-07
GSTM3	0.259645	2.37135e-08	2.91251e-07
ITPKC	0.259372	2.45575e-08	3.01038e-07
CHPF	0.259344	2.46445e-08	3.01911e-07
CALM2	0.259296	2.47976e-08	3.03398e-07
ZFPL1	0.259245	2.49583e-08	3.05016e-07
WWC2	0.259225	2.50223e-08	3.05562e-07
C3orf52	0.259214	2.5057e-08	3.05791e-07
SPINT2	0.25916	2.52299e-08	3.07541e-07
IL1R1	0.25916	2.52325e-08	3.07541e-07
NTF4	0.258891	2.61121e-08	3.17052e-07
TBC1D8B	0.25874	2.66232e-08	3.23052e-07
UPP1	0.258711	2.67212e-08	3.24037e-07
PROSER2	0.258494	2.74711e-08	3.32499e-07
RARS1	0.258374	2.78945e-08	3.37411e-07
DRAM1	0.258353	2.79685e-08	3.38093e-07
COA3	0.258249	2.83417e-08	3.42172e-07
ASPHD1	0.25814	2.87369e-08	3.46725e-07
CNIH4	0.258052	2.906e-08	3.50402e-07
JAG1	0.257841	2.98514e-08	3.59041e-07
HAS2	0.257803	2.99955e-08	3.60548e-07
CLDN16	0.257636	3.06398e-08	3.67941e-07
PLSCR4	0.257633	3.06489e-08	3.67941e-07
AHR	0.257618	3.07101e-08	3.68444e-07
TRIOBP	0.257556	3.09507e-08	3.71098e-07
PLEKHA1	0.25742	3.14899e-08	3.77327e-07
PPM1J	0.257304	3.1959e-08	3.82709e-07
HSBP1L1	0.256994	3.32366e-08	3.96768e-07
KNDC1	0.256934	3.349e-08	3.99544e-07
C6orf15	0.256852	3.384e-08	4.03218e-07
RCN1	0.256508	3.53476e-08	4.20397e-07
KRT86	0.256468	3.55268e-08	4.22266e-07
BMPR2	0.256442	3.56404e-08	4.23355e-07
KIAA1217	0.256411	3.57827e-08	4.24781e-07
MPP3	0.256366	3.59856e-08	4.26925e-07
TGIF1	0.256359	3.60179e-08	4.27044e-07
SLC35B2	0.256345	3.60813e-08	4.2736e-07
LRP5	0.256206	3.67185e-08	4.34276e-07
NEBL	0.256187	3.68089e-08	4.35076e-07
TNFSF12	0.256177	3.68561e-08	4.35097e-07
ADAMTS9	0.255987	3.77486e-08	4.44258e-07
SLC22A18AS	0.255982	3.77712e-08	4.44258e-07
SLC2A12	0.255894	3.81956e-08	4.48424e-07
EPN3	0.255813	3.85877e-08	4.52594e-07
ZNF214	0.255721	3.90341e-08	4.57427e-07
KLF3	0.255692	3.91817e-08	4.58876e-07
AFAP1L2	0.255617	3.95534e-08	4.62947e-07
BICC1	0.255605	3.96108e-08	4.63335e-07
RASA1	0.255566	3.98047e-08	4.6532e-07
KIF3B	0.255522	4.00254e-08	4.67614e-07
FRK	0.255486	4.0209e-08	4.69472e-07
GASK1B	0.255468	4.02977e-08	4.70222e-07
ANO6	0.25529	4.12146e-08	4.80044e-07
RAB5IF	0.255219	4.15822e-08	4.84031e-07
ZNF365	0.255114	4.21344e-08	4.89863e-07
SYNJ2	0.25509	4.22598e-08	4.91023e-07
FJX1	0.255027	4.25969e-08	4.94042e-07
PPME1	0.254929	4.31258e-08	4.99571e-07
NSUN7	0.254923	4.31602e-08	4.99668e-07
ECE1	0.254721	4.42687e-08	5.11882e-07
AKNAD1	0.254689	4.44426e-08	5.13583e-07
ERGIC2	0.254617	4.48498e-08	5.17977e-07
MAMDC2	0.254594	4.49784e-08	5.19017e-07
PTS	0.254572	4.51029e-08	5.19959e-07
RBP4	0.254485	4.55931e-08	5.24978e-07
DAW1	0.254452	4.57845e-08	5.2655e-07
FLNC	0.254404	4.60583e-08	5.29063e-07
SBK3	0.254368	4.62709e-08	5.30868e-07
C7orf50	0.254278	4.67945e-08	5.35914e-07
CCDC96	0.254258	4.69134e-08	5.36953e-07
CRABP2	0.254179	4.73747e-08	5.41587e-07
HAS3	0.254076	4.79888e-08	5.47953e-07
PCSK9	0.254053	4.81317e-08	5.48931e-07
FADD	0.253909	4.90055e-08	5.58563e-07
MICALL2	0.253882	4.91705e-08	5.60111e-07
LAMP1	0.253875	4.92131e-08	5.60263e-07
ACSS2	0.253805	4.96466e-08	5.64527e-07
MYO1B	0.253757	4.99454e-08	5.67588e-07
ACTN1	0.25344	5.19588e-08	5.88375e-07
DKK3	0.25339	5.22883e-08	5.91757e-07
CXCL1	0.253362	5.24679e-08	5.93438e-07
PEA15	0.253356	5.2505e-08	5.93508e-07
PTK6	0.253325	5.2713e-08	5.95508e-07
ECHDC2	0.253306	5.28395e-08	5.96585e-07
SHBG	0.253277	5.30288e-08	5.9837e-07
NAV3	0.253255	5.31711e-08	5.99623e-07
EHD4	0.253245	5.32369e-08	6.00011e-07
CXCL8	0.253191	5.35992e-08	6.0374e-07
CRYBG2	0.253054	5.45188e-08	6.13737e-07
SERPINH1	0.252942	5.52872e-08	6.22022e-07
PLXNA2	0.252882	5.57051e-08	6.26355e-07
FA2H	0.252842	5.59837e-08	6.29119e-07
ZNF488	0.252811	5.61988e-08	6.31166e-07
RAB3B	0.252709	5.69162e-08	6.38848e-07
TBC1D9	0.25266	5.72597e-08	6.41952e-07
ERGIC3	0.252626	5.75052e-08	6.43718e-07
LRRC73	0.252619	5.75516e-08	6.43718e-07
GCNT3	0.252435	5.88859e-08	6.5749e-07
GNPDA1	0.252413	5.9044e-08	6.58872e-07
SLC37A3	0.25231	5.98088e-08	6.65855e-07
ASAH2B	0.252276	6.0063e-08	6.68296e-07
PRKCZ	0.252175	6.08174e-08	6.75906e-07
HOXB7	0.252049	6.17793e-08	6.85403e-07
SERPINB5	0.251902	6.29132e-08	6.97176e-07
EVPL	0.251814	6.36026e-08	7.04408e-07
CRPPA	0.251609	6.52389e-08	7.22113e-07
AGR2	0.251392	6.70155e-08	7.40494e-07
COBL	0.251299	6.77916e-08	7.48206e-07
CRISPLD2	0.251252	6.81866e-08	7.52133e-07
STARD13	0.251244	6.82534e-08	7.52437e-07
LRRC1	0.251219	6.84662e-08	7.54349e-07
NR2F1	0.250898	7.12355e-08	7.83959e-07
EPN2	0.250864	7.15311e-08	7.86309e-07
MEGF6	0.250856	7.16009e-08	7.86625e-07
CST6	0.250665	7.33117e-08	8.04959e-07
DMKN	0.250643	7.3507e-08	8.06178e-07
OR2A7	0.25061	7.38104e-08	8.09043e-07
GRPR	0.250591	7.39846e-08	8.10489e-07
SDC3	0.250498	7.48323e-08	8.19307e-07
GREB1L	0.250399	7.57521e-08	8.28431e-07
SLC35A3	0.250323	7.64659e-08	8.34807e-07
TRIM47	0.250309	7.65998e-08	8.35793e-07
GDE1	0.250286	7.68098e-08	8.36859e-07
FAM110C	0.250284	7.68285e-08	8.36859e-07
CEP126	0.250278	7.68926e-08	8.37081e-07
CACFD1	0.250246	7.71934e-08	8.39878e-07
C11orf86	0.250189	7.77318e-08	8.44777e-07
CTSB	0.250146	7.81501e-08	8.48841e-07
DENND2B	0.250112	7.84789e-08	8.51447e-07
SSPN	0.250075	7.88318e-08	8.54792e-07
RRBP1	0.249864	8.09057e-08	8.76288e-07
TTC23L	0.249817	8.13775e-08	8.79935e-07
PCDHB14	0.249816	8.13802e-08	8.79935e-07
PLOD2	0.249757	8.19782e-08	8.85401e-07
LYPD5	0.249608	8.34851e-08	9.01169e-07
EFNA5	0.249602	8.35509e-08	9.01372e-07
FAM83H	0.249522	8.43775e-08	9.09776e-07
PID1	0.249505	8.45531e-08	9.11157e-07
LRP11	0.249497	8.46313e-08	9.11487e-07
FOXD1	0.249461	8.50128e-08	9.15081e-07
COL13A1	0.24938	8.58536e-08	9.23613e-07
ADM	0.249375	8.59059e-08	9.23657e-07
SLC16A3	0.249348	8.61941e-08	9.25717e-07
NPFFR1	0.24934	8.62811e-08	9.26132e-07
PBX1	0.249195	8.78241e-08	9.4164e-07
TNNT2	0.24918	8.7987e-08	9.42859e-07
CCDC113	0.249004	8.99097e-08	9.61848e-07
LAD1	0.248966	9.03287e-08	9.65791e-07
ARHGAP32	0.24879	9.22871e-08	9.8563e-07
VXN	0.248706	9.32488e-08	9.94792e-07
ARNTL2	0.24861	9.43437e-08	1.00424e-06
HYI	0.248595	9.45213e-08	1.00557e-06
LRP1	0.24859	9.45772e-08	1.0056e-06
MAB21L4	0.248434	9.63957e-08	1.0221e-06
SERPINA1	0.248385	9.69703e-08	1.02706e-06
SCIN	0.248334	9.75785e-08	1.03236e-06
METTL27	0.24825	9.85804e-08	1.04238e-06
DLC1	0.24818	9.94362e-08	1.05085e-06
TMOD3	0.248134	9.99965e-08	1.05561e-06
ANKRD2	0.248035	1.0121e-07	1.06784e-06
CCDC24	0.248015	1.01448e-07	1.06975e-06
HSBP1	0.247998	1.01663e-07	1.07143e-06
TCEAL1	0.24795	1.02262e-07	1.07715e-06
GCNT4	0.247922	1.02604e-07	1.08016e-06
PRKCG	0.24791	1.02758e-07	1.08118e-06
SEMA4B	0.247872	1.03236e-07	1.08502e-06
VANGL1	0.247858	1.03407e-07	1.08564e-06
SLC9A4	0.247814	1.03964e-07	1.09088e-06
TMED9	0.247694	1.05493e-07	1.10571e-06
TMPRSS2	0.247688	1.05572e-07	1.10593e-06
PLS1	0.247514	1.07829e-07	1.12834e-06
CAVIN3	0.24735	1.10003e-07	1.14984e-06
G6PD	0.247319	1.1042e-07	1.15356e-06
MAOA	0.247313	1.10501e-07	1.15379e-06
AKT1S1	0.247132	1.12962e-07	1.17756e-06
GOLGA4	0.247115	1.13194e-07	1.17934e-06
GSN	0.247057	1.13999e-07	1.18644e-06
KLK6	0.247048	1.14117e-07	1.18701e-06
SLC22A4	0.247024	1.14448e-07	1.18917e-06
ZMPSTE24	0.247002	1.14759e-07	1.19175e-06
EPHB4	0.246981	1.15045e-07	1.19408e-06
SPAG1	0.246964	1.15286e-07	1.19593e-06
FNDC11	0.246925	1.1583e-07	1.19954e-06
DPP4	0.246922	1.15875e-07	1.19954e-06
CRAT	0.246864	1.1669e-07	1.20723e-06
DOK7	0.246834	1.17114e-07	1.21096e-06
A4GALT	0.246736	1.18515e-07	1.22412e-06
LRRC42	0.246699	1.19048e-07	1.22854e-06
ACE2	0.246698	1.19071e-07	1.22854e-06
TRIO	0.246677	1.19368e-07	1.23094e-06
PDP1	0.24661	1.20338e-07	1.24028e-06
DYNLT3	0.246587	1.20674e-07	1.24307e-06
CFAP69	0.246562	1.21043e-07	1.2462e-06
RAB10	0.246496	1.22016e-07	1.25487e-06
COPS7A	0.246372	1.23868e-07	1.27143e-06
CLOCK	0.24637	1.23891e-07	1.27143e-06
TXN	0.246302	1.24913e-07	1.28123e-06
B4GALT5	0.246207	1.26359e-07	1.29329e-06
COQ10B	0.246184	1.26707e-07	1.29546e-06
DRGX	0.246167	1.26982e-07	1.29758e-06
LACTB2	0.246154	1.27171e-07	1.29883e-06
COL1A1	0.246101	1.27995e-07	1.30589e-06
OCIAD2	0.24567	1.34832e-07	1.36976e-06
MYORG	0.24564	1.35317e-07	1.37396e-06
TFE3	0.245569	1.36483e-07	1.3836e-06
ZNF487	0.245431	1.38783e-07	1.40544e-06
CCN3	0.245377	1.39687e-07	1.41384e-06
FZD6	0.245366	1.39871e-07	1.41402e-06
CIB1	0.245363	1.39915e-07	1.41402e-06
NRIP1	0.245244	1.4194e-07	1.43286e-06
SMURF1	0.245109	1.44272e-07	1.45479e-06
SDR16C5	0.24497	1.46694e-07	1.47618e-06
S100A5	0.24493	1.47402e-07	1.48134e-06
SMAD3	0.244889	1.48143e-07	1.48608e-06
FOS	0.244847	1.48888e-07	1.492e-06
MORN2	0.244821	1.49357e-07	1.49591e-06
SWI5	0.244795	1.49812e-07	1.49969e-06
PEX11G	0.24477	1.50275e-07	1.50354e-06
SLC1A1	0.244756	1.50528e-07	1.50528e-06
TMED2	0.244611	1.53163e-07	1.52923e-06
ETHE1	0.244555	1.5421e-07	1.53728e-06
PIGT	0.244308	1.58844e-07	1.58019e-06
PPP1R36	0.244293	1.59128e-07	1.58181e-06
P2RY2	0.244291	1.59171e-07	1.58181e-06
SPATA6L	0.244107	1.62714e-07	1.61367e-06
MID1	0.244094	1.62963e-07	1.6153e-06
SPRY4	0.244052	1.63792e-07	1.62086e-06
MSANTD3	0.244048	1.63862e-07	1.62086e-06
TUBB4B	0.244018	1.64467e-07	1.626e-06
SLPI	0.243972	1.65363e-07	1.63402e-06
PCDHB13	0.243956	1.65682e-07	1.63633e-06
CTSV	0.243903	1.66738e-07	1.64506e-06
KRT16	0.243864	1.67531e-07	1.65118e-06
CCDC6	0.243788	1.69052e-07	1.66361e-06
BAD	0.243741	1.70007e-07	1.6716e-06
PPP2CB	0.243739	1.70039e-07	1.6716e-06
ARL6IP1	0.243735	1.70136e-07	1.67169e-06
HCAR1	0.243686	1.71128e-07	1.68058e-06
EHHADH	0.243654	1.71796e-07	1.68471e-06
RAB3IL1	0.243653	1.71813e-07	1.68471e-06
STX1A	0.243633	1.72219e-07	1.68732e-06
TCEA3	0.243583	1.73255e-07	1.69626e-06
BCL7C	0.243572	1.73482e-07	1.69761e-06
PCDHAC2	0.243541	1.74132e-07	1.70223e-06
REP15	0.243535	1.74251e-07	1.70253e-06
SPSB1	0.243479	1.7543e-07	1.7123e-06
EXPH5	0.243466	1.75695e-07	1.71401e-06
TOR1B	0.243424	1.76571e-07	1.71966e-06
KRT3	0.243421	1.76633e-07	1.71966e-06
CTSE	0.243383	1.77435e-07	1.72571e-06
PRR5L	0.243313	1.78941e-07	1.73771e-06
TMEM208	0.243306	1.79088e-07	1.73826e-06
C1orf210	0.243168	1.82061e-07	1.76367e-06
HS3ST1	0.243156	1.82313e-07	1.7642e-06
FOXA1	0.243151	1.8242e-07	1.76435e-06
CYTH3	0.243024	1.85216e-07	1.78868e-06
EFEMP1	0.24296	1.86642e-07	1.80154e-06
PLEKHG5	0.242904	1.87895e-07	1.81272e-06
TMEM87B	0.242685	1.92864e-07	1.85506e-06
KLF6	0.242606	1.94687e-07	1.87072e-06
TH	0.242528	1.96503e-07	1.88627e-06
SELENBP1	0.242494	1.97298e-07	1.89283e-06
APPL2	0.24249	1.97384e-07	1.89283e-06
SCML1	0.242457	1.98165e-07	1.89937e-06
CEBPD	0.242447	1.984e-07	1.90068e-06
RSPH3	0.242337	2.01005e-07	1.92466e-06
IL20RA	0.242307	2.01732e-07	1.93066e-06
TOM1L2	0.242263	2.02785e-07	1.9396e-06
CGB5	0.24226	2.02869e-07	1.9396e-06
TCEAL9	0.24223	2.03593e-07	1.94556e-06
RAMP1	0.242083	2.07175e-07	1.97781e-06
LDLRAD2	0.241849	2.13012e-07	2.02702e-06
DOLK	0.241847	2.1307e-07	2.02702e-06
ZYX	0.241746	2.15622e-07	2.04813e-06
RBP7	0.241743	2.15717e-07	2.04813e-06
ENPP1	0.241644	2.18253e-07	2.07016e-06
GPRIN2	0.241632	2.18572e-07	2.07216e-06
CLIP4	0.241577	2.19986e-07	2.08453e-06
CYSTM1	0.241552	2.20643e-07	2.08973e-06
LSR	0.241427	2.23934e-07	2.11881e-06
PEX11A	0.241363	2.25653e-07	2.13382e-06
ADAM15	0.241359	2.25744e-07	2.13382e-06
FAM234A	0.241292	2.27557e-07	2.14954e-06
MOCOS	0.241289	2.27631e-07	2.14954e-06
PLP2	0.24126	2.28418e-07	2.15591e-06
NEK11	0.241255	2.28547e-07	2.15606e-06
KIRREL1	0.24119	2.30319e-07	2.1717e-06
VSTM5	0.241155	2.31259e-07	2.1795e-06
ZFP36L1	0.241132	2.31899e-07	2.18445e-06
UBE2Z	0.241086	2.33174e-07	2.19431e-06
ALOXE3	0.241068	2.33652e-07	2.19665e-06
ALDH2	0.240976	2.3621e-07	2.21853e-06
RARG	0.240902	2.38283e-07	2.23471e-06
GALNT11	0.240864	2.39366e-07	2.24267e-06
SERTAD3	0.240809	2.40914e-07	2.25607e-06
SPOCD1	0.240759	2.42367e-07	2.26856e-06
KDELR1	0.240709	2.43801e-07	2.28088e-06
DUSP4	0.240678	2.44693e-07	2.28586e-06
ARSL	0.240514	2.49463e-07	2.32703e-06
IQANK1	0.240508	2.49637e-07	2.32752e-06
SLC52A2	0.240417	2.52331e-07	2.3492e-06
ARL4C	0.24039	2.53144e-07	2.35562e-06
SLC35F6	0.240339	2.5468e-07	2.36762e-06
FRMD6	0.24029	2.5614e-07	2.37724e-06
TSC22D2	0.240288	2.5621e-07	2.37724e-06
NSDHL	0.24028	2.56446e-07	2.37827e-06
RNF223	0.240254	2.57248e-07	2.38455e-06
SMIM22	0.240141	2.6067e-07	2.41511e-06
AIFM2	0.24013	2.61016e-07	2.41715e-06
PI3	0.240089	2.62285e-07	2.42655e-06
CLDN9	0.239961	2.66263e-07	2.46216e-06
ADAMTS12	0.239902	2.68119e-07	2.47813e-06
ANXA5	0.239889	2.68524e-07	2.48059e-06
RUFY2	0.239885	2.68644e-07	2.48059e-06
IL1RAPL1	0.239845	2.69932e-07	2.48888e-06
CDC14B	0.239764	2.72517e-07	2.51151e-06
CLTC	0.239757	2.72742e-07	2.51238e-06
EDN2	0.239741	2.73235e-07	2.5157e-06
PRODH	0.239716	2.74056e-07	2.52205e-06
CFAP221	0.239631	2.76815e-07	2.54377e-06
DBNDD1	0.239419	2.83776e-07	2.59902e-06
ROMO1	0.239403	2.84308e-07	2.60141e-06
B4GALT7	0.23916	2.9254e-07	2.66894e-06
SYAP1	0.239156	2.92664e-07	2.66894e-06
ARHGAP21	0.239148	2.92959e-07	2.67036e-06
WNT7B	0.239135	2.93411e-07	2.67321e-06
SULF2	0.239128	2.93647e-07	2.67334e-06
AC007906.2	0.23896	2.99473e-07	2.72326e-06
LLGL2	0.238924	3.00759e-07	2.73236e-06
FGD6	0.238827	3.04169e-07	2.76203e-06
LOX	0.238817	3.0455e-07	2.76417e-06
NLRP10	0.238718	3.08084e-07	2.79097e-06
DAB2	0.238654	3.10422e-07	2.80948e-06
TBX2	0.238605	3.12205e-07	2.82296e-06
TSPAN3	0.23858	3.13102e-07	2.82973e-06
UBE2D4	0.238567	3.13584e-07	2.83275e-06
ARL14EPL	0.238561	3.13809e-07	2.83345e-06
S100A14	0.238535	3.14778e-07	2.84086e-06
SUSD2	0.2385	3.16049e-07	2.84965e-06
TM2D2	0.238493	3.16328e-07	2.85082e-06
WLS	0.23847	3.17147e-07	2.85686e-06
ACOT9	0.238414	3.19257e-07	2.87451e-06
ZNF223	0.238328	3.22487e-07	2.90029e-06
ZG16	0.238323	3.22661e-07	2.90029e-06
RAP1GAP	0.238321	3.22726e-07	2.90029e-06
DCBLD1	0.238216	3.26735e-07	2.9322e-06
THNSL2	0.238155	3.29069e-07	2.95038e-06
SLC30A1	0.23811	3.30802e-07	2.96453e-06
IL1RL2	0.238079	3.31989e-07	2.97378e-06
AGR3	0.237985	3.35637e-07	3.00365e-06
CCL26	0.237962	3.36558e-07	3.00908e-06
HMGA2	0.237882	3.39703e-07	3.03436e-06
ACP7	0.237873	3.40048e-07	3.03603e-06
PPP1R37	0.237802	3.42873e-07	3.0584e-06
TSPAN9	0.237798	3.43057e-07	3.05862e-06
SLC46A1	0.237785	3.43557e-07	3.06165e-06
GLMP	0.237641	3.49368e-07	3.10766e-06
IGF2	0.237603	3.50945e-07	3.12023e-06
SHROOM4	0.23755	3.53108e-07	3.13655e-06
NGRN	0.237525	3.54142e-07	3.14282e-06
PHEX	0.2375	3.5516e-07	3.1504e-06
PLEKHB2	0.237477	3.56145e-07	3.15621e-06
BLVRB	0.237379	3.60193e-07	3.18914e-06
PODXL	0.237303	3.63407e-07	3.21314e-06
CAPN1	0.237277	3.64516e-07	3.22146e-06
OMP	0.237243	3.65951e-07	3.23116e-06
FOXC1	0.237193	3.68069e-07	3.24836e-06
SLCO1B3-SLCO1B7	0.237041	3.74647e-07	3.30337e-06
HFE	0.237014	3.75834e-07	3.31232e-06
ZBTB4	0.23692	3.7996e-07	3.34253e-06
SRPX	0.236856	3.82801e-07	3.36444e-06
FAM210B	0.236761	3.87011e-07	3.39988e-06
PPCS	0.236718	3.88978e-07	3.41403e-06
HABP4	0.236667	3.91257e-07	3.43245e-06
FOXL1	0.236649	3.92079e-07	3.43809e-06
GRAMD2A	0.236573	3.95566e-07	3.46233e-06
OLFML3	0.236558	3.96267e-07	3.46689e-06
FITM2	0.23644	4.01723e-07	3.50981e-06
FBXW10	0.236379	4.04549e-07	3.53289e-06
SAA1	0.236372	4.04874e-07	3.53412e-06
IRS2	0.236356	4.05642e-07	3.53921e-06
RAB32	0.236307	4.07929e-07	3.55269e-06
CFAP45	0.236197	4.13174e-07	3.59674e-06
MYADM	0.235864	4.29391e-07	3.72944e-06
SLC2A10	0.235761	4.34549e-07	3.76741e-06
ITSN1	0.235675	4.38864e-07	3.79965e-06
ADGRG2	0.235629	4.41215e-07	3.81484e-06
PRSS12	0.235496	4.48056e-07	3.86875e-06
CRYBA2	0.235459	4.49962e-07	3.88345e-06
EHF	0.235439	4.50989e-07	3.89057e-06
BARX2	0.235408	4.52629e-07	3.90295e-06
SLC38A6	0.235348	4.55781e-07	3.92837e-06
RNF207	0.235269	4.5993e-07	3.96234e-06
FOXJ1	0.235253	4.60788e-07	3.96725e-06
FAM50A	0.235251	4.60913e-07	3.96725e-06
SLC35E4	0.235095	4.69252e-07	4.0354e-06
YWHAB	0.235071	4.70543e-07	4.04468e-06
MEX3D	0.235048	4.71781e-07	4.05351e-06
CSF2	0.23503	4.72797e-07	4.06042e-06
LMAN2L	0.235023	4.73181e-07	4.0619e-06
PAQR7	0.234973	4.7588e-07	4.08141e-06
ALPG	0.234881	4.80951e-07	4.12306e-06
TMC4	0.234735	4.89134e-07	4.18945e-06
C4orf19	0.234717	4.90131e-07	4.19612e-06
KRT10	0.23455	4.99625e-07	4.27167e-06
CD44	0.234526	5.00994e-07	4.28146e-06
SELENOS	0.234327	5.12564e-07	4.36477e-06
C5orf15	0.234104	5.25861e-07	4.47005e-06
ENO4	0.2341	5.26107e-07	4.47016e-06
SLC12A8	0.234031	5.30267e-07	4.50152e-06
PPFIBP1	0.233996	5.32395e-07	4.51557e-06
MAP3K6	0.233977	5.33554e-07	4.5234e-06
TM9SF2	0.233915	5.37386e-07	4.55387e-06
PINK1	0.233898	5.38442e-07	4.56081e-06
SERINC1	0.233855	5.41098e-07	4.58128e-06
COL6A2	0.233814	5.4363e-07	4.59866e-06
MUC5AC	0.233758	5.47155e-07	4.62643e-06
PCDH7	0.233657	5.53518e-07	4.67199e-06
PRR16	0.233644	5.54298e-07	4.67651e-06
GPR87	0.233503	5.63348e-07	4.74659e-06
SPATA20	0.233492	5.64027e-07	4.75023e-06
SPINK1	0.233447	5.66978e-07	4.76879e-06
MPZL2	0.233427	5.68265e-07	4.77752e-06
KLF10	0.233384	5.7103e-07	4.79866e-06
HEATR5A	0.23336	5.72648e-07	4.81015e-06
RALA	0.233206	5.82762e-07	4.88866e-06
RPS6KA4	0.233089	5.90619e-07	4.95025e-06
RAI2	0.23308	5.91221e-07	4.95312e-06
CADM4	0.23307	5.91884e-07	4.95651e-06
LFNG	0.232996	5.96925e-07	4.99218e-06
TNFRSF19	0.232972	5.98602e-07	5.00402e-06
MORF4L2	0.232909	6.02917e-07	5.0357e-06
PLXNA3	0.23286	6.06282e-07	5.05939e-06
GAS2L3	0.232842	6.07499e-07	5.06734e-06
C3	0.232545	6.28439e-07	5.2242e-06
B3GNT9	0.232537	6.28998e-07	5.2262e-06
F7	0.23253	6.29476e-07	5.2279e-06
WFDC2	0.232408	6.38295e-07	5.28968e-06
VPS37C	0.232371	6.40973e-07	5.30773e-06
MTSS2	0.232371	6.41027e-07	5.30773e-06
POFUT2	0.232317	6.44954e-07	5.33563e-06
BDKRB2	0.23225	6.49884e-07	5.37409e-06
PICALM	0.232238	6.50748e-07	5.37892e-06
CALD1	0.232211	6.52755e-07	5.38853e-06
ANKMY2	0.232202	6.53417e-07	5.39026e-06
SLC16A12	0.232201	6.53527e-07	5.39026e-06
COL12A1	0.232118	6.59688e-07	5.43639e-06
PGM3	0.232089	6.61922e-07	5.45246e-06
GPD2	0.232073	6.63118e-07	5.45719e-06
DUSP14	0.232071	6.63216e-07	5.45719e-06
SPRY2	0.23207	6.6335e-07	5.45719e-06
NDUFC2	0.232024	6.66817e-07	5.47968e-06
CD46	0.232022	6.66942e-07	5.47968e-06
RDX	0.23197	6.70888e-07	5.50973e-06
MAOB	0.231935	6.73554e-07	5.52926e-06
MAPK8IP1	0.231848	6.8028e-07	5.57492e-06
RAPGEF3	0.231706	6.9133e-07	5.66064e-06
TIMP1	0.231678	6.93489e-07	5.67589e-06
FAM214B	0.231642	6.96367e-07	5.69215e-06
REXO2	0.231616	6.98378e-07	5.70615e-06
TMTC3	0.231585	7.00855e-07	5.72395e-06
RANBP17	0.231439	7.1257e-07	5.81219e-06
TMEM9B	0.231394	7.16216e-07	5.83945e-06
ACVR2A	0.231306	7.23369e-07	5.89025e-06
ARHGAP23	0.231195	7.32524e-07	5.95467e-06
TNNT1	0.231055	7.44249e-07	6.04486e-06
TSPAN13	0.231042	7.4531e-07	6.05091e-06
CHM	0.230913	7.56305e-07	6.13757e-06
WFDC10B	0.230892	7.58064e-07	6.14674e-06
DUSP5	0.230824	7.63919e-07	6.18887e-06
PPP2R2C	0.230813	7.64861e-07	6.19389e-06
H2AJ	0.230772	7.6846e-07	6.21515e-06
KIAA0895	0.230643	7.79675e-07	6.28993e-06
VTI1B	0.230624	7.81388e-07	6.3011e-06
AMACR	0.230605	7.8307e-07	6.312e-06
SLCO1B1	0.230569	7.86296e-07	6.33268e-06
WNT7A	0.230345	8.06393e-07	6.48908e-06
IFIT1	0.230313	8.09289e-07	6.50965e-06
RNLS	0.230186	8.20975e-07	6.58705e-06
INPP1	0.230168	8.22612e-07	6.59743e-06
DOCK9	0.230161	8.23284e-07	6.60005e-06
NAGS	0.230152	8.24114e-07	6.60394e-06
CAPG	0.230064	8.32364e-07	6.6617e-06
ADIRF	0.229964	8.41766e-07	6.73413e-06
AKAP12	0.22995	8.4308e-07	6.74182e-06
BCL10	0.229926	8.45322e-07	6.75411e-06
AQP5	0.229875	8.50218e-07	6.78757e-06
NDST1	0.229775	8.59873e-07	6.86179e-06
GPR143	0.229695	8.67562e-07	6.90877e-06
CEACAM19	0.229623	8.74678e-07	6.95964e-06
TMEM40	0.22961	8.75933e-07	6.96674e-06
HACD2	0.229532	8.83656e-07	7.02525e-06
ECHS1	0.229479	8.88959e-07	7.06448e-06
PLBD2	0.229302	9.06753e-07	7.19693e-06
CNKSR3	0.229185	9.18726e-07	7.28291e-06
BACE2	0.229147	9.22641e-07	7.3079e-06
ASL	0.229135	9.23908e-07	7.31189e-06
PLOD1	0.229014	9.36564e-07	7.40205e-06
PFN2	0.228947	9.43626e-07	7.44947e-06
RIPOR1	0.228899	9.48681e-07	7.4863e-06
TCAF1	0.228855	9.53361e-07	7.52013e-06
CGB8	0.228778	9.61622e-07	7.57905e-06
NECTIN4	0.228769	9.62602e-07	7.58365e-06
SFTA2	0.228741	9.65664e-07	7.60465e-06
ADTRP	0.228717	9.6821e-07	7.62157e-06
ARMC9	0.228712	9.68714e-07	7.62241e-06
FZD5	0.228634	9.7727e-07	7.68342e-06
UGT1A1	0.228525	9.89231e-07	7.7679e-06
MUC1	0.228507	9.91188e-07	7.78007e-06
MEIS3	0.228429	9.99952e-07	7.83603e-06
FAM199X	0.228304	1.01402e-06	7.93652e-06
AFF4	0.228264	1.01856e-06	7.96552e-06
ADORA1	0.228176	1.02862e-06	8.04037e-06
NCCRP1	0.228168	1.0295e-06	8.04127e-06
C11orf68	0.228158	1.0307e-06	8.045e-06
CCDC103	0.228157	1.03082e-06	8.045e-06
TM4SF4	0.228101	1.03728e-06	8.08882e-06
LAMC1	0.228049	1.04327e-06	8.13223e-06
RAB6A	0.227968	1.05276e-06	8.19619e-06
KRTAP1-5	0.227961	1.05357e-06	8.19918e-06
MAP7D2	0.227882	1.06292e-06	8.26524e-06
WNK4	0.227851	1.06663e-06	8.28736e-06
TEAD4	0.227819	1.07042e-06	8.31345e-06
SGCE	0.227764	1.07697e-06	8.3575e-06
HSD17B4	0.227745	1.07922e-06	8.37159e-06
BACE1	0.227736	1.08034e-06	8.37691e-06
TMEM184B	0.227578	1.09957e-06	8.51021e-06
TRABD2A	0.227562	1.10153e-06	8.52054e-06
PLAAT2	0.227533	1.10508e-06	8.54454e-06
SCOC	0.227522	1.10636e-06	8.5475e-06
PPP1R16A	0.227446	1.11584e-06	8.61184e-06
DHCR24	0.227444	1.11603e-06	8.61184e-06
RNF128	0.227425	1.11838e-06	8.62647e-06
NMT2	0.227406	1.12074e-06	8.64121e-06
SH3GL1	0.227327	1.13063e-06	8.70341e-06
LEMD1	0.227223	1.14377e-06	8.79753e-06
SLC22A3	0.227196	1.14721e-06	8.82043e-06
ACTRT3	0.227144	1.1539e-06	8.86474e-06
TXNRD1	0.227113	1.15787e-06	8.88457e-06
MIEF2	0.226995	1.1732e-06	8.99503e-06
UBE2B	0.226984	1.17455e-06	9.00173e-06
PTK2	0.226927	1.18206e-06	9.05566e-06
SEMA5A	0.226896	1.18608e-06	9.08287e-06
IRAK2	0.226853	1.19185e-06	9.11975e-06
PPFIA1	0.226822	1.19589e-06	9.147e-06
ABHD5	0.226799	1.19898e-06	9.16698e-06
LOXL4	0.226749	1.2057e-06	9.21189e-06
CCDC40	0.226748	1.20582e-06	9.21189e-06
NFIB	0.226589	1.2272e-06	9.35285e-06
CAPNS1	0.226538	1.23421e-06	9.40258e-06
HNF4A	0.226506	1.23858e-06	9.42835e-06
PTHLH	0.226472	1.2433e-06	9.45939e-06
RAB1B	0.226437	1.24804e-06	9.48903e-06
LMAN2	0.22643	1.24904e-06	9.49293e-06
TCEAL4	0.22641	1.25176e-06	9.50601e-06
STEAP1	0.226392	1.25429e-06	9.5215e-06
FFAR4	0.226314	1.26525e-06	9.59703e-06
MBTPS2	0.226293	1.26821e-06	9.61569e-06
DPCD	0.226282	1.26966e-06	9.62291e-06
PCDHA11	0.226165	1.28623e-06	9.74074e-06
FILIP1L	0.226146	1.28897e-06	9.75766e-06
IFITM3	0.225936	1.31919e-06	9.96676e-06
SPIRE2	0.225925	1.32081e-06	9.97113e-06
TM9SF1	0.225908	1.32331e-06	9.98609e-06
DNTTIP1	0.225894	1.3253e-06	9.99716e-06
SAMD5	0.225848	1.33211e-06	1.00445e-05
CAVIN2	0.225775	1.34283e-06	1.01174e-05
DST	0.225743	1.34761e-06	1.01486e-05
SECTM1	0.225694	1.355e-06	1.01891e-05
DUSP23	0.225537	1.37867e-06	1.03589e-05
HTRA1	0.225479	1.38755e-06	1.04175e-05
CTRB1	0.225465	1.38958e-06	1.04286e-05
CFAP43	0.225417	1.39699e-06	1.0476e-05
RARRES1	0.225412	1.3978e-06	1.0478e-05
AKR1C1	0.225375	1.40343e-06	1.05033e-05
PRRT1B	0.225372	1.40391e-06	1.05033e-05
PLPP1	0.2253	1.41519e-06	1.05794e-05
PPP1R3C	0.225278	1.41858e-06	1.06006e-05
DNASE1L1	0.225238	1.42491e-06	1.06438e-05
HBEGF	0.225232	1.42582e-06	1.06464e-05
NDUFS8	0.225225	1.42682e-06	1.06497e-05
KLK7	0.225196	1.43143e-06	1.068e-05
HID1	0.225162	1.43681e-06	1.07118e-05
LCN2	0.225147	1.43915e-06	1.0725e-05
KLK8	0.225108	1.44542e-06	1.07676e-05
METTL7B	0.225064	1.45248e-06	1.08076e-05
MOB4	0.224994	1.46359e-06	1.08818e-05
GPR173	0.224985	1.46508e-06	1.08887e-05
BTBD10	0.224883	1.4817e-06	1.10036e-05
LACTB	0.224756	1.50245e-06	1.11448e-05
FAM131B	0.224728	1.50718e-06	1.11662e-05
SMS	0.224689	1.51363e-06	1.12017e-05
ATP5PD	0.224667	1.51717e-06	1.12236e-05
FAM155A	0.22462	1.52518e-06	1.12741e-05
MORN4	0.224615	1.52588e-06	1.12749e-05
IGF2BP2	0.224539	1.53873e-06	1.13655e-05
CFAP57	0.224512	1.54325e-06	1.13901e-05
FNDC4	0.224475	1.54953e-06	1.14321e-05
PCGF2	0.224384	1.56508e-06	1.15423e-05
IL17RE	0.224374	1.5669e-06	1.15513e-05
PSG6	0.224329	1.57467e-06	1.16041e-05
SLC2A8	0.224269	1.58505e-06	1.16672e-05
ASCL5	0.22426	1.58651e-06	1.16689e-05
ELF5	0.224209	1.59541e-06	1.17253e-05
LAMTOR1	0.224184	1.59993e-06	1.17541e-05
ZNF841	0.224123	1.61058e-06	1.18188e-05
PNMA2	0.224072	1.61965e-06	1.18762e-05
FGF19	0.223967	1.63842e-06	1.2e-05
MB	0.223953	1.64082e-06	1.2013e-05
SMOX	0.223898	1.65071e-06	1.20762e-05
MMRN2	0.223651	1.69606e-06	1.23797e-05
FAM131C	0.223616	1.70247e-06	1.24123e-05
GOLGA7B	0.223612	1.70332e-06	1.24137e-05
DNAJB6	0.223538	1.7171e-06	1.24999e-05
ACE	0.223456	1.73263e-06	1.26033e-05
HERC6	0.223352	1.75231e-06	1.27369e-05
MB21D2	0.223288	1.76466e-06	1.28218e-05
GPRC5B	0.223269	1.76838e-06	1.28439e-05
FAHD1	0.223259	1.7703e-06	1.2853e-05
FAM3A	0.223147	1.79209e-06	1.29915e-05
NRBP2	0.223128	1.79565e-06	1.30123e-05
DIRAS3	0.223107	1.79984e-06	1.30378e-05
AIF1L	0.223056	1.80987e-06	1.31055e-05
CTSZ	0.222963	1.82827e-06	1.32257e-05
CFAP91	0.222959	1.82916e-06	1.32257e-05
TRHDE	0.222959	1.82923e-06	1.32257e-05
SHC3	0.22278	1.86525e-06	1.34556e-05
FAF2	0.222771	1.86705e-06	1.34635e-05
OR2A1	0.22267	1.88763e-06	1.35915e-05
TRIM29	0.222585	1.9051e-06	1.3707e-05
RBFOX2	0.222554	1.91173e-06	1.37495e-05
PDLIM7	0.222517	1.91928e-06	1.37986e-05
PLPP3	0.222472	1.92878e-06	1.38573e-05
SCG2	0.222435	1.93655e-06	1.39072e-05
LAMP2	0.222414	1.94106e-06	1.39343e-05
FAM3C	0.222379	1.94846e-06	1.3977e-05
SELENOM	0.222276	1.9704e-06	1.4129e-05
SLC28A3	0.222265	1.97265e-06	1.41399e-05
SASH1	0.22224	1.97801e-06	1.4173e-05
GADD45G	0.222047	2.01996e-06	1.4452e-05
RASSF8	0.222024	2.02503e-06	1.44775e-05
ANKRD9	0.222024	2.02504e-06	1.44775e-05
SPDEF	0.222005	2.02911e-06	1.44958e-05
JOSD2	0.22187	2.0591e-06	1.46772e-05
BAIAP3	0.221822	2.06979e-06	1.4737e-05
CARD19	0.221799	2.07495e-06	1.47682e-05
SYNJ2BP	0.221795	2.07601e-06	1.47703e-05
PSG7	0.22179	2.07706e-06	1.47722e-05
ANGPTL4	0.221782	2.07886e-06	1.47762e-05
MOSPD1	0.22178	2.07934e-06	1.47762e-05
REPS2	0.221777	2.07993e-06	1.47762e-05
CHRM1	0.221717	2.09352e-06	1.48673e-05
MMP24OS	0.221695	2.0986e-06	1.48978e-05
TMCC3	0.22161	2.11806e-06	1.50193e-05
YES1	0.221589	2.1227e-06	1.5041e-05
SMUG1	0.221558	2.13006e-06	1.5082e-05
TOR4A	0.221439	2.15755e-06	1.52541e-05
PTRH1	0.221401	2.16653e-06	1.53119e-05
B4GALT1	0.221365	2.17485e-06	1.53651e-05
TSPAN31	0.22124	2.2045e-06	1.55574e-05
IQCE	0.221189	2.21684e-06	1.56308e-05
RPL26L1	0.221186	2.21735e-06	1.56308e-05
BICDL2	0.220846	2.30049e-06	1.61752e-05
ITPR3	0.220657	2.34786e-06	1.64825e-05
SCRN1	0.220609	2.35999e-06	1.65571e-05
GINM1	0.220586	2.36583e-06	1.6592e-05
VAV2	0.220427	2.4067e-06	1.68663e-05
TPRG1L	0.220381	2.41867e-06	1.6939e-05
SPRYD3	0.220381	2.41884e-06	1.6939e-05
MYLK	0.220354	2.42574e-06	1.69811e-05
ANXA7	0.220299	2.44006e-06	1.70689e-05
IL6	0.220289	2.44269e-06	1.7081e-05
CPA4	0.220233	2.45769e-06	1.71569e-05
EVI5	0.220231	2.45802e-06	1.71569e-05
PTMS	0.220218	2.4615e-06	1.71749e-05
TMPRSS7	0.220189	2.46926e-06	1.7217e-05
TFAP2C	0.220189	2.46932e-06	1.7217e-05
TFG	0.22017	2.47441e-06	1.72462e-05
HELZ2	0.220032	2.51133e-06	1.74844e-05
GJB5	0.219967	2.52905e-06	1.75918e-05
DDAH2	0.219955	2.53208e-06	1.76033e-05
FERMT1	0.219914	2.54334e-06	1.76678e-05
SLIT2	0.21989	2.55004e-06	1.76961e-05
ATL3	0.219882	2.55215e-06	1.77043e-05
IQGAP1	0.219857	2.55897e-06	1.77323e-05
HR	0.219782	2.57976e-06	1.78699e-05
RRAS2	0.219729	2.59433e-06	1.79514e-05
FAT1	0.219656	2.61477e-06	1.80679e-05
INHA	0.219656	2.61495e-06	1.80679e-05
TTC6	0.219635	2.62089e-06	1.81025e-05
NEDD4L	0.219627	2.62291e-06	1.81099e-05
FAM166C	0.219601	2.63049e-06	1.81426e-05
COL28A1	0.219542	2.64709e-06	1.82308e-05
MLF1	0.219529	2.65072e-06	1.82493e-05
SNF8	0.219444	2.67497e-06	1.8403e-05
SERINC3	0.219432	2.67859e-06	1.84213e-05
SLC25A43	0.219397	2.68849e-06	1.84828e-05
PDZK1	0.219391	2.69024e-06	1.84882e-05
LY6G6C	0.219353	2.70133e-06	1.85577e-05
TRPV4	0.219267	2.7262e-06	1.8695e-05
MPP4	0.219226	2.73824e-06	1.87709e-05
OSCP1	0.219192	2.74823e-06	1.88192e-05
SULT1C2	0.21917	2.75464e-06	1.88496e-05
CABYR	0.219074	2.78314e-06	1.9031e-05
PIH1D2	0.219026	2.79764e-06	1.91234e-05
NCMAP	0.218984	2.81025e-06	1.92027e-05
SYT13	0.218933	2.82549e-06	1.92862e-05
KRT4	0.218919	2.82981e-06	1.93088e-05
GYG2	0.218898	2.83627e-06	1.9346e-05
TTC23	0.218802	2.86556e-06	1.95249e-05
CDSN	0.218745	2.88294e-06	1.96294e-05
IRS1	0.218731	2.88736e-06	1.96473e-05
ATP2C1	0.21873	2.88762e-06	1.96473e-05
GJC2	0.218706	2.89508e-06	1.96911e-05
NRP2	0.2187	2.89693e-06	1.96966e-05
TACSTD2	0.218692	2.89946e-06	1.9704e-05
AFAP1L1	0.218638	2.91613e-06	1.97991e-05
HEBP2	0.218621	2.92153e-06	1.9825e-05
CGN	0.218619	2.92202e-06	1.9825e-05
DSEL	0.218586	2.93247e-06	1.98889e-05
PGRMC2	0.218569	2.93763e-06	1.99168e-05
FOSB	0.218533	2.94893e-06	1.99722e-05
CCL20	0.218397	2.992e-06	2.02425e-05
NRG1	0.218319	3.01728e-06	2.03991e-05
TMEM167A	0.218271	3.0326e-06	2.04883e-05
ATRAID	0.218209	3.0528e-06	2.06062e-05
PLEKHA5	0.218204	3.05436e-06	2.06062e-05
ABHD2	0.218199	3.05611e-06	2.0607e-05
WDFY3	0.218094	3.09027e-06	2.08118e-05
CACNG6	0.218058	3.10228e-06	2.0882e-05
SPACA6	0.218024	3.11352e-06	2.09463e-05
ANO1	0.217996	3.12282e-06	2.09945e-05
TLCD5	0.217931	3.14462e-06	2.11185e-05
C4BPA	0.217931	3.14463e-06	2.11185e-05
RBKS	0.217885	3.16004e-06	2.11923e-05
TFPI2	0.21787	3.16499e-06	2.12181e-05
TMEM185B	0.217851	3.17147e-06	2.12541e-05
BMPR1B	0.217817	3.18296e-06	2.13162e-05
SLC15A1	0.21776	3.20246e-06	2.14243e-05
AQP11	0.21772	3.21583e-06	2.15062e-05
TCTN2	0.217714	3.21809e-06	2.15138e-05
MCMDC2	0.217651	3.23975e-06	2.16435e-05
TLN2	0.217628	3.24748e-06	2.16876e-05
FSTL1	0.217613	3.2528e-06	2.17156e-05
EMC3	0.217558	3.2719e-06	2.18259e-05
NPHP1	0.217534	3.28039e-06	2.18692e-05
PIR	0.217514	3.28725e-06	2.18998e-05
KRT81	0.217351	3.34468e-06	2.22665e-05
ENDOD1	0.217292	3.36567e-06	2.23678e-05
VWA1	0.217207	3.39607e-06	2.25613e-05
TFF2	0.217204	3.39715e-06	2.25613e-05
LPP	0.21716	3.41325e-06	2.26415e-05
JPT2	0.217158	3.41395e-06	2.26415e-05
INPP4B	0.217133	3.42299e-06	2.26936e-05
NCS1	0.217043	3.45597e-06	2.28885e-05
TMED3	0.217008	3.46858e-06	2.29562e-05
HSD17B3	0.216974	3.48105e-06	2.30227e-05
TCF7L2	0.216879	3.51626e-06	2.32316e-05
WTIP	0.216866	3.52144e-06	2.32578e-05
VSTM1	0.216837	3.5321e-06	2.33201e-05
SPINT1	0.216776	3.55515e-06	2.344e-05
KCTD1	0.216748	3.56554e-06	2.35004e-05
ANO7	0.216717	3.5771e-06	2.35604e-05
PCDHB11	0.216706	3.58155e-06	2.3572e-05
ITPKA	0.216695	3.58567e-06	2.35763e-05
CHMP5	0.216668	3.59587e-06	2.36353e-05
SIGLEC15	0.216645	3.60476e-06	2.36775e-05
FHDC1	0.216619	3.61472e-06	2.37348e-05
PXMP4	0.216557	3.63841e-06	2.38789e-05
CLDN11	0.216555	3.63916e-06	2.38789e-05
OAS3	0.216386	3.70466e-06	2.42786e-05
SIPA1L3	0.216294	3.74117e-06	2.44979e-05
NGF	0.216176	3.78811e-06	2.47714e-05
ETV4	0.216117	3.81172e-06	2.49173e-05
LGALSL	0.216051	3.83835e-06	2.50828e-05
SLC48A1	0.216047	3.83995e-06	2.50847e-05
C2CD4A	0.215992	3.86234e-06	2.52223e-05
COL4A2	0.215962	3.87444e-06	2.52841e-05
CCDC158	0.215836	3.92628e-06	2.5605e-05
MAP3K13	0.215826	3.93033e-06	2.56227e-05
PTPN3	0.215813	3.93597e-06	2.56508e-05
TNC	0.215758	3.95884e-06	2.57823e-05
CYP4F3	0.215711	3.9783e-06	2.58914e-05
PEDS1	0.215692	3.9866e-06	2.59366e-05
ARMC3	0.215666	3.99749e-06	2.59986e-05
ERGIC1	0.21566	3.99998e-06	2.6006e-05
HSPA2	0.215652	4.00337e-06	2.60192e-05
ACBD5	0.215638	4.00914e-06	2.60478e-05
GABRE	0.215593	4.02816e-06	2.61448e-05
MUC16	0.215553	4.04504e-06	2.62319e-05
CCDC89	0.215514	4.06164e-06	2.63265e-05
CCDC120	0.215503	4.06662e-06	2.63498e-05
P4HA3	0.215477	4.07772e-06	2.64128e-05
COL8A1	0.215432	4.09694e-06	2.65194e-05
STK31	0.215371	4.12354e-06	2.66646e-05
NDFIP2	0.215311	4.14944e-06	2.6814e-05
PDGFC	0.215222	4.18844e-06	2.70386e-05
HSDL2	0.215214	4.19205e-06	2.70528e-05
COL16A1	0.215185	4.2048e-06	2.70985e-05
CD109	0.215134	4.22753e-06	2.72176e-05
USP53	0.215124	4.23178e-06	2.72358e-05
PCLO	0.215117	4.23491e-06	2.72468e-05
BAMBI	0.215111	4.23759e-06	2.72548e-05
MYO10	0.21509	4.24732e-06	2.73063e-05
CHST6	0.215054	4.26328e-06	2.73925e-05
GAS2L1	0.215028	4.27494e-06	2.74582e-05
NALCN	0.214974	4.29918e-06	2.76047e-05
CRB3	0.214957	4.30687e-06	2.76355e-05
LRRC15	0.214883	4.34049e-06	2.78233e-05
SEMA4G	0.214871	4.34589e-06	2.78436e-05
CSNK1A1	0.21487	4.34656e-06	2.78436e-05
TULP3	0.21486	4.35082e-06	2.78615e-05
CBY1	0.214831	4.36428e-06	2.79384e-05
IQGAP3	0.214823	4.36811e-06	2.79536e-05
MAN1B1	0.21473	4.41058e-06	2.82065e-05
RTL8B	0.21472	4.41534e-06	2.82275e-05
ARL4D	0.214702	4.42349e-06	2.82702e-05
KIRREL3	0.214688	4.43026e-06	2.8304e-05
EXOC6B	0.214682	4.43288e-06	2.83113e-05
C1QL1	0.214569	4.48579e-06	2.86111e-05
FO681492.1	0.214553	4.49355e-06	2.86459e-05
ALDH3A1	0.214536	4.50135e-06	2.86549e-05
TM4SF18	0.21453	4.50414e-06	2.86613e-05
PIGK	0.214509	4.51398e-06	2.87144e-05
EPS8L1	0.214499	4.5188e-06	2.87355e-05
ATG16L1	0.21449	4.52308e-06	2.87532e-05
TRIM8	0.214478	4.52883e-06	2.87802e-05
ZSCAN31	0.214467	4.53391e-06	2.8803e-05
ACOT6	0.214406	4.563e-06	2.89782e-05
CSF1	0.214388	4.5716e-06	2.90232e-05
CLIP2	0.214228	4.64918e-06	2.94807e-05
PCDHA12	0.214226	4.64983e-06	2.94807e-05
NR1H3	0.21422	4.65297e-06	2.94908e-05
POLR2L	0.214212	4.65663e-06	2.95043e-05
ADGRF2	0.214125	4.6991e-06	2.97537e-05
FUT2	0.214119	4.70212e-06	2.9763e-05
ADAMTS16	0.214081	4.7211e-06	2.98732e-05
SNX6	0.214044	4.73919e-06	2.99778e-05
PDGFA	0.21404	4.74108e-06	2.99799e-05
CITED4	0.214029	4.74692e-06	3.00069e-05
ESYT2	0.21397	4.77615e-06	3.01618e-05
SEMA3E	0.213892	4.81544e-06	3.039e-05
TRIL	0.213875	4.82369e-06	3.0432e-05
KCNF1	0.2138	4.86195e-06	3.06431e-05
FXYD3	0.213708	4.90861e-06	3.09067e-05
CYSRT1	0.213551	4.98992e-06	3.13568e-05
ARHGAP26	0.213309	5.11738e-06	3.20841e-05
SPATA17	0.213221	5.16454e-06	3.23692e-05
SLC51B	0.213143	5.20646e-06	3.26106e-05
RGS3	0.213094	5.23332e-06	3.27574e-05
C1orf53	0.213048	5.25849e-06	3.28935e-05
GLOD5	0.213009	5.27957e-06	3.30038e-05
RAB18	0.212963	5.30503e-06	3.31148e-05
MAGT1	0.212901	5.33908e-06	3.32889e-05
SLC1A7	0.212845	5.37053e-06	3.34632e-05
ZBED2	0.212688	5.45907e-06	3.39928e-05
GNGT1	0.212673	5.4671e-06	3.40317e-05
LONRF2	0.212654	5.47793e-06	3.40881e-05
HSPA12A	0.212605	5.50609e-06	3.42299e-05
CYFIP1	0.212505	5.56368e-06	3.45543e-05
INAVA	0.212453	5.59362e-06	3.4729e-05
NR1D1	0.212416	5.61531e-06	3.48524e-05
LDLRAD1	0.212329	5.66629e-06	3.51233e-05
MRFAP1	0.212307	5.67883e-06	3.51698e-05
ATP6V0C	0.212243	5.71701e-06	3.53576e-05
OSMR	0.212203	5.74053e-06	3.54916e-05
PTPA	0.212175	5.75749e-06	3.5585e-05
MITF	0.212157	5.76797e-06	3.56153e-05
DEFB103A	0.212152	5.77074e-06	3.56209e-05
CBR1	0.212129	5.78473e-06	3.56843e-05
ACSL3	0.212109	5.79693e-06	3.57365e-05
ADRA1B	0.212096	5.80472e-06	3.57639e-05
TMEM45A	0.212095	5.8051e-06	3.57639e-05
EHBP1	0.211992	5.86755e-06	3.61048e-05
CORO1C	0.211991	5.86797e-06	3.61048e-05
EXOC3L1	0.211968	5.88219e-06	3.61807e-05
ANXA11	0.211942	5.89814e-06	3.62555e-05
DCLK1	0.21188	5.9362e-06	3.6466e-05
PKM	0.211868	5.9434e-06	3.64985e-05
PLCB3	0.211855	5.95103e-06	3.65337e-05
HTATIP2	0.211809	5.97973e-06	3.66982e-05
HSPA1A	0.211743	6.02064e-06	3.69256e-05
YIPF3	0.211685	6.05686e-06	3.71358e-05
JUP	0.211652	6.07775e-06	3.72401e-05
CLIC1	0.211589	6.11738e-06	3.74709e-05
B3GNT5	0.21158	6.12323e-06	3.74828e-05
ZNF462	0.211527	6.15663e-06	3.76391e-05
ZNF503	0.211495	6.17681e-06	3.77504e-05
KRT32	0.211427	6.22038e-06	3.80046e-05
PADI3	0.211047	6.46931e-06	3.94375e-05
SLC5A1	0.211029	6.48144e-06	3.94988e-05
IL36RN	0.210851	6.6014e-06	4.01151e-05
PSG11	0.210844	6.60607e-06	4.0118e-05
PLXNB3	0.210816	6.62507e-06	4.02206e-05
PDX1	0.210795	6.63928e-06	4.02801e-05
STEAP3	0.210792	6.64118e-06	4.02801e-05
KCTD4	0.210723	6.68899e-06	4.05317e-05
CD164L2	0.210718	6.69205e-06	4.05374e-05
MARCKS	0.210651	6.7388e-06	4.07948e-05
SYNM	0.210571	6.79451e-06	4.1093e-05
PON3	0.210505	6.84038e-06	4.13574e-05
B3GALNT1	0.210425	6.89699e-06	4.16865e-05
CBLC	0.21035	6.9501e-06	4.19943e-05
BLID	0.21026	7.01505e-06	4.23333e-05
MLXIPL	0.210248	7.02379e-06	4.23727e-05
MYO5C	0.210216	7.04695e-06	4.24857e-05
MAML2	0.210139	7.10228e-06	4.27789e-05
C1orf115	0.210096	7.13382e-06	4.29419e-05
EVA1C	0.21002	7.1896e-06	4.32505e-05
TYRO3	0.210003	7.2021e-06	4.33121e-05
DRD2	0.209932	7.25502e-06	4.35974e-05
INHBA	0.20993	7.25637e-06	4.35974e-05
CLCNKB	0.209899	7.2798e-06	4.37244e-05
IDS	0.209894	7.28357e-06	4.37334e-05
PRRG2	0.209881	7.2931e-06	4.37769e-05
CDH16	0.209861	7.30779e-06	4.38513e-05
[truncated: 17,179 more rows]

## Sheet: D. Vincristine
Drug effect (AUC) vs. mRNA expression: Vincristine
Gene name	rho	pval	padj
KRT8	0.489241	0	0
SDC4	0.483494	0	0
KRT18	0.47872	0	0
GPRC5A	0.47663	0	0
PDGFB	0.476298	0	0
TM4SF1	0.46852	0	0
PCDH1	0.468174	0	0
MYOF	0.466886	0	0
PLCD3	0.464325	0	0
KIAA1522	0.462822	0	0
NCEH1	0.460454	0	0
S100A10	0.460349	0	0
PPL	0.459299	0	0
TSPAN1	0.458046	0	0
ERBB2	0.457885	0	0
ARHGAP29	0.457116	0	0
PRSS23	0.45626	0	0
GPR39	0.455886	0	0
WWC1	0.455534	0	0
BCAR1	0.448792	0	0
ANXA2	0.448692	0	0
EPHA2	0.448535	0	0
HRCT1	0.448173	0	0
KRT15	0.448141	0	0
PSORS1C1	0.448119	0	0
SPATS2L	0.448043	0	0
CD151	0.447001	0	0
AHNAK2	0.445696	0	0
ABCC3	0.445599	0	0
ANXA4	0.441362	0	0
EDN1	0.440171	0	0
ARHGEF28	0.440085	0	0
LAMA5	0.439333	0	0
CTNNA1	0.438713	0	0
EGFR	0.43656	0	0
TNFRSF12A	0.43617	0	0
EPB41L1	0.435371	0	0
BCL2L1	0.435173	0	0
AMOTL2	0.433843	0	0
CTSD	0.432412	0	0
CCDC68	0.432287	0	0
KRT80	0.432209	0	0
PPIC	0.431588	0	0
PTTG1IP	0.430406	0	0
TRNP1	0.429349	0	0
ATP1B1	0.429149	0	0
GRAMD2B	0.429136	0	0
ANKRD1	0.42908	0	0
RHPN2	0.427973	0	0
GIPC1	0.427652	0	0
DSTN	0.427594	0	0
LMNA	0.426601	0	0
ELOVL1	0.426355	0	0
C19orf33	0.426261	0	0
ITGB5	0.425698	0	0
BTC	0.425159	0	0
LTBR	0.424776	0	0
CLDN1	0.42367	0	0
KLF5	0.423041	0	0
ASPH	0.422729	0	0
EPS8L2	0.422558	0	0
PLEKHG6	0.421866	0	0
HTR1D	0.421715	0	0
KRT19	0.42075	0	0
NQO1	0.42074	0	0
SH3TC2	0.420257	0	0
RHBDF1	0.420074	0	0
CEP170B	0.41986	0	0
KDELR3	0.419458	0	0
GPC1	0.418421	0	0
MGAT4B	0.416846	0	0
RASSF7	0.416151	0	0
HDAC11	0.415802	0	0
YAP1	0.415664	0	0
PLK2	0.414896	0	0
SQSTM1	0.414889	0	0
TUFT1	0.414593	0	0
PERP	0.414583	0	0
LGALS3	0.414297	0	0
LAMC2	0.413719	0	0
RHOC	0.413601	0	0
CD9	0.413161	0	0
MET	0.413099	0	0
REEP3	0.413086	0	0
CETN2	0.412542	0	0
MANBAL	0.412328	0	0
S100A6	0.412171	0	0
ADAM9	0.411828	0	0
PON2	0.411713	0	0
CCN1	0.411563	0	0
ITGB1	0.410914	0	0
OSGIN1	0.410301	0	0
CAMK2N1	0.409286	0	0
CTNND1	0.408984	0	0
CLDN4	0.408797	0	0
LAMA3	0.40792	0	0
GNG12	0.407781	0	0
SCNN1A	0.407492	0	0
SGMS2	0.407282	0	0
NIBAN2	0.40728	0	0
CTTN	0.406672	0	0
MATN3	0.406453	0	0
LAPTM4A	0.4063	0	0
TGFA	0.406008	0	0
PXN	0.405475	0	0
CAPN2	0.404706	0	0
ITGA3	0.404358	0	0
HSPG2	0.40378	0	0
NECTIN2	0.40285	0	0
PLLP	0.402581	0	0
MISP	0.402351	0	0
IER5L	0.401895	0	0
GOLT1A	0.401705	0	0
CD63	0.401705	0	0
ABLIM3	0.401556	0	0
RASAL2	0.401162	0	0
CTDSPL	0.400761	0	0
F3	0.400631	0	0
SEMA3B	0.400535	0	0
PLEC	0.400449	0	0
SLC44A3	0.400296	0	0
EPHX1	0.400018	0	0
CHMP3	0.399904	0	0
LPIN3	0.399207	0	0
EPS8	0.399139	0	0
DDR1	0.398195	0	0
SLC49A4	0.398019	0	0
C11orf52	0.397863	0	0
F2RL1	0.397278	0	0
CUEDC1	0.397181	0	0
TAX1BP3	0.396096	0	0
TNFRSF21	0.395629	0	0
CAST	0.395398	0	0
FLNB	0.395378	0	0
UPK3B	0.394931	0	0
KDELR2	0.394752	0	0
LAMB2	0.394559	0	0
BCAM	0.393654	0	0
S100A16	0.393648	0	0
IL18	0.393608	0	0
TSPAN15	0.39334	0	0
REEP5	0.393115	0	0
PLAAT3	0.392885	0	0
ARL14	0.392717	0	0
KISS1	0.39177	0	0
AGRN	0.39165	0	0
SRPX2	0.391613	0	0
PARD6B	0.391339	0	0
SH3D19	0.391111	0	0
MYO5B	0.390878	0	0
CLCF1	0.390648	0	0
DCBLD2	0.390616	0	0
SHTN1	0.388837	0	0
TMEM139	0.388698	0	0
FTH1	0.388274	0	0
S100A13	0.38753	0	0
NXNL2	0.387341	0	0
SSH3	0.387296	0	0
LASP1	0.387037	0	0
NTN4	0.386914	0	0
ST6GALNAC2	0.386898	0	0
FAM114A1	0.386426	0	0
ALS2CL	0.386262	0	0
DAG1	0.386054	0	0
AVPI1	0.38567	0	0
SLC35F5	0.385547	0	0
MATN2	0.385376	0	0
FHL2	0.385077	0	0
TSPAN6	0.384916	0	0
SLC52A3	0.384816	0	0
THRB	0.384805	0	0
APLP2	0.384589	0	0
BMP4	0.384518	0	0
ADGRG6	0.38448	0	0
RBPMS	0.384423	0	0
PLS3	0.383774	0	0
UACA	0.383732	0	0
IQCJ-SCHIP1	0.383289	0	0
FOLR1	0.383285	0	0
PPDPF	0.383269	0	0
UPK2	0.382882	0	0
THSD4	0.382796	0	0
ID1	0.382542	0	0
SLC35D2	0.382538	0	0
DNAH5	0.382376	0	0
STYK1	0.381563	0	0
TJP1	0.381454	0	0
AOPEP	0.38145	0	0
CDCP1	0.381331	0	0
LYPD1	0.381238	0	0
ITGB8	0.380916	0	0
ANXA3	0.380513	0	0
KLF4	0.380483	0	0
ITGB6	0.38031	0	0
BCL9L	0.380284	0	0
PTPRF	0.380183	0	0
PHLDA2	0.380145	0	0
RHBDL2	0.379696	0	0
C1orf116	0.379485	0	0
UBTD1	0.379237	0	0
ASAP2	0.378457	0	0
PARVA	0.378397	0	0
FCHO2	0.378179	0	0
BAIAP2	0.378149	0	0
S100A11	0.37775	2.22045e-16	1.56411e-14
MMP15	0.377341	2.22045e-16	1.56411e-14
SVIL	0.37724	2.22045e-16	1.56411e-14
RHOD	0.377129	2.22045e-16	1.56411e-14
NR2F2	0.376974	2.22045e-16	1.56411e-14
ATP8B1	0.37697	2.22045e-16	1.56411e-14
MAP4K3	0.37682	2.22045e-16	1.56411e-14
SYT8	0.376346	2.22045e-16	1.56411e-14
VMP1	0.376307	2.22045e-16	1.56411e-14
TPM1	0.376284	2.22045e-16	1.56411e-14
HKDC1	0.375982	2.22045e-16	1.56411e-14
ERBB3	0.375862	2.22045e-16	1.56411e-14
THBS1	0.375851	2.22045e-16	1.56411e-14
TLCD2	0.375742	2.22045e-16	1.56411e-14
MSLN	0.375548	2.22045e-16	1.56411e-14
PATJ	0.3752	4.44089e-16	2.78975e-14
CXCL16	0.37516	4.44089e-16	2.78975e-14
CCDC9B	0.375022	4.44089e-16	2.78975e-14
PLPP2	0.374999	4.44089e-16	2.78975e-14
ACTN4	0.374945	4.44089e-16	2.78975e-14
SH2D4A	0.37489	4.44089e-16	2.78975e-14
RBMS2	0.374484	4.44089e-16	2.78975e-14
CRIM1	0.374447	4.44089e-16	2.78975e-14
CTSA	0.374159	4.44089e-16	2.78975e-14
ATP6V0E1	0.373947	4.44089e-16	2.78975e-14
TMED7	0.373916	4.44089e-16	2.78975e-14
NPTN	0.373894	4.44089e-16	2.78975e-14
AREG	0.373873	4.44089e-16	2.78975e-14
TMBIM1	0.373811	4.44089e-16	2.78975e-14
RTN4	0.372843	4.44089e-16	2.78975e-14
TINAGL1	0.372712	4.44089e-16	2.78975e-14
ITGA2	0.372588	4.44089e-16	2.78975e-14
TMEM106B	0.372548	4.44089e-16	2.78975e-14
ADGRG1	0.372506	4.44089e-16	2.78975e-14
TMEM184A	0.372481	4.44089e-16	2.78975e-14
SLC2A1	0.372034	4.44089e-16	2.78975e-14
PKP3	0.371951	4.44089e-16	2.78975e-14
C6orf132	0.371662	4.44089e-16	2.78975e-14
EPB41L4B	0.371477	4.44089e-16	2.78975e-14
GATA6	0.371104	6.66134e-16	4.1039e-14
CAV2	0.371089	6.66134e-16	4.1039e-14
BOK	0.370912	6.66134e-16	4.1039e-14
RGL3	0.370569	8.88178e-16	5.15682e-14
WWTR1	0.370461	8.88178e-16	5.15682e-14
PHLDB2	0.370435	8.88178e-16	5.15682e-14
SUMF1	0.37031	8.88178e-16	5.15682e-14
ARHGAP12	0.370075	8.88178e-16	5.15682e-14
RRAS	0.369937	8.88178e-16	5.15682e-14
FUCA2	0.369695	8.88178e-16	5.15682e-14
WFS1	0.369596	8.88178e-16	5.15682e-14
DNAJC22	0.36934	8.88178e-16	5.15682e-14
PLA2R1	0.369298	8.88178e-16	5.15682e-14
DKK1	0.369249	8.88178e-16	5.15682e-14
RIN2	0.369235	8.88178e-16	5.15682e-14
CST3	0.36897	8.88178e-16	5.15682e-14
TMEM17	0.368551	1.11022e-15	6.36882e-14
SNCG	0.368418	1.11022e-15	6.36882e-14
LURAP1L	0.368255	1.11022e-15	6.36882e-14
BCAP31	0.368212	1.11022e-15	6.36882e-14
RND3	0.367927	1.33227e-15	7.50772e-14
SOWAHB	0.367813	1.33227e-15	7.50772e-14
EVA1A	0.367519	1.33227e-15	7.50772e-14
LIPH	0.367516	1.33227e-15	7.50772e-14
CEMIP2	0.366989	1.33227e-15	7.50772e-14
LIF	0.366662	1.55431e-15	8.6824e-14
IL17RC	0.366261	1.77636e-15	9.66903e-14
TBC1D2	0.366175	1.77636e-15	9.66903e-14
GRB7	0.366138	1.77636e-15	9.66903e-14
SHB	0.366082	1.77636e-15	9.66903e-14
TMEM200B	0.365904	1.77636e-15	9.66903e-14
ALDH1A3	0.365662	1.77636e-15	9.66903e-14
ORMDL2	0.365437	1.77636e-15	9.66903e-14
CNGA1	0.365251	1.9984e-15	1.08162e-13
NEURL3	0.364806	2.22045e-15	1.18506e-13
BAIAP2L1	0.364752	2.22045e-15	1.18506e-13
MALL	0.364452	2.22045e-15	1.18506e-13
DSG2	0.364424	2.22045e-15	1.18506e-13
CARD10	0.364013	2.66454e-15	1.40254e-13
BCAR3	0.363784	2.66454e-15	1.40254e-13
B4GALT4	0.363675	2.66454e-15	1.40254e-13
ATP9A	0.363475	2.66454e-15	1.40254e-13
S100A2	0.363397	2.66454e-15	1.40254e-13
CDC42EP2	0.363111	3.10862e-15	1.60542e-13
VEPH1	0.362962	3.10862e-15	1.60542e-13
SOX9	0.362873	3.10862e-15	1.60542e-13
INHBB	0.362857	3.10862e-15	1.60542e-13
FAM189A2	0.362619	3.10862e-15	1.60542e-13
KITLG	0.362544	3.33067e-15	1.71087e-13
TMEM144	0.362464	3.33067e-15	1.71087e-13
ZNF185	0.362358	3.55271e-15	1.79132e-13
TMEM45B	0.362313	3.55271e-15	1.79132e-13
ADAMTS15	0.362287	3.55271e-15	1.79132e-13
ERRFI1	0.362006	3.55271e-15	1.79132e-13
IL13RA1	0.361958	3.55271e-15	1.79132e-13
PSORS1C2	0.36178	3.77476e-15	1.89828e-13
ITGB4	0.361731	3.9968e-15	1.96861e-13
MYH14	0.36172	3.9968e-15	1.96861e-13
TSKU	0.361661	3.9968e-15	1.96861e-13
CLIC3	0.361548	3.9968e-15	1.96861e-13
BFSP1	0.361528	3.9968e-15	1.96861e-13
SNX21	0.36149	3.9968e-15	1.96861e-13
ARHGEF5	0.361075	4.44089e-15	2.16508e-13
ARHGEF35	0.360976	4.44089e-15	2.16508e-13
CREG2	0.360922	4.44089e-15	2.16508e-13
LAMP1	0.360716	4.66294e-15	2.25042e-13
TGFBI	0.360672	4.66294e-15	2.25042e-13
PPP2R3A	0.360472	4.88498e-15	2.33991e-13
SHROOM1	0.36045	4.88498e-15	2.33991e-13
RASEF	0.360251	5.10703e-15	2.44016e-13
PADI1	0.359773	5.55112e-15	2.64576e-13
SOX13	0.359461	5.77316e-15	2.72448e-13
GJB3	0.359441	5.77316e-15	2.72448e-13
PRRG1	0.35916	6.21725e-15	2.91967e-13
SLC35A2	0.359065	6.21725e-15	2.91967e-13
ALPP	0.358544	7.10543e-15	3.29637e-13
ABHD12	0.358408	7.10543e-15	3.29637e-13
SOWAHC	0.358407	7.10543e-15	3.29637e-13
ALDH3B1	0.358204	7.54952e-15	3.47713e-13
PTGES	0.358148	7.54952e-15	3.47713e-13
CTAGE4	0.357992	7.54952e-15	3.47713e-13
SH3RF2	0.357739	7.99361e-15	3.66405e-13
OPHN1	0.357728	7.99361e-15	3.66405e-13
AP1M2	0.357504	8.43769e-15	3.8492e-13
NBL1	0.357337	8.65974e-15	3.94111e-13
TNS2	0.357137	8.88178e-15	4.02305e-13
PERM1	0.357124	8.88178e-15	4.02305e-13
CLDN3	0.35709	9.10383e-15	4.1139e-13
SEMA3C	0.35676	9.76996e-15	4.39419e-13
CMTM4	0.356608	9.76996e-15	4.39419e-13
TNKS1BP1	0.356334	1.04361e-14	4.6828e-13
RIPK4	0.355811	1.15463e-14	5.15682e-13
TSPAN17	0.355662	1.17684e-14	5.24376e-13
TENT5B	0.355626	1.19904e-14	5.31797e-13
KRT7	0.355553	1.19904e-14	5.31797e-13
NPAS2	0.355412	1.24345e-14	5.48952e-13
PITPNM3	0.355205	1.28786e-14	5.64654e-13
MAL2	0.355201	1.28786e-14	5.64654e-13
FBLIM1	0.354983	1.33227e-14	5.82791e-13
PCBD1	0.35469	1.42109e-14	6.17415e-13
AHNAK	0.35468	1.42109e-14	6.17415e-13
KRT83	0.354391	1.4877e-14	6.3911e-13
PARD3B	0.35439	1.4877e-14	6.3911e-13
DHX32	0.354305	1.5099e-14	6.47198e-13
ARSD	0.353754	1.66533e-14	7.0749e-13
PTPRH	0.353751	1.66533e-14	7.0749e-13
ITGAV	0.353674	1.68754e-14	7.15337e-13
SPR	0.353403	1.77636e-14	7.51324e-13
TREH	0.353256	1.82077e-14	7.66722e-13
HM13	0.353248	1.82077e-14	7.66722e-13
APP	0.352747	1.9984e-14	8.37842e-13
ACTBL2	0.352398	2.13163e-14	8.91747e-13
TMEM54	0.352271	2.17604e-14	9.06367e-13
ARSJ	0.352249	2.17604e-14	9.06367e-13
ABHD11	0.352173	2.22045e-14	9.22858e-13
PLEKHA6	0.352091	2.24265e-14	9.30069e-13
SMAGP	0.351977	2.30926e-14	9.51516e-13
MEAK7	0.351558	2.4869e-14	1.02032e-12
PHLDA3	0.351477	2.5091e-14	1.02723e-12
ZDHHC9	0.351311	2.57572e-14	1.05225e-12
ABTB2	0.351161	2.66454e-14	1.08392e-12
EIF6	0.351156	2.66454e-14	1.08392e-12
EPPK1	0.350988	2.75335e-14	1.11296e-12
ANKRD2	0.350939	2.75335e-14	1.11296e-12
SYS1	0.350651	2.90878e-14	1.17331e-12
HES4	0.350586	2.93099e-14	1.17978e-12
OCLN	0.35038	3.06422e-14	1.22569e-12
P4HA2	0.350311	3.10862e-14	1.23828e-12
FOS	0.350291	3.10862e-14	1.23828e-12
CDH3	0.350242	3.13083e-14	1.24454e-12
FKBP9	0.350064	3.24185e-14	1.286e-12
SH3RF1	0.349694	3.4639e-14	1.37124e-12
SHANK2	0.349628	3.5083e-14	1.38596e-12
C1GALT1C1	0.34954	3.55271e-14	1.39774e-12
LRRC8E	0.349455	3.59712e-14	1.41231e-12
EFNA1	0.349366	3.66374e-14	1.43553e-12
SLC39A1	0.349174	3.77476e-14	1.47601e-12
LAMB1	0.348627	4.17444e-14	1.6158e-12
PMEPA1	0.34846	4.30767e-14	1.66401e-12
NAV2	0.348405	4.35207e-14	1.67441e-12
MANSC1	0.348287	4.44089e-14	1.70175e-12
MMP24	0.348088	4.59632e-14	1.75081e-12
DUSP1	0.348088	4.59632e-14	1.75081e-12
TMEM51	0.348024	4.66294e-14	1.77266e-12
NTF4	0.347916	4.75175e-14	1.80284e-12
PIP4K2C	0.347768	4.86278e-14	1.83769e-12
IGFBP3	0.34758	5.01821e-14	1.89269e-12
FAM160A1	0.347556	5.06262e-14	1.90569e-12
NRP1	0.347332	5.24025e-14	1.95718e-12
CTSV	0.347291	5.28466e-14	1.96992e-12
SLC4A3	0.347252	5.32907e-14	1.97878e-12
ESRP2	0.347238	5.32907e-14	1.97878e-12
IQSEC2	0.347208	5.37348e-14	1.99141e-12
PCYOX1	0.346998	5.57332e-14	2.05751e-12
MARVELD2	0.346945	5.63993e-14	2.0781e-12
SH3BP4	0.346616	5.9508e-14	2.18843e-12
DAGLA	0.346523	6.06182e-14	2.22499e-12
SLC22A5	0.346485	6.10623e-14	2.237e-12
CYP24A1	0.346403	6.19504e-14	2.26521e-12
SCEL	0.34621	6.39488e-14	2.32939e-12
PLXNB2	0.346094	6.52811e-14	2.37341e-12
PXDC1	0.346034	6.61693e-14	2.39208e-12
FANK1	0.345859	6.81677e-14	2.45969e-12
GULP1	0.34581	6.88338e-14	2.47905e-12
FOXQ1	0.345722	6.9722e-14	2.50633e-12
SHROOM3	0.3456	7.14984e-14	2.56058e-12
PLEKHG3	0.345488	7.28306e-14	2.60342e-12
EDN2	0.345324	7.50511e-14	2.67282e-12
CTAGE8	0.345272	7.54952e-14	2.68365e-12
TGM2	0.345079	7.81597e-14	2.7681e-12
CAVIN1	0.344995	7.9492e-14	2.81009e-12
HEXB	0.344907	8.06022e-14	2.84408e-12
NGEF	0.344866	8.12683e-14	2.86232e-12
EMP1	0.344668	8.39329e-14	2.95074e-12
PDXK	0.343624	1.00808e-13	3.49907e-12
STEAP2	0.343612	1.0103e-13	3.50043e-12
APMAP	0.343509	1.03029e-13	3.55681e-12
PHLDA1	0.343461	1.03917e-13	3.58102e-12
ENC1	0.343426	1.04361e-13	3.58987e-12
SRGAP1	0.343386	1.05249e-13	3.61393e-12
PRR15	0.343175	1.09246e-13	3.73777e-12
KPNA7	0.343132	1.09912e-13	3.75386e-12
PPP1R13L	0.343044	1.11466e-13	3.80017e-12
TPD52L1	0.343	1.12355e-13	3.82365e-12
LMCD1	0.342926	1.13909e-13	3.856e-12
MID2	0.342913	1.14131e-13	3.8567e-12
CYP2S1	0.342885	1.14797e-13	3.87238e-12
PKP2	0.342855	1.15463e-13	3.87439e-12
DSP	0.342639	1.19904e-13	4.01637e-12
DMTN	0.342469	1.23457e-13	4.12815e-12
CHST3	0.342216	1.28786e-13	4.28392e-12
ANLN	0.342195	1.2923e-13	4.29124e-12
RAB27B	0.341901	1.36113e-13	4.51199e-12
FN1	0.34183	1.3789e-13	4.56298e-12
LARP6	0.341809	1.38334e-13	4.56979e-12
STX3	0.341722	1.40332e-13	4.62782e-12
B3GNT3	0.341708	1.40776e-13	4.63449e-12
TMC7	0.341669	1.41664e-13	4.65573e-12
RAET1G	0.341585	1.43885e-13	4.72061e-12
FSTL3	0.341507	1.45661e-13	4.77072e-12
SHISA4	0.341481	1.46549e-13	4.79162e-12
WNT9A	0.341205	1.53655e-13	5.00685e-12
TMCO3	0.341182	1.54099e-13	5.01279e-12
RAB1A	0.341156	1.54987e-13	5.03314e-12
CLDN23	0.341129	1.55653e-13	5.04622e-12
LRRC1	0.340741	1.66533e-13	5.35366e-12
SP6	0.340721	1.66978e-13	5.35894e-12
PSAP	0.340697	1.67866e-13	5.37656e-12
P3H2	0.340684	1.68088e-13	5.37656e-12
NIPAL1	0.340643	1.69198e-13	5.40306e-12
TRIM29	0.340637	1.69642e-13	5.40822e-12
SYNC	0.340606	1.7053e-13	5.41851e-12
PGRMC1	0.340605	1.7053e-13	5.41851e-12
PARD3	0.340452	1.74971e-13	5.55041e-12
TTC39A	0.340239	1.81632e-13	5.74025e-12
TIMP2	0.340228	1.81855e-13	5.74025e-12
LEPROT	0.340102	1.85851e-13	5.83756e-12
CLIP1	0.340025	1.88294e-13	5.9046e-12
ARHGEF37	0.339626	2.01617e-13	6.31205e-12
RTKN	0.3396	2.02505e-13	6.32951e-12
SLC16A5	0.33952	2.05613e-13	6.41621e-12
ATP6AP2	0.339494	2.06501e-13	6.43344e-12
PVR	0.339428	2.08722e-13	6.48154e-12
TMEM61	0.339417	2.09166e-13	6.48482e-12
FKBP2	0.339302	2.13163e-13	6.58366e-12
EPCAM	0.339299	2.13385e-13	6.58366e-12
CARMIL1	0.339248	2.15383e-13	6.63082e-12
PSG9	0.339239	2.15605e-13	6.63082e-12
KLK10	0.33899	2.25153e-13	6.9023e-12
CFB	0.33886	2.30038e-13	7.02956e-12
KIFC3	0.338859	2.30038e-13	7.02956e-12
FBXO2	0.338471	2.46025e-13	7.50613e-12
WASL	0.338219	2.56906e-13	7.82561e-12
RAB22A	0.337918	2.7045e-13	8.21209e-12
PPARG	0.337731	2.79332e-13	8.46836e-12
AJUBA	0.33759	2.85993e-13	8.65661e-12
MARVELD3	0.337552	2.8777e-13	8.69664e-12
COL6A1	0.337443	2.93321e-13	8.85044e-12
ARHGEF16	0.337388	2.96208e-13	8.92348e-12
CAPN5	0.337327	2.99316e-13	9.00298e-12
SYTL2	0.33725	3.03313e-13	9.09464e-12
KIAA1671	0.33723	3.04201e-13	9.10702e-12
CCDC148	0.337201	3.05755e-13	9.13166e-12
YIPF6	0.337197	3.05977e-13	9.13166e-12
ASB9	0.337112	3.10418e-13	9.24979e-12
CD59	0.336971	3.17968e-13	9.46004e-12
MBOAT7	0.336309	3.55938e-13	1.05406e-11
CHMP4C	0.336249	3.5949e-13	1.06195e-11
POR	0.336214	3.61711e-13	1.06621e-11
GPX8	0.336165	3.64597e-13	1.07273e-11
IGFBP1	0.336162	3.65041e-13	1.07273e-11
LIMCH1	0.336095	3.69038e-13	1.08281e-11
COL17A1	0.335956	3.7792e-13	1.10718e-11
FAM83H	0.335518	4.07008e-13	1.18876e-11
CDH1	0.335453	4.11671e-13	1.20055e-11
NPY4R2	0.335424	4.13669e-13	1.20454e-11
CTTNBP2NL	0.33525	4.25882e-13	1.23635e-11
NT5E	0.335227	4.27658e-13	1.23963e-11
LYNX1	0.33501	4.43645e-13	1.28208e-11
PSG5	0.335002	4.44311e-13	1.28208e-11
CSTB	0.334942	4.48752e-13	1.291e-11
IL6ST	0.334922	4.50306e-13	1.29353e-11
IFNE	0.334703	4.67182e-13	1.338e-11
CDS1	0.334479	4.8539e-13	1.38394e-11
PLEKHN1	0.334263	5.03375e-13	1.43159e-11
FZD7	0.334262	5.03597e-13	1.43159e-11
VAMP3	0.334212	5.07594e-13	1.44081e-11
NPY4R	0.334107	5.1692e-13	1.46512e-11
RAC1	0.333966	5.29354e-13	1.49593e-11
HIBADH	0.3339	5.35127e-13	1.5078e-11
TNS3	0.33384	5.40457e-13	1.52058e-11
KLC3	0.333585	5.64437e-13	1.58572e-11
BEAN1	0.333144	6.07958e-13	1.70299e-11
NHS	0.33313	6.0929e-13	1.70423e-11
FAM187A	0.332839	6.39933e-13	1.78473e-11
FOXC1	0.332671	6.5814e-13	1.83284e-11
DLG5	0.332526	6.74349e-13	1.87254e-11
DDAH1	0.332275	7.03437e-13	1.94767e-11
ARL1	0.332215	7.10543e-13	1.9645e-11
ADCY6	0.3321	7.2431e-13	1.99925e-11
ASPHD1	0.332092	7.25198e-13	1.99925e-11
ALPG	0.331996	7.36966e-13	2.02877e-11
UEVLD	0.331899	7.48956e-13	2.05587e-11
RAB5IF	0.33188	7.51399e-13	2.05963e-11
TMEM127	0.33177	7.65388e-13	2.09199e-11
TACC2	0.331554	7.93587e-13	2.16597e-11
SERTAD1	0.331534	7.96252e-13	2.17015e-11
SERPINA5	0.33145	8.07354e-13	2.19729e-11
LAD1	0.331273	8.31779e-13	2.25735e-11
GOLGA5	0.331235	8.36886e-13	2.26479e-11
PAPSS2	0.331146	8.49543e-13	2.28934e-11
HAS3	0.331136	8.50875e-13	2.28971e-11
INF2	0.33111	8.5465e-13	2.29665e-11
VSIG10	0.33106	8.61755e-13	2.3125e-11
FBXL2	0.331019	8.6775e-13	2.32208e-11
PTPN12	0.330844	8.93285e-13	2.38708e-11
PLEKHA1	0.330807	8.98837e-13	2.39641e-11
MVP	0.330804	8.99281e-13	2.39641e-11
SLC2A4RG	0.330659	9.21485e-13	2.44877e-11
RBM47	0.330558	9.37028e-13	2.47976e-11
ELFN2	0.330333	9.72777e-13	2.56727e-11
TWF1	0.33015	1.00275e-12	2.64274e-11
METRN	0.330089	1.01297e-12	2.666e-11
C2orf72	0.330022	1.02451e-12	2.69269e-11
ZMYND15	0.329883	1.04849e-12	2.74817e-11
SPATA12	0.329774	1.06759e-12	2.7944e-11
ATP6V0A4	0.329448	1.12665e-12	2.94498e-11
TP53I3	0.329179	1.17817e-12	3.07544e-11
BDNF	0.329029	1.20792e-12	3.14882e-11
CELSR1	0.32896	1.22169e-12	3.18038e-11
FAM241B	0.32894	1.22591e-12	3.18703e-11
DHRS3	0.328887	1.23657e-12	3.21038e-11
IGFBP6	0.328644	1.28741e-12	3.32438e-11
ITPKC	0.328626	1.29141e-12	3.33021e-11
NPC2	0.328532	1.3114e-12	3.3772e-11
ADM	0.328512	1.31584e-12	3.38408e-11
NAT2	0.32845	1.32916e-12	3.41376e-11
PSG3	0.328351	1.35136e-12	3.46615e-11
PSG4	0.328312	1.3598e-12	3.48313e-11
SNX24	0.328202	1.38489e-12	3.54266e-11
HSPB8	0.327854	1.46683e-12	3.74226e-11
ADGRF1	0.327804	1.47882e-12	3.75737e-11
DOCK5	0.327797	1.48059e-12	3.75737e-11
SFN	0.327714	1.50102e-12	3.79082e-11
NACC2	0.327712	1.50169e-12	3.79082e-11
FZD6	0.327644	1.51834e-12	3.82726e-11
ELF3	0.327637	1.52012e-12	3.82726e-11
ELOVL7	0.327621	1.52411e-12	3.82949e-11
CDC42BPB	0.327618	1.525e-12	3.82949e-11
ATP2C2	0.327592	1.53144e-12	3.83561e-11
NR2F6	0.327489	1.55786e-12	3.8967e-11
TLCD1	0.327397	1.5814e-12	3.95041e-11
MUC3A	0.327386	1.58429e-12	3.95247e-11
CCDC96	0.327282	1.61204e-12	4.01648e-11
TRPV4	0.327198	1.63425e-12	4.06652e-11
CCN2	0.327133	1.65157e-12	4.09897e-11
CLU	0.326908	1.71418e-12	4.24338e-11
DUSP3	0.326873	1.72395e-12	4.26206e-11
HES1	0.326756	1.75726e-12	4.3388e-11
SPTLC1	0.326726	1.76614e-12	4.35512e-11
LGR4	0.326703	1.7728e-12	4.36593e-11
GPAT3	0.326584	1.80789e-12	4.44091e-11
PHLDB1	0.326565	1.81322e-12	4.4483e-11
LTBP3	0.326514	1.82876e-12	4.48069e-11
TMEM270	0.32607	1.96665e-12	4.80013e-11
TMEM171	0.326042	1.97575e-12	4.81621e-11
SPAAR	0.32601	1.98641e-12	4.83604e-11
FAM47E-STBD1	0.325886	2.02682e-12	4.91569e-11
EHD2	0.325839	2.04237e-12	4.94088e-11
CNN3	0.32538	2.20179e-12	5.31315e-11
KRTAP2-3	0.32537	2.20535e-12	5.31503e-11
JUN	0.325338	2.21712e-12	5.33667e-11
TLCD4	0.325328	2.22089e-12	5.33905e-11
NMNAT2	0.325217	2.2613e-12	5.42939e-11
ENTPD8	0.325133	2.29239e-12	5.49027e-11
FA2H	0.324999	2.34346e-12	5.59859e-11
SLC47A2	0.324937	2.367e-12	5.64778e-11
LSR	0.324809	2.41696e-12	5.7384e-11
RAPH1	0.324707	2.45759e-12	5.82765e-11
S100A3	0.324477	2.55129e-12	6.02004e-11
RASSF10	0.324327	2.61435e-12	6.14614e-11
MSX2	0.324242	2.65077e-12	6.21649e-11
ENTPD2	0.323924	2.79154e-12	6.52268e-11
RHOB	0.323883	2.8102e-12	6.55827e-11
PCDH7	0.323783	2.85638e-12	6.65794e-11
GDF15	0.323684	2.90279e-12	6.75789e-11
PRSS22	0.323648	2.91944e-12	6.78841e-11
RAET1L	0.323604	2.94031e-12	6.82142e-11
POFUT1	0.323604	2.94076e-12	6.82142e-11
EPAS1	0.323514	2.98384e-12	6.91297e-11
NDFIP1	0.323445	3.01759e-12	6.98046e-11
ADGRF4	0.32312	3.18079e-12	7.3338e-11
AXL	0.323071	3.20588e-12	7.38277e-11
FOSB	0.322972	3.25784e-12	7.49342e-11
FAM110C	0.32292	3.28582e-12	7.53967e-11
FNBP1L	0.322864	3.31557e-12	7.59884e-11
SBDS	0.322785	3.3582e-12	7.67818e-11
SERINC2	0.322758	3.37286e-12	7.7025e-11
C1orf226	0.322659	3.42704e-12	7.80761e-11
AKR1C3	0.322613	3.45279e-12	7.85167e-11
MBNL2	0.322301	3.63176e-12	8.21541e-11
CFAP300	0.322218	3.68061e-12	8.3161e-11
SPAG1	0.322149	3.72191e-12	8.39951e-11
TBC1D8B	0.322059	3.77653e-12	8.51275e-11
CHPF	0.321683	4.01235e-12	9.01249e-11
LYPD3	0.321262	4.29412e-12	9.62434e-11
SUSD2	0.321252	4.30078e-12	9.62571e-11
KRT16	0.321245	4.30544e-12	9.62571e-11
EVPL	0.321171	4.3574e-12	9.73052e-11
ZNF860	0.32114	4.37916e-12	9.76773e-11
SERPINA3	0.321081	4.42091e-12	9.84937e-11
IER3	0.321045	4.44689e-12	9.89574e-11
PTPN21	0.320914	4.54081e-12	1.00813e-10
ACE2	0.320896	4.55413e-12	1.00992e-10
MID1	0.32085	4.58855e-12	1.01638e-10
MYO1C	0.320744	4.66738e-12	1.03264e-10
ITGA6	0.320714	4.69003e-12	1.03526e-10
LRATD2	0.320592	4.78262e-12	1.05328e-10
SEZ6L2	0.320434	4.90497e-12	1.07651e-10
COL18A1	0.320337	4.98179e-12	1.09212e-10
SLC41A2	0.320248	5.05396e-12	1.10415e-10
ARHGEF10L	0.320225	5.07239e-12	1.10623e-10
NEK11	0.320222	5.07505e-12	1.10623e-10
UGCG	0.320163	5.12346e-12	1.11552e-10
C15orf48	0.320132	5.14855e-12	1.11847e-10
KNDC1	0.320125	5.15454e-12	1.11847e-10
P2RY2	0.320017	5.24447e-12	1.13541e-10
FAM177A1	0.319999	5.25957e-12	1.1374e-10
MYORG	0.319981	5.27489e-12	1.13942e-10
SRXN1	0.319832	5.40235e-12	1.16302e-10
MYO1B	0.319742	5.48073e-12	1.17593e-10
CHMP4B	0.319645	5.56666e-12	1.1917e-10
WNT7B	0.319538	5.6628e-12	1.21093e-10
TMEM87B	0.319469	5.72542e-12	1.22295e-10
NOL3	0.31943	5.76139e-12	1.22927e-10
RAB17	0.319357	5.82911e-12	1.24233e-10
EPN3	0.319272	5.90838e-12	1.25643e-10
SNX7	0.319255	5.92504e-12	1.25858e-10
LGALS3BP	0.318984	6.18616e-12	1.31114e-10
CYTH3	0.318899	6.27098e-12	1.32618e-10
LMO7	0.318841	6.32872e-12	1.33624e-10
TMEM125	0.318838	6.33249e-12	1.33624e-10
IL22RA1	0.318704	6.46949e-12	1.36365e-10
SYTL4	0.318679	6.4948e-12	1.36748e-10
PDLIM5	0.318526	6.65556e-12	1.39979e-10
PRKAG2	0.3185	6.68332e-12	1.40408e-10
MLPH	0.318274	6.92735e-12	1.45217e-10
RIN1	0.318231	6.97531e-12	1.46062e-10
RNF128	0.318126	7.09299e-12	1.48364e-10
GPR87	0.318103	7.11875e-12	1.48579e-10
HACD2	0.318002	7.23466e-12	1.5067e-10
DMKN	0.317863	7.39653e-12	1.53873e-10
IGSF5	0.31781	7.45848e-12	1.54994e-10
ZDHHC1	0.317711	7.57727e-12	1.57122e-10
BTBD16	0.317359	8.0127e-12	1.65257e-10
PSCA	0.317237	8.16902e-12	1.68119e-10
PSG8	0.317206	8.20899e-12	1.6876e-10
CGB7	0.317163	8.26583e-12	1.69746e-10
STARD10	0.316985	8.50164e-12	1.74216e-10
VTCN1	0.316955	8.54183e-12	1.74852e-10
INHA	0.316904	8.61156e-12	1.76091e-10
LTBP2	0.316788	8.77098e-12	1.7916e-10
C3orf52	0.316754	8.81828e-12	1.79552e-10
EMP2	0.316682	8.91909e-12	1.81412e-10
LDLRAD2	0.316513	9.16067e-12	1.85931e-10
UGDH	0.316492	9.19154e-12	1.8636e-10
LAMB3	0.31641	9.311e-12	1.88582e-10
C4BPB	0.316332	9.42757e-12	1.90742e-10
DNAJB1	0.316308	9.46265e-12	1.91249e-10
DUSP14	0.316292	9.48663e-12	1.91532e-10
MTARC2	0.316195	9.63363e-12	1.94091e-10
TSEN34	0.315998	9.93761e-12	2.00005e-10
FOSL1	0.315991	9.94893e-12	2.00023e-10
PLBD1	0.315642	1.05123e-11	2.10906e-10
TNFRSF1A	0.315622	1.05445e-11	2.1133e-10
PTPRR	0.315616	1.05556e-11	2.11332e-10
CREB3	0.315549	1.06661e-11	2.13323e-10
AGPAT2	0.315441	1.08502e-11	2.16552e-10
PLPP3	0.31532	1.10592e-11	2.20493e-10
CADM4	0.315143	1.13713e-11	2.26246e-10
MAP7	0.315116	1.14193e-11	2.26965e-10
KIFBP	0.314836	1.1934e-11	2.36704e-10
DSC2	0.314813	1.19775e-11	2.37321e-10
KCNK1	0.314713	1.21667e-11	2.4082e-10
CLIP4	0.314539	1.25027e-11	2.47215e-10
PDZD11	0.314517	1.25469e-11	2.47833e-10
AC007906.2	0.314367	1.28462e-11	2.53484e-10
GREB1L	0.314282	1.30189e-11	2.55838e-10
ITPRIPL2	0.31426	1.30638e-11	2.56457e-10
TMED9	0.314066	1.34657e-11	2.63745e-10
KLK6	0.314061	1.34763e-11	2.63745e-10
SLC2A10	0.313871	1.38851e-11	2.70744e-10
ARF4	0.313868	1.38904e-11	2.70744e-10
PLEK2	0.313764	1.41183e-11	2.74625e-10
SPATA20	0.313587	1.45159e-11	2.81789e-10
MYO6	0.313078	1.57159e-11	3.03239e-10
DYNLRB1	0.312925	1.60973e-11	3.10287e-10
SLC22A18	0.312909	1.61378e-11	3.10753e-10
PYGB	0.312788	1.64437e-11	3.16327e-10
CLTB	0.312707	1.66549e-11	3.19427e-10
B3GALT5	0.312635	1.6843e-11	3.22389e-10
GNS	0.312586	1.69713e-11	3.24521e-10
MGLL	0.312319	1.7693e-11	3.37646e-10
SEC14L2	0.312213	1.79865e-11	3.42777e-10
MAMDC2	0.311948	1.87441e-11	3.55581e-10
SERTAD3	0.311941	1.87643e-11	3.55613e-10
FGFBP1	0.311899	1.88858e-11	3.57561e-10
CCDC80	0.311845	1.90443e-11	3.59497e-10
TEAD3	0.311813	1.91407e-11	3.6096e-10
MICALL2	0.311795	1.91953e-11	3.61354e-10
CACNG4	0.311793	1.91993e-11	3.61354e-10
IFITM10	0.311704	1.94678e-11	3.65689e-10
MYZAP	0.311683	1.95306e-11	3.6651e-10
TMEM92	0.31133	2.06319e-11	3.8642e-10
PTK6	0.311303	2.07168e-11	3.87252e-10
CCND1	0.311095	2.13947e-11	3.99145e-10
VWA1	0.311083	2.14349e-11	3.99506e-10
AHR	0.311045	2.15625e-11	4.01495e-10
GALE	0.311023	2.1636e-11	4.02472e-10
ARPIN	0.3109	2.20508e-11	4.09393e-10
TPPP3	0.310863	2.21805e-11	4.11402e-10
TRIM16L	0.310771	2.2496e-11	4.16851e-10
SLC10A3	0.31064	2.29581e-11	4.24182e-10
TEAD1	0.310512	2.34184e-11	4.3111e-10
NCKAP1	0.310493	2.34839e-11	4.31401e-10
YIF1A	0.310482	2.35256e-11	4.31754e-10
KCTD11	0.310305	2.41784e-11	4.4331e-10
RAI14	0.310267	2.43208e-11	4.45493e-10
NHLRC1	0.309925	2.56397e-11	4.66974e-10
SNX33	0.309723	2.64495e-11	4.80809e-10
WFDC3	0.309703	2.65337e-11	4.81882e-10
GRAMD2A	0.309678	2.66354e-11	4.8327e-10
ARPC1A	0.309597	2.69682e-11	4.88385e-10
ZDHHC7	0.309398	2.78071e-11	5.0168e-10
FMN1	0.309367	2.79421e-11	5.03641e-10
TLE1	0.309242	2.8483e-11	5.12426e-10
SLC30A1	0.309222	2.85718e-11	5.13542e-10
IQANK1	0.30914	2.89337e-11	5.1956e-10
SOCS6	0.309078	2.92104e-11	5.24037e-10
AMIGO2	0.308956	2.97649e-11	5.32986e-10
ADORA2B	0.308926	2.99021e-11	5.34444e-10
ENKUR	0.308781	3.05751e-11	5.45964e-10
PRKCZ	0.308751	3.07201e-11	5.48042e-10
TMEM59	0.308619	3.13478e-11	5.57165e-10
PTGR1	0.308586	3.15046e-11	5.59433e-10
COL12A1	0.308578	3.15454e-11	5.59639e-10
LIMA1	0.308564	3.1612e-11	5.60302e-10
CYB561	0.308507	3.18903e-11	5.64711e-10
TMEM40	0.308438	3.22313e-11	5.70224e-10
CDR2L	0.308408	3.23777e-11	5.71757e-10
PRSS8	0.30827	3.307e-11	5.82689e-10
ACHE	0.30816	3.36358e-11	5.91792e-10
HYAL2	0.307735	3.58957e-11	6.28667e-10
STAU1	0.307708	3.60445e-11	6.30696e-10
BLVRB	0.307682	3.61884e-11	6.32636e-10
PHEX	0.307514	3.71285e-11	6.46711e-10
MORC4	0.307428	3.76201e-11	6.54679e-10
ECT2	0.307363	3.79958e-11	6.60617e-10
WSB2	0.307248	3.86691e-11	6.71104e-10
GPRC5B	0.307233	3.87577e-11	6.71115e-10
MPZL2	0.306969	4.03511e-11	6.95883e-10
BRI3	0.306943	4.05114e-11	6.9802e-10
HRH1	0.306619	4.2562e-11	7.31379e-10
VCL	0.306423	4.38569e-11	7.51616e-10
BAG3	0.306423	4.38574e-11	7.51616e-10
CD276	0.306282	4.48064e-11	7.66509e-10
SULT1A4	0.306235	4.51248e-11	7.71268e-10
PAQR5	0.305919	4.73512e-11	8.05013e-10
ZNF703	0.305912	4.74007e-11	8.0514e-10
C9orf116	0.305873	4.76787e-11	8.08791e-10
TRIM47	0.30587	4.77001e-11	8.08791e-10
VAPB	0.305776	4.83902e-11	8.19766e-10
ITFG1	0.30575	4.85771e-11	8.22207e-10
CCDC149	0.305303	5.19933e-11	8.76929e-10
RETSAT	0.30529	5.20894e-11	8.77778e-10
GSN	0.305011	5.43392e-11	9.1328e-10
GPD2	0.304724	5.6755e-11	9.51379e-10
RCN1	0.304678	5.71552e-11	9.57249e-10
GNA11	0.304623	5.76268e-11	9.64305e-10
C1orf122	0.304555	5.82241e-11	9.72243e-10
JPH2	0.304552	5.82534e-11	9.72243e-10
GLIS3	0.304536	5.83928e-11	9.73722e-10
NUAK2	0.304479	5.88927e-11	9.80351e-10
COBL	0.304455	5.91096e-11	9.83108e-10
MYO1E	0.304355	6.00062e-11	9.95428e-10
HSD3B7	0.304319	6.03406e-11	9.99591e-10
ACVR1	0.304316	6.03615e-11	9.99591e-10
TRIM16	0.304271	6.07789e-11	1.00477e-09
ABCC6	0.304126	6.21236e-11	1.02523e-09
SCARA3	0.304115	6.22267e-11	1.02604e-09
LDLRAD1	0.30388	6.44718e-11	1.06033e-09
PLCE1	0.303728	6.59623e-11	1.08298e-09
SAMD4A	0.303686	6.63845e-11	1.08805e-09
CXCL1	0.303661	6.66371e-11	1.09125e-09
CD46	0.303615	6.70961e-11	1.09783e-09
ADAMTSL5	0.303493	6.83387e-11	1.11721e-09
FAT1	0.303441	6.88818e-11	1.12513e-09
TM4SF18	0.303393	6.93743e-11	1.13221e-09
VASN	0.303358	6.97473e-11	1.13733e-09
GASK1B	0.303275	7.06204e-11	1.14961e-09
TCIM	0.303239	7.10094e-11	1.15496e-09
SDC3	0.303192	7.15041e-11	1.16103e-09
SLC35F6	0.303057	7.29736e-11	1.18239e-09
KIAA1191	0.303054	7.30045e-11	1.18239e-09
TGFB2	0.303037	7.31979e-11	1.1845e-09
GPRIN2	0.303031	7.32587e-11	1.1845e-09
SMAD3	0.302985	7.37712e-11	1.19178e-09
TACSTD2	0.302931	7.4365e-11	1.20036e-09
TNFAIP2	0.302912	7.4587e-11	1.20294e-09
PAK4	0.302904	7.46736e-11	1.20332e-09
BOD1	0.302834	7.5461e-11	1.21396e-09
SAA1	0.30276	7.62994e-11	1.22569e-09
TCTEX1D4	0.302611	7.8028e-11	1.25001e-09
PRKCI	0.302527	7.90179e-11	1.26481e-09
CNNM4	0.302381	8.07736e-11	1.28969e-09
PIR	0.302002	8.54818e-11	1.36372e-09
TNFAIP1	0.301895	8.68745e-11	1.38364e-09
HSBP1L1	0.301666	8.9897e-11	1.4294e-09
YIPF5	0.301604	9.07376e-11	1.44038e-09
IGFBP4	0.301584	9.09981e-11	1.44331e-09
SPTLC3	0.301529	9.17599e-11	1.45419e-09
CALU	0.301306	9.48681e-11	1.49973e-09
TRPM4	0.301227	9.59841e-11	1.51596e-09
WNT7A	0.301214	9.61693e-11	1.51655e-09
CRIP2	0.301205	9.63063e-11	1.51746e-09
TGFB1I1	0.30119	9.65219e-11	1.51961e-09
MST1R	0.301184	9.66014e-11	1.51961e-09
KIF3B	0.301092	9.79412e-11	1.53942e-09
PPM1J	0.300947	1.00077e-10	1.57057e-09
PRKAA2	0.300935	1.00268e-10	1.57212e-09
EFNA5	0.300878	1.01118e-10	1.58286e-09
SP5	0.300795	1.02373e-10	1.6012e-09
HSPA1B	0.300788	1.02484e-10	1.60162e-09
ALDH3A2	0.300715	1.03603e-10	1.6178e-09
ROR1	0.300599	1.05403e-10	1.64323e-09
MECOM	0.300514	1.06748e-10	1.66284e-09
MYL12B	0.300472	1.07416e-10	1.67088e-09
DOCK1	0.300471	1.07439e-10	1.67088e-09
SDSL	0.300399	1.08602e-10	1.68761e-09
GOLM1	0.300277	1.10582e-10	1.71698e-09
SERPINA4	0.300233	1.11318e-10	1.727e-09
SDC1	0.300181	1.12173e-10	1.73886e-09
PLXNB3	0.300159	1.12539e-10	1.74172e-09
GRTP1	0.300089	1.13726e-10	1.75726e-09
CITED4	0.30005	1.1438e-10	1.76593e-09
GBP3	0.300043	1.145e-10	1.76635e-09
TGFBR2	0.299912	1.16747e-10	1.7968e-09
RNF223	0.299912	1.16755e-10	1.7968e-09
SC5D	0.299846	1.17906e-10	1.81307e-09
HOXB6	0.299828	1.18215e-10	1.81636e-09
GJB4	0.299805	1.1862e-10	1.82111e-09
TAX1BP1	0.299725	1.20044e-10	1.84151e-09
NDFIP2	0.299666	1.21084e-10	1.85597e-09
TMEM184B	0.299598	1.22319e-10	1.87286e-09
STAP2	0.299595	1.22381e-10	1.87286e-09
CLDN7	0.29958	1.22644e-10	1.87538e-09
CTRB2	0.299554	1.23116e-10	1.88111e-09
NOS1AP	0.299465	1.24763e-10	1.90172e-09
SERPINB5	0.299431	1.25382e-10	1.90873e-09
HSPA2	0.299377	1.26398e-10	1.92053e-09
NCMAP	0.29929	1.28041e-10	1.94395e-09
WDR45B	0.299248	1.28826e-10	1.95432e-09
MAMLD1	0.299078	1.32127e-10	2.00123e-09
CDRT1	0.299056	1.32539e-10	2.00313e-09
CDC42EP1	0.298958	1.34481e-10	2.03047e-09
FLVCR2	0.298949	1.34655e-10	2.03149e-09
KIF1C	0.298916	1.35333e-10	2.04011e-09
PI3	0.298854	1.36562e-10	2.05702e-09
BAMBI	0.298842	1.36817e-10	2.05763e-09
BICC1	0.298785	1.37966e-10	2.07328e-09
RALB	0.298729	1.39123e-10	2.08902e-09
CRYBG2	0.298711	1.39481e-10	2.09276e-09
IGFL1	0.298647	1.40807e-10	2.11101e-09
FGF18	0.298514	1.43613e-10	2.15139e-09
HTRA1	0.298498	1.43949e-10	2.15473e-09
XDH	0.298414	1.45741e-10	2.17986e-09
ADAM15	0.298391	1.46238e-10	2.18559e-09
RTL8C	0.298378	1.46532e-10	2.18657e-09
C1orf210	0.298274	1.48796e-10	2.21517e-09
SLPI	0.298206	1.50296e-10	2.23467e-09
LAMP2	0.298199	1.50456e-10	2.23467e-09
SRC	0.29803	1.54246e-10	2.28742e-09
GPRC5C	0.297956	1.55933e-10	2.30888e-09
POMGNT1	0.297898	1.57273e-10	2.32511e-09
PRODH	0.297892	1.57422e-10	2.32553e-09
ANXA1	0.29785	1.58387e-10	2.33797e-09
CGNL1	0.297681	1.62383e-10	2.39328e-09
PEDS1	0.297667	1.62705e-10	2.39618e-09
ZNF488	0.297563	1.65228e-10	2.43146e-09
EXT2	0.297555	1.65429e-10	2.43256e-09
MICA	0.297534	1.65936e-10	2.43814e-09
ARHGAP42	0.297494	1.66918e-10	2.45036e-09
FRK	0.297109	1.76623e-10	2.58328e-09
C6orf141	0.296972	1.80229e-10	2.63401e-09
OXTR	0.296948	1.80853e-10	2.63911e-09
ERGIC3	0.296929	1.8137e-10	2.64463e-09
LIPG	0.296894	1.82302e-10	2.65621e-09
PSG11	0.29687	1.82952e-10	2.66365e-09
MIGA1	0.296864	1.83112e-10	2.66395e-09
FZD5	0.296834	1.83913e-10	2.67358e-09
TM9SF1	0.296787	1.85174e-10	2.68809e-09
CDC42EP4	0.296751	1.86163e-10	2.70014e-09
TRIM2	0.296692	1.87778e-10	2.71944e-09
TNFRSF11B	0.296601	1.90319e-10	2.75e-09
HSD17B3	0.296476	1.93823e-10	2.79852e-09
EPHA1	0.296437	1.9494e-10	2.81253e-09
DOLK	0.296398	1.96045e-10	2.82541e-09
BCO1	0.296396	1.96127e-10	2.82541e-09
RP1	0.296357	1.97228e-10	2.83914e-09
ITPRID2	0.296257	2.00141e-10	2.87845e-09
CAVIN3	0.296238	2.0071e-10	2.88061e-09
PLXNB1	0.295827	2.13134e-10	3.04978e-09
TPD52L2	0.295784	2.14488e-10	3.06457e-09
KIF13A	0.295636	2.1918e-10	3.12695e-09
FAM3C	0.295568	2.21375e-10	3.15357e-09
TANC1	0.295525	2.22747e-10	3.17075e-09
FAM83B	0.295484	2.24103e-10	3.18769e-09
ETNK2	0.295313	2.29777e-10	3.26355e-09
GABRE	0.295279	2.30899e-10	3.27593e-09
ARFGEF3	0.295276	2.3099e-10	3.27593e-09
NECTIN4	0.295262	2.31467e-10	3.28026e-09
ANKRD29	0.295149	2.35308e-10	3.32977e-09
AIF1L	0.295129	2.36011e-10	3.33725e-09
AL160269.1	0.29512	2.36334e-10	3.33776e-09
F11R	0.295118	2.36395e-10	3.33776e-09
LHFPL2	0.295084	2.37559e-10	3.35171e-09
TMEM9B	0.295013	2.40023e-10	3.38399e-09
TOM1L2	0.294895	2.44186e-10	3.43763e-09
EHHADH	0.294888	2.44461e-10	3.43897e-09
FIBCD1	0.294879	2.4477e-10	3.44079e-09
FXYD3	0.294866	2.45216e-10	3.44453e-09
EXOC3L4	0.294819	2.46913e-10	3.46329e-09
PROSER2	0.294724	2.5034e-10	3.50879e-09
ARHGAP39	0.294695	2.51398e-10	3.52104e-09
CTSL	0.294679	2.51998e-10	3.52687e-09
SERTAD4	0.294623	2.54062e-10	3.55057e-09
LRP11	0.294466	2.59924e-10	3.6272e-09
SLC9A3R2	0.29414	2.7254e-10	3.78945e-09
MTMR11	0.294126	2.73078e-10	3.79419e-09
MCU	0.29407	2.75341e-10	3.82008e-09
MUC1	0.294042	2.76456e-10	3.83278e-09
CNIH4	0.294023	2.77225e-10	3.84066e-09
LOXL4	0.293978	2.79036e-10	3.86017e-09
CAP2	0.293884	2.82864e-10	3.9103e-09
EPHB2	0.29375	2.88433e-10	3.9821e-09
TM9SF2	0.293726	2.89421e-10	3.98943e-09
LRRC8A	0.293705	2.90282e-10	3.99843e-09
SBK3	0.293672	2.91714e-10	4.01238e-09
EFNB2	0.293544	2.97157e-10	4.08138e-09
SEPTIN10	0.293521	2.98161e-10	4.09224e-09
C6orf15	0.29334	3.06078e-10	4.19789e-09
FGFRL1	0.293181	3.13211e-10	4.29265e-09
IGSF23	0.293163	3.14005e-10	4.30046e-09
TNFSF15	0.292796	3.31131e-10	4.51564e-09
LACTB2	0.292736	3.33988e-10	4.54813e-09
GLIS2	0.292655	3.37935e-10	4.59601e-09
SERPINH1	0.292492	3.46008e-10	4.69e-09
CLDN12	0.292489	3.4612e-10	4.69e-09
MAB21L4	0.292405	3.50333e-10	4.73647e-09
TMC4	0.292401	3.50538e-10	4.73647e-09
RAB5C	0.292385	3.51362e-10	4.74426e-09
PEX11G	0.292266	3.57436e-10	4.81609e-09
CCNJL	0.292148	3.63557e-10	4.89512e-09
HOGA1	0.292103	3.6594e-10	4.92374e-09
CDA	0.291927	3.7532e-10	5.03934e-09
AKR1B10	0.291895	3.77066e-10	5.05924e-09
CLDN2	0.291857	3.79166e-10	5.08386e-09
FGD4	0.291725	3.86431e-10	5.17402e-09
NUAK1	0.29153	3.97406e-10	5.31354e-09
MAOA	0.291508	3.98641e-10	5.32633e-09
MAFF	0.291443	4.02399e-10	5.36906e-09
EHF	0.291359	4.0732e-10	5.43093e-09
IL17RE	0.29135	4.07841e-10	5.4341e-09
INPP4B	0.291314	4.09921e-10	5.45802e-09
KIRREL1	0.291222	4.15416e-10	5.5235e-09
KRT4	0.291179	4.17931e-10	5.55309e-09
LLGL2	0.29107	4.24571e-10	5.63351e-09
PALLD	0.290969	4.30761e-10	5.70421e-09
CBLC	0.290968	4.30793e-10	5.70421e-09
CAPN1	0.290912	4.34282e-10	5.74644e-09
KLHDC7A	0.290864	4.37298e-10	5.77179e-09
PDGFA	0.290843	4.3862e-10	5.78387e-09
RHEB	0.290643	4.51355e-10	5.93953e-09
FLNA	0.290561	4.56703e-10	6.00579e-09
RTL8A	0.290545	4.57729e-10	6.01515e-09
MYL9	0.290372	4.69216e-10	6.15479e-09
SLC15A1	0.290371	4.69282e-10	6.15479e-09
MPP5	0.290371	4.69319e-10	6.15479e-09
ACTN1	0.290309	4.73479e-10	6.20085e-09
CAV1	0.29027	4.76129e-10	6.2313e-09
CAPN8	0.290064	4.90382e-10	6.41347e-09
B4GALT7	0.289991	4.95479e-10	6.4757e-09
SERPINB7	0.289889	5.02748e-10	6.56622e-09
QSOX1	0.289872	5.04013e-10	6.57379e-09
PPP1R37	0.289858	5.0497e-10	6.58179e-09
AFAP1L2	0.289829	5.07086e-10	6.60487e-09
UBE2H	0.289815	5.08125e-10	6.61391e-09
MYO5C	0.289757	5.12313e-10	6.65937e-09
PPME1	0.289675	5.18376e-10	6.72906e-09
CALB2	0.289449	5.35358e-10	6.94009e-09
PTPN3	0.289416	5.37881e-10	6.96808e-09
DHCR24	0.289221	5.53076e-10	7.1456e-09
TMEM37	0.289076	5.64612e-10	7.28483e-09
ARPIN-AP3S2	0.288956	5.74347e-10	7.40046e-09
SOD3	0.288893	5.79505e-10	7.46191e-09
CEBPD	0.288826	5.85048e-10	7.52317e-09
EFNA2	0.288804	5.8683e-10	7.54102e-09
C1QTNF1	0.288695	5.96036e-10	7.64906e-09
UPP1	0.288684	5.96978e-10	7.65603e-09
PLEKHA7	0.288599	6.04244e-10	7.73368e-09
POLR2L	0.28859	6.04988e-10	7.73803e-09
OSMR	0.288575	6.06308e-10	7.74974e-09
TOM1L1	0.288559	6.07683e-10	7.76213e-09
PAM	0.288449	6.17204e-10	7.86801e-09
CYP27A1	0.288434	6.1853e-10	7.87967e-09
SLCO1B3	0.288391	6.22394e-10	7.92363e-09
LHX1	0.288383	6.23038e-10	7.92657e-09
SLC22A18AS	0.288362	6.24914e-10	7.94516e-09
FGF1	0.288169	6.4227e-10	8.1496e-09
VANGL1	0.288026	6.55458e-10	8.28949e-09
METTL27	0.28785	6.71994e-10	8.48742e-09
SYTL5	0.287731	6.83386e-10	8.60859e-09
AGR2	0.287687	6.87687e-10	8.65708e-09
C3	0.287675	6.88856e-10	8.66611e-09
AFAP1	0.287462	7.09945e-10	8.91386e-09
FBXW10	0.287412	7.14976e-10	8.97114e-09
TSPAN4	0.287263	7.30198e-10	9.14417e-09
EXT1	0.287165	7.40386e-10	9.26571e-09
PIGT	0.287157	7.41214e-10	9.27001e-09
SMARCA1	0.287103	7.46916e-10	9.31921e-09
IFITM3	0.287005	7.5729e-10	9.43069e-09
LYPD6	0.287003	7.57507e-10	9.43069e-09
CD109	0.286855	7.73551e-10	9.62418e-09
CRABP2	0.286841	7.75085e-10	9.637e-09
CTSB	0.286802	7.79389e-10	9.68423e-09
PTPRK	0.286775	7.82381e-10	9.71512e-09
LRP5	0.286735	7.86724e-10	9.76271e-09
JAG1	0.286705	7.90148e-10	9.79885e-09
WFDC2	0.286541	8.08596e-10	1.00211e-08
SYDE1	0.286531	8.09762e-10	1.00291e-08
PAIP1	0.286419	8.22609e-10	1.01816e-08
CRPPA	0.286314	8.3486e-10	1.03e-08
CCDC24	0.286264	8.40794e-10	1.03665e-08
C1orf53	0.286071	8.63895e-10	1.06256e-08
FHDC1	0.285843	8.92131e-10	1.09432e-08
AKTIP	0.285664	9.14749e-10	1.11991e-08
MCFD2	0.285615	9.21123e-10	1.12556e-08
MUC16	0.285448	9.43014e-10	1.15157e-08
RARG	0.285374	9.52884e-10	1.16288e-08
KLK8	0.285318	9.60297e-10	1.17044e-08
MICAL2	0.28529	9.64128e-10	1.17436e-08
UGT1A1	0.284999	1.00423e-09	1.22088e-08
RAB10	0.284978	1.00723e-09	1.22375e-08
CLDN16	0.28477	1.03704e-09	1.25679e-08
ZFYVE21	0.284657	1.05358e-09	1.2736e-08
DMBX1	0.284638	1.05629e-09	1.27526e-08
DOK7	0.284633	1.05705e-09	1.27539e-08
SLC9A4	0.284598	1.06227e-09	1.28007e-08
NECTIN3	0.284546	1.07006e-09	1.28865e-08
F10	0.28423	1.11831e-09	1.3417e-08
SCARB2	0.284145	1.13177e-09	1.35699e-08
SERPINB6	0.284108	1.13757e-09	1.36305e-08
ACSS2	0.284104	1.13825e-09	1.36305e-08
ARHGAP21	0.283977	1.15855e-09	1.38477e-08
FAM174A	0.283735	1.1984e-09	1.43061e-08
TRIOBP	0.283711	1.20237e-09	1.43445e-08
MYL6	0.283624	1.21701e-09	1.45102e-08
ERGIC2	0.283586	1.22354e-09	1.4579e-08
HS3ST1	0.283567	1.22676e-09	1.46083e-08
IL1R1	0.283335	1.26694e-09	1.50774e-08
RNF149	0.283323	1.26907e-09	1.50933e-08
GSTT2B	0.283298	1.27362e-09	1.5138e-08
TM9SF4	0.28328	1.27681e-09	1.51572e-08
A4GALT	0.283187	1.29333e-09	1.53343e-08
KIF12	0.283047	1.31883e-09	1.56269e-08
PON3	0.283035	1.32108e-09	1.5644e-08
CYP2J2	0.28303	1.32196e-09	1.56446e-08
HEBP1	0.282883	1.34931e-09	1.59388e-08
SYNPO	0.282841	1.35721e-09	1.60222e-08
MYLK	0.28282	1.36108e-09	1.60581e-08
NRIP1	0.2827	1.384e-09	1.63084e-08
ROMO1	0.282581	1.40704e-09	1.65595e-08
SOWAHA	0.282511	1.42087e-09	1.67016e-08
KRT3	0.282506	1.42173e-09	1.67016e-08
PTPN14	0.282451	1.43256e-09	1.68186e-08
ENDOD1	0.282377	1.44737e-09	1.69821e-08
GSDMC	0.282268	1.46949e-09	1.72099e-08
PCSK9	0.282187	1.48609e-09	1.73937e-08
RYK	0.282182	1.487e-09	1.73937e-08
G6PD	0.282095	1.50517e-09	1.75955e-08
ACP7	0.282053	1.5138e-09	1.76641e-08
CDC42EP5	0.281997	1.52577e-09	1.7782e-08
S100A14	0.281867	1.55336e-09	1.80706e-08
LYNX1-SLURP2	0.281845	1.55822e-09	1.81052e-08
CCDC103	0.281729	1.58336e-09	1.8375e-08
NCCRP1	0.281665	1.59734e-09	1.85037e-08
ALCAM	0.281616	1.60829e-09	1.86192e-08
TCF7L2	0.281601	1.61155e-09	1.86457e-08
SPINT2	0.281581	1.61602e-09	1.86862e-08
PLAT	0.281345	1.66968e-09	1.92834e-08
TFPI	0.281332	1.67276e-09	1.93073e-08
TNNT2	0.281254	1.69074e-09	1.94878e-08
RRBP1	0.281114	1.72367e-09	1.97876e-08
JKAMP	0.28105	1.73899e-09	1.99276e-08
HFE	0.280867	1.78343e-09	2.04247e-08
DUSP23	0.280823	1.79426e-09	2.05242e-08
SYT7	0.280809	1.79772e-09	2.05515e-08
PLXNA2	0.280783	1.80429e-09	2.0602e-08
GRB14	0.280659	1.83533e-09	2.09315e-08
RAB20	0.280443	1.89067e-09	2.15242e-08
PPP1R3C	0.280363	1.91169e-09	2.17506e-08
EPN2	0.280312	1.92522e-09	2.18915e-08
RPS6KA4	0.280279	1.9338e-09	2.19761e-08
ANGPTL4	0.280247	1.94239e-09	2.20606e-08
FOSL2	0.280159	1.96604e-09	2.23028e-08
ECHDC2	0.279981	2.01477e-09	2.28151e-08
PYROXD2	0.279935	2.02754e-09	2.29325e-08
IFIT1	0.279859	2.04891e-09	2.31161e-08
SNX12	0.279855	2.04981e-09	2.31161e-08
KDELR1	0.279797	2.06629e-09	2.32789e-08
L1CAM	0.279796	2.06667e-09	2.32789e-08
BLZF1	0.279768	2.07439e-09	2.33521e-08
GAS6	0.279744	2.0814e-09	2.34173e-08
AP1S3	0.279548	2.13814e-09	2.40415e-08
GDE1	0.279482	2.15741e-09	2.42298e-08
PSG1	0.279434	2.17176e-09	2.43767e-08
ATP6V1D	0.279429	2.1733e-09	2.43797e-08
PSG2	0.279303	2.21114e-09	2.47317e-08
CTAGE15	0.279274	2.2198e-09	2.48141e-08
ADGRG2	0.279236	2.23148e-09	2.4901e-08
SERINC3	0.279228	2.23397e-09	2.49143e-08
IRF6	0.27912	2.26723e-09	2.52412e-08
STBD1	0.279104	2.27223e-09	2.52822e-08
WNT2B	0.278964	2.31605e-09	2.57249e-08
GOLGA2	0.278825	2.36067e-09	2.62032e-08
OR2A7	0.278793	2.37096e-09	2.62892e-08
FAM25A	0.278687	2.40543e-09	2.66251e-08
B4GALT5	0.278522	2.46034e-09	2.72172e-08
CRISPLD2	0.27836	2.51541e-09	2.77463e-08
C4orf19	0.278345	2.52065e-09	2.77728e-08
ARHGEF17	0.27834	2.52212e-09	2.77728e-08
FZD4	0.27834	2.52217e-09	2.77728e-08
OSBPL10	0.278333	2.5248e-09	2.77859e-08
KLK7	0.278317	2.53008e-09	2.78159e-08
SGPL1	0.278248	2.55427e-09	2.80618e-08
UBD	0.278233	2.55921e-09	2.81e-08
DBNDD2	0.278119	2.5994e-09	2.84766e-08
KRTAP3-1	0.278119	2.59945e-09	2.84766e-08
DOK4	0.278051	2.62357e-09	2.87244e-08
EREG	0.27757	2.80132e-09	3.05831e-08
WWC2	0.277533	2.81555e-09	3.07209e-08
NRBP2	0.277498	2.82896e-09	3.08496e-08
GCOM1	0.277473	2.83865e-09	3.09377e-08
ACOX2	0.277437	2.85255e-09	3.10539e-08
FARP1	0.27743	2.8551e-09	3.1064e-08
PRRG2	0.277372	2.87764e-09	3.12737e-08
DNASE1L1	0.277314	2.90065e-09	3.14881e-08
PPP1R36	0.277296	2.90742e-09	3.15437e-08
SPINT1	0.277029	3.01489e-09	3.26726e-08
TFPI2	0.276963	3.04222e-09	3.29316e-08
DLGAP4	0.276952	3.04681e-09	3.29626e-08
TMBIM6	0.276905	3.06609e-09	3.31339e-08
MPP3	0.276867	3.08189e-09	3.32858e-08
WNT4	0.276845	3.09106e-09	3.3366e-08
GPR107	0.276793	3.11294e-09	3.35833e-08
ARAP3	0.276695	3.15482e-09	3.39778e-08
DKK3	0.276629	3.1829e-09	3.42609e-08
BLCAP	0.276501	3.23888e-09	3.48047e-08
TFAP2A	0.276338	3.31121e-09	3.55621e-08
DST	0.276315	3.32135e-09	3.5651e-08
SERPINE2	0.276151	3.39606e-09	3.63511e-08
MAGT1	0.27602	3.45661e-09	3.6958e-08
HEATR5A	0.2759	3.51301e-09	3.74982e-08
PTPRB	0.275765	3.57768e-09	3.81672e-08
CD55	0.275709	3.60513e-09	3.84387e-08
LAMC1	0.275665	3.62636e-09	3.86436e-08
FBLN1	0.275201	3.86076e-09	4.09138e-08
ITSN1	0.275099	3.91417e-09	4.1434e-08
KLHL35	0.275052	3.93891e-09	4.16728e-08
ME1	0.275014	3.95902e-09	4.18625e-08
SEC14L5	0.274986	3.97401e-09	4.19979e-08
PSG6	0.274815	4.06643e-09	4.29508e-08
RAB11FIP5	0.274697	4.13149e-09	4.3614e-08
SLC46A1	0.274654	4.15564e-09	4.38207e-08
TTC12	0.274544	4.21771e-09	4.44019e-08
TUBA1C	0.274417	4.29024e-09	4.50664e-08
DMRTA1	0.274412	4.29309e-09	4.50716e-08
CPA4	0.274371	4.31683e-09	4.5296e-08
AFAP1L1	0.274299	4.35832e-09	4.56314e-08
FEZ2	0.27427	4.37539e-09	4.5785e-08
RDX	0.274218	4.40604e-09	4.60806e-08
SLC2A8	0.274128	4.45967e-09	4.65906e-08
WTIP	0.274106	4.47325e-09	4.67071e-08
LRRC42	0.27408	4.48863e-09	4.68421e-08
FRMD6	0.274021	4.52418e-09	4.71617e-08
KLF10	0.273973	4.55333e-09	4.7414e-08
SPSB2	0.273958	4.56277e-09	4.74865e-08
MYEOV	0.273917	4.58778e-09	4.7695e-08
CXCL2	0.273603	4.78468e-09	4.9688e-08
INAVA	0.273358	4.9441e-09	5.1288e-08
ARHGAP5	0.273331	4.96215e-09	5.14196e-08
HOXB5	0.273213	5.04127e-09	5.2183e-08
MT2A	0.273148	5.08489e-09	5.25777e-08
THAP10	0.273107	5.11311e-09	5.28125e-08
HSPA12A	0.273078	5.13316e-09	5.2991e-08
PDK4	0.273073	5.13666e-09	5.29986e-08
TM4SF4	0.27294	5.22853e-09	5.38595e-08
MIEF2	0.272934	5.23234e-09	5.38698e-08
NOXA1	0.27291	5.24906e-09	5.39839e-08
LCN2	0.272882	5.26883e-09	5.41085e-08
LPP	0.272881	5.26965e-09	5.41085e-08
PPCS	0.272825	5.30914e-09	5.44848e-08
CRYBB3	0.272797	5.32906e-09	5.46599e-08
GCNT4	0.2727	5.39849e-09	5.53425e-08
PEA15	0.272659	5.42821e-09	5.55876e-08
KRT86	0.272577	5.48776e-09	5.61375e-08
HNMT	0.272473	5.56426e-09	5.68593e-08
KCTD1	0.272461	5.57353e-09	5.69236e-08
SMURF2	0.272398	5.62069e-09	5.73747e-08
MARCHF4	0.272328	5.67275e-09	5.78754e-08
TXNRD3	0.27226	5.72495e-09	5.83458e-08
CST6	0.272252	5.7306e-09	5.83723e-08
CFAP52	0.272218	5.75672e-09	5.86072e-08
CTBP2	0.272212	5.76134e-09	5.86231e-08
BIN1	0.271858	6.03943e-09	6.13225e-08
HYAL1	0.27172	6.15053e-09	6.23514e-08
TMEM208	0.271671	6.19071e-09	6.27256e-08
PRRG4	0.271624	6.23021e-09	6.30258e-08
TMEM132A	0.271575	6.27056e-09	6.34005e-08
CCDC160	0.271564	6.28005e-09	6.34537e-08
PRKCG	0.271561	6.28245e-09	6.34537e-08
ZBED2	0.271498	6.335e-09	6.39171e-08
BICDL2	0.27144	6.38408e-09	6.43784e-08
GALNT10	0.271407	6.41229e-09	6.46289e-08
CTSE	0.271359	6.4532e-09	6.5007e-08
ZNF503	0.271339	6.4704e-09	6.5146e-08
RPN2	0.271274	6.5262e-09	6.56734e-08
PINK1	0.271212	6.57963e-09	6.61415e-08
GNGT1	0.271178	6.60938e-09	6.64057e-08
NDST1	0.271074	6.70162e-09	6.72619e-08
MAOB	0.270946	6.8158e-09	6.82985e-08
CLDN9	0.270943	6.81915e-09	6.82985e-08
OCRL	0.270806	6.94326e-09	6.94688e-08
LYPD5	0.270797	6.95158e-09	6.95158e-08
NEBL	0.270748	6.99747e-09	6.99018e-08
SLC9A2	0.270705	7.03713e-09	7.02613e-08
CLBA1	0.270651	7.08727e-09	7.07251e-08
EFEMP1	0.270616	7.11986e-09	7.09763e-08
GJB5	0.270611	7.12525e-09	7.09931e-08
ARL4A	0.270552	7.18103e-09	7.15117e-08
TPBG	0.270466	7.26271e-09	7.22501e-08
ALDH3A1	0.270438	7.28992e-09	7.24831e-08
PTPRU	0.270272	7.45141e-09	7.40119e-08
NR1H3	0.270256	7.46768e-09	7.41351e-08
CAPNS1	0.270252	7.47173e-09	7.41369e-08
TOB1	0.270048	7.67547e-09	7.6001e-08
ZFPL1	0.270028	7.6957e-09	7.61227e-08
CXCL3	0.269948	7.7775e-09	7.67733e-08
TMEM14A	0.26987	7.85762e-09	7.74843e-08
SHBG	0.269823	7.90674e-09	7.79286e-08
CD177	0.269651	8.08737e-09	7.9586e-08
EGR1	0.269644	8.0949e-09	7.96192e-08
CANT1	0.269507	8.24209e-09	8.0818e-08
THNSL2	0.269126	8.66609e-09	8.47155e-08
IL20RA	0.269066	8.73454e-09	8.53139e-08
GCNT3	0.269039	8.76596e-09	8.55608e-08
PLSCR4	0.268728	9.13074e-09	8.90305e-08
PACSIN3	0.268721	9.13945e-09	8.90701e-08
TMEM185B	0.26871	9.15298e-09	8.91566e-08
SLC25A24	0.26868	9.18898e-09	8.94619e-08
DBNDD1	0.268649	9.22627e-09	8.97792e-08
H3C6	0.268553	9.34384e-09	9.08006e-08
SSPN	0.268551	9.34545e-09	9.08006e-08
ANO1	0.268537	9.36276e-09	9.08766e-08
EXOC6B	0.268433	9.49155e-09	9.20335e-08
NABP1	0.268408	9.52219e-09	9.22839e-08
TMEM245	0.268402	9.53015e-09	9.23143e-08
DUSP8	0.268375	9.56461e-09	9.26013e-08
COL28A1	0.268352	9.59231e-09	9.28226e-08
MAP3K6	0.268324	9.62876e-09	9.31282e-08
TFG	0.268318	9.6355e-09	9.31464e-08
NMU	0.268308	9.64862e-09	9.31869e-08
VTI1B	0.268307	9.64941e-09	9.31869e-08
MAPRE3	0.268167	9.82781e-09	9.48619e-08
KTN1	0.267953	1.01072e-08	9.7216e-08
SLC2A12	0.267927	1.01416e-08	9.74489e-08
CNTNAP3	0.267858	1.02341e-08	9.82077e-08
TVP23B	0.267765	1.03588e-08	9.92874e-08
AKR1C2	0.267636	1.05349e-08	1.00874e-07
GSS	0.267527	1.06858e-08	1.02217e-07
SERPINE1	0.267384	1.08872e-08	1.04054e-07
CGN	0.267383	1.08887e-08	1.04054e-07
GSTO2	0.267354	1.09308e-08	1.04248e-07
ANXA8	0.267288	1.10251e-08	1.0499e-07
KCTD21	0.267265	1.10575e-08	1.05198e-07
GPR1	0.267265	1.10579e-08	1.05198e-07
PTPRJ	0.267242	1.10917e-08	1.05468e-07
SHH	0.267139	1.12416e-08	1.06787e-07
TSC22D2	0.267075	1.1336e-08	1.0763e-07
PEAR1	0.267054	1.13665e-08	1.07813e-07
GRHL3	0.266989	1.14639e-08	1.0863e-07
NPFFR1	0.266874	1.16365e-08	1.10072e-07
CCDC47	0.266849	1.16749e-08	1.10355e-07
TMEM179B	0.266749	1.18272e-08	1.11685e-07
SIK1B	0.266631	1.20106e-08	1.13214e-07
ZMPSTE24	0.266629	1.20127e-08	1.13214e-07
CRACDL	0.266605	1.20514e-08	1.13522e-07
AKR1C1	0.266551	1.21362e-08	1.14265e-07
SLC19A3	0.266246	1.26263e-08	1.18588e-07
CBR1	0.266235	1.2645e-08	1.18706e-07
IQCK	0.266161	1.27673e-08	1.19795e-07
MMP28	0.266081	1.28997e-08	1.20979e-07
UXS1	0.266072	1.29153e-08	1.21065e-07
TSC22D1	0.266051	1.29504e-08	1.21335e-07
TFAP2C	0.266018	1.30063e-08	1.2174e-07
WIPF3	0.266014	1.30129e-08	1.21741e-07
SYT12	0.265913	1.31849e-08	1.23245e-07
CYP4B1	0.265912	1.31865e-08	1.23245e-07
RBM24	0.265865	1.32674e-08	1.23941e-07
TM9SF3	0.26586	1.32755e-08	1.23957e-07
ALOXE3	0.265835	1.33195e-08	1.24307e-07
TCEAL9	0.265819	1.33471e-08	1.24503e-07
HES2	0.265787	1.34025e-08	1.2496e-07
CAVIN2	0.265612	1.37088e-08	1.27567e-07
ABO	0.265602	1.37278e-08	1.27681e-07
CACFD1	0.26558	1.37669e-08	1.27867e-07
LAMA4	0.265538	1.38407e-08	1.28483e-07
SLC35B2	0.26552	1.38736e-08	1.28725e-07
NSUN7	0.265452	1.3996e-08	1.29736e-07
GPX3	0.265445	1.40084e-08	1.29787e-07
OSER1	0.265361	1.41627e-08	1.31027e-07
IGF2	0.265288	1.42973e-08	1.32036e-07
SDR16C5	0.265287	1.42993e-08	1.32036e-07
RHOBTB3	0.265274	1.43236e-08	1.32197e-07
TRIO	0.265256	1.4356e-08	1.32431e-07
GTF2IRD1	0.265241	1.43848e-08	1.32634e-07
CYP4F11	0.265174	1.45093e-08	1.33696e-07
BCL7C	0.265168	1.4521e-08	1.33696e-07
NNMT	0.26513	1.45928e-08	1.34293e-07
HSPB1	0.264938	1.49584e-08	1.37525e-07
ADAMTS9	0.264728	1.537e-08	1.41242e-07
JUP	0.264647	1.55322e-08	1.42664e-07
CDC42EP3	0.26464	1.55448e-08	1.4267e-07
YWHAB	0.264592	1.56423e-08	1.43469e-07
RAP1GAP	0.264569	1.56893e-08	1.43831e-07
PDZK1IP1	0.264516	1.57968e-08	1.44694e-07
SECTM1	0.2645	1.58295e-08	1.44908e-07
TIMP3	0.264403	1.60276e-08	1.46652e-07
LRAT	0.264386	1.60635e-08	1.4691e-07
RHBG	0.264305	1.62316e-08	1.48343e-07
AKT1S1	0.264303	1.62356e-08	1.48343e-07
OVOL2	0.264244	1.63599e-08	1.49407e-07
PLBD2	0.264161	1.65359e-08	1.50799e-07
MFSD5	0.263877	1.71508e-08	1.56183e-07
MCMDC2	0.263816	1.72877e-08	1.5728e-07
ATP2C1	0.263723	1.74953e-08	1.59093e-07
FLRT3	0.263708	1.75277e-08	1.59313e-07
TMEM234	0.263694	1.75608e-08	1.59538e-07
PBX1	0.263671	1.76122e-08	1.59928e-07
CTSZ	0.26366	1.76377e-08	1.60084e-07
TJP2	0.263638	1.76861e-08	1.60448e-07
CFL2	0.263563	1.78576e-08	1.6185e-07
CDC42BPA	0.26349	1.80262e-08	1.63224e-07
LPAR1	0.263409	1.82161e-08	1.64633e-07
PLOD2	0.263366	1.83156e-08	1.65375e-07
ECHS1	0.26324	1.86156e-08	1.67926e-07
PLOD3	0.263226	1.86472e-08	1.68132e-07
GNG10	0.263021	1.91446e-08	1.72293e-07
PPP1R16A	0.262983	1.92377e-08	1.73049e-07
VPS26A	0.262953	1.93133e-08	1.73648e-07
SIL1	0.262949	1.93226e-08	1.73649e-07
LMAN2L	0.262945	1.9333e-08	1.73662e-07
PSG7	0.262924	1.93835e-08	1.74034e-07
CFAP221	0.26277	1.97715e-08	1.77434e-07
EHBP1	0.262637	2.01095e-08	1.80298e-07
TMEM141	0.262557	2.03171e-08	1.82075e-07
FRMD5	0.262545	2.03485e-08	1.82271e-07
PTGFRN	0.262533	2.03801e-08	1.82469e-07
DAW1	0.262353	2.0854e-08	1.86363e-07
TCF7L1	0.26232	2.09414e-08	1.87057e-07
FGFR2	0.262049	2.16802e-08	1.93206e-07
KLHL31	0.262011	2.17865e-08	1.94063e-07
ZNF365	0.26183	2.2294e-08	1.98215e-07
TMED3	0.261773	2.24559e-08	1.99562e-07
RAB15	0.261752	2.25185e-08	2.00004e-07
PROM2	0.261699	2.26702e-08	2.01153e-07
IFT22	0.261697	2.2677e-08	2.01153e-07
ITGA1	0.261687	2.27041e-08	2.013e-07
ATP6AP1	0.261644	2.28305e-08	2.02328e-07
SIM2	0.261632	2.28632e-08	2.02524e-07
ACER3	0.261371	2.36373e-08	2.08994e-07
HDLBP	0.26135	2.3702e-08	2.0947e-07
FAM47E	0.261344	2.3719e-08	2.09523e-07
TMEM265	0.26128	2.3912e-08	2.11131e-07
AK1	0.261253	2.39953e-08	2.11574e-07
NSDHL	0.261179	2.4222e-08	2.1332e-07
VXN	0.260991	2.48069e-08	2.18228e-07
MB	0.260931	2.49977e-08	2.19805e-07
SSTR5	0.260902	2.50909e-08	2.20524e-07
FGD6	0.260881	2.51568e-08	2.21001e-07
RNF11	0.260858	2.5231e-08	2.21552e-07
ECE1	0.260834	2.53093e-08	2.22137e-07
GLMP	0.260734	2.56323e-08	2.24664e-07
LEMD1	0.260651	2.59016e-08	2.2692e-07
DRAM1	0.260635	2.59574e-08	2.27306e-07
PPP1R9A	0.260579	2.61405e-08	2.287e-07
KLK11	0.260564	2.61917e-08	2.28939e-07
FOXA1	0.260452	2.65639e-08	2.31981e-07
DIO3	0.260196	2.74417e-08	2.39209e-07
TSPAN3	0.260058	2.79263e-08	2.43103e-07
TWSG1	0.260041	2.79865e-08	2.43456e-07
RSPH3	0.259857	2.86459e-08	2.48576e-07
TMEM150A	0.259746	2.90504e-08	2.51744e-07
TRIM31	0.2597	2.92201e-08	2.531e-07
FAM199X	0.259548	2.97851e-08	2.57644e-07
ABCA12	0.259529	2.98578e-08	2.58041e-07
HTATIP2	0.259524	2.98767e-08	2.58087e-07
SLC35A3	0.259497	2.9978e-08	2.58845e-07
GBA	0.259418	3.02798e-08	2.60864e-07
TRIM6	0.259231	3.10027e-08	2.66254e-07
RAB32	0.259158	3.12915e-08	2.68385e-07
SMIM22	0.258945	3.21428e-08	2.75551e-07
ANO10	0.258934	3.21883e-08	2.75817e-07
AADAC	0.258874	3.24298e-08	2.77762e-07
LONRF2	0.258776	3.28353e-08	2.8111e-07
TTC8	0.25871	3.31085e-08	2.83322e-07
PLCXD2	0.258561	3.37363e-08	2.88365e-07
TGIF1	0.258502	3.3986e-08	2.89925e-07
FNDC3B	0.258414	3.4363e-08	2.9301e-07
C1QTNF6	0.258314	3.48004e-08	2.96345e-07
TNFRSF19	0.258223	3.52006e-08	2.9962e-07
MGST3	0.258022	3.60991e-08	3.06994e-07
PLOD1	0.257934	3.65019e-08	3.10016e-07
INSYN2A	0.257897	3.66681e-08	3.1128e-07
PICALM	0.257894	3.6685e-08	3.11286e-07
USP40	0.257881	3.67421e-08	3.11633e-07
TMTC3	0.257795	3.71429e-08	3.14893e-07
OBSL1	0.257782	3.72006e-08	3.15243e-07
SYNM	0.257649	3.78279e-08	3.20275e-07
MMP7	0.257404	3.90069e-08	3.29674e-07
COQ10B	0.257312	3.94585e-08	3.33198e-07
COBLL1	0.257286	3.95891e-08	3.34153e-07
CRYAB	0.257178	4.01272e-08	3.38545e-07
PLAU	0.257077	4.06357e-08	3.42534e-07
TSPAN2	0.257063	4.07099e-08	3.43004e-07
DGCR2	0.257059	4.07273e-08	3.43004e-07
ACOT9	0.257053	4.0758e-08	3.43112e-07
P2RY6	0.257017	4.09425e-08	3.44514e-07
TMPRSS7	0.256988	4.10939e-08	3.45636e-07
ELF5	0.256849	4.18106e-08	3.51355e-07
MEGF6	0.256821	4.19559e-08	3.52422e-07
SERPINA1	0.256788	4.21315e-08	3.53507e-07
RBP7	0.25678	4.21753e-08	3.53645e-07
PAQR7	0.256763	4.22638e-08	3.54077e-07
MITF	0.256649	4.28712e-08	3.58852e-07
CTNNAL1	0.256625	4.29974e-08	3.59751e-07
CST1	0.256593	4.31702e-08	3.60936e-07
SPIRE1	0.256592	4.31767e-08	3.60936e-07
ARHGAP18	0.256459	4.38981e-08	3.66647e-07
FAM131C	0.256421	4.4107e-08	3.68231e-07
PXMP4	0.256404	4.41973e-08	3.68824e-07
C7orf50	0.256341	4.45491e-08	3.71598e-07
RUSC2	0.256332	4.45963e-08	3.71668e-07
SSC4D	0.256097	4.59238e-08	3.82565e-07
PHETA1	0.256069	4.60834e-08	3.83728e-07
SPTBN1	0.256026	4.63335e-08	3.85643e-07
CCNYL1	0.256019	4.63742e-08	3.85814e-07
CEACAM19	0.255912	4.69917e-08	3.90613e-07
LATS2	0.255869	4.72482e-08	3.92574e-07
FAM210B	0.255607	4.88074e-08	4.04651e-07
UBC	0.255589	4.89184e-08	4.05373e-07
C4BPA	0.255586	4.89367e-08	4.05373e-07
PEPD	0.255565	4.90633e-08	4.06246e-07
CRB3	0.255504	4.94366e-08	4.0916e-07
CLDN11	0.255445	4.9805e-08	4.11676e-07
CORO1B	0.255333	5.05021e-08	4.16898e-07
GLIPR1L2	0.255224	5.11866e-08	4.22003e-07
BEND7	0.255197	5.136e-08	4.2325e-07
DYNC1I2	0.25518	5.14648e-08	4.23932e-07
TMPRSS2	0.255146	5.16876e-08	4.25584e-07
SRRM3	0.2551	5.19819e-08	4.2764e-07
SEMA3A	0.255045	5.23355e-08	4.3018e-07
DENND2B	0.25483	5.37477e-08	4.41409e-07
HSPA1A	0.254704	5.45938e-08	4.47781e-07
KRT23	0.254693	5.46726e-08	4.48236e-07
GOLGA7B	0.254652	5.49461e-08	4.50285e-07
SLC52A2	0.254491	5.605e-08	4.58939e-07
ERO1A	0.254481	5.61239e-08	4.59189e-07
ZNF487	0.254478	5.61437e-08	4.59189e-07
PTPA	0.254463	5.62445e-08	4.59746e-07
MAML2	0.254432	5.64603e-08	4.61313e-07
TBC1D9	0.254424	5.65221e-08	4.61609e-07
KRT34	0.25442	5.65448e-08	4.61609e-07
SPIRE2	0.254393	5.67367e-08	4.62979e-07
SGCE	0.254377	5.68499e-08	4.63706e-07
UQCRQ	0.25437	5.69012e-08	4.63926e-07
BHLHE41	0.254329	5.71882e-08	4.66068e-07
INPP1	0.254323	5.72317e-08	4.66224e-07
SLC30A2	0.25429	5.74667e-08	4.67741e-07
ZNF205	0.254271	5.76002e-08	4.68629e-07
LY6K	0.254134	5.85794e-08	4.7619e-07
SEMA3E	0.253987	5.96545e-08	4.83494e-07
TMEM30B	0.253807	6.09979e-08	4.94173e-07
FO681492.1	0.253788	6.1137e-08	4.95091e-07
VWF	0.253691	6.18754e-08	5.00436e-07
CYSTM1	0.253684	6.19283e-08	5.00652e-07
DUSP5	0.253496	6.33814e-08	5.11968e-07
RGS11	0.25348	6.35029e-08	5.12733e-07
PHACTR2	0.253443	6.37944e-08	5.14436e-07
RAB18	0.253395	6.41728e-08	5.17052e-07
RNF207	0.25334	6.46052e-08	5.20318e-07
KCNS2	0.253232	6.54684e-08	5.26385e-07
MTSS2	0.253186	6.58459e-08	5.29198e-07
OAS3	0.252956	6.77312e-08	5.43393e-07
KIAA1217	0.252903	6.81766e-08	5.46325e-07
PADI3	0.252886	6.83191e-08	5.47238e-07
DEFB103B	0.252881	6.836e-08	5.47337e-07
C5orf15	0.252712	6.97908e-08	5.58327e-07
OPTN	0.252701	6.98882e-08	5.58872e-07
SLC38A6	0.252656	7.0276e-08	5.61739e-07
SLC16A12	0.252523	7.14343e-08	5.70522e-07
ROCK2	0.252473	7.18685e-08	5.7375e-07
LY6D	0.25246	7.19804e-08	5.74165e-07
FGFR3	0.252447	7.21031e-08	5.74905e-07
SLC12A8	0.252407	7.24572e-08	5.77247e-07
UGT1A6	0.252328	7.3156e-08	5.82572e-07
GPR143	0.25229	7.34985e-08	5.85056e-07
ZFP36L1	0.252192	7.43882e-08	5.91647e-07
CALD1	0.252024	7.59352e-08	6.0345e-07
CCL26	0.251914	7.69587e-08	6.10824e-07
CP	0.251857	7.75039e-08	6.14388e-07
OR10A6	0.251781	7.8221e-08	6.19048e-07
NALCN	0.251737	7.86507e-08	6.22192e-07
TCEAL4	0.251722	7.87961e-08	6.23084e-07
ESPN	0.251693	7.9074e-08	6.24766e-07
SHROOM2	0.25167	7.92921e-08	6.26231e-07
MOSPD1	0.25164	7.95817e-08	6.28259e-07
CYP4F3	0.251615	7.98257e-08	6.29785e-07
PDGFC	0.251605	7.99269e-08	6.30206e-07
CFAP43	0.251511	8.08448e-08	6.37181e-07
ACSL3	0.251463	8.13292e-08	6.40735e-07
ARL4D	0.251388	8.20774e-08	6.46364e-07
AMACR	0.251317	8.27866e-08	6.51413e-07
CABYR	0.251297	8.29909e-08	6.52753e-07
ANXA9	0.251284	8.31171e-08	6.53477e-07
ENPP5	0.251274	8.32271e-08	6.54073e-07
SORBS2	0.251186	8.41174e-08	6.60528e-07
AQP5	0.251172	8.42636e-08	6.61405e-07
GINM1	0.25115	8.44937e-08	6.6294e-07
PLS1	0.2511	8.50042e-08	6.66672e-07
MUC12	0.25092	8.689e-08	6.81183e-07
SRPX	0.250914	8.6952e-08	6.81391e-07
SFTA2	0.250825	8.79073e-08	6.88314e-07
FOXJ1	0.250808	8.80882e-08	6.89448e-07
BMPR2	0.25077	8.84972e-08	6.92084e-07
GRHL2	0.250718	8.9056e-08	6.9617e-07
CALCR	0.250635	8.99663e-08	7.02713e-07
TXNRD1	0.250374	9.28677e-08	7.24194e-07
MGST1	0.250235	9.44499e-08	7.36233e-07
SHROOM4	0.250184	9.50331e-08	7.40203e-07
MAGIX	0.250179	9.50838e-08	7.40271e-07
ANKRD9	0.250163	9.52705e-08	7.41422e-07
PFKFB2	0.250067	9.6395e-08	7.4987e-07
P3H4	0.250058	9.64992e-08	7.50375e-07
RILPL1	0.24997	9.75327e-08	7.57797e-07
CYSRT1	0.249918	9.81548e-08	7.62012e-07
KRT32	0.249842	9.9058e-08	7.68712e-07
PLA2G4F	0.249793	9.96461e-08	7.72963e-07
PPP1R1C	0.249697	1.0082e-07	7.81435e-07
KALRN	0.249607	1.01923e-07	7.89024e-07
GJC2	0.249587	1.02166e-07	7.90413e-07
MXRA5	0.249586	1.02184e-07	7.90413e-07
SYNJ2BP	0.249491	1.0336e-07	7.98859e-07
ABCA4	0.249482	1.03479e-07	7.99462e-07
RGS7	0.249453	1.03837e-07	8.01899e-07
COA3	0.249347	1.05182e-07	8.11633e-07
FERMT1	0.249284	1.0599e-07	8.17543e-07
PLXNA1	0.249222	1.06788e-07	8.23034e-07
CC2D2A	0.249129	1.07995e-07	8.31662e-07
RAI2	0.249037	1.09197e-07	8.4025e-07
PRSS36	0.248994	1.09769e-07	8.44308e-07
H2AJ	0.248807	1.12276e-07	8.62204e-07
EPPIN	0.248746	1.13099e-07	8.67891e-07
GAST	0.248633	1.14663e-07	8.79127e-07
ZNF223	0.248601	1.15102e-07	8.81786e-07
SLC39A13	0.248505	1.16437e-07	8.91301e-07
DYNLT3	0.248442	1.17333e-07	8.97445e-07
TMEM45A	0.248383	1.18164e-07	9.03441e-07
KLF3	0.248371	1.18337e-07	9.04405e-07
OLFML2A	0.24826	1.19923e-07	9.1506e-07
C1orf115	0.248246	1.20126e-07	9.16247e-07
CST2	0.248181	1.21072e-07	9.23036e-07
KRT81	0.248001	1.23731e-07	9.42621e-07
TMSB10	0.247976	1.24101e-07	9.45064e-07
CBR3	0.247904	1.25182e-07	9.52914e-07
ARL6IP1	0.247898	1.2527e-07	9.53209e-07
EPB41L4A	0.247889	1.25412e-07	9.5391e-07
GSTM3	0.247883	1.25503e-07	9.54224e-07
TMED2	0.247856	1.25906e-07	9.56908e-07
LFNG	0.247768	1.27247e-07	9.66332e-07
BARX2	0.247723	1.27932e-07	9.71144e-07
FGF19	0.247567	1.3035e-07	9.88326e-07
PPP1R26	0.247534	1.30877e-07	9.91929e-07
TMEM43	0.247514	1.31183e-07	9.93858e-07
RGS20	0.247408	1.32868e-07	1.00623e-06
GRXCR2	0.247401	1.32982e-07	1.00669e-06
PKM	0.24728	1.34916e-07	1.02093e-06
EXPH5	0.247162	1.36852e-07	1.03354e-06
ME3	0.247084	1.38138e-07	1.04243e-06
ZBTB4	0.247064	1.38463e-07	1.04447e-06
SELENOM	0.24702	1.39201e-07	1.04962e-06
USP54	0.246979	1.39876e-07	1.0543e-06
NPNT	0.246967	1.40082e-07	1.05543e-06
ARHGEF4	0.246944	1.40462e-07	1.05788e-06
GRIP2	0.246839	1.42252e-07	1.0701e-06
LRP10	0.246754	1.43699e-07	1.08057e-06
DYNLT1	0.246717	1.44327e-07	1.08443e-06
CALM2	0.246667	1.45193e-07	1.09008e-06
SLC6A7	0.246657	1.45378e-07	1.09105e-06
IQCE	0.24654	1.47416e-07	1.10591e-06
PLCB4	0.246534	1.47525e-07	1.10629e-06
IRS2	0.246515	1.47867e-07	1.10842e-06
ALDH7A1	0.246501	1.48116e-07	1.10942e-06
ERVMER34-1	0.246483	1.4844e-07	1.11098e-06
DAB2	0.246477	1.48535e-07	1.11126e-06
HERC6	0.246443	1.49147e-07	1.11496e-06
LGMN	0.246403	1.49859e-07	1.11985e-06
SEMA5A	0.246158	1.54315e-07	1.1509e-06
ADRA2C	0.246125	1.54924e-07	1.155e-06
STK3	0.246103	1.55331e-07	1.15758e-06
DAB2IP	0.246083	1.55698e-07	1.15975e-06
EEF1A2	0.24608	1.55743e-07	1.15975e-06
SYAP1	0.246006	1.5713e-07	1.16962e-06
ATRAID	0.245935	1.58462e-07	1.17816e-06
PPFIBP1	0.245849	1.60093e-07	1.18891e-06
ZG16	0.245765	1.61716e-07	1.19957e-06
TJP3	0.245731	1.62366e-07	1.20346e-06
CXADR	0.245628	1.64363e-07	1.21705e-06
TMEM151A	0.245607	1.64781e-07	1.219e-06
SLC22A4	0.245568	1.6555e-07	1.22374e-06
LRP1	0.245547	1.65959e-07	1.22629e-06
HR	0.24553	1.66307e-07	1.22793e-06
LRRN4	0.245495	1.66993e-07	1.2325e-06
PLD1	0.245254	1.71857e-07	1.26451e-06
RNF217	0.245225	1.7244e-07	1.26831e-06
CFAP69	0.245196	1.7304e-07	1.27224e-06
VSIG1	0.245161	1.73763e-07	1.27706e-06
LIFR	0.245077	1.75505e-07	1.28838e-06
COPS7A	0.245051	1.76057e-07	1.29194e-06
TM2D2	0.24499	1.77322e-07	1.29923e-06
GJB2	0.244892	1.7941e-07	1.31302e-06
DNAJB2	0.244861	1.80064e-07	1.3163e-06
MELTF	0.244763	1.82175e-07	1.33072e-06
NGF	0.244642	1.84796e-07	1.34729e-06
TTC30A	0.244608	1.85557e-07	1.35233e-06
PIGK	0.244414	1.89855e-07	1.3805e-06
TBC1D8	0.244395	1.90291e-07	1.38262e-06
ARHGAP8	0.244332	1.91724e-07	1.39198e-06
AOX1	0.244275	1.93016e-07	1.40083e-06
PDIA3	0.24425	1.93586e-07	1.40443e-06
WLS	0.244124	1.96489e-07	1.42441e-06
ACVR2A	0.243941	2.00791e-07	1.4545e-06
LRRC75B	0.243894	2.01915e-07	1.46209e-06
FAM83D	0.243852	2.02912e-07	1.4682e-06
PLEKHB2	0.24381	2.03933e-07	1.47503e-06
CDC42BPG	0.243536	2.1063e-07	1.51945e-06
PLXNA3	0.243454	2.12691e-07	1.53086e-06
DCBLD1	0.243244	2.18026e-07	1.56691e-06
IL36RN	0.24323	2.18377e-07	1.56884e-06
TEAD4	0.243218	2.18675e-07	1.5704e-06
IFIT2	0.243158	2.20235e-07	1.58002e-06
GABARAPL1	0.243145	2.20561e-07	1.58157e-06
SPATA46	0.243019	2.23872e-07	1.60471e-06
ADAP1	0.242826	2.29023e-07	1.63918e-06
PANX2	0.24277	2.30529e-07	1.64811e-06
SLC25A43	0.242765	2.30668e-07	1.64849e-06
HID1	0.242741	2.31304e-07	1.65175e-06
EPS8L1	0.242739	2.31383e-07	1.65175e-06
RAB13	0.242675	2.33111e-07	1.66283e-06
RARS1	0.242674	2.33134e-07	1.66283e-06
SPRY4	0.242667	2.33337e-07	1.66322e-06
CXCL8	0.242663	2.33452e-07	1.66342e-06
NFE2L2	0.242584	2.35634e-07	1.67835e-06
FRAS1	0.242487	2.38322e-07	1.6956e-06
DOCK9	0.242466	2.3892e-07	1.69922e-06
SLC16A3	0.242137	2.48333e-07	1.7629e-06
HYI	0.242118	2.48878e-07	1.76612e-06
SMOX	0.242063	2.50489e-07	1.77688e-06
FITM2	0.242053	2.50774e-07	1.77825e-06
FSTL1	0.242025	2.51611e-07	1.78352e-06
ENTPD6	0.241983	2.52842e-07	1.79159e-06
KIAA0895	0.241895	2.55473e-07	1.80822e-06
TMEM191B	0.241806	2.58156e-07	1.82452e-06
MMP10	0.241708	2.6113e-07	1.84486e-06
RAB2A	0.241631	2.63478e-07	1.86007e-06
ZDHHC5	0.241541	2.66284e-07	1.87712e-06
SULF2	0.241528	2.66684e-07	1.87924e-06
ACOT11	0.241449	2.6915e-07	1.89592e-06
ITM2B	0.241442	2.69366e-07	1.89675e-06
PLAAT2	0.241369	2.71673e-07	1.91159e-06
CANX	0.241183	2.77652e-07	1.95079e-06
ESRP1	0.241111	2.79992e-07	1.96652e-06
TCEA3	0.241022	2.82939e-07	1.98357e-06
POU5F1B	0.24094	2.85657e-07	2.00043e-06
WFDC10A	0.240766	2.91516e-07	2.03774e-06
ACTRT3	0.240736	2.92539e-07	2.04415e-06
TSPAN13	0.240639	2.95832e-07	2.0649e-06
TCN2	0.240593	2.97423e-07	2.07449e-06
ARHGAP32	0.240526	2.9978e-07	2.08941e-06
SMAD6	0.240477	3.01478e-07	2.10048e-06
RARRES1	0.240445	3.02595e-07	2.1075e-06
KCTD14	0.240439	3.02829e-07	2.10836e-06
KLF6	0.24043	3.03125e-07	2.10965e-06
GPRC5D	0.240401	3.0415e-07	2.11566e-06
C1QTNF2	0.24034	3.06318e-07	2.12888e-06
CLEC19A	0.240302	3.07676e-07	2.13744e-06
NPTXR	0.240268	3.08917e-07	2.14529e-06
ENO4	0.240099	3.15024e-07	2.18611e-06
AAMDC	0.24009	3.15385e-07	2.1871e-06
TTC22	0.240086	3.15527e-07	2.18722e-06
SMURF1	0.240076	3.15882e-07	2.1889e-06
ASL	0.240065	3.16279e-07	2.19085e-06
GLP2R	0.239973	3.19703e-07	2.21298e-06
DNAJC25-GNG10	0.239901	3.22381e-07	2.23071e-06
ABCD3	0.239895	3.22584e-07	2.2313e-06
JOSD2	0.239855	3.24091e-07	2.24019e-06
B3GNT5	0.239784	3.26774e-07	2.25621e-06
MORN2	0.239639	3.32339e-07	2.29051e-06
TCTN2	0.23963	3.32674e-07	2.292e-06
RBP4	0.239617	3.33163e-07	2.29453e-06
HAS2	0.239586	3.34375e-07	2.30206e-06
ENAH	0.239579	3.34651e-07	2.30313e-06
SEMA4B	0.239444	3.39935e-07	2.33614e-06
CDC14B	0.239426	3.40636e-07	2.34012e-06
RNASE7	0.239403	3.41548e-07	2.3447e-06
MMP24OS	0.239367	3.42976e-07	2.35366e-06
CD164L2	0.239329	3.44491e-07	2.36249e-06
RBKS	0.239328	3.4451e-07	2.36249e-06
DNMBP	0.239249	3.47689e-07	2.38174e-06
ADORA1	0.239199	3.49702e-07	2.39382e-06
VEGFD	0.23908	3.54572e-07	2.42629e-06
PPFIA1	0.23904	3.56218e-07	2.43581e-06
ARL4C	0.238933	3.60663e-07	2.46357e-06
INHBA	0.238758	3.68033e-07	2.51211e-06
PTK2	0.23872	3.69644e-07	2.52185e-06
AKR1B15	0.238718	3.69723e-07	2.52185e-06
CYB5R2	0.238622	3.73829e-07	2.54714e-06
PRSS3	0.238461	3.8087e-07	2.59088e-06
COL8A1	0.238459	3.80924e-07	2.59088e-06
PROCR	0.238448	3.81432e-07	2.59342e-06
UNC50	0.238312	3.87468e-07	2.62926e-06
MYRF	0.238311	3.87528e-07	2.62926e-06
SELENBP1	0.238213	3.91893e-07	2.65699e-06
STARD13	0.238168	3.93932e-07	2.66893e-06
CDH16	0.238049	3.99388e-07	2.70398e-06
CCN3	0.238042	3.99723e-07	2.70434e-06
USP53	0.237961	4.03455e-07	2.72767e-06
COL1A1	0.237892	4.06668e-07	2.74745e-06
OSR1	0.237868	4.07804e-07	2.75415e-06
BAIAP3	0.237825	4.09809e-07	2.76672e-06
TMED10	0.237788	4.11589e-07	2.77775e-06
PRR5L	0.23768	4.16726e-07	2.81045e-06
TNNT1	0.237644	4.18454e-07	2.82111e-06
LY6E	0.237613	4.19935e-07	2.83009e-06
SLC7A9	0.237556	4.22709e-07	2.84605e-06
TUBB4B	0.237555	4.22748e-07	2.84605e-06
TIMP4	0.237496	4.25606e-07	2.86327e-06
FJX1	0.237468	4.26992e-07	2.87058e-06
HPX	0.237404	4.30128e-07	2.89065e-06
TNK1	0.237377	4.31466e-07	2.89863e-06
NLRP10	0.237287	4.35975e-07	2.92789e-06
ADRA1B	0.237192	4.40729e-07	2.95878e-06
TNFSF12	0.237146	4.43085e-07	2.97251e-06
FAM71E1	0.237133	4.43759e-07	2.97599e-06
SYT17	0.237117	4.44574e-07	2.98042e-06
HCAR1	0.237088	4.46048e-07	2.98821e-06
LY6G6C	0.237025	4.49294e-07	3.00682e-06
HPSE	0.23702	4.49517e-07	3.00724e-06
PLPP1	0.236976	4.51799e-07	3.02145e-06
FAM3A	0.236954	4.52967e-07	3.02821e-06
ATP6V1E1	0.236869	4.57377e-07	3.05662e-06
FAM183A	0.236823	4.59814e-07	3.07184e-06
CNTNAP3C	0.23679	4.61563e-07	3.0803e-06
SCG2	0.236728	4.64829e-07	3.10102e-06
TAGLN	0.236658	4.68577e-07	3.12385e-06
TMEM14C	0.236525	4.75752e-07	3.16837e-06
SPINK1	0.236496	4.77359e-07	3.17687e-06
PTS	0.236456	4.79513e-07	3.18788e-06
THBD	0.236337	4.86072e-07	3.22925e-06
CYP1A1	0.236287	4.88888e-07	3.24682e-06
CEP126	0.236235	4.91817e-07	3.26401e-06
UGT1A7	0.236153	4.9645e-07	3.29248e-06
GNAI1	0.236015	5.04298e-07	3.34106e-06
SPACA6	0.235965	5.07229e-07	3.35815e-06
SLC38A4	0.235937	5.08834e-07	3.36762e-06
SLC66A3	0.235919	5.09868e-07	3.37214e-06
STEAP1	0.23579	5.17402e-07	3.41724e-06
TSPAN10	0.235781	5.17986e-07	3.41992e-06
PIH1D2	0.235669	5.24643e-07	3.46029e-06
ATL3	0.235605	5.2844e-07	3.48283e-06
RASSF8	0.235603	5.28604e-07	3.48283e-06
BAD	0.235588	5.29478e-07	3.48647e-06
LPCAT2	0.235506	5.34437e-07	3.51521e-06
LGALSL	0.23544	5.38506e-07	3.54076e-06
SH3GL1	0.235358	5.4352e-07	3.57127e-06
C1GALT1	0.23533	5.45247e-07	3.58017e-06
PFN4	0.235302	5.47023e-07	3.5906e-06
CCDC85C	0.235245	5.50566e-07	3.61015e-06
ABCG2	0.235224	5.51894e-07	3.61638e-06
PSAPL1	0.235176	5.54924e-07	3.63374e-06
HOXA3	0.235122	5.58343e-07	3.65239e-06
ZNF112	0.235114	5.58858e-07	3.65451e-06
PSEN1	0.235104	5.59477e-07	3.65482e-06
VWA2	0.235089	5.60443e-07	3.65988e-06
CHM	0.235085	5.60664e-07	3.66008e-06
CCL20	0.234967	5.68281e-07	3.70475e-06
LRRC73	0.234954	5.69066e-07	3.70735e-06
FREM2	0.234811	5.78419e-07	3.76233e-06
SAV1	0.234758	5.81926e-07	3.78341e-06
EDEM2	0.234754	5.82167e-07	3.78369e-06
AIFM3	0.234731	5.83695e-07	3.79234e-06
MTARC1	0.234726	5.84003e-07	3.79305e-06
PLEKHH1	0.234468	6.01402e-07	3.89944e-06
MMP13	0.234416	6.04923e-07	3.91962e-06
KRT10	0.23431	6.12259e-07	3.96582e-06
C16orf71	0.234167	6.22241e-07	4.02231e-06
FNDC4	0.234057	6.30041e-07	4.06862e-06
LDHAL6B	0.234012	6.33218e-07	4.085e-06
TSPAN9	0.233944	6.38161e-07	4.11274e-06
SPAG16	0.233914	6.40275e-07	4.12497e-06
ARL14EPL	0.233881	6.42715e-07	4.13791e-06
VSIR	0.233719	6.54616e-07	4.21029e-06
ST6GALNAC5	0.233643	6.6025e-07	4.24367e-06
METRNL	0.233622	6.61786e-07	4.25182e-06
SLC6A14	0.233366	6.81172e-07	4.36289e-06
ADGRL2	0.233365	6.81303e-07	4.36289e-06
ERLEC1	0.233333	6.8375e-07	4.3771e-06
C2CD4A	0.233324	6.84444e-07	4.38008e-06
NR2E3	0.233296	6.86606e-07	4.39098e-06
MT-CO1	0.233269	6.88663e-07	4.40266e-06
SDCBP2	0.233249	6.9028e-07	4.41006e-06
DUSP4	0.233136	6.99091e-07	4.46112e-06
NAV3	0.233135	6.99203e-07	4.46112e-06
LGALS7	0.233079	7.03628e-07	4.48785e-06
EGF	0.233021	7.08205e-07	4.51254e-06
SLC28A1	0.232966	7.12578e-07	4.53588e-06
ESYT2	0.232945	7.1433e-07	4.54401e-06
MAN1B1	0.232815	7.24821e-07	4.60616e-06
AKR1E2	0.232797	7.26331e-07	4.61296e-06
MMRN2	0.232796	7.26373e-07	4.61296e-06
ADIRF	0.232781	7.2762e-07	4.61935e-06
ACOT6	0.232722	7.32495e-07	4.64568e-06
PTPRM	0.232612	7.4161e-07	4.69795e-06
B4GALT1	0.23258	7.44293e-07	4.71115e-06
DNTTIP1	0.232538	7.47807e-07	4.73183e-06
RNF141	0.232427	7.57154e-07	4.78939e-06
PDX1	0.232361	7.62787e-07	4.82025e-06
MCOLN3	0.232344	7.6428e-07	4.82809e-06
PID1	0.232324	7.65933e-07	4.83694e-06
IL15	0.232318	7.66509e-07	4.83744e-06
PCLO	0.232318	7.66517e-07	4.83744e-06
IL17RD	0.232302	7.67864e-07	4.84435e-06
IL11	0.232293	7.68606e-07	4.84584e-06
TMC5	0.232168	7.79471e-07	4.90949e-06
MLEC	0.232122	7.8356e-07	4.932e-06
C1orf198	0.232077	7.87506e-07	4.95359e-06
POU2F3	0.232024	7.92182e-07	4.98136e-06
RAPGEF3	0.231995	7.94791e-07	4.99554e-06
CYP4X1	0.231907	8.02693e-07	5.03589e-06
TCEAL1	0.231793	8.12961e-07	5.09697e-06
S100A5	0.231757	8.16233e-07	5.1158e-06
COL13A1	0.231729	8.18853e-07	5.13055e-06
MT-CO2	0.231664	8.248e-07	5.16275e-06
EVA1C	0.231557	8.34718e-07	5.21971e-06
SLC22A3	0.231525	8.37778e-07	5.23714e-06
AGR3	0.231518	8.38437e-07	5.23955e-06
REPS2	0.2315	8.40049e-07	5.24791e-06
BDKRB2	0.231475	8.42425e-07	5.26104e-06
IHH	0.231398	8.49733e-07	5.30322e-06
GET4	0.231395	8.50056e-07	5.30351e-06
TMEM63B	0.23135	8.54335e-07	5.32847e-06
FOXL1	0.231281	8.60899e-07	5.36565e-06
GPR37L1	0.231279	8.61136e-07	5.36565e-06
PLD2	0.231264	8.62531e-07	5.37085e-06
EPHX4	0.231203	8.68474e-07	5.40258e-06
FADD	0.2311	8.78495e-07	5.46138e-06
HEXIM1	0.231085	8.79968e-07	5.46876e-06
TMPRSS11E	0.231019	8.86484e-07	5.50212e-06
UGGT2	0.23093	8.9538e-07	5.55447e-06
ID4	0.230928	8.95499e-07	5.55447e-06
RBMS1	0.23089	8.99307e-07	5.57629e-06
EPHB4	0.230748	9.13655e-07	5.66159e-06
SGSM1	0.230699	9.18693e-07	5.68913e-06
PCDHAC2	0.230665	9.22212e-07	5.70907e-06
PLA2G7	0.230653	9.23453e-07	5.71491e-06
MPRIP	0.230642	9.24612e-07	5.72024e-06
IGSF3	0.230637	9.25092e-07	5.72136e-06
OR2A1	0.23062	9.26804e-07	5.73009e-06
SUCO	0.230554	9.3366e-07	5.77062e-06
SCAMP4	0.230503	9.38991e-07	5.8017e-06
RNASE4	0.230436	9.46024e-07	5.84139e-06
CCDC40	0.230295	9.60964e-07	5.92981e-06
TLCD4-RWDD3	0.230238	9.67143e-07	5.96602e-06
LMAN2	0.230227	9.68248e-07	5.97092e-06
CPZ	0.230208	9.70342e-07	5.97998e-06
CCDC122	0.230081	9.84096e-07	6.05889e-06
PRNP	0.230056	9.86827e-07	6.07375e-06
TP53AIP1	0.230007	9.92269e-07	6.10529e-06
PLAUR	0.229977	9.95591e-07	6.12147e-06
TH	0.229911	1.00288e-06	6.16066e-06
TSPAN8	0.229903	1.00377e-06	6.16418e-06
UGT2B7	0.229764	1.01939e-06	6.25341e-06
GEM	0.229762	1.01961e-06	6.25341e-06
CD44	0.229729	1.02333e-06	6.27062e-06
BACE2	0.229725	1.02386e-06	6.27148e-06
SFXN3	0.229619	1.03597e-06	6.34361e-06
MYADM	0.2296	1.03818e-06	6.35512e-06
RNLS	0.229582	1.04021e-06	6.3655e-06
CHST6	0.229412	1.06e-06	6.4804e-06
PTHLH	0.229276	1.07608e-06	6.56893e-06
RAB7B	0.229275	1.07619e-06	6.56893e-06
HSBP1	0.229267	1.07723e-06	6.57315e-06
COL6A2	0.229237	1.08081e-06	6.59113e-06
PDGFRL	0.229236	1.08086e-06	6.59113e-06
RAB1B	0.229218	1.08305e-06	6.60239e-06
CAMSAP3	0.229183	1.08724e-06	6.62583e-06
TCTN3	0.22917	1.08882e-06	6.63334e-06
TFCP2L1	0.229144	1.09191e-06	6.65006e-06
RAB3IL1	0.229113	1.0957e-06	6.66738e-06
CCDC6	0.229111	1.09595e-06	6.66738e-06
LRRC15	0.228987	1.11105e-06	6.75374e-06
CX3CL1	0.22892	1.11929e-06	6.79947e-06
HMGA2	0.228909	1.12068e-06	6.80361e-06
FAM20C	0.228857	1.12718e-06	6.83443e-06
YWHAZ	0.228738	1.14212e-06	6.91624e-06
PCGF2	0.228653	1.15283e-06	6.97254e-06
CASK	0.228653	1.15287e-06	6.97254e-06
C11orf86	0.228553	1.16563e-06	7.0408e-06
TMED7-TICAM2	0.228521	1.16979e-06	7.05926e-06
MOK	0.228339	1.19348e-06	7.19319e-06
SPRR3	0.228312	1.19707e-06	7.21254e-06
KCMF1	0.228287	1.20038e-06	7.23022e-06
VSTM5	0.228254	1.20471e-06	7.25403e-06
TC2N	0.228216	1.20979e-06	7.28233e-06
UBE2D4	0.22821	1.21064e-06	7.28513e-06
FLII	0.228202	1.21165e-06	7.28893e-06
CAPN12	0.228189	1.21341e-06	7.29722e-06
FOXD1	0.228154	1.21816e-06	7.32116e-06
PDZK1	0.227969	1.24318e-06	7.46921e-06
SPTAN1	0.227964	1.2439e-06	7.47016e-06
CRYBA2	0.227921	1.24977e-06	7.50176e-06
ADGRA3	0.227895	1.25341e-06	7.52125e-06
AKAP12	0.227886	1.25455e-06	7.5234e-06
GRN	0.227811	1.26504e-06	7.58156e-06
SAT1	0.227795	1.26723e-06	7.5899e-06
HOOK1	0.227782	1.26911e-06	7.5964e-06
INSIG2	0.227733	1.27588e-06	7.63217e-06
CCDC113	0.227659	1.28628e-06	7.68961e-06
NUDT14	0.227652	1.2873e-06	7.69329e-06
KRT9	0.227633	1.28995e-06	7.70669e-06
COPG1	0.227616	1.29243e-06	7.7191e-06
HOXC13	0.227579	1.29767e-06	7.74321e-06
HOXA2	0.227537	1.30375e-06	7.77464e-06
NAGS	0.227531	1.3046e-06	7.77725e-06
CEACAM6	0.227506	1.30809e-06	7.79324e-06
GPC4	0.227501	1.30889e-06	7.79559e-06
MLF1	0.22747	1.31327e-06	7.81678e-06
STK32A	0.227416	1.32116e-06	7.86132e-06
LOX	0.227367	1.32833e-06	7.89909e-06
MAP3K13	0.227255	1.34467e-06	7.99127e-06
ADRM1	0.227241	1.34679e-06	8.00137e-06
ANXA10	0.227131	1.3632e-06	8.08634e-06
UGT1A3	0.227088	1.36956e-06	8.11906e-06
P4HA3	0.226845	1.40657e-06	8.32815e-06
BCL2L2	0.226762	1.41946e-06	8.39929e-06
[truncated: 17,179 more rows]

## Sheet: E. Palbociclib
Drug effect (AUC) vs. mRNA expression: Palbociclib
Gene name	rho	pval	padj
GPR156	0.36172	4.44089e-16	2.12708e-12
SLC49A4	0.350258	3.55271e-15	8.50831e-12
C1QTNF2	0.339208	2.9754e-14	5.18233e-11
TENT5B	0.334163	7.43849e-14	1.09626e-10
PPIC	0.32599	3.193e-13	3.55931e-10
FBLN1	0.325725	3.34399e-13	3.55931e-10
RNF11	0.323204	5.1914e-13	5.23485e-10
ARHGEF17	0.318793	1.11e-12	9.95085e-10
NXPH3	0.318623	1.14264e-12	9.95085e-10
TMEM184B	0.316439	1.6569e-12	1.3802e-09
WNT9A	0.315715	1.87228e-12	1.43484e-09
LYPD5	0.315039	2.09877e-12	1.54655e-09
HOXC13	0.314596	2.26108e-12	1.60445e-09
KLC3	0.314031	2.48646e-12	1.64269e-09
PTPRF	0.313387	2.76978e-12	1.70392e-09
CAP2	0.313225	2.84595e-12	1.70392e-09
TBC1D9	0.312759	3.07643e-12	1.7861e-09
REEP1	0.311987	3.49942e-12	1.91558e-09
ETNK2	0.311184	3.99947e-12	2.12849e-09
HSPA1B	0.310788	4.27058e-12	2.21135e-09
HACD2	0.30985	4.98845e-12	2.48613e-09
PXDC1	0.309639	5.1652e-12	2.48613e-09
MARCKS	0.308866	5.86753e-12	2.67657e-09
RBP7	0.303474	1.41243e-11	6.11066e-09
MSI1	0.30274	1.58966e-11	6.60607e-09
MARK1	0.30033	2.33789e-11	8.85747e-09
SERTAD4	0.300265	2.36211e-11	8.85747e-09
LIMCH1	0.300155	2.40403e-11	8.85747e-09
IGSF3	0.297982	3.39264e-11	1.18181e-08
MID2	0.296904	4.02069e-11	1.37558e-08
TTLL7	0.29202	8.60436e-11	2.79408e-08
ATP6AP1	0.29189	8.77858e-11	2.80315e-08
RAB12	0.291679	9.06808e-11	2.84812e-08
TFAP2A	0.290896	1.02289e-10	3.1609e-08
MLF1	0.290422	1.1001e-10	3.29325e-08
FAM241B	0.288631	1.44635e-10	4.26318e-08
OPHN1	0.288177	1.54974e-10	4.49871e-08
GPR37	0.287897	1.61694e-10	4.62372e-08
YIPF6	0.287772	1.64802e-10	4.64329e-08
JUN	0.286384	2.033e-10	5.56431e-08
ACP2	0.286169	2.10011e-10	5.66705e-08
SOX13	0.285925	2.17895e-10	5.79814e-08
FAM189A2	0.285723	2.24613e-10	5.89502e-08
ENAH	0.285548	2.30587e-10	5.97001e-08
PAK4	0.284984	2.50977e-10	6.32692e-08
PPP2R3A	0.284786	2.58574e-10	6.36234e-08
ID1	0.284774	2.59023e-10	6.36234e-08
HES4	0.284573	2.66924e-10	6.39249e-08
EPPK1	0.28435	2.76021e-10	6.52876e-08
PTGFRN	0.284164	2.83793e-10	6.63072e-08
TUSC1	0.283923	2.94186e-10	6.79074e-08
TUFT1	0.283531	3.11956e-10	7.1152e-08
WIPF3	0.282346	3.72133e-10	8.01089e-08
BAD	0.281216	4.39953e-10	9.0635e-08
MID1	0.280854	4.64118e-10	9.36117e-08
C1orf115	0.280853	4.64174e-10	9.36117e-08
PDLIM3	0.280741	4.71878e-10	9.41741e-08
CLPTM1	0.280517	4.8778e-10	9.63442e-08
EFS	0.279999	5.2644e-10	1.02919e-07
CTSF	0.278583	6.47953e-10	1.20526e-07
FOXD3	0.277774	7.29223e-10	1.34338e-07
AMOTL2	0.277522	7.56493e-10	1.38035e-07
PINK1	0.277347	7.76011e-10	1.39111e-07
PEDS1	0.277339	7.76913e-10	1.39111e-07
TCF7L1	0.276893	8.2899e-10	1.47061e-07
PANX2	0.276657	8.57855e-10	1.5024e-07
BOC	0.276149	9.23427e-10	1.59387e-07
LYNX1	0.275968	9.47931e-10	1.62155e-07
KDELR2	0.275576	1.00326e-09	1.70101e-07
PLOD2	0.275249	1.05175e-09	1.7401e-07
PCDH19	0.275241	1.05299e-09	1.7401e-07
CNN3	0.275237	1.05356e-09	1.7401e-07
EFHD1	0.274874	1.11011e-09	1.81783e-07
TMEM132A	0.274773	1.12638e-09	1.82884e-07
NPTXR	0.274504	1.17086e-09	1.88509e-07
MCOLN3	0.274114	1.23855e-09	1.97744e-07
TRIM45	0.273602	1.3329e-09	2.10253e-07
NHLRC1	0.273571	1.33884e-09	2.10253e-07
STMND1	0.273248	1.40219e-09	2.18411e-07
REPS2	0.272971	1.45884e-09	2.25403e-07
CTSV	0.272683	1.52016e-09	2.32999e-07
KLRG2	0.272252	1.61655e-09	2.45805e-07
SIX2	0.272139	1.643e-09	2.45988e-07
EMP2	0.272017	1.67173e-09	2.48284e-07
GNA11	0.271736	1.73983e-09	2.51268e-07
MAP3K13	0.271615	1.77008e-09	2.53082e-07
KCNS2	0.27116	1.88831e-09	2.66243e-07
CADM4	0.27108	1.90988e-09	2.6709e-07
DLX3	0.270688	2.01915e-09	2.80326e-07
INHBB	0.270599	2.04475e-09	2.81837e-07
CABYR	0.270029	2.21636e-09	3.03309e-07
SCARB2	0.269877	2.26432e-09	3.07674e-07
POMGNT1	0.269394	2.42396e-09	3.24759e-07
TFAP2C	0.269058	2.54166e-09	3.37725e-07
MAN1B1	0.268947	2.58138e-09	3.37725e-07
DAG1	0.268945	2.5821e-09	3.37725e-07
INHA	0.268855	2.61508e-09	3.38529e-07
AFAP1	0.268721	2.66501e-09	3.42678e-07
FAM160A1	0.268618	2.70361e-09	3.45323e-07
SLC38A3	0.26808	2.91575e-09	3.69952e-07
NANOS1	0.268011	2.94424e-09	3.70476e-07
OCRL	0.267976	2.95855e-09	3.70476e-07
ID4	0.267662	3.0913e-09	3.84586e-07
GSTM3	0.267405	3.20441e-09	3.96086e-07
AK1	0.266199	3.79125e-09	4.62653e-07
GOLGA2	0.265719	4.05296e-09	4.85486e-07
FHDC1	0.265716	4.05438e-09	4.85486e-07
PALLD	0.265506	4.17447e-09	4.96762e-07
BCAM	0.265431	4.21801e-09	4.96883e-07
MATN2	0.265415	4.22735e-09	4.96883e-07
TSPAN9	0.264761	4.62828e-09	5.40691e-07
CYB5R1	0.264688	4.6748e-09	5.41198e-07
SLC4A3	0.264666	4.68913e-09	5.41198e-07
C10orf67	0.264592	4.73756e-09	5.43514e-07
MTCH1	0.264415	4.8544e-09	5.47627e-07
RTL8B	0.264408	4.85916e-09	5.47627e-07
NAV2	0.264327	4.9142e-09	5.50591e-07
ATP6V1B1	0.26427	4.95266e-09	5.51674e-07
LHX6	0.263883	5.22421e-09	5.71947e-07
TSPAN6	0.26336	5.61372e-09	6.11098e-07
FCN3	0.263301	5.65987e-09	6.1264e-07
SYT12	0.263018	5.88387e-09	6.33309e-07
LMX1B	0.262771	6.08652e-09	6.5032e-07
TSEN34	0.262716	6.13259e-09	6.5032e-07
CPTP	0.262703	6.14374e-09	6.5032e-07
SLC26A11	0.26264	6.19698e-09	6.52351e-07
MPDZ	0.262373	6.42758e-09	6.6864e-07
FBLIM1	0.262336	6.46014e-09	6.6864e-07
RBM24	0.262288	6.50291e-09	6.6864e-07
SORT1	0.262262	6.52621e-09	6.6864e-07
SPIRE1	0.261289	7.4532e-09	7.51557e-07
RAI2	0.261167	7.57867e-09	7.53206e-07
ITGB8	0.261151	7.595e-09	7.53206e-07
TEAD1	0.261149	7.59651e-09	7.53206e-07
DSP	0.26112	7.6268e-09	7.53206e-07
NUAK1	0.26092	7.83789e-09	7.70082e-07
PIGT	0.260805	7.96119e-09	7.78206e-07
GNAT1	0.260678	8.09941e-09	7.8372e-07
SYNC	0.260342	8.47785e-09	8.12826e-07
SUSD2	0.260336	8.48506e-09	8.12826e-07
DMRTA1	0.260099	8.76245e-09	8.34949e-07
EXOC6B	0.259968	8.91918e-09	8.41786e-07
COL12A1	0.259881	9.02528e-09	8.47624e-07
CEP70	0.259631	9.33594e-09	8.68288e-07
DMBX1	0.259406	9.62417e-09	8.9077e-07
GABRQ	0.259193	9.90483e-09	9.08173e-07
PTPN21	0.259177	9.92622e-09	9.08173e-07
OTUD7B	0.259156	9.9544e-09	9.08173e-07
MAFB	0.258975	1.0201e-08	9.2626e-07
B4GALNT4	0.258876	1.03382e-08	9.32391e-07
SP6	0.258747	1.05191e-08	9.41756e-07
WFS1	0.258262	1.12296e-08	9.96059e-07
FAM50A	0.258219	1.1294e-08	9.97152e-07
LAMA5	0.258089	1.14944e-08	1.01019e-06
CYP26B1	0.258052	1.1552e-08	1.01061e-06
IL17RC	0.257745	1.20369e-08	1.0435e-06
CSPG5	0.25764	1.22084e-08	1.05242e-06
SNX21	0.257355	1.26848e-08	1.08495e-06
MORF4L2	0.257184	1.29786e-08	1.10514e-06
SLC6A11	0.257088	1.31463e-08	1.11447e-06
LYNX1-SLURP2	0.256867	1.35406e-08	1.13939e-06
TCEAL4	0.256857	1.35592e-08	1.13939e-06
DNAJB2	0.256742	1.3769e-08	1.15129e-06
RTL8C	0.256714	1.38211e-08	1.15129e-06
ST6GALNAC5	0.256483	1.42543e-08	1.17715e-06
PBX1	0.25639	1.44312e-08	1.1829e-06
SUN1	0.256382	1.44475e-08	1.1829e-06
SMIM10L2B	0.25626	1.46851e-08	1.19724e-06
DHCR24	0.256204	1.47935e-08	1.20097e-06
INSYN1	0.255996	1.52108e-08	1.21955e-06
ATRN	0.255963	1.52771e-08	1.21955e-06
GLRB	0.255854	1.55005e-08	1.23226e-06
SIX4	0.255817	1.55766e-08	1.23319e-06
NEURL1B	0.255334	1.66115e-08	1.30181e-06
ARHGAP39	0.255318	1.66472e-08	1.30181e-06
LMAN2L	0.255176	1.69633e-08	1.32114e-06
TEAD3	0.254821	1.77812e-08	1.37923e-06
EFNA1	0.25475	1.79499e-08	1.3867e-06
SIM2	0.254527	1.84887e-08	1.42259e-06
HM13	0.254373	1.88687e-08	1.43327e-06
ABHD8	0.25436	1.8901e-08	1.43327e-06
PLEKHG4B	0.25435	1.89267e-08	1.43327e-06
CPE	0.254205	1.92938e-08	1.44961e-06
CHST8	0.254046	1.97042e-08	1.47466e-06
NDST1	0.253939	1.99843e-08	1.48981e-06
PACSIN3	0.253776	2.0418e-08	1.51624e-06
STAU1	0.253729	2.05461e-08	1.51722e-06
RTN4R	0.25366	2.0732e-08	1.51722e-06
TSC22D2	0.253641	2.07855e-08	1.51722e-06
MAP3K6	0.253623	2.08341e-08	1.51722e-06
CEP170B	0.253605	2.0883e-08	1.51722e-06
TMED9	0.253593	2.09175e-08	1.51722e-06
LRCH2	0.253568	2.09856e-08	1.51722e-06
COPB2	0.253508	2.11532e-08	1.52359e-06
FZD9	0.253175	2.2102e-08	1.58005e-06
KIAA1191	0.252884	2.29641e-08	1.63557e-06
ZFYVE9	0.252651	2.3678e-08	1.67408e-06
PALM2AKAP2	0.252651	2.36795e-08	1.67408e-06
TRIL	0.252587	2.38794e-08	1.682e-06
FSTL1	0.252543	2.40169e-08	1.68549e-06
CDKN2B	0.252508	2.41284e-08	1.68714e-06
CXCL16	0.252388	2.45106e-08	1.70763e-06
LIFR	0.252312	2.47573e-08	1.71857e-06
C1orf122	0.251969	2.58959e-08	1.79111e-06
SHROOM2	0.251851	2.62972e-08	1.81233e-06
PCDHB2	0.251811	2.64374e-08	1.81546e-06
PAIP1	0.251616	2.71194e-08	1.84525e-06
ATP9A	0.251605	2.71602e-08	1.84525e-06
SLC22A17	0.251457	2.76896e-08	1.87457e-06
FAM83D	0.251256	2.84274e-08	1.91775e-06
CYTH3	0.251071	2.912e-08	1.95758e-06
NR1D2	0.250988	2.94367e-08	1.97195e-06
DOLK	0.250692	3.05987e-08	2.03936e-06
RYK	0.250244	3.24346e-08	2.13665e-06
C1QL1	0.250223	3.25219e-08	2.13665e-06
PLEKHH3	0.250213	3.25645e-08	2.13665e-06
TMEM40	0.250056	3.32345e-08	2.17317e-06
PCYOX1	0.249948	3.37074e-08	2.1966e-06
SYNM	0.249905	3.38939e-08	2.20127e-06
RIPK4	0.249784	3.4429e-08	2.22846e-06
S1PR5	0.24948	3.58171e-08	2.3105e-06
ILRUN	0.249115	3.75476e-08	2.41401e-06
EFEMP1	0.249086	3.76884e-08	2.41496e-06
CDKN1C	0.248624	4.00087e-08	2.5466e-06
ARHGEF37	0.248578	4.02471e-08	2.55329e-06
TMEM45A	0.248509	4.06109e-08	2.56787e-06
PRRG4	0.248256	4.19546e-08	2.64353e-06
ZNF223	0.248232	4.20834e-08	2.64353e-06
ZBTB8B	0.248092	4.28494e-08	2.67087e-06
KIAA1522	0.24808	4.29195e-08	2.67087e-06
MYH14	0.248077	4.29369e-08	2.67087e-06
AIF1L	0.247879	4.40428e-08	2.70833e-06
PALMD	0.247868	4.41046e-08	2.70833e-06
HOXD1	0.247743	4.48208e-08	2.74352e-06
KIF13A	0.247648	4.53704e-08	2.76832e-06
AMOTL1	0.247544	4.59855e-08	2.79694e-06
PPDPF	0.247476	4.63859e-08	2.81236e-06
LGMN	0.247347	4.71628e-08	2.85045e-06
MAPK8IP1	0.247288	4.75211e-08	2.86307e-06
DUSP1	0.247263	4.76732e-08	2.86323e-06
RPN1	0.247228	4.78868e-08	2.86707e-06
EPHB3	0.247148	4.83827e-08	2.88774e-06
DLG5	0.247052	4.89799e-08	2.91431e-06
PTGR1	0.246955	4.95968e-08	2.94188e-06
GNAO1	0.246882	5.00591e-08	2.94948e-06
SYT7	0.246836	5.03564e-08	2.95039e-06
TTC36	0.246446	5.29362e-08	3.08269e-06
SASH1	0.246265	5.41753e-08	3.14529e-06
ZFPL1	0.246199	5.46336e-08	3.15279e-06
CCDC149	0.246008	5.59809e-08	3.22083e-06
HOXD11	0.245724	5.80466e-08	3.30987e-06
EPN2	0.24561	5.88965e-08	3.34836e-06
TLCD4	0.245291	6.13371e-08	3.4768e-06
DENND2B	0.245162	6.23553e-08	3.5156e-06
LAPTM4A	0.245158	6.23886e-08	3.5156e-06
ZNF205	0.245109	6.27803e-08	3.52729e-06
TPBG	0.245082	6.29937e-08	3.52848e-06
SAMD11	0.24506	6.31696e-08	3.52848e-06
ZNF112	0.245006	6.36074e-08	3.5426e-06
FNDC10	0.244868	6.47287e-08	3.58669e-06
PPP1R13L	0.244863	6.47735e-08	3.58669e-06
SHROOM3	0.244741	6.57816e-08	3.63202e-06
TNKS1BP1	0.244505	6.77826e-08	3.73174e-06
TANC2	0.244404	6.86548e-08	3.75947e-06
ENPP5	0.244401	6.86786e-08	3.75947e-06
VWA1	0.244235	7.01459e-08	3.82885e-06
EXT2	0.244075	7.15745e-08	3.89573e-06
ANKRD6	0.244032	7.19712e-08	3.90622e-06
FAXC	0.243916	7.30373e-08	3.95289e-06
OSBP2	0.243696	7.50902e-08	4.05254e-06
CD59	0.24335	7.84461e-08	4.22177e-06
HOXD10	0.243313	7.88175e-08	4.22987e-06
MED19	0.243226	7.96898e-08	4.26474e-06
SYDE2	0.243093	8.10352e-08	4.31265e-06
SCUBE3	0.242928	8.27333e-08	4.39082e-06
MAP6	0.24286	8.34491e-08	4.41658e-06
FBXL18	0.242692	8.52362e-08	4.49873e-06
EYA2	0.242609	8.61244e-08	4.52782e-06
CYB561	0.242597	8.626e-08	4.52782e-06
PC	0.242568	8.65723e-08	4.5318e-06
TCEAL3	0.242318	8.93406e-08	4.63982e-06
CHADL	0.242316	8.93623e-08	4.63982e-06
SWI5	0.242108	9.17233e-08	4.73673e-06
PRICKLE2	0.241771	9.56833e-08	4.92795e-06
OBSL1	0.241729	9.61816e-08	4.94033e-06
GPR107	0.241667	9.69436e-08	4.96616e-06
NKX1-2	0.241365	1.00672e-07	5.14341e-06
SDC4	0.241271	1.01864e-07	5.19045e-06
CCN1	0.240904	1.06647e-07	5.40662e-06
DGCR2	0.240902	1.06671e-07	5.40662e-06
APLP1	0.240843	1.07456e-07	5.41831e-06
RAI14	0.240811	1.07895e-07	5.41831e-06
QRFP	0.240808	1.0793e-07	5.41831e-06
HS6ST3	0.2408	1.08032e-07	5.41831e-06
PCDHB6	0.24063	1.10354e-07	5.50592e-06
ZDHHC12	0.240419	1.13301e-07	5.63828e-06
C11orf52	0.240374	1.13926e-07	5.65471e-06
CHST3	0.240219	1.16158e-07	5.75057e-06
LHX2	0.24018	1.16712e-07	5.75968e-06
PNPLA3	0.240164	1.16943e-07	5.75968e-06
FGF12	0.239887	1.21047e-07	5.91795e-06
RAET1G	0.239872	1.2127e-07	5.91795e-06
TMEM25	0.239729	1.23452e-07	6.00309e-06
SHISA4	0.239255	1.3093e-07	6.33458e-06
PLPP3	0.239202	1.3179e-07	6.36009e-06
FOXD1	0.238943	1.36086e-07	6.52805e-06
ENC1	0.238931	1.36292e-07	6.52805e-06
SEC14L5	0.238782	1.38831e-07	6.61737e-06
AFAP1L1	0.238781	1.38848e-07	6.61737e-06
VAPB	0.238536	1.4312e-07	6.80406e-06
RHOBTB3	0.238511	1.43561e-07	6.80813e-06
SLC39A7	0.238471	1.44271e-07	6.80826e-06
IFNE	0.23847	1.44275e-07	6.80826e-06
EPN1	0.238353	1.46386e-07	6.87405e-06
PLOD1	0.238286	1.47595e-07	6.91385e-06
ATP6AP2	0.238078	1.51441e-07	7.07673e-06
ZBED8	0.238007	1.52759e-07	7.10956e-06
SAMD4B	0.238001	1.52886e-07	7.10956e-06
PRKAA2	0.237949	1.53854e-07	7.13727e-06
RIPPLY3	0.237855	1.55652e-07	7.20323e-06
IGSF9	0.237735	1.57973e-07	7.26843e-06
PCDHB5	0.237723	1.58199e-07	7.26843e-06
NKX6-1	0.237625	1.60127e-07	7.3394e-06
DDR1	0.237581	1.60998e-07	7.36174e-06
FNBP1L	0.237553	1.6156e-07	7.36981e-06
PGRMC1	0.237104	1.70715e-07	7.76555e-06
BAIAP2	0.237088	1.71045e-07	7.76555e-06
CGB7	0.23703	1.72266e-07	7.80248e-06
WWC1	0.236934	1.74309e-07	7.8764e-06
GPR137C	0.236627	1.80998e-07	8.12721e-06
CCDC158	0.236621	1.81133e-07	8.12721e-06
SPTSSA	0.236369	1.86799e-07	8.36189e-06
POFUT1	0.236287	1.88699e-07	8.40766e-06
CCDC177	0.236265	1.89204e-07	8.41058e-06
SPTBN5	0.236175	1.91285e-07	8.48342e-06
NGF	0.236154	1.91787e-07	8.48601e-06
TTC23L	0.235876	1.98414e-07	8.75904e-06
GPNMB	0.2358	2.00262e-07	8.80004e-06
ARFGEF3	0.235683	2.03146e-07	8.90636e-06
TEX2	0.2354	2.10266e-07	9.19748e-06
TAF13	0.235294	2.13012e-07	9.27839e-06
SLC2A8	0.235291	2.13085e-07	9.27839e-06
CDH3	0.234888	2.23802e-07	9.72297e-06
LYPD6	0.234511	2.34281e-07	1.00867e-05
HPSE	0.234331	2.39456e-07	1.02864e-05
ERVMER34-1	0.2343	2.4035e-07	1.03017e-05
FOXI3	0.234272	2.41188e-07	1.03145e-05
LIMA1	0.234018	2.48725e-07	1.05428e-05
BCL2L2	0.23389	2.52582e-07	1.06826e-05
TM9SF1	0.233668	2.59482e-07	1.09456e-05
F3	0.233651	2.59998e-07	1.09456e-05
CRISPLD2	0.233635	2.60513e-07	1.09456e-05
PIP4K2C	0.233506	2.64591e-07	1.10779e-05
HSPA1A	0.233499	2.64821e-07	1.10779e-05
FAM20C	0.23339	2.68351e-07	1.12011e-05
NUDT16	0.233359	2.69355e-07	1.12186e-05
HSPA2	0.233314	2.70796e-07	1.12542e-05
IGFBPL1	0.233098	2.77946e-07	1.15015e-05
BLCAP	0.232889	2.85051e-07	1.17212e-05
NR2E1	0.232888	2.85092e-07	1.17212e-05
JPH2	0.232632	2.93997e-07	1.20492e-05
KCNIP3	0.232623	2.94329e-07	1.20492e-05
DNAJB11	0.232471	2.99753e-07	1.22281e-05
NRBP2	0.232465	2.99974e-07	1.22281e-05
L1CAM	0.232345	3.04317e-07	1.23788e-05
YIPF3	0.232061	3.14909e-07	1.27825e-05
KANK4	0.231984	3.17816e-07	1.28732e-05
PVR	0.23188	3.21798e-07	1.29834e-05
KREMEN1	0.231878	3.21891e-07	1.29834e-05
SNX24	0.231854	3.22832e-07	1.2994e-05
MTSS2	0.231835	3.23553e-07	1.29957e-05
PLS3	0.231757	3.26597e-07	1.30905e-05
HDAC11	0.231623	3.3188e-07	1.32745e-05
APP	0.231528	3.35673e-07	1.33849e-05
B4GALT4	0.231519	3.36038e-07	1.33849e-05
B4GALT7	0.231483	3.37493e-07	1.3415e-05
DCLK2	0.231446	3.38989e-07	1.34466e-05
TCTN2	0.2313	3.44959e-07	1.36062e-05
TSPAN10	0.231296	3.45143e-07	1.36062e-05
BRPF3	0.231201	3.49055e-07	1.37321e-05
CNIH2	0.230895	3.62079e-07	1.42153e-05
MIEF2	0.230758	3.68044e-07	1.442e-05
CDR2L	0.230582	3.75863e-07	1.46963e-05
BOD1	0.230483	3.80299e-07	1.48394e-05
PTPRK	0.230386	3.8472e-07	1.49814e-05
PROM2	0.230353	3.86245e-07	1.50103e-05
PLPPR2	0.230252	3.90912e-07	1.51609e-05
SOWAHC	0.230204	3.93141e-07	1.52166e-05
ANKS1A	0.230168	3.94867e-07	1.52342e-05
MIPOL1	0.230161	3.95187e-07	1.52342e-05
PPFIA1	0.230093	3.98364e-07	1.53119e-05
PLEKHG3	0.230084	3.98802e-07	1.53119e-05
GMPR	0.230008	4.02416e-07	1.54198e-05
FAM184B	0.22987	4.09073e-07	1.56436e-05
STBD1	0.229845	4.10311e-07	1.5646e-05
TMEM51	0.22983	4.11029e-07	1.5646e-05
FAM174A	0.229819	4.11586e-07	1.5646e-05
MICALL2	0.22975	4.14953e-07	1.57427e-05
NKX2-8	0.229646	4.20144e-07	1.59082e-05
DOLPP1	0.229564	4.24243e-07	1.60317e-05
ATP1B1	0.229506	4.27162e-07	1.60786e-05
ADGRV1	0.229485	4.28228e-07	1.6083e-05
SDC3	0.229454	4.29798e-07	1.6083e-05
ITSN1	0.229239	4.40895e-07	1.64661e-05
HOXC10	0.229144	4.45901e-07	1.66207e-05
AGRN	0.229096	4.48418e-07	1.66755e-05
BACE1	0.229083	4.49114e-07	1.66755e-05
SRRM3	0.229054	4.50666e-07	1.67008e-05
SLC31A2	0.228982	4.54536e-07	1.67896e-05
RAB22A	0.228977	4.54815e-07	1.67896e-05
ZNF155	0.228923	4.57703e-07	1.68637e-05
TOM1L2	0.228568	4.77324e-07	1.75529e-05
LRRC8E	0.228399	4.86987e-07	1.78739e-05
ACP7	0.228332	4.908e-07	1.79794e-05
SGSM1	0.228023	5.09038e-07	1.86119e-05
TSPAN13	0.227931	5.14609e-07	1.87798e-05
RHOD	0.227808	5.22097e-07	1.90168e-05
PCDH7	0.227784	5.23588e-07	1.90349e-05
PRDM6	0.2277	5.28771e-07	1.91821e-05
TMEM270	0.227657	5.31435e-07	1.92109e-05
PPP1R37	0.227641	5.32441e-07	1.9211e-05
EMILIN3	0.227592	5.35531e-07	1.92862e-05
CDS1	0.227507	5.40892e-07	1.94427e-05
LSR	0.227376	5.4933e-07	1.96284e-05
PSMD2	0.227374	5.49434e-07	1.96284e-05
P4HA2	0.22737	5.49688e-07	1.96284e-05
ANOS1	0.227363	5.50157e-07	1.96284e-05
PCLO	0.227161	5.63355e-07	2.00619e-05
CACFD1	0.227106	5.67035e-07	2.01555e-05
WHRN	0.227051	5.70653e-07	2.02466e-05
ATP6V1D	0.226967	5.76354e-07	2.03932e-05
RNF217	0.226958	5.76914e-07	2.03932e-05
EVA1A	0.226931	5.78762e-07	2.04208e-05
OSER1	0.226853	5.84104e-07	2.05714e-05
ESYT3	0.226702	5.94501e-07	2.08992e-05
FAM114A1	0.226671	5.96659e-07	2.09366e-05
SCYL1	0.226609	6.01023e-07	2.10512e-05
FOXO6	0.226519	6.07401e-07	2.12358e-05
TMOD1	0.226492	6.09325e-07	2.12605e-05
CERCAM	0.226399	6.15971e-07	2.14181e-05
TAX1BP1	0.226359	6.18882e-07	2.14492e-05
SC5D	0.226356	6.19103e-07	2.14492e-05
MAPK4	0.226246	6.27085e-07	2.16553e-05
CTNND1	0.226243	6.27313e-07	2.16553e-05
KCNG1	0.226177	6.32149e-07	2.1783e-05
TEAD2	0.226155	6.33801e-07	2.17897e-05
ASAP3	0.226144	6.34617e-07	2.17897e-05
SLC2A12	0.226111	6.37086e-07	2.18353e-05
PPP1R3C	0.226026	6.43446e-07	2.20139e-05
DUSP8	0.225943	6.49716e-07	2.21888e-05
PLXNA1	0.225838	6.57728e-07	2.24225e-05
ESRRG	0.225771	6.62836e-07	2.25459e-05
ADGRL2	0.22576	6.63702e-07	2.25459e-05
IQCJ-SCHIP1	0.225698	6.68544e-07	2.26286e-05
RBPMS2	0.225683	6.69682e-07	2.26286e-05
ERBB2	0.225505	6.83769e-07	2.3043e-05
PPME1	0.225497	6.84349e-07	2.3043e-05
FN3K	0.225426	6.90027e-07	2.31904e-05
CASQ2	0.225413	6.91148e-07	2.31904e-05
MTARC2	0.22535	6.96208e-07	2.33193e-05
DENND2C	0.225281	7.01852e-07	2.34642e-05
FIGN	0.225266	7.03058e-07	2.34642e-05
ZYG11B	0.225252	7.04206e-07	2.34642e-05
RASAL2	0.225179	7.10213e-07	2.36232e-05
SNX12	0.225099	7.16823e-07	2.38017e-05
SNX33	0.225058	7.20271e-07	2.38749e-05
MYORG	0.224938	7.30351e-07	2.41672e-05
OVOL2	0.224909	7.32848e-07	2.41997e-05
GBA	0.224897	7.33861e-07	2.41997e-05
ST6GALNAC2	0.224873	7.35906e-07	2.42255e-05
TUBB4B	0.224791	7.42973e-07	2.44161e-05
FERMT2	0.224751	7.46387e-07	2.44863e-05
NXPH4	0.224714	7.49613e-07	2.45501e-05
GINM1	0.224678	7.52792e-07	2.46122e-05
FNDC4	0.224647	7.55463e-07	2.46574e-05
AMIGO1	0.224601	7.59556e-07	2.47489e-05
HMGCLL1	0.224561	7.63046e-07	2.4812e-05
RAMP2	0.224549	7.64083e-07	2.4812e-05
SH3RF1	0.224516	7.67079e-07	2.48316e-05
KCNK1	0.224513	7.67278e-07	2.48316e-05
CD164L2	0.224399	7.77477e-07	2.51192e-05
ZDHHC9	0.224348	7.8215e-07	2.52276e-05
SOWAHA	0.224293	7.87158e-07	2.53465e-05
FARP1	0.224212	7.94533e-07	2.53928e-05
MPP5	0.224205	7.95223e-07	2.53928e-05
PCDHB3	0.224119	8.03176e-07	2.5595e-05
SSC4D	0.224067	8.07975e-07	2.56315e-05
DAB2IP	0.224066	8.0805e-07	2.56315e-05
CTTNBP2NL	0.224022	8.12261e-07	2.57225e-05
LYPD3	0.223849	8.28589e-07	2.61531e-05
ZYG11A	0.223818	8.31579e-07	2.61659e-05
POU2F3	0.223815	8.31928e-07	2.61659e-05
ITGB5	0.223803	8.33093e-07	2.61659e-05
PMEPA1	0.223753	8.37925e-07	2.62746e-05
SPACA6	0.223716	8.41495e-07	2.63435e-05
GRAMD2A	0.223693	8.43671e-07	2.63685e-05
SCN4B	0.223634	8.49493e-07	2.64669e-05
HTRA1	0.223633	8.49582e-07	2.64669e-05
KRT15	0.223401	8.72606e-07	2.71053e-05
NMNAT2	0.223392	8.73539e-07	2.71053e-05
NRIP3	0.223384	8.7432e-07	2.71053e-05
LARGE2	0.223187	8.94391e-07	2.76363e-05
RDX	0.22318	8.95128e-07	2.76363e-05
PRKCI	0.22316	8.97215e-07	2.76363e-05
TMEM61	0.223098	9.03649e-07	2.77607e-05
SUSD5	0.223093	9.04154e-07	2.77607e-05
RPP21	0.223077	9.05867e-07	2.77688e-05
NMU	0.22283	9.3194e-07	2.84769e-05
OCLN	0.222773	9.38158e-07	2.85843e-05
ANTXR1	0.222741	9.41534e-07	2.86047e-05
CALU	0.222736	9.42093e-07	2.86047e-05
NACAD	0.222612	9.55698e-07	2.89719e-05
CALD1	0.222425	9.7645e-07	2.95542e-05
TMEM63B	0.222256	9.95578e-07	3.00647e-05
KLF14	0.222248	9.96456e-07	3.00647e-05
GSK3B	0.222169	1.00558e-06	3.02841e-05
CPEB4	0.222157	1.00689e-06	3.02841e-05
DDAH1	0.222006	1.02448e-06	3.07472e-05
ADRA2A	0.221997	1.0255e-06	3.07472e-05
TMEM203	0.221981	1.02738e-06	3.07557e-05
PPP1R13B	0.221916	1.03517e-06	3.09405e-05
PER3	0.221646	1.06766e-06	3.1795e-05
PSORS1C1	0.221637	1.06874e-06	3.1795e-05
SYT17	0.221593	1.07413e-06	3.1906e-05
PHEX	0.221577	1.07613e-06	3.19156e-05
PPP2R5B	0.221529	1.08198e-06	3.2037e-05
SLC15A1	0.221516	1.08356e-06	3.2037e-05
ELOVL7	0.221357	1.10355e-06	3.25776e-05
PCDHB11	0.221101	1.1363e-06	3.34928e-05
YKT6	0.221017	1.14712e-06	3.37599e-05
RAPH1	0.220994	1.15023e-06	3.3791e-05
TMEM59	0.220983	1.1517e-06	3.3791e-05
PPP4R1	0.220851	1.16916e-06	3.42451e-05
MUL1	0.220839	1.17076e-06	3.42451e-05
COPG1	0.220766	1.18051e-06	3.44777e-05
SHTN1	0.220684	1.19153e-06	3.46938e-05
DNAJC5	0.220653	1.19579e-06	3.4765e-05
GIPC1	0.220556	1.20904e-06	3.50969e-05
STON2	0.220526	1.21315e-06	3.5163e-05
TUB	0.220273	1.24858e-06	3.61167e-05
NTF4	0.220251	1.25171e-06	3.61167e-05
NKX2-3	0.220033	1.2831e-06	3.6856e-05
SOX18	0.219988	1.28968e-06	3.69895e-05
SPEG	0.219917	1.30025e-06	3.72368e-05
IQGAP3	0.219568	1.35276e-06	3.86828e-05
SYT16	0.219533	1.35811e-06	3.87779e-05
PSMD10	0.219494	1.36412e-06	3.88724e-05
RASL11B	0.219485	1.36547e-06	3.88724e-05
VAX2	0.219466	1.36834e-06	3.8896e-05
FITM2	0.219427	1.3744e-06	3.90105e-05
GATA2	0.219358	1.38528e-06	3.92613e-05
AP2M1	0.219292	1.39569e-06	3.94978e-05
SIX5	0.219257	1.40124e-06	3.95964e-05
CYP27C1	0.219186	1.41256e-06	3.98574e-05
PCSK1N	0.219096	1.42697e-06	4.0205e-05
MCC	0.219071	1.43095e-06	4.02579e-05
PEX11A	0.219043	1.43546e-06	4.03255e-05
ARL4D	0.218985	1.44492e-06	4.05045e-05
HGFAC	0.218884	1.46154e-06	4.08782e-05
ADGRG2	0.218858	1.46587e-06	4.09398e-05
CPA4	0.218805	1.47472e-06	4.10679e-05
SPAG17	0.218804	1.47475e-06	4.10679e-05
KIF1B	0.218766	1.48116e-06	4.11274e-05
PHLDB2	0.218766	1.48118e-06	4.11274e-05
SMARCA1	0.218734	1.48643e-06	4.11617e-05
CETN2	0.218733	1.48671e-06	4.11617e-05
ZNF185	0.218679	1.49577e-06	4.13529e-05
RHPN2	0.218561	1.51578e-06	4.18234e-05
DGCR6L	0.218553	1.51716e-06	4.18234e-05
TFG	0.218518	1.52318e-06	4.1929e-05
LLGL1	0.218455	1.53403e-06	4.21672e-05
ARPC1A	0.218352	1.55195e-06	4.25086e-05
SCRIB	0.218349	1.55256e-06	4.25086e-05
TPBGL	0.218345	1.55311e-06	4.25086e-05
HEATR5A	0.21822	1.57529e-06	4.30541e-05
CTNND2	0.218183	1.58181e-06	4.31708e-05
IL13RA1	0.218144	1.58872e-06	4.32977e-05
TTC6	0.218076	1.60099e-06	4.35701e-05
PEPD	0.21806	1.60382e-06	4.35851e-05
CSRP2	0.217986	1.61734e-06	4.38904e-05
PDZD4	0.217928	1.62792e-06	4.4115e-05
MAN1A2	0.217809	1.64969e-06	4.46418e-05
RPN2	0.217775	1.65601e-06	4.47381e-05
BAIAP2L1	0.217755	1.65974e-06	4.47381e-05
PTGES	0.217749	1.66091e-06	4.47381e-05
C5orf49	0.21774	1.66259e-06	4.47381e-05
SLC1A2	0.217682	1.67353e-06	4.49063e-05
PEA15	0.21763	1.68332e-06	4.51059e-05
PTPRQ	0.217488	1.71039e-06	4.57035e-05
CDKL5	0.217323	1.74234e-06	4.64278e-05
DIO2	0.217303	1.74623e-06	4.64666e-05
NECTIN2	0.217143	1.77784e-06	4.71794e-05
KITLG	0.217077	1.79108e-06	4.74623e-05
TLE1	0.216934	1.81982e-06	4.81573e-05
RHOB	0.216877	1.83148e-06	4.8399e-05
STOX2	0.2168	1.84749e-06	4.87548e-05
PCDHB7	0.216771	1.85331e-06	4.88412e-05
CEP89	0.216708	1.8665e-06	4.90538e-05
YIF1A	0.216527	1.9047e-06	4.99207e-05
GRHL1	0.216441	1.92295e-06	5.02616e-05
NCCRP1	0.216427	1.92595e-06	5.02716e-05
SLC9A1	0.2164	1.93177e-06	5.03548e-05
CLOCK	0.216387	1.93469e-06	5.0359e-05
GABRA3	0.216368	1.93881e-06	5.0359e-05
ERBB3	0.216363	1.93982e-06	5.0359e-05
ACTN4	0.216241	1.96647e-06	5.09819e-05
FAM177A1	0.216141	1.98856e-06	5.14848e-05
CELSR2	0.215974	2.02582e-06	5.23083e-05
EN1	0.215878	2.0477e-06	5.26718e-05
MIGA1	0.215873	2.04885e-06	5.26718e-05
NFIB	0.215869	2.04973e-06	5.26718e-05
PITPNM3	0.215864	2.0509e-06	5.26718e-05
PICK1	0.215796	2.06647e-06	5.29298e-05
SYTL4	0.21574	2.07938e-06	5.31185e-05
TLE2	0.215704	2.08773e-06	5.32607e-05
KIFBP	0.215668	2.09603e-06	5.34015e-05
SRGAP1	0.215646	2.10117e-06	5.34248e-05
CD101	0.21564	2.10253e-06	5.34248e-05
HOXC9	0.215561	2.12131e-06	5.36961e-05
SLC25A18	0.215559	2.12161e-06	5.36961e-05
CTNNA1	0.215421	2.15437e-06	5.43939e-05
ARHGEF19	0.215284	2.18748e-06	5.51448e-05
SDC1	0.215268	2.19152e-06	5.51739e-05
CLDN3	0.215247	2.19647e-06	5.52261e-05
PERM1	0.21509	2.23517e-06	5.61252e-05
P4HA3	0.215042	2.2471e-06	5.63511e-05
LDOC1	0.214975	2.26383e-06	5.66498e-05
GJD2	0.214971	2.26493e-06	5.66498e-05
SLC2A4RG	0.214883	2.28694e-06	5.71258e-05
SCAF1	0.214869	2.29062e-06	5.71432e-05
GBX2	0.214734	2.32509e-06	5.79277e-05
CLTB	0.21463	2.3521e-06	5.8418e-05
KISS1	0.214624	2.35362e-06	5.8418e-05
GREB1L	0.214623	2.35392e-06	5.8418e-05
LHX5	0.214579	2.36544e-06	5.8628e-05
PTS	0.214539	2.37594e-06	5.87764e-05
GPR161	0.214533	2.37756e-06	5.87764e-05
OGFOD3	0.214506	2.38468e-06	5.88763e-05
TMED4	0.214324	2.43316e-06	5.99806e-05
C4orf19	0.214314	2.43567e-06	5.99806e-05
TNFAIP1	0.2143	2.43946e-06	5.99969e-05
MAB21L4	0.214282	2.44436e-06	6.00404e-05
GPC1	0.214252	2.45264e-06	6.01666e-05
IL17RD	0.21422	2.4613e-06	6.0302e-05
THRB	0.214164	2.47652e-06	6.05973e-05
ACAN	0.21414	2.48295e-06	6.0677e-05
FAM210B	0.214048	2.50844e-06	6.12219e-05
FOXA1	0.214029	2.51381e-06	6.12748e-05
KLHL38	0.213987	2.52541e-06	6.14793e-05
NEU1	0.213915	2.5454e-06	6.18875e-05
ACVR2A	0.213898	2.55031e-06	6.19283e-05
DAGLA	0.213872	2.55764e-06	6.20276e-05
SELENON	0.213851	2.56364e-06	6.20945e-05
PRKD1	0.213811	2.57477e-06	6.22853e-05
GOLGA3	0.213779	2.58401e-06	6.23514e-05
CDKN2A	0.213742	2.59457e-06	6.25276e-05
MYPN	0.213686	2.61073e-06	6.28379e-05
RRBP1	0.213559	2.64727e-06	6.3554e-05
PLXNA2	0.213557	2.64785e-06	6.3554e-05
ZNF503	0.213549	2.65043e-06	6.3554e-05
GCOM1	0.213474	2.67226e-06	6.39972e-05
LPAR3	0.213422	2.68779e-06	6.42888e-05
FBXO3	0.213394	2.69594e-06	6.44034e-05
FKBP9	0.213336	2.7131e-06	6.47326e-05
MARVELD3	0.213274	2.73193e-06	6.51007e-05
BTBD3	0.213195	2.75563e-06	6.55839e-05
OLFML2A	0.213165	2.76471e-06	6.56823e-05
MAFA	0.213138	2.77295e-06	6.57511e-05
FAM71F2	0.213046	2.8011e-06	6.63366e-05
CACNG4	0.212877	2.85374e-06	6.74998e-05
LAMP1	0.212848	2.86281e-06	6.76307e-05
NKX3-2	0.212643	2.92787e-06	6.90825e-05
GPR143	0.212631	2.93156e-06	6.90847e-05
TMTC3	0.212577	2.94922e-06	6.94154e-05
GPR137	0.212467	2.98494e-06	7.017e-05
C1orf198	0.212447	2.99151e-06	7.02381e-05
RIMS4	0.212404	3.00554e-06	7.03951e-05
KRT7	0.212327	3.0312e-06	7.09093e-05
DSEL	0.212271	3.04957e-06	7.1252e-05
CARMIL1	0.212089	3.11104e-06	7.25997e-05
NAGK	0.212046	3.12573e-06	7.28485e-05
SHB	0.212035	3.1293e-06	7.28485e-05
KLHDC8B	0.211922	3.16833e-06	7.36676e-05
ZNF841	0.211825	3.20225e-06	7.42838e-05
PARVA	0.211803	3.20997e-06	7.43649e-05
GPR176	0.21176	3.2251e-06	7.4591e-05
LAPTM4B	0.211728	3.2363e-06	7.46244e-05
TMEM127	0.211716	3.24064e-06	7.46244e-05
DNAH5	0.211653	3.26284e-06	7.50454e-05
GPRC5B	0.211635	3.26937e-06	7.50743e-05
OLFML2B	0.211628	3.27194e-06	7.50743e-05
TIMP2	0.211584	3.28752e-06	7.53287e-05
FRS2	0.211463	3.3313e-06	7.61362e-05
ARHGAP29	0.211381	3.36096e-06	7.66579e-05
TMEM86A	0.211338	3.37686e-06	7.69289e-05
RASGEF1C	0.211155	3.44476e-06	7.83825e-05
PCDH8	0.211127	3.45548e-06	7.85332e-05
PERP	0.211064	3.47925e-06	7.89799e-05
GSDMC	0.211035	3.49029e-06	7.91367e-05
PLEKHG6	0.211016	3.49736e-06	7.91838e-05
ACE2	0.211008	3.50064e-06	7.91838e-05
CPLANE1	0.210908	3.53871e-06	7.99333e-05
ZNF285	0.210899	3.54211e-06	7.99333e-05
VAMP3	0.210883	3.54836e-06	7.998e-05
STC1	0.210871	3.55305e-06	7.99916e-05
PCDHB10	0.210771	3.59202e-06	8.06923e-05
CTTN	0.210752	3.5992e-06	8.0746e-05
VANGL1	0.210635	3.64528e-06	8.16841e-05
ATP1A1	0.210576	3.66872e-06	8.21133e-05
KCNK15	0.210556	3.67695e-06	8.21306e-05
CFAP206	0.210553	3.67806e-06	8.21306e-05
ZNF221	0.210535	3.68506e-06	8.2191e-05
GPRIN2	0.210484	3.70562e-06	8.24618e-05
PJA1	0.210467	3.71232e-06	8.24618e-05
FAM83B	0.210461	3.71488e-06	8.24618e-05
FKBP2	0.210452	3.71839e-06	8.24618e-05
TTC30A	0.210452	3.71872e-06	8.24618e-05
PIGK	0.210427	3.72843e-06	8.25816e-05
SIK1B	0.210383	3.74648e-06	8.28854e-05
H3-2	0.210292	3.78344e-06	8.36066e-05
ABHD12	0.210271	3.79229e-06	8.37055e-05
SLC35A2	0.21021	3.81743e-06	8.41636e-05
CRIP2	0.210187	3.82699e-06	8.42774e-05
FAM3A	0.210173	3.83278e-06	8.43079e-05
CFAP91	0.210147	3.84357e-06	8.44482e-05
POPDC3	0.210098	3.86416e-06	8.48036e-05
MAGT1	0.210049	3.88449e-06	8.5152e-05
MPP2	0.210038	3.88942e-06	8.51627e-05
STARD10	0.210009	3.90137e-06	8.53268e-05
SOGA1	0.209967	3.91912e-06	8.55197e-05
PCDHB4	0.209906	3.94515e-06	8.59082e-05
HSPB8	0.209904	3.94589e-06	8.59082e-05
RHBDL2	0.209878	3.95713e-06	8.60552e-05
DENND2A	0.209863	3.96374e-06	8.60944e-05
MAP2	0.209853	3.96792e-06	8.60944e-05
DHRS2	0.209808	3.9875e-06	8.64214e-05
C7orf50	0.209587	4.08372e-06	8.84069e-05
ZNF704	0.209536	4.10623e-06	8.87938e-05
TM9SF4	0.20942	4.1581e-06	8.9814e-05
SLC39A1	0.209377	4.17756e-06	9.00314e-05
MAGIX	0.209366	4.18229e-06	9.00319e-05
PIMREG	0.209355	4.18749e-06	9.00427e-05
FAM181B	0.209255	4.23281e-06	9.08702e-05
CDC42BPB	0.209249	4.23545e-06	9.08702e-05
RNF121	0.209155	4.27895e-06	9.17006e-05
BVES	0.209105	4.30165e-06	9.20235e-05
FAM219A	0.209097	4.30537e-06	9.20235e-05
CLCC1	0.209091	4.30842e-06	9.20235e-05
CPA2	0.209013	4.34497e-06	9.27007e-05
TMEM184A	0.208998	4.35158e-06	9.27385e-05
ZNF528	0.208979	4.36082e-06	9.28322e-05
GALNT16	0.208964	4.36788e-06	9.28477e-05
ABCB6	0.208957	4.37124e-06	9.28477e-05
PCDHB15	0.208851	4.42108e-06	9.37178e-05
RERG	0.208849	4.42199e-06	9.37178e-05
CD276	0.20866	4.51307e-06	9.55425e-05
UTS2B	0.208599	4.54289e-06	9.60676e-05
ACADL	0.208555	4.56454e-06	9.6419e-05
SERINC2	0.208462	4.61007e-06	9.71665e-05
TFPI2	0.208306	4.68826e-06	9.87058e-05
LRAT	0.208292	4.69505e-06	9.87404e-05
CNNM4	0.208246	4.71835e-06	9.91209e-05
GPRASP2	0.208236	4.72349e-06	9.91209e-05
ICMT	0.208197	4.74357e-06	9.94333e-05
ANLN	0.208143	4.77096e-06	9.98981e-05
KIAA2013	0.208132	4.77654e-06	9.99059e-05
NTN4	0.20806	4.81361e-06	0.000100571
GFPT2	0.208027	4.83092e-06	0.000100823
VEPH1	0.207914	4.88933e-06	0.000101931
CAVIN1	0.207841	4.92818e-06	0.000102629
ADCY1	0.207798	4.95084e-06	0.00010298
CARD14	0.207789	4.95578e-06	0.00010298
FOXF2	0.207732	4.98598e-06	0.000103495
ZFHX4	0.207524	5.09833e-06	0.000105713
SLC30A2	0.207426	5.15164e-06	0.000106588
IRX4	0.207413	5.15891e-06	0.000106623
LRRC8A	0.207392	5.17073e-06	0.000106752
GJA9	0.207367	5.18426e-06	0.000106916
SMPD1	0.207325	5.20766e-06	0.000107283
ANKRD34B	0.207167	5.29668e-06	0.000109
PATJ	0.207154	5.30369e-06	0.000109027
HCN4	0.207128	5.31877e-06	0.00010922
COL6A1	0.206985	5.40066e-06	0.000110783
ZBTB8A	0.206966	5.41157e-06	0.000110888
FREM2	0.206923	5.43623e-06	0.000111274
CSPG4	0.206856	5.47535e-06	0.000111956
RNF182	0.206789	5.51442e-06	0.00011262
ENPP1	0.20678	5.51959e-06	0.00011262
PRDX4	0.206723	5.55342e-06	0.000113189
HRAS	0.206549	5.65746e-06	0.000115187
SSH3	0.206373	5.76458e-06	0.000117135
FOSB	0.206188	5.87871e-06	0.000119185
TP53INP2	0.206084	5.94409e-06	0.000120383
BOK	0.206057	5.96125e-06	0.000120604
DYNLT1	0.206041	5.97148e-06	0.000120683
IL1R1	0.20599	6.00389e-06	0.00012121
RNF150	0.205847	6.09556e-06	0.000122931
COMMD2	0.205819	6.1141e-06	0.000123176
OXGR1	0.205782	6.13809e-06	0.000123529
INSYN2A	0.205756	6.15507e-06	0.000123741
WNT7B	0.205736	6.16782e-06	0.000123867
MOCS3	0.20564	6.23109e-06	0.000125003
VWF	0.20563	6.23743e-06	0.000125003
SLC16A2	0.205613	6.24928e-06	0.00012511
MTARC1	0.205527	6.30639e-06	0.00012599
C22orf23	0.205504	6.32184e-06	0.000126163
LAMC1	0.205494	6.32825e-06	0.000126163
RAB6B	0.205469	6.34485e-06	0.000126363
ADCY9	0.205457	6.35347e-06	0.000126403
ZMYND15	0.20542	6.37822e-06	0.000126632
TUBB2A	0.205416	6.38052e-06	0.000126632
CPT1C	0.20541	6.38481e-06	0.000126632
CCDC126	0.20538	6.40549e-06	0.000126911
PCDH1	0.205361	6.41791e-06	0.000127026
ANKRD9	0.205336	6.43482e-06	0.000127229
LHX9	0.205268	6.48189e-06	0.000128027
RCN2	0.205234	6.50467e-06	0.000128289
RAB31	0.205229	6.50854e-06	0.000128289
CCDC80	0.205203	6.52656e-06	0.000128386
LAMP3	0.205202	6.52684e-06	0.000128386
RGP1	0.205185	6.53902e-06	0.000128493
LAMB2	0.205127	6.57889e-06	0.000129145
RIMS1	0.205096	6.60025e-06	0.000129431
KRT83	0.205067	6.6207e-06	0.000129699
CFL2	0.205053	6.63085e-06	0.000129766
TSPAN17	0.205034	6.64433e-06	0.000129897
EPGN	0.204948	6.70487e-06	0.000130947
DLGAP4	0.204937	6.71216e-06	0.000130956
RIN2	0.204927	6.71923e-06	0.00013096
ARHGAP21	0.20483	6.78905e-06	0.000131918
TBC1D16	0.204789	6.81815e-06	0.000132349
UBE2QL1	0.204752	6.84526e-06	0.000132627
SERTAD3	0.204742	6.8523e-06	0.000132627
P3H4	0.204692	6.8881e-06	0.000133097
NGRN	0.204675	6.90066e-06	0.000133097
ADM	0.204675	6.90099e-06	0.000133097
RBFOX2	0.204669	6.90531e-06	0.000133097
PCDHB14	0.204632	6.93244e-06	0.000133486
LGI2	0.204613	6.94577e-06	0.000133609
SIX1	0.204565	6.98168e-06	0.000134165
ARHGEF10L	0.204492	7.03558e-06	0.000135065
VASN	0.204425	7.08504e-06	0.000135648
TPST1	0.204423	7.08693e-06	0.000135648
PPP1R14C	0.204422	7.08719e-06	0.000135648
SEC61A1	0.204351	7.14079e-06	0.000136537
HSF2BP	0.204278	7.19557e-06	0.000137311
PLXNB3	0.204191	7.2622e-06	0.000138444
LRFN3	0.204179	7.27122e-06	0.000138478
GPR1	0.204128	7.3103e-06	0.000138931
TMEM254	0.20412	7.31675e-06	0.000138931
ARNT2	0.204049	7.37167e-06	0.000139835
ORMDL2	0.204014	7.39822e-06	0.0001402
RHBG	0.203833	7.54034e-06	0.000142752
CELSR1	0.203808	7.56043e-06	0.000142868
PPL	0.203789	7.57586e-06	0.000142868
SEC61G	0.203783	7.58049e-06	0.000142868
RGMA	0.203779	7.58373e-06	0.000142868
PCDHA10	0.203763	7.59602e-06	0.000142959
TMEM179B	0.203672	7.66925e-06	0.000143966
RUSC2	0.203668	7.67207e-06	0.000143966
MORC4	0.203605	7.72369e-06	0.000144793
PLEKHG5	0.203595	7.7315e-06	0.000144797
SLC6A17	0.203568	7.75368e-06	0.000145071
FCHO2	0.203463	7.83958e-06	0.000146535
DCBLD1	0.203445	7.85393e-06	0.00014666
ARHGEF4	0.203404	7.88777e-06	0.000147125
TMTC1	0.203387	7.90184e-06	0.000147125
RSPH3	0.203355	7.92863e-06	0.00014748
YES1	0.203338	7.94246e-06	0.000147594
GNAS	0.203325	7.95352e-06	0.000147657
GADD45G	0.203271	7.99871e-06	0.000148352
B4GALT2	0.203208	8.05212e-06	0.000149121
TENM2	0.203203	8.05577e-06	0.000149121
WNT7A	0.203157	8.09463e-06	0.000149696
BEX5	0.20311	8.13468e-06	0.000150292
CYP2J2	0.202969	8.25559e-06	0.000152379
TLX3	0.20289	8.32461e-06	0.000153296
FOXE1	0.202884	8.32928e-06	0.000153296
SKIL	0.202862	8.34834e-06	0.000153499
ADIPOR1	0.202821	8.38427e-06	0.000154012
ZNF135	0.202801	8.40169e-06	0.000154184
EVI5L	0.202759	8.43914e-06	0.000154723
MRAS	0.202726	8.46824e-06	0.000155108
FRAS1	0.202706	8.48592e-06	0.000155283
SEMA4F	0.202692	8.49829e-06	0.000155361
VGLL3	0.202631	8.55288e-06	0.000155925
FGFR3	0.20263	8.55354e-06	0.000155925
YTHDF1	0.20252	8.65248e-06	0.000157542
GPR87	0.202513	8.65868e-06	0.000157542
ZNF483	0.202457	8.70962e-06	0.000158318
MPP3	0.202195	8.95115e-06	0.000162401
FZD8	0.20212	9.02103e-06	0.000163308
YIPF5	0.202119	9.02238e-06	0.000163308
FOXC1	0.202114	9.02671e-06	0.000163308
NCS1	0.202095	9.04511e-06	0.000163486
BCL9L	0.201943	9.189e-06	0.00016593
ZNF880	0.201925	9.20652e-06	0.00016609
SLC9A3R2	0.201802	9.32503e-06	0.000167912
CYP4B1	0.201787	9.33967e-06	0.000168018
HAP1	0.201773	9.3526e-06	0.000168092
MGAT5B	0.201759	9.36617e-06	0.000168178
MAST2	0.201735	9.38975e-06	0.000168444
SELENOW	0.201723	9.40196e-06	0.000168505
GNS	0.201476	9.64675e-06	0.000172248
LRPAP1	0.201296	9.82861e-06	0.000175169
WFDC2	0.201139	9.9899e-06	0.000177878
AAMDC	0.201102	1.0028e-05	0.000178391
SLC10A3	0.201062	1.00692e-05	0.000178626
CHPF	0.201027	1.01064e-05	0.00017912
KLHL35	0.200997	1.01382e-05	0.000179518
CLDN4	0.200949	1.01887e-05	0.000180079
IL36RN	0.200912	1.02272e-05	0.000180593
GPAA1	0.200854	1.02886e-05	0.00018151
KRT16	0.200827	1.03182e-05	0.000181865
KIAA0513	0.200775	1.03732e-05	0.000182665
FOS	0.200758	1.03913e-05	0.000182817
VAX1	0.20074	1.04111e-05	0.000182996
LAMP2	0.200609	1.05537e-05	0.000185091
OSR2	0.200604	1.05592e-05	0.000185091
BRMS1L	0.200594	1.05696e-05	0.000185103
CEBPD	0.200585	1.05794e-05	0.000185105
MN1	0.20055	1.06179e-05	0.000185609
IGFBP3	0.200487	1.06867e-05	0.000186473
HOOK1	0.200451	1.07272e-05	0.000187008
NALCN	0.200156	1.10588e-05	0.00019244
TULP4	0.200124	1.10952e-05	0.000192897
PURB	0.200099	1.11239e-05	0.000193221
RNF165	0.200076	1.11502e-05	0.000193502
SVIL	0.200051	1.11795e-05	0.000193836
PTTG1IP	0.200007	1.12303e-05	0.000194539
SMOC1	0.199889	1.13675e-05	0.000196739
MKX	0.199876	1.13827e-05	0.000196824
FRMPD3	0.1998	1.14726e-05	0.000198199
CAMK2N1	0.199788	1.14869e-05	0.000198268
CREB3	0.199714	1.15746e-05	0.000199423
COL5A2	0.199691	1.16017e-05	0.000199596
ID3	0.199688	1.16055e-05	0.000199596
BRSK2	0.199644	1.16583e-05	0.000199984
HEY1	0.199563	1.17561e-05	0.000201412
KCNK13	0.199556	1.17636e-05	0.000201412
TRPV4	0.199502	1.183e-05	0.000202367
CIART	0.199489	1.18456e-05	0.000202454
C1orf226	0.199473	1.18655e-05	0.000202612
TGFB2	0.199444	1.1901e-05	0.000203038
IFNA1	0.199365	1.19973e-05	0.000204498
BMPR2	0.199326	1.20457e-05	0.00020482
TUSC3	0.199315	1.20596e-05	0.00020482
DEPDC7	0.199311	1.20644e-05	0.00020482
ADRA2C	0.199252	1.21372e-05	0.000205785
DYDC2	0.199243	1.21489e-05	0.000205801
RCAN3	0.199218	1.21804e-05	0.000206153
SYNJ2BP	0.199203	1.21984e-05	0.000206275
DOCK7	0.199138	1.22805e-05	0.000207479
CCNJL	0.199098	1.23307e-05	0.000208057
PSG4	0.199082	1.23514e-05	0.000208057
WNT3A	0.199081	1.23521e-05	0.000208057
AKR1B15	0.199077	1.23581e-05	0.000208057
HPCAL4	0.199059	1.23806e-05	0.000208253
EDN1	0.199015	1.24366e-05	0.00020901
EGLN3	0.198999	1.24572e-05	0.000209012
P2RY6	0.198996	1.24605e-05	0.000209012
SCARA3	0.198984	1.24766e-05	0.000209012
ZNF793	0.198981	1.24803e-05	0.000209012
ALK	0.198887	1.26009e-05	0.000210847
SYPL2	0.198814	1.26952e-05	0.000212055
COBL	0.198781	1.2738e-05	0.00021249
DMWD	0.198777	1.27434e-05	0.00021249
TWSG1	0.198741	1.27908e-05	0.000213094
GOLGB1	0.198724	1.28136e-05	0.000213288
HSD11B2	0.198688	1.286e-05	0.000213875
DYNLL1	0.198671	1.28829e-05	0.000214071
REEP5	0.198658	1.29003e-05	0.000214174
TRIML2	0.198637	1.29278e-05	0.000214445
ST7L	0.198617	1.29542e-05	0.000214697
LAMA4	0.198609	1.29657e-05	0.000214701
NSUN7	0.198554	1.30389e-05	0.000215646
PCDHB16	0.198549	1.30452e-05	0.000215646
IGSF23	0.198466	1.3156e-05	0.000217289
IL11	0.198419	1.3219e-05	0.000217927
NCK2	0.198412	1.32287e-05	0.000217927
SEC22A	0.198387	1.32635e-05	0.000218129
LRP11	0.198386	1.32638e-05	0.000218129
ALPG	0.198349	1.33151e-05	0.000218785
CGNL1	0.198336	1.33322e-05	0.000218878
OLR1	0.198324	1.33481e-05	0.000218953
RASSF10	0.198141	1.36009e-05	0.000222908
TUBB6	0.198069	1.37012e-05	0.000224154
NPTN	0.198053	1.37237e-05	0.000224154
PCDHB1	0.198033	1.37521e-05	0.000224235
FLNC	0.19797	1.3841e-05	0.000225301
TMEM54	0.197948	1.38716e-05	0.000225422
LRIG3	0.197948	1.38719e-05	0.000225422
EPHB4	0.197771	1.41244e-05	0.000229242
MMP15	0.197766	1.4131e-05	0.000229242
CLCN4	0.197699	1.42288e-05	0.000230634
LINGO1	0.197636	1.43204e-05	0.00023175
VPS37C	0.197635	1.43218e-05	0.00023175
ZIC1	0.197622	1.43407e-05	0.000231859
IL34	0.197571	1.44152e-05	0.000232868
FBP2	0.197551	1.44443e-05	0.000233141
PSAP	0.197515	1.44979e-05	0.00023381
TUBG1	0.197463	1.4575e-05	0.000234854
LMTK2	0.19732	1.47877e-05	0.000238082
PWWP3B	0.197274	1.48582e-05	0.000239016
EPB41L4A	0.197263	1.48747e-05	0.000239081
DNAJB1	0.197184	1.49939e-05	0.000240794
KDM5B	0.197098	1.5126e-05	0.000242346
KLK5	0.197097	1.5127e-05	0.000242346
EXD2	0.197088	1.51411e-05	0.000242346
GNA12	0.197079	1.51551e-05	0.000242367
ITCH	0.197061	1.51825e-05	0.000242477
PRR16	0.197058	1.51873e-05	0.000242477
TUBG2	0.197025	1.52391e-05	0.000242986
RAB23	0.197021	1.52445e-05	0.000242986
RAB5IF	0.196958	1.53426e-05	0.000244346
CDC42BPG	0.196892	1.54449e-05	0.000245772
FAM131C	0.196874	1.54731e-05	0.000246016
RNF152	0.196865	1.54876e-05	0.000246042
TSPAN12	0.196791	1.56041e-05	0.000247688
PLEC	0.196714	1.57276e-05	0.000249442
ARTN	0.196699	1.57514e-05	0.000249612
DUSP9	0.196688	1.57681e-05	0.00024967
KPNA6	0.196662	1.58104e-05	0.000250127
MORN2	0.196654	1.5823e-05	0.000250127
CENPB	0.196602	1.59067e-05	0.000251242
MED29	0.196576	1.59493e-05	0.000251708
LMOD1	0.196564	1.59683e-05	0.000251799
MUC1	0.196521	1.60385e-05	0.000252699
F11R	0.196452	1.61505e-05	0.000254255
MAP7	0.196388	1.62557e-05	0.000255698
CDC42EP4	0.19638	1.62689e-05	0.000255698
FZD4	0.196354	1.63113e-05	0.000255944
CD151	0.196324	1.63608e-05	0.000256489
ALPP	0.196317	1.63727e-05	0.000256489
VPS9D1	0.196182	1.65978e-05	0.000259178
DLX6	0.196182	1.6598e-05	0.000259178
FO681492.1	0.196181	1.65991e-05	0.000259178
B3GNT9	0.196174	1.66121e-05	0.000259178
NR2F6	0.196163	1.66297e-05	0.000259241
RND3	0.196141	1.66664e-05	0.000259603
GRIP1	0.196095	1.67441e-05	0.000260518
HSD17B3	0.19609	1.67523e-05	0.000260518
GABARAPL1	0.196078	1.67729e-05	0.000260626
DLX5	0.19607	1.67874e-05	0.000260639
FST	0.196042	1.68351e-05	0.000261168
MAGEA3	0.196008	1.6893e-05	0.000261855
MATN3	0.19596	1.69753e-05	0.000262804
CASKIN2	0.195956	1.69816e-05	0.000262804
DUSP14	0.19594	1.70087e-05	0.000263011
DST	0.195905	1.70695e-05	0.000263738
KPNA4	0.195839	1.71838e-05	0.0002652
HTR1D	0.195834	1.71918e-05	0.0002652
ISLR2	0.195783	1.72809e-05	0.00026636
TSPAN15	0.195733	1.73688e-05	0.000267499
CLPSL1	0.195664	1.74902e-05	0.000269152
PPP1R26	0.195622	1.75633e-05	0.000269628
TMX2	0.195571	1.7655e-05	0.000270818
PSEN2	0.195558	1.76776e-05	0.000270948
SERTAD1	0.195536	1.77173e-05	0.000271339
WNT2B	0.195423	1.79195e-05	0.000274081
CCDC40	0.19542	1.79259e-05	0.000274081
IER5L	0.195412	1.79392e-05	0.000274081
NIBAN2	0.19527	1.81977e-05	0.000277588
PLSCR4	0.195195	1.83363e-05	0.000279385
CCNE1	0.195188	1.83484e-05	0.000279385
PDE4DIP	0.19514	1.84381e-05	0.000280361
PELI3	0.195102	1.85076e-05	0.000281195
GPX3	0.195048	1.86096e-05	0.000281851
C5orf38	0.195014	1.86728e-05	0.000282585
ESPN	0.194956	1.87812e-05	0.000284
ZMPSTE24	0.194907	1.88749e-05	0.000285192
ECE1	0.19487	1.89442e-05	0.00028568
LURAP1L	0.194865	1.89556e-05	0.00028568
PHLDB1	0.19486	1.89633e-05	0.00028568
RTL8A	0.194859	1.89668e-05	0.00028568
MYOZ1	0.194815	1.90493e-05	0.000286698
WNT4	0.194746	1.91818e-05	0.000288242
TPMT	0.194746	1.9182e-05	0.000288242
NLRP10	0.194728	1.92165e-05	0.000288533
RILPL1	0.194598	1.94696e-05	0.000292105
FBXO2	0.194575	1.95147e-05	0.000292552
KLHL29	0.194554	1.95557e-05	0.000292938
HMCN2	0.19447	1.97211e-05	0.000295185
CDH5	0.19446	1.97413e-05	0.000295256
NSDHL	0.194428	1.9804e-05	0.000295732
TSKU	0.19437	1.99206e-05	0.000297241
CCDC121	0.194362	1.99362e-05	0.000297244
ITGAV	0.194326	2.00078e-05	0.000298079
SLC52A2	0.194308	2.00445e-05	0.000298393
EGF	0.194189	2.02847e-05	0.0003015
GPRC5A	0.194112	2.04423e-05	0.000303607
PGM3	0.194096	2.04734e-05	0.000303835
CDH1	0.194078	2.05104e-05	0.000304148
ROMO1	0.194057	2.05549e-05	0.00030456
KRT14	0.194049	2.057e-05	0.00030456
SPINT1	0.194034	2.06026e-05	0.000304806
DCLK3	0.194006	2.0659e-05	0.00030517
CTNNBIP1	0.19396	2.07549e-05	0.000306351
FUT1	0.193936	2.08038e-05	0.000306836
SOWAHB	0.193909	2.08613e-05	0.00030701
ADGRL3	0.193908	2.08637e-05	0.00030701
DIRAS3	0.193862	2.09601e-05	0.000308193
NXNL2	0.19377	2.11521e-05	0.0003101
KDR	0.193769	2.11546e-05	0.0003101
EMC1	0.193753	2.11887e-05	0.000310363
KIF1C	0.193622	2.14671e-05	0.000314199
C4orf54	0.193615	2.14834e-05	0.000314199
GRAMD2B	0.193605	2.15034e-05	0.000314252
CNTN1	0.193593	2.15302e-05	0.000314404
MESP2	0.193568	2.15844e-05	0.000314955
TAX1BP3	0.193481	2.17714e-05	0.000316836
RUSC1	0.193478	2.17794e-05	0.000316836
RAB5B	0.193427	2.18897e-05	0.000317736
EMC10	0.193426	2.18928e-05	0.000317736
GRIA2	0.193423	2.18991e-05	0.000317736
PRSS23	0.193347	2.2064e-05	0.000319557
SEMA3C	0.193345	2.20689e-05	0.000319557
C3orf70	0.193339	2.20833e-05	0.000319557
SYDE1	0.193277	2.22188e-05	0.000321275
PDZD2	0.193261	2.22545e-05	0.000321549
TECPR2	0.193243	2.22948e-05	0.000321888
TBX2	0.193191	2.24119e-05	0.000323336
COL15A1	0.19318	2.24356e-05	0.000323433
IGFBP5	0.193162	2.24747e-05	0.000323754
TENM3	0.193051	2.27245e-05	0.000327045
PCDHA8	0.193046	2.27373e-05	0.000327045
CYP4X1	0.193005	2.28288e-05	0.000328115
CCDC24	0.192994	2.28554e-05	0.000328251
IL6ST	0.192972	2.29054e-05	0.000328723
FGF13	0.192961	2.29294e-05	0.00032882
SPIN1	0.192928	2.30051e-05	0.000329659
ADGRF5	0.192899	2.30711e-05	0.000330358
KCNK2	0.192873	2.31317e-05	0.00033088
ALX4	0.192852	2.31792e-05	0.000331163
KIF3B	0.192845	2.3197e-05	0.000331171
WLS	0.192823	2.32469e-05	0.000331637
ENTPD8	0.192728	2.34679e-05	0.000334539
SNX18	0.192686	2.35655e-05	0.000335609
CITED4	0.192681	2.3578e-05	0.000335609
ADAMTS15	0.192659	2.36291e-05	0.000336087
PCDHA4	0.19263	2.36966e-05	0.000336798
SNCAIP	0.192589	2.37948e-05	0.000337743
SVEP1	0.192533	2.39256e-05	0.000339297
HYAL2	0.192509	2.39827e-05	0.000339856
NYAP1	0.192452	2.41201e-05	0.00034155
TTC7B	0.192441	2.4147e-05	0.000341679
CHID1	0.192326	2.44238e-05	0.000344831
PCDHAC1	0.192302	2.4481e-05	0.000345383
LRRC1	0.192246	2.46171e-05	0.000347048
ZNF568	0.192219	2.46845e-05	0.000347743
MAP4K3	0.192194	2.47441e-05	0.000348327
ARHGEF35	0.192185	2.47672e-05	0.000348395
SLC46A1	0.192157	2.48364e-05	0.00034904
TMC1	0.192151	2.48494e-05	0.00034904
GRHL2	0.192118	2.49326e-05	0.000349951
GAS2L1	0.192088	2.50067e-05	0.000350735
FAM71E1	0.192064	2.50664e-05	0.000351315
DSTN	0.192055	2.5089e-05	0.000351374
ATP6V0E1	0.192021	2.51736e-05	0.000352153
GPD2	0.192009	2.52038e-05	0.000352153
AAR2	0.192006	2.52105e-05	0.000352153
BPGM	0.191971	2.52987e-05	0.000353021
SLC29A4	0.191691	2.60075e-05	0.000362384
VTCN1	0.191624	2.61823e-05	0.000364289
CDH20	0.191572	2.6317e-05	0.000365898
YIPF2	0.191508	2.64834e-05	0.000367944
SNX9	0.191491	2.65263e-05	0.000368274
CTSA	0.191471	2.65807e-05	0.000368626
EVI5	0.191453	2.66259e-05	0.000368626
TTPAL	0.19145	2.66358e-05	0.000368626
C1QL2	0.191445	2.66479e-05	0.000368626
ZNF436	0.191412	2.6736e-05	0.000369569
TRIM2	0.191405	2.67546e-05	0.000369569
ZNF471	0.191335	2.69389e-05	0.000371579
CPZ	0.191287	2.70682e-05	0.000372825
CXADR	0.191254	2.7154e-05	0.000373739
HOXD9	0.191209	2.72753e-05	0.000375138
TMEM37	0.191142	2.74574e-05	0.000377372
EPHX1	0.191001	2.78419e-05	0.000382383
ZNF358	0.190982	2.78923e-05	0.0003828
GLIS1	0.190961	2.79516e-05	0.000383065
NDUFS8	0.190953	2.79719e-05	0.00038307
USP46	0.19085	2.82581e-05	0.000386712
TMEM245	0.190841	2.82838e-05	0.000386787
HOXD13	0.190774	2.84711e-05	0.000389072
LTBP1	0.190724	2.86097e-05	0.000390686
SLC44A3	0.190683	2.87276e-05	0.000392004
MBOAT7	0.190676	2.87471e-05	0.000392004
PRR15	0.190645	2.88331e-05	0.000392387
GOLM1	0.190644	2.88366e-05	0.000392387
PAF1	0.190623	2.88971e-05	0.00039256
FAM47E-STBD1	0.190618	2.89112e-05	0.00039256
SYNPO	0.190613	2.89238e-05	0.00039256
CDON	0.190611	2.89313e-05	0.00039256
APMAP	0.190551	2.91024e-05	0.000394323
ARPIN	0.190497	2.9256e-05	0.000395622
KIAA0895	0.190495	2.92623e-05	0.000395622
ACTC1	0.190486	2.92878e-05	0.000395622
TMEM185A	0.190481	2.93015e-05	0.000395622
FGFR2	0.190469	2.93359e-05	0.000395808
OPRK1	0.190461	2.93609e-05	0.000395866
TULP1	0.190431	2.94464e-05	0.00039674
TMEM234	0.190399	2.954e-05	0.000397721
CCDC127	0.190369	2.96256e-05	0.000398593
FRMD6	0.190323	2.97601e-05	0.000399842
ESRP1	0.190295	2.98422e-05	0.000400664
LZTS3	0.190217	3.00712e-05	0.000403254
ACSS3	0.190215	3.00773e-05	0.000403254
LAMB1	0.190151	3.02687e-05	0.000405537
GPR158	0.190127	3.03398e-05	0.000406205
MDK	0.190106	3.04011e-05	0.000406742
ULK2	0.190092	3.0442e-05	0.000407005
DGCR6	0.190051	3.05665e-05	0.000408385
HOXC11	0.190036	3.06107e-05	0.00040869
COBLL1	0.190009	3.06926e-05	0.000409422
CLIP1	0.190004	3.07083e-05	0.000409422
NIPAL1	0.189975	3.07928e-05	0.00040998
WNK3	0.189975	3.07929e-05	0.00040998
CLSTN1	0.189892	3.10467e-05	0.000412786
SGSH	0.18986	3.11445e-05	0.000413798
TMEM200B	0.189831	3.1232e-05	0.000414674
PLAAT1	0.189774	3.1406e-05	0.000416695
B4GAT1	0.189758	3.14549e-05	0.000417055
EPB41L4B	0.189751	3.14783e-05	0.000417076
ZNF774	0.189698	3.16409e-05	0.000418942
PKP2	0.189641	3.18171e-05	0.000420983
LTBP3	0.189631	3.18479e-05	0.0004211
GP1BB	0.189584	3.19958e-05	0.000422763
FAM47E	0.189549	3.21059e-05	0.000423926
PRLR	0.189537	3.21423e-05	0.000424114
IRS4	0.18941	3.25443e-05	0.000428829
ZFP64	0.189361	3.27021e-05	0.000430612
UBTD1	0.189336	3.27821e-05	0.000431369
SH3PXD2B	0.189308	3.28702e-05	0.00043223
ARSI	0.189291	3.29245e-05	0.000432648
ARF4	0.189264	3.3011e-05	0.000433488
HOXC12	0.189224	3.31425e-05	0.000434618
COA3	0.189204	3.32061e-05	0.000435154
NOS1AP	0.189169	3.33181e-05	0.000436324
ERCC6	0.189155	3.33648e-05	0.000436636
RBP1	0.189084	3.35966e-05	0.00043937
EPHA4	0.18906	3.36746e-05	0.00044009
ADRM1	0.189016	3.38202e-05	0.000441348
ZNF625	0.189003	3.3863e-05	0.000441348
CCN2	0.188953	3.40285e-05	0.000442902
IQCE	0.188865	3.43215e-05	0.00044611
LY6K	0.188827	3.44491e-05	0.000447371
MXRA5	0.188822	3.44652e-05	0.000447371
UEVLD	0.188766	3.46562e-05	0.000449545
REM1	0.188731	3.47736e-05	0.000450573
RASSF7	0.188728	3.47824e-05	0.000450573
TSHZ2	0.18868	3.49458e-05	0.000452383
CRYAB	0.188614	3.51707e-05	0.000454987
ZDHHC5	0.188574	3.53098e-05	0.000456478
ZNF829	0.188545	3.54096e-05	0.000457459
SCN1B	0.188536	3.54378e-05	0.000457516
CCDC87	0.188515	3.55118e-05	0.000458162
WNT11	0.18847	3.56686e-05	0.000459875
DYNC2I2	0.188447	3.57462e-05	0.000460565
KIAA1549L	0.188329	3.61589e-05	0.000465571
GPR78	0.188322	3.61855e-05	0.0004656
COPA	0.188293	3.62869e-05	0.000466591
ZNF354C	0.188265	3.63859e-05	0.000467551
P3H2	0.188251	3.64339e-05	0.000467853
RPS6KA2	0.188219	3.65471e-05	0.000468992
OSBPL2	0.188196	3.66293e-05	0.000469733
ZSCAN31	0.188175	3.67051e-05	0.000470124
FOXI1	0.188174	3.67089e-05	0.000470124
RAB40B	0.188153	3.67816e-05	0.00047074
PPP2R2C	0.188117	3.69118e-05	0.000472091
PLEKHN1	0.18809	3.70096e-05	0.000473026
CDH18	0.188082	3.70384e-05	0.000473079
KDELR3	0.18799	3.73698e-05	0.00047636
TRIO	0.187968	3.74485e-05	0.000476728
EFR3B	0.187945	3.7534e-05	0.000477376
CAMSAP2	0.187941	3.75492e-05	0.000477376
STK3	0.187803	3.80532e-05	0.000483167
MANSC1	0.187802	3.80552e-05	0.000483167
EVA1C	0.187781	3.81339e-05	0.000483846
SLC1A3	0.187768	3.81822e-05	0.000484138
CYP1A1	0.18768	3.85075e-05	0.00048794
TBX1	0.187643	3.8648e-05	0.000489074
IGF1R	0.187631	3.86923e-05	0.000489311
PTPRS	0.187563	3.89468e-05	0.000492205
RBP3	0.187519	3.91126e-05	0.000493683
METRNL	0.187515	3.91305e-05	0.000493683
EFNB3	0.187508	3.91551e-05	0.000493683
KRT17	0.187495	3.92042e-05	0.000493828
DKK3	0.18747	3.9299e-05	0.000494697
COL1A1	0.187459	3.93425e-05	0.000494817
TIGD6	0.187447	3.93861e-05	0.000494818
FNDC3B	0.187426	3.94693e-05	0.000495539
XDH	0.187281	4.00238e-05	0.000502171
AP5S1	0.18726	4.01059e-05	0.000502872
CMTM4	0.187232	4.02143e-05	0.000503902
ERI3	0.187114	4.06743e-05	0.000509333
GANAB	0.187058	4.0895e-05	0.000511762
MMP16	0.186993	4.11539e-05	0.000514665
ST7	0.186922	4.1435e-05	0.000517506
AMTN	0.186858	4.16921e-05	0.000520377
CD207	0.186847	4.1737e-05	0.000520598
DYNLT3	0.186772	4.20381e-05	0.000523672
AOPEP	0.186607	4.27126e-05	0.000531426
FN1	0.1866	4.27438e-05	0.000531426
TPD52L2	0.186586	4.28014e-05	0.000531798
NTF3	0.186562	4.28977e-05	0.000532649
ATOH8	0.186543	4.2977e-05	0.000533288
MUC15	0.186509	4.31179e-05	0.00053469
FBLN2	0.186496	4.31721e-05	0.000535015
PRKCZ	0.186433	4.34359e-05	0.000537937
MAN1C1	0.186417	4.35003e-05	0.000538386
CSRP1	0.1864	4.35747e-05	0.000538959
DNAH14	0.186385	4.36339e-05	0.000539344
SEMA3F	0.186364	4.37243e-05	0.000540112
C1orf210	0.186314	4.3935e-05	0.000542061
PRELP	0.186313	4.39387e-05	0.000542061
HMGB3	0.186285	4.40561e-05	0.00054316
PTK7	0.186258	4.41706e-05	0.000544222
C1R	0.186188	4.44683e-05	0.000547186
TLCD2	0.186046	4.50802e-05	0.000554359
RBP4	0.186001	4.52741e-05	0.00055603
TPRG1L	0.18599	4.53241e-05	0.000556287
GATA6	0.185963	4.5443e-05	0.00055739
VAV2	0.18595	4.54967e-05	0.000557692
ALPK3	0.185937	4.55562e-05	0.000558063
SLC6A8	0.185918	4.56384e-05	0.000558713
AURKA	0.185871	4.58431e-05	0.000560831
A4GALT	0.185865	4.587e-05	0.000560831
NOMO1	0.185858	4.59019e-05	0.000560864
FHAD1	0.185823	4.6055e-05	0.000562375
FAM174B	0.185768	4.62986e-05	0.000564991
MYZAP	0.185725	4.64887e-05	0.000566949
CRIPT	0.18563	4.69176e-05	0.000571816
SECTM1	0.185598	4.70609e-05	0.000573197
EPB41L1	0.185568	4.71953e-05	0.00057447
C7orf25	0.185554	4.72588e-05	0.000574877
SLC66A1	0.185528	4.7375e-05	0.000575521
GNG12	0.185516	4.74319e-05	0.000575521
LOXL1	0.185505	4.74789e-05	0.000575727
ACVR1C	0.185483	4.75827e-05	0.000576621
FRMD3	0.185475	4.76175e-05	0.000576677
ZCCHC12	0.185452	4.77209e-05	0.000577564
FBN3	0.185446	4.77515e-05	0.00057757
ARHGEF16	0.185368	4.81056e-05	0.000581119
LMF2	0.18534	4.82375e-05	0.000582165
SRPX2	0.185336	4.82529e-05	0.000582165
HES5	0.185266	4.85812e-05	0.000585388
MAMDC2	0.185226	4.87654e-05	0.00058687
TFCP2L1	0.185174	4.90082e-05	0.000589015
ZNF488	0.185168	4.90359e-05	0.000589015
ZNF329	0.185131	4.92081e-05	0.000590713
PLEKHH2	0.185102	4.93461e-05	0.000591845
CLPSL2	0.185098	4.93641e-05	0.000591845
ANKRD50	0.185071	4.94921e-05	0.000593007
PI3	0.184997	4.98428e-05	0.000596836
STAC	0.184858	5.05105e-05	0.000604454
CCDC120	0.184804	5.07709e-05	0.000607191
SRSF12	0.184711	5.12219e-05	0.000612203
TENT5A	0.184681	5.13673e-05	0.000613557
HEG1	0.184659	5.14769e-05	0.000614414
MB	0.184654	5.15032e-05	0.000614414
GGCX	0.184606	5.17372e-05	0.000616822
ITGA2B	0.184585	5.18416e-05	0.000617682
MAP3K9	0.184515	5.21864e-05	0.000621082
RYR1	0.184503	5.22494e-05	0.000621082
GPRIN1	0.184501	5.22566e-05	0.000621082
SPECC1	0.18448	5.23617e-05	0.000621945
C6orf141	0.184458	5.2474e-05	0.000622893
KLF5	0.184388	5.28235e-05	0.000626358
ELL2	0.184386	5.28313e-05	0.000626358
SLC22A5	0.18438	5.28648e-05	0.000626367
TPM1	0.184354	5.29948e-05	0.00062752
S100A13	0.184286	5.33392e-05	0.000631172
SMPDL3B	0.18428	5.33691e-05	0.000631172
C6orf47	0.184239	5.3577e-05	0.00063324
SLC27A6	0.184177	5.38918e-05	0.000636568
ABTB2	0.184152	5.40242e-05	0.000637738
NOTCH3	0.184108	5.4251e-05	0.000640022
TMEM9B	0.184079	5.44005e-05	0.00064139
OSCP1	0.184056	5.45193e-05	0.000642395
PLCB3	0.18399	5.48611e-05	0.000645232
POFUT2	0.183964	5.49941e-05	0.0006464
SERPING1	0.183909	5.52861e-05	0.000649231
TMSB15A	0.183803	5.58455e-05	0.0006548
DSC2	0.183763	5.60575e-05	0.000656884
ENTPD3	0.183735	5.62033e-05	0.000657788
KMT5B	0.18371	5.6339e-05	0.000658677
RGS11	0.183679	5.65054e-05	0.000660114
TEKT2	0.183668	5.65636e-05	0.000660392
FBXO27	0.183638	5.67263e-05	0.000661232
GHR	0.183637	5.67294e-05	0.000661232
PKP3	0.183635	5.67391e-05	0.000661232
UBE2D4	0.183616	5.68396e-05	0.000661619
CRYBA2	0.183616	5.68414e-05	0.000661619
CKB	0.183596	5.69503e-05	0.000662484
BCAR1	0.183569	5.70972e-05	0.000663603
MAPK8IP2	0.183564	5.71207e-05	0.000663603
LGR4	0.18355	5.71997e-05	0.000663603
ALPL	0.183547	5.72153e-05	0.000663603
TLL1	0.183546	5.72197e-05	0.000663603
SORCS2	0.183529	5.73147e-05	0.000664303
EPHA2	0.183501	5.74665e-05	0.000665384
SLCO2A1	0.183499	5.74775e-05	0.000665384
F10	0.183478	5.75892e-05	0.000666115
TNC	0.183472	5.76253e-05	0.000666115
SLC22A23	0.183468	5.76449e-05	0.000666115
DNAJB4	0.183436	5.78202e-05	0.000667738
NKIRAS1	0.183357	5.82537e-05	0.000672339
RGPD6	0.183267	5.87514e-05	0.000677675
SEMA3B	0.183236	5.89252e-05	0.000679271
EN2	0.183221	5.90082e-05	0.000679818
FXYD3	0.183203	5.91076e-05	0.000680555
KCNS3	0.183172	5.9283e-05	0.000682164
PTMS	0.183138	5.94719e-05	0.000683927
FGD1	0.183103	5.96707e-05	0.000685802
PFKFB2	0.183046	5.99911e-05	0.000689071
AP1M2	0.183039	6.00315e-05	0.000689121
PTPN20	0.183029	6.00899e-05	0.000689378
ALDH1A3	0.183004	6.02321e-05	0.000690597
EGFR	0.182972	6.04117e-05	0.000692241
CYP7B1	0.182893	6.08649e-05	0.000696601
PCDHGA3	0.182842	6.11587e-05	0.000699129
GUCY1A2	0.182827	6.12487e-05	0.000699739
INPP5J	0.182764	6.16098e-05	0.000702323
NPNT	0.182757	6.16541e-05	0.000702323
COL4A6	0.182755	6.16637e-05	0.000702323
DMKN	0.182752	6.16834e-05	0.000702323
WDR45B	0.18275	6.16948e-05	0.000702323
ABCD1	0.182738	6.17637e-05	0.000702568
SHANK3	0.182704	6.19591e-05	0.000704078
WDFY3	0.182678	6.21165e-05	0.000705448
SGPL1	0.18267	6.21637e-05	0.000705565
CENPI	0.182641	6.23317e-05	0.000706666
COL2A1	0.18264	6.23371e-05	0.000706666
CHMP4C	0.182634	6.23714e-05	0.000706666
CCDC160	0.182559	6.28131e-05	0.000711251
PRR18	0.182481	6.32815e-05	0.000716131
DAPK2	0.182473	6.33261e-05	0.000716213
ARHGAP28	0.182444	6.34986e-05	0.000717456
DCLK1	0.182435	6.35548e-05	0.000717456
SLC6A1	0.182432	6.35716e-05	0.000717456
GALNT11	0.182422	6.36307e-05	0.000717456
SLPI	0.18242	6.36425e-05	0.000717456
ERGIC2	0.182391	6.38165e-05	0.000718394
RANBP17	0.182391	6.38189e-05	0.000718394
WTIP	0.182342	6.41154e-05	0.000721308
C1orf56	0.182327	6.42012e-05	0.000721849
MOCS1	0.18226	6.46106e-05	0.000725601
HPX	0.182214	6.48896e-05	0.000728307
SCHIP1	0.182153	6.52634e-05	0.000730974
VOPP1	0.182142	6.53305e-05	0.000731114
PCDHGA4	0.182112	6.55142e-05	0.000732522
MAMLD1	0.182055	6.58694e-05	0.000735855
UBTD2	0.181755	6.77515e-05	0.000754681
H1-0	0.181735	6.78801e-05	0.000755674
NKX2-1	0.18171	6.8036e-05	0.000756969
PCDHA12	0.18167	6.82907e-05	0.000759363
URGCP	0.181645	6.84518e-05	0.000760712
CLCNKB	0.181622	6.86032e-05	0.00076193
ZFYVE21	0.181616	6.86409e-05	0.00076193
GLMP	0.181556	6.90282e-05	0.000765785
PSMA7	0.181541	6.91239e-05	0.000766403
TNFRSF12A	0.181448	6.9727e-05	0.000772106
MUC22	0.18144	6.9782e-05	0.000772106
TULP3	0.181437	6.97994e-05	0.000772106
NUCB1	0.181404	7.00158e-05	0.000773606
GLTPD2	0.181391	7.01049e-05	0.000774144
PLD2	0.181345	7.04077e-05	0.000777039
PCDHA3	0.181216	7.12631e-05	0.000785537
SLC52A3	0.181214	7.12754e-05	0.000785537
SYS1	0.181198	7.13773e-05	0.000785537
DPYSL3	0.181191	7.14254e-05	0.000785557
PAMR1	0.18113	7.18362e-05	0.000789168
LRATD1	0.181121	7.18955e-05	0.000789367
HSFX1	0.181107	7.19889e-05	0.00078994
FOXL2	0.181098	7.20538e-05	0.000790199
MARVELD2	0.181036	7.24691e-05	0.000793846
RCAN1	0.181016	7.26075e-05	0.000794453
GPR27	0.180947	7.30736e-05	0.000799097
CDK2AP1	0.180941	7.31195e-05	0.000799142
MAPRE3	0.180918	7.32728e-05	0.000800361
TP53AIP1	0.180886	7.34961e-05	0.000802343
HTR7	0.18086	7.36725e-05	0.000803722
DVL3	0.180855	7.37064e-05	0.000803722
MICALL1	0.180842	7.37976e-05	0.000804259
PSORS1C2	0.180824	7.39233e-05	0.000804735
C1orf21	0.180823	7.39252e-05	0.000804735
ABCF3	0.18081	7.40186e-05	0.000805293
C1GALT1C1	0.180799	7.40913e-05	0.000805627
RHOV	0.180761	7.43586e-05	0.000807909
NUDCD3	0.180751	7.44276e-05	0.000807909
TMEM30B	0.180644	7.51715e-05	0.000814139
MFAP2	0.180633	7.5252e-05	0.00081455
ACOT4	0.180592	7.55381e-05	0.000817185
TRIM3	0.180452	7.65342e-05	0.000826083
GOLPH3	0.180446	7.65762e-05	0.000826083
CRPPA	0.180428	7.67056e-05	0.000827014
LDLRAP1	0.18037	7.71168e-05	0.000830979
ENTPD7	0.180301	7.76131e-05	0.000835856
TMEM190	0.180287	7.77173e-05	0.000836267
WASF3	0.180284	7.77385e-05	0.000836267
RAC1	0.180243	7.80361e-05	0.000838997
SRCIN1	0.180131	7.88567e-05	0.000847344
PRPH	0.180094	7.91268e-05	0.000849294
NPTX1	0.180011	7.974e-05	0.000854918
AKT1S1	0.179985	7.99301e-05	0.000856476
DAD1	0.179916	8.04441e-05	0.000861022
RGS9BP	0.179909	8.04952e-05	0.000861088
CDH2	0.179887	8.0666e-05	0.000862433
C2CD2	0.179863	8.08398e-05	0.00086381
ARPIN-AP3S2	0.179812	8.12237e-05	0.000867428
KRT10	0.179783	8.14486e-05	0.000868861
CRELD2	0.179757	8.164e-05	0.000870418
TMEM9	0.179696	8.21067e-05	0.000874907
CACNG2	0.179671	8.23001e-05	0.000876247
ATP2C1	0.179668	8.2324e-05	0.000876247
S100A2	0.179641	8.2523e-05	0.000877878
PANX1	0.179586	8.29508e-05	0.00088145
NPR3	0.179559	8.31549e-05	0.00088264
GAS6	0.179517	8.34833e-05	0.000885635
NPLOC4	0.179473	8.3821e-05	0.000887742
LRP3	0.179464	8.38925e-05	0.000887894
LEPROT	0.17946	8.39279e-05	0.000887894
DUSP15	0.179428	8.41699e-05	0.000889471
SNX7	0.179375	8.45856e-05	0.000893009
GET4	0.179325	8.49772e-05	0.000896519
THBS1	0.17931	8.5102e-05	0.000897341
TMEM147	0.179293	8.52321e-05	0.000898034
BCAP31	0.179286	8.52858e-05	0.000898034
SEMA3D	0.179279	8.53432e-05	0.000898034
PLPPR4	0.179278	8.53551e-05	0.000898034
EDN2	0.17926	8.54927e-05	0.000898987
KDELR1	0.179245	8.56092e-05	0.000899719
ZNF649	0.179217	8.58316e-05	0.000901561
PDGFRL	0.179171	8.62046e-05	0.000904487
PCDHA7	0.179154	8.6336e-05	0.00090537
COL9A2	0.179119	8.66157e-05	0.000907807
FKBPL	0.179096	8.68049e-05	0.000909022
POMGNT2	0.179093	8.68266e-05	0.000909022
EXT1	0.179075	8.69692e-05	0.000910018
EIF4G1	0.179054	8.71395e-05	0.000911302
DGKB	0.179001	8.75674e-05	0.000914779
CYB5R3	0.178991	8.76454e-05	0.000915094
ARHGEF26	0.17894	8.80655e-05	0.000918979
BEX2	0.178929	8.8154e-05	0.000919402
ARVCF	0.178827	8.89849e-05	0.000927564
FADS6	0.178802	8.91978e-05	0.000929277
SYT10	0.178794	8.92588e-05	0.000929407
DBNDD1	0.178752	8.9609e-05	0.00093204
ATP2A2	0.178663	9.03446e-05	0.000939182
AGAP3	0.178649	9.0465e-05	0.000939923
DSG2	0.178634	9.05877e-05	0.000940688
ZNF462	0.178587	9.09827e-05	0.000944278
PARD3B	0.178579	9.10461e-05	0.000944425
SUCO	0.178565	9.11668e-05	0.000945165
ZNF772	0.178504	9.16811e-05	0.00094947
FLRT2	0.178474	9.19319e-05	0.000951552
FOXO3	0.178459	9.2061e-05	0.000952374
LHFPL5	0.17844	9.22236e-05	0.000953126
DLX2	0.178439	9.22332e-05	0.000953126
LANCL2	0.178425	9.23524e-05	0.000953843
THNSL2	0.178397	9.25897e-05	0.000955779
CHMP1B	0.178385	9.26937e-05	0.000956337
RAB3IL1	0.178377	9.27593e-05	0.000956499
WSB2	0.178313	9.33065e-05	0.000961107
WFDC3	0.178282	9.35804e-05	0.000963411
RNF180	0.178216	9.41483e-05	0.000968217
FNDC5	0.178208	9.42203e-05	0.000968437
TMEM230	0.178167	9.45726e-05	0.000971477
TRIM29	0.178162	9.46175e-05	0.000971477
CRABP2	0.178105	9.51131e-05	0.00097573
ELAVL2	0.178103	9.51336e-05	0.00097573
WASL	0.178058	9.55307e-05	0.000978755
SNTA1	0.178044	9.56465e-05	0.000979418
PKN2	0.178014	9.5915e-05	0.000981119
MAFF	0.177986	9.6161e-05	0.000982533
APLP2	0.177984	9.61761e-05	0.000982533
TDRD10	0.177976	9.62493e-05	0.000982533
ZNF365	0.177975	9.62584e-05	0.000982533
CACNA1G	0.177944	9.65367e-05	0.000984266
THEGL	0.177909	9.68422e-05	0.00098639
MMP13	0.177903	9.68971e-05	0.000986424
C6orf132	0.177881	9.7092e-05	0.000987884
CRIM1	0.177819	9.76463e-05	0.00099282
FKBP14	0.177731	9.84395e-05	0.000999529
FAM71F1	0.177731	9.84452e-05	0.000999529
FAM222A	0.177678	9.89259e-05	0.00100388
FAM20B	0.177655	9.91311e-05	0.00100509
LRRC42	0.177653	9.915e-05	0.00100509
MAGEC2	0.177647	9.92085e-05	0.00100515
MYLK	0.177586	9.97642e-05	0.00100995
PRRX2	0.177583	9.97877e-05	0.00100995
MAGEF1	0.177567	9.99361e-05	0.00101092
MOSPD1	0.177528	0.000100297	0.00101403
PRSS8	0.177479	0.000100746	0.0010175
NOD2	0.177456	0.000100956	0.00101908
PDZD11	0.177429	0.000101205	0.00102106
CASZ1	0.177411	0.000101375	0.00102223
FBXL2	0.177393	0.000101546	0.00102342
MAGEA6	0.177339	0.000102047	0.00102757
CARD10	0.177331	0.000102119	0.00102757
KCNA7	0.177232	0.000103057	0.00103647
COL4A1	0.177211	0.00010325	0.00103787
SPSB1	0.177166	0.000103678	0.00104161
MET	0.177106	0.000104246	0.00104677
PCDHB9	0.177101	0.0001043	0.00104677
ANKRD1	0.177082	0.000104474	0.00104763
CERS1	0.17708	0.000104495	0.00104763
AP2S1	0.177032	0.000104961	0.00105026
OR10A3	0.177031	0.000104969	0.00105026
RHEB	0.17703	0.000104974	0.00105026
TCEAL2	0.177027	0.000105009	0.00105026
TNS2	0.177015	0.00010512	0.0010506
PLEKHA7	0.177009	0.000105181	0.00105066
ROS1	0.176997	0.000105296	0.00105125
YAP1	0.176966	0.000105594	0.00105368
ENO4	0.176951	0.000105739	0.00105458
PAX6	0.176911	0.000106129	0.00105793
MLXIPL	0.176889	0.000106336	0.00105889
ALKAL1	0.176867	0.000106556	0.00106052
CKAP4	0.176834	0.00010687	0.0010631
HR	0.176819	0.000107023	0.00106407
OTOG	0.176801	0.000107197	0.00106525
EDARADD	0.176746	0.000107736	0.00106949
ABHD4	0.176698	0.000108213	0.00107367
TNS1	0.176689	0.0001083	0.00107398
ALS2CL	0.176645	0.00010874	0.00107722
RELL1	0.176633	0.000108856	0.00107782
TACR2	0.176625	0.000108938	0.00107807
ALOX15	0.176615	0.00010904	0.00107817
ZNF512B	0.176612	0.000109061	0.00107817
CDK16	0.176596	0.000109227	0.00107926
TOR1B	0.17656	0.000109587	0.00108225
FAM220A	0.176484	0.000110346	0.00108919
CLIC5	0.176467	0.000110517	0.00109032
B4GALT5	0.176359	0.000111611	0.00110054
LTBP2	0.176332	0.000111891	0.00110273
ADAMTS16	0.176322	0.000111987	0.00110311
PRR36	0.176289	0.000112327	0.00110501
PLXNB1	0.176286	0.000112355	0.00110501
ALDH1L1	0.176279	0.000112431	0.00110501
COL6A2	0.176275	0.000112468	0.00110501
MYO1B	0.176265	0.000112572	0.00110547
NDUFC2	0.176225	0.000112985	0.00110851
ACAD9	0.176224	0.000112997	0.00110851
NECAB3	0.176147	0.000113785	0.00111522
ERBB4	0.176146	0.000113798	0.00111522
AVPI1	0.176137	0.000113895	0.0011156
SYT8	0.176084	0.000114445	0.00111984
TXNRD3	0.176073	0.000114556	0.00112035
VWDE	0.176052	0.000114773	0.00112191
RHBDL3	0.176041	0.000114888	0.00112246
NRSN2	0.176011	0.000115208	0.00112501
TMEM14A	0.175997	0.000115352	0.00112584
NGB	0.175948	0.000115864	0.00112976
RAB1B	0.175948	0.000115871	0.00112976
SSPN	0.175913	0.000116235	0.00113273
USH1G	0.175895	0.00011643	0.00113405
MCAM	0.175889	0.000116495	0.00113411
TACSTD2	0.175882	0.00011657	0.00113427
ABLIM3	0.17586	0.000116805	0.00113597
ARHGAP35	0.175817	0.000117258	0.0011398
RBSN	0.175758	0.000117891	0.00114479
KLHL22	0.175744	0.000118039	0.00114565
LMNA	0.175737	0.000118108	0.00114573
AATK	0.175732	0.00011817	0.00114575
TEF	0.175709	0.000118408	0.00114749
CTSL	0.175626	0.000119305	0.0011556
KDM2A	0.175586	0.000119747	0.0011587
PCDHA2	0.175562	0.000120003	0.00116042
PDE7B	0.175557	0.000120056	0.00116042
FZD7	0.175553	0.000120106	0.00116042
RCN1	0.175522	0.000120444	0.00116237
PCDHGB1	0.175514	0.000120528	0.00116237
TMEM17	0.175498	0.000120705	0.00116328
BDKRB1	0.175448	0.000121255	0.00116798
SULF1	0.175423	0.000121529	0.00117004
SYCP2	0.175341	0.000122434	0.00117757
OLFM2	0.175335	0.000122505	0.00117766
LOX	0.175307	0.000122808	0.00117998
KIF12	0.175281	0.000123101	0.00118161
DHCR7	0.175281	0.000123102	0.00118161
PLAC1	0.175265	0.000123279	0.00118272
SEPTIN4	0.175231	0.000123657	0.00118575
TMPRSS7	0.175205	0.000123949	0.00118781
EFNA2	0.175201	0.000123995	0.00118781
FSTL3	0.175179	0.000124246	0.00118962
ARHGEF11	0.175143	0.000124656	0.00119235
FZD6	0.17511	0.000125023	0.00119527
RBMXL3	0.175089	0.000125258	0.00119632
SELENOS	0.175079	0.000125371	0.0011968
ARMCX1	0.175074	0.000125437	0.00119684
NAT2	0.174905	0.000127369	0.00121353
CDH24	0.174904	0.000127376	0.00121353
EPS8L2	0.174876	0.000127701	0.00121602
DDRGK1	0.174866	0.000127811	0.00121646
IRF6	0.174854	0.000127957	0.00121715
EFNB1	0.174849	0.000128011	0.00121715
SDK1	0.174782	0.000128791	0.00122375
LYPD1	0.174778	0.000128833	0.00122375
KIAA1671	0.174772	0.000128903	0.00122381
CRISPLD1	0.174756	0.000129095	0.00122502
COL4A5	0.174712	0.000129611	0.00122931
GDF1	0.17469	0.00012986	0.00123107
KRT80	0.174629	0.000130584	0.00123732
SFRP1	0.17461	0.000130808	0.00123851
SHE	0.174607	0.000130839	0.00123851
PXYLP1	0.1746	0.000130928	0.00123874
TEX13C	0.174566	0.000131331	0.00124194
SDF2	0.174554	0.000131466	0.0012426
EPHB2	0.17454	0.000131641	0.00124364
PTHLH	0.174527	0.000131796	0.00124449
LHX1	0.17451	0.000131999	0.0012458
FRZB	0.174411	0.000133181	0.00125572
RNF114	0.174398	0.000133332	0.00125597
KDF1	0.174398	0.000133339	0.00125597
MCOLN1	0.174359	0.000133809	0.00125977
ACTG2	0.174329	0.000134171	0.00126256
KRT9	0.174321	0.000134259	0.00126277
SLC47A2	0.174309	0.000134407	0.00126304
MYO10	0.174308	0.000134419	0.00126304
GSN	0.174287	0.000134677	0.00126473
DAPK3	0.174282	0.000134731	0.00126473
LMCD1	0.174273	0.000134842	0.00126515
ENTPD2	0.174265	0.000134947	0.00126552
ENOX1	0.174241	0.000135231	0.00126695
CFAP43	0.17424	0.000135247	0.00126695
TMEM200C	0.174236	0.000135299	0.00126695
OSMR	0.174175	0.000136038	0.00127326
IL22RA1	0.174127	0.000136633	0.0012782
GDAP2	0.17411	0.000136835	0.00127946
KCNG3	0.174088	0.000137112	0.00128143
DCST1	0.174063	0.000137417	0.00128318
COL4A2	0.174056	0.000137509	0.00128318
TLCD4-RWDD3	0.17405	0.000137583	0.00128318
PCDHB8	0.174046	0.000137634	0.00128318
ZNF165	0.174022	0.000137928	0.00128529
BICC1	0.173988	0.000138354	0.00128864
RPRM	0.173972	0.00013855	0.00128984
FAM171B	0.173943	0.000138915	0.00129236
SCPEP1	0.17394	0.000138956	0.00129236
ACTBL2	0.173896	0.000139498	0.00129605
RXRA	0.173891	0.000139565	0.00129605
CLCN1	0.173888	0.000139607	0.00129605
GAS2L3	0.173886	0.000139624	0.00129605
ARC	0.173869	0.000139843	0.00129746
CCDC47	0.17386	0.000139956	0.00129788
JPT2	0.17382	0.000140461	0.00130194
ELOVL4	0.173794	0.000140789	0.00130434
AHDC1	0.173766	0.000141144	0.00130637
SSX2IP	0.173703	0.00014195	0.00131255
LIPG	0.173696	0.000142029	0.00131266
CTSD	0.173663	0.000142453	0.00131566
PFN2	0.17366	0.000142492	0.00131566
RAB11FIP5	0.173648	0.000142646	0.00131646
GLT8D2	0.173601	0.000143254	0.00132083
FUT9	0.1736	0.000143258	0.00132083
VWA3B	0.173583	0.000143488	0.00132175
VGLL1	0.173565	0.00014372	0.0013228
SFTPD	0.17356	0.000143773	0.0013228
GABBR2	0.173557	0.000143817	0.0013228
GCNT2	0.173446	0.000145258	0.00133464
NR2F2	0.173438	0.000145365	0.00133464
CNGA1	0.173436	0.000145383	0.00133464
ZNF532	0.173416	0.000145646	0.00133642
LAMB3	0.173374	0.000146194	0.00134016
SCNN1A	0.173364	0.000146327	0.00134073
HS6ST1	0.173349	0.000146524	0.00134187
MAGEA12	0.173344	0.000146591	0.00134187
BEND7	0.173324	0.000146859	0.00134369
HIF1A	0.173291	0.000147289	0.00134698
MAGI2	0.173261	0.000147689	0.00134998
PRXL2A	0.173243	0.000147928	0.00135153
ITPKC	0.173151	0.000149151	0.00136205
RGS7BP	0.173118	0.000149599	0.00136467
B3GALNT1	0.173115	0.000149631	0.00136467
PDE3A	0.173114	0.000149652	0.00136467
NAALADL2	0.173063	0.000150336	0.00137026
ZNF350	0.173013	0.000151005	0.00137507
C3orf52	0.173013	0.000151007	0.00137507
TMEM125	0.172997	0.000151223	0.00137638
STAT3	0.172954	0.000151801	0.00138033
ESRP2	0.172942	0.000151967	0.00138118
LMO1	0.172907	0.000152448	0.00138464
IFI6	0.172904	0.000152491	0.00138464
GABRE	0.172884	0.000152755	0.00138638
PCDHB12	0.172786	0.00015411	0.00139669
STARD13	0.172772	0.000154298	0.00139707
SLC35E1	0.172746	0.000154652	0.00139961
PLD3	0.172722	0.000154991	0.00140202
AFAP1L2	0.172716	0.000155072	0.00140208
NID1	0.172682	0.000155539	0.00140498
CLDN9	0.172675	0.000155637	0.00140521
C1QTNF1	0.172669	0.000155719	0.00140529
CCDC89	0.172599	0.000156706	0.00141353
AP2A1	0.172577	0.000157009	0.00141559
ADAMTS5	0.17254	0.000157526	0.00141959
SUMF1	0.172484	0.000158316	0.00142603
DNAL1	0.172471	0.000158497	0.00142699
SLAIN2	0.172455	0.000158734	0.00142781
PPP1R16A	0.172454	0.000158737	0.00142781
SDC2	0.172443	0.0001589	0.00142821
PXMP4	0.172441	0.000158931	0.00142821
PLCXD2	0.172434	0.000159024	0.00142838
TAFA3	0.172421	0.000159212	0.0014294
TNFRSF19	0.172355	0.000160151	0.00143649
SEZ6L2	0.172318	0.000160686	0.00143926
IMPG1	0.172275	0.00016129	0.001444
OSGIN1	0.172265	0.000161448	0.00144473
KIF20A	0.172259	0.000161525	0.00144476
ZNF304	0.172194	0.000162464	0.00145247
SH3BP4	0.172179	0.000162676	0.00145369
DLX1	0.172165	0.000162878	0.00145414
BSDC1	0.172157	0.000162999	0.00145454
LEMD2	0.172094	0.000163917	0.00146205
MEAK7	0.172075	0.000164194	0.00146376
TCEAL9	0.172065	0.000164338	0.00146376
GPRC5D	0.171981	0.000165584	0.00147417
ITPRIPL2	0.171969	0.000165755	0.00147502
STYK1	0.171948	0.00016607	0.00147617
ARHGEF28	0.171944	0.000166116	0.00147617
TNFAIP8L3	0.171937	0.000166232	0.00147651
ABCG4	0.171884	0.000167006	0.00148217
ART5	0.171883	0.000167024	0.00148217
PCDHGA1	0.171868	0.000167245	0.00148345
ODF2L	0.171832	0.000167782	0.00148737
POMT2	0.171828	0.000167843	0.00148737
WDR44	0.171817	0.000168007	0.00148814
SMIM13	0.171788	0.000168443	0.00149131
SORBS1	0.171749	0.000169032	0.00149583
CLIC3	0.17173	0.000169314	0.00149712
ANK3	0.171729	0.000169334	0.00149712
LRRIQ1	0.171703	0.000169714	0.0014998
PITX3	0.171663	0.000170332	0.00150456
SELENOM	0.171631	0.000170806	0.00150805
CRMP1	0.171593	0.000171395	0.0015124
STC2	0.171587	0.000171472	0.0015124
GK5	0.171583	0.000171535	0.0015124
HSPG2	0.171576	0.000171651	0.00151273
MFN2	0.171564	0.000171835	0.00151365
SPRR2F	0.171556	0.000171948	0.00151395
RHOC	0.171493	0.000172916	0.00152177
UBE2H	0.171486	0.000173028	0.00152206
KIFC3	0.1714	0.000174352	0.00153159
TIAM1	0.17138	0.00017466	0.0015336
MAP6D1	0.171355	0.000175043	0.00153626
DKK1	0.171349	0.000175147	0.00153646
MAGEA11	0.171325	0.000175519	0.00153902
SNAI2	0.171319	0.000175614	0.00153915
PIH1D2	0.171311	0.000175739	0.00153954
RNF26	0.17129	0.000176064	0.00154169
SLC27A4	0.171243	0.000176794	0.00154678
CLCA2	0.171221	0.000177144	0.00154902
FAM133A	0.171171	0.000177922	0.00155511
DNAJB6	0.171133	0.000178523	0.00155965
DAP	0.171056	0.000179742	0.00156959
OLIG1	0.171031	0.000180141	0.00157235
MDFI	0.170994	0.00018074	0.00157686
DIP2C	0.170961	0.000181271	0.00158078
GOLT1A	0.170936	0.000181672	0.00158314
SLC35B2	0.170932	0.000181732	0.00158314
TMEM150C	0.170924	0.000181867	0.00158314
PHLDA2	0.17092	0.000181923	0.00158314
HAGH	0.170918	0.000181954	0.00158314
LSM14B	0.170913	0.00018204	0.00158316
TDRKH	0.170882	0.00018254	0.00158679
BMPER	0.170818	0.000183582	0.00159512
FBN2	0.170779	0.000184206	0.00159982
C20orf194	0.170764	0.00018446	0.00160058
DZIP1L	0.170754	0.00018461	0.00160115
ATP13A2	0.170689	0.000185681	0.00160899
BPNT2	0.170682	0.000185791	0.00160921
BARX1	0.170648	0.000186359	0.00161296
COL16A1	0.170646	0.000186393	0.00161296
BEND2	0.17063	0.000186644	0.00161394
TIMMDC1	0.170628	0.000186684	0.00161394
SLC30A3	0.170623	0.000186759	0.00161394
CFAP221	0.170597	0.000187198	0.00161701
UBE2C	0.170573	0.000187596	0.00161971
NR4A3	0.170479	0.000189148	0.00163091
PSAPL1	0.170413	0.000190258	0.00163827
DYNLRB1	0.170377	0.000190859	0.0016427
ACER3	0.170332	0.000191619	0.0016473
ADAM12	0.17033	0.00019165	0.0016473
SCNN1G	0.170323	0.00019177	0.00164759
PKNOX2	0.170274	0.000192601	0.00165324
SCML1	0.170199	0.000193892	0.00166358
WNT5B	0.170142	0.000194864	0.00167118
ZNF148	0.170106	0.000195489	0.00167578
P2RY2	0.170068	0.000196142	0.00168062
CLMN	0.170026	0.000196863	0.00168605
TRIM17	0.169965	0.000197927	0.00169365
TAGLN3	0.169953	0.000198125	0.00169459
CCDC148	0.169843	0.000200053	0.00170955
FAF2	0.169834	0.000200217	0.00170961
KIT	0.169833	0.000200238	0.00170961
MAP1B	0.169792	0.000200949	0.00171492
TBC1D2	0.169785	0.000201083	0.0017153
KRT34	0.169737	0.000201933	0.00172178
CCDC96	0.169633	0.000203782	0.00173599
EVC	0.169589	0.000204575	0.00174043
SEMA3E	0.169555	0.00020519	0.00174489
EGFL6	0.169406	0.00020788	0.00176576
RAPGEF4	0.169401	0.00020798	0.00176576
LRRC10B	0.169396	0.000208062	0.00176576
PYGO1	0.169394	0.000208105	0.00176576
PODXL2	0.169308	0.000209675	0.00177744
PRRG2	0.169296	0.000209902	0.00177744
IPPK	0.169294	0.000209934	0.00177744
MEOX1	0.169294	0.000209946	0.00177744
ERRFI1	0.169244	0.000210868	0.00178368
KRT6C	0.169233	0.000211062	0.00178415
PSMC4	0.169222	0.000211272	0.00178415
RRAGC	0.169185	0.000211962	0.00178897
TNFRSF21	0.169159	0.00021243	0.00179214
MOXD1	0.169133	0.00021293	0.0017942
FOXS1	0.169131	0.000212955	0.0017942
RAB15	0.169115	0.000213257	0.00179527
FOXN1	0.169114	0.00021327	0.00179527
GATA5	0.16906	0.000214295	0.00180241
STAC2	0.169056	0.000214362	0.00180241
LY6E	0.169054	0.0002144	0.00180241
CYP24A1	0.169021	0.000215017	0.00180675
SLC41A2	0.169017	0.000215105	0.00180675
SLC2A10	0.168995	0.000215504	0.00180931
ZNF853	0.168941	0.00021654	0.0018159
DHRS3	0.168939	0.000216574	0.0018159
LAMC2	0.168898	0.000217354	0.00182164
PAQR7	0.168888	0.000217543	0.00182243
PXN	0.168847	0.000218321	0.00182815
LCA5	0.168819	0.000218862	0.00183188
TMEM121	0.168763	0.000219922	0.00183915
DGKI	0.168713	0.000220888	0.00184642
LAYN	0.168664	0.000221851	0.00185366
SERPINB7	0.168596	0.000223161	0.00186298
AFF4	0.168551	0.000224049	0.00186899
PTPRU	0.168547	0.000224116	0.00186899
PLEKHA6	0.168543	0.00022419	0.00186899
RGMB	0.168539	0.000224271	0.00186899
RDH12	0.168523	0.000224585	0.00187079
REEP3	0.168506	0.000224926	0.00187282
BAG3	0.168423	0.00022656	0.00188479
TMEM30A	0.168412	0.000226786	0.00188585
LGALSL	0.168404	0.000226934	0.00188626
TCEA3	0.16839	0.000227219	0.00188781
USP31	0.168358	0.000227847	0.00189221
CLCF1	0.168352	0.000227965	0.00189237
TMEM98	0.168343	0.000228139	0.00189299
SOCS6	0.168227	0.000230469	0.0019115
EPB41L5	0.168202	0.000230965	0.00191478
CHST6	0.168196	0.000231086	0.00191495
STK19	0.168153	0.000231949	0.00192127
JHY	0.16809	0.000233224	0.001931
PABPC4L	0.168022	0.000234628	0.00193976
MYO6	0.16802	0.000234663	0.00193976
NCSTN	0.168019	0.000234686	0.00193976
GPR157	0.167993	0.000235221	0.0019425
NNAT	0.167938	0.000236337	0.00195087
PPP1R3G	0.16791	0.000236922	0.00195486
VSTM5	0.1679	0.000237129	0.00195498
LPL	0.167899	0.00023714	0.00195498
CLDN23	0.167852	0.000238118	0.00196219
TLCD1	0.167832	0.000238531	0.00196476
PCDHA11	0.167818	0.000238829	0.00196541
ABCA5	0.167813	0.000238918	0.00196541
RABGAP1	0.167798	0.000239246	0.00196726
HS3ST5	0.167782	0.00023956	0.00196802
KLHL31	0.167778	0.000239646	0.00196802
UPK2	0.167761	0.000240017	0.00196951
SPATA46	0.16776	0.000240034	0.00196951
ETNPPL	0.167751	0.000240215	0.00197015
ASPH	0.167715	0.000240966	0.00197546
FAM184A	0.167621	0.000242952	0.00199004
FAM83G	0.167531	0.00024486	0.00200396
APLN	0.167523	0.000245012	0.00200435
SELENOV	0.167514	0.000245204	0.00200506
KRTAP3-1	0.167479	0.000245955	0.00201035
LUZP1	0.16745	0.000246587	0.00201465
CNFN	0.167412	0.000247385	0.00202031
ZCCHC17	0.167388	0.000247913	0.00202247
ENHO	0.167385	0.000247966	0.00202247
GRB7	0.167351	0.000248713	0.00202765
WDR93	0.167346	0.000248812	0.00202765
MARCHF2	0.167335	0.000249044	0.00202867
KRTDAP	0.167329	0.000249174	0.00202887
CD9	0.167266	0.000250545	0.0020383
NDUFS6	0.16724	0.000251115	0.00204206
SLC28A1	0.16719	0.000252197	0.00205
SGCE	0.167149	0.000253097	0.00205644
C12orf56	0.167118	0.000253785	0.00206064
GRB14	0.167116	0.000253829	0.00206064
SS18L1	0.167082	0.000254578	0.00206478
CHST14	0.167078	0.000254662	0.00206478
KRT8	0.16707	0.00025483	0.00206527
IL20	0.167036	0.000255587	0.00207052
SLC6A2	0.167031	0.000255694	0.00207052
GNAL	0.166969	0.000257066	0.00208075
PCDHB13	0.166956	0.000257354	0.00208132
[truncated: 17,179 more rows]

## Sheet: F. Oxaliplatin
Drug effect (AUC) vs. mRNA expression: Oxaliplatin
Gene name	rho	pval	padj
ITGB5	0.395335	0	0
RHOC	0.393503	0	0
PIGT	0.385309	0	0
PPIC	0.381558	0	0
TMEM184B	0.37864	0	0
RNF11	0.378632	0	0
PXDC1	0.376515	0	0
FKBP2	0.373814	0	0
FAM114A1	0.373365	0	0
PLOD1	0.371522	0	0
COL12A1	0.371204	0	0
SLC39A7	0.370527	0	0
TENT5B	0.367185	0	0
FRMD6	0.365408	0	0
CCN1	0.364098	0	0
CAP2	0.361903	0	0
SHISA4	0.360772	2.22045e-16	2.02737e-13
PINK1	0.358227	4.44089e-16	3.40599e-13
TMED9	0.356822	4.44089e-16	3.40599e-13
GOLGA2	0.35591	4.44089e-16	3.40599e-13
VASN	0.354686	4.44089e-16	3.40599e-13
REEP5	0.353112	8.88178e-16	5.67664e-13
ZNF365	0.352932	8.88178e-16	5.67664e-13
SYNC	0.35139	1.33227e-15	7.98278e-13
LAMB2	0.351265	1.33227e-15	7.98278e-13
TMEM45A	0.348836	1.77636e-15	1.03212e-12
FSTL1	0.348056	2.22045e-15	1.21642e-12
MAP3K6	0.347901	2.22045e-15	1.21642e-12
C22orf23	0.347681	2.44249e-15	1.3009e-12
MAN1B1	0.346904	2.66454e-15	1.38081e-12
CTSA	0.345582	3.55271e-15	1.74666e-12
CYB5R1	0.345512	3.55271e-15	1.74666e-12
CALU	0.343572	5.32907e-15	2.55449e-12
PPP2R3A	0.34208	7.10543e-15	3.16836e-12
POMGNT1	0.339887	1.08802e-14	4.72025e-12
LMCD1	0.339764	1.11022e-14	4.72025e-12
PEA15	0.339713	1.13243e-14	4.72025e-12
RAB22A	0.339071	1.28786e-14	5.25392e-12
LAPTM4A	0.338861	1.33227e-14	5.32185e-12
TFAP2C	0.338536	1.42109e-14	5.56079e-12
GPR37	0.338308	1.46549e-14	5.61988e-12
P4HA2	0.338152	1.5099e-14	5.67664e-12
SWI5	0.337888	1.59872e-14	5.89498e-12
DSTN	0.336182	2.19824e-14	7.80539e-12
SYDE1	0.335589	2.44249e-14	8.51497e-12
ATP6AP2	0.335213	2.62013e-14	8.97113e-12
EMC3	0.334904	2.79776e-14	9.41128e-12
HM13	0.333711	3.4861e-14	1.13292e-11
IQCJ-SCHIP1	0.333703	3.4861e-14	1.13292e-11
CD151	0.332688	4.21885e-14	1.3261e-11
ANTXR1	0.332017	4.77396e-14	1.45295e-11
CERCAM	0.33025	6.61693e-14	1.98239e-11
RHBDF1	0.329951	6.9722e-14	2.05669e-11
NOTCH2	0.32961	7.41629e-14	2.15454e-11
CTSD	0.328828	8.57092e-14	2.45282e-11
FN1	0.328265	9.50351e-14	2.67971e-11
UBTD1	0.327569	1.07692e-13	2.99258e-11
GPR156	0.326933	1.20792e-13	3.29805e-11
LMNA	0.326872	1.22125e-13	3.29805e-11
GHR	0.326596	1.28342e-13	3.41781e-11
TBC1D9	0.325793	1.48548e-13	3.84899e-11
DNAJB2	0.325388	1.59872e-13	4.03341e-11
GBA	0.32538	1.59872e-13	4.03341e-11
PMEPA1	0.324478	1.88294e-13	4.63957e-11
PLS3	0.324467	1.88738e-13	4.63957e-11
IL17RC	0.324375	1.91847e-13	4.65629e-11
DAB2	0.324144	1.9984e-13	4.76207e-11
COL1A1	0.323762	2.14051e-13	5.00514e-11
TNKS1BP1	0.323627	2.1938e-13	5.01775e-11
KDELR3	0.323611	2.19824e-13	5.01775e-11
LARP6	0.323523	2.23377e-13	5.03886e-11
ATRN	0.323288	2.32925e-13	5.13345e-11
LMAN2L	0.322893	2.50022e-13	5.42949e-11
CNN3	0.322847	2.52021e-13	5.42949e-11
PEDS1	0.322748	2.56462e-13	5.46377e-11
KDELR2	0.322162	2.84661e-13	5.9979e-11
ARHGEF17	0.321953	2.95541e-13	6.15947e-11
TM9SF1	0.321062	3.4639e-13	7.13465e-11
TMEM127	0.320999	3.50164e-13	7.13465e-11
CCN2	0.320342	3.93463e-13	7.8586e-11
ENPP1	0.320119	4.09006e-13	8.08483e-11
YIPF5	0.318984	4.99822e-13	9.6804e-11
MYPN	0.318729	5.22693e-13	1.00221e-10
PIGK	0.318133	5.80425e-13	1.09303e-10
CD59	0.31802	5.91971e-13	1.09303e-10
AMOTL2	0.318012	5.92859e-13	1.09303e-10
CCDC80	0.317909	6.03517e-13	1.10208e-10
CTSL	0.317483	6.50369e-13	1.17643e-10
RPN2	0.317104	6.95e-13	1.23901e-10
FAM50A	0.31708	6.97886e-13	1.23901e-10
TAF13	0.31621	8.12239e-13	1.41581e-10
SNX21	0.315881	8.60201e-13	1.4859e-10
ATP6V0E1	0.315604	9.02389e-13	1.54098e-10
EFEMP1	0.315568	9.08162e-13	1.54098e-10
TPBG	0.315388	9.37028e-13	1.57602e-10
PCDH7	0.314633	1.06803e-12	1.7503e-10
RRBP1	0.314001	1.19149e-12	1.93607e-10
SDC4	0.313631	1.26987e-12	2.03188e-10
C1QTNF2	0.313623	1.27165e-12	2.03188e-10
RAET1G	0.313249	1.35669e-12	2.14985e-10
SERTAD1	0.313119	1.38689e-12	2.17969e-10
SLC10A3	0.313055	1.40243e-12	2.1862e-10
PLOD2	0.312896	1.44151e-12	2.22479e-10
OPHN1	0.312859	1.4504e-12	2.22479e-10
THBS1	0.312677	1.4968e-12	2.27775e-10
ATP6AP1	0.312544	1.53144e-12	2.31102e-10
NBPF10	0.3125	1.54277e-12	2.31102e-10
HOXC13	0.312186	1.62848e-12	2.42049e-10
cdk9_5038	0.311779	1.40656e-11	1.39018e-09
ANXA5	0.311711	1.76636e-12	2.60525e-10
FGF1	0.311617	1.79501e-12	2.62729e-10
AHNAK	0.310745	2.08367e-12	3.02668e-10
RRAS	0.3107	2.09965e-12	3.02697e-10
KIF13A	0.310519	2.16538e-12	3.08261e-10
TMEM59	0.310462	2.18647e-12	3.08261e-10
SLC39A1	0.309914	2.4003e-12	3.34993e-10
CALD1	0.309857	2.42384e-12	3.34993e-10
BAD	0.309724	2.47935e-12	3.39565e-10
P4HA3	0.309468	2.58904e-12	3.49593e-10
VAMP3	0.30933	2.65077e-12	3.55425e-10
SNX33	0.308969	2.81797e-12	3.74952e-10
EXT2	0.308933	2.83551e-12	3.74952e-10
RTL8C	0.308815	2.8928e-12	3.79907e-10
BOC	0.308335	3.13705e-12	4.09182e-10
SNX24	0.308147	3.23874e-12	4.19592e-10
HSPB8	0.307975	3.33422e-12	4.29063e-10
FAM189A2	0.307661	3.51519e-12	4.49335e-10
OTUD7B	0.307311	3.72902e-12	4.73511e-10
PCYOX1	0.307132	3.84293e-12	4.83099e-10
DAG1	0.307114	3.85492e-12	4.83099e-10
WWTR1	0.306943	3.96705e-12	4.93923e-10
MAMLD1	0.306726	4.11426e-12	5.08948e-10
HDAC11	0.306638	4.17599e-12	5.13272e-10
CTNNA1	0.30658	4.21663e-12	5.1481e-10
WNT9A	0.306503	4.27169e-12	5.1481e-10
AFAP1L1	0.306484	4.28524e-12	5.1481e-10
LRPAP1	0.306469	4.2959e-12	5.1481e-10
GNG12	0.306321	4.40359e-12	5.24437e-10
GABARAPL1	0.305729	4.86322e-12	5.75601e-10
SERTAD3	0.305492	5.05995e-12	5.95212e-10
IL6ST	0.305349	5.18274e-12	6.05939e-10
CRYAB	0.30522	5.29488e-12	6.15297e-10
RAB13	0.305181	5.32996e-12	6.15642e-10
GAS2L1	0.305126	5.37925e-12	6.17616e-10
ATOX1	0.304705	5.77094e-12	6.58643e-10
KIF1C	0.303961	6.53166e-12	7.39049e-10
OSGIN1	0.303942	6.55254e-12	7.39049e-10
RAPH1	0.30376	6.75326e-12	7.57234e-10
MAGT1	0.303668	6.85763e-12	7.64466e-10
WFS1	0.303271	7.32392e-12	8.11727e-10
PALM2AKAP2	0.302872	7.82507e-12	8.62287e-10
CRIP2	0.302656	8.10974e-12	8.88549e-10
MATN3	0.302541	8.26539e-12	8.97968e-10
PLEC	0.302523	8.28937e-12	8.97968e-10
SMPD1	0.302397	8.46523e-12	9.11867e-10
JPH2	0.301941	9.12714e-12	9.77675e-10
DDOST	0.301822	9.30678e-12	9.91379e-10
PSAP	0.301783	9.3674e-12	9.92323e-10
ETNK2	0.301362	1.004e-11	1.05773e-09
IL1R1	0.301317	1.01141e-11	1.05972e-09
NDST1	0.301199	1.0314e-11	1.07478e-09
TIMP2	0.301141	1.04112e-11	1.07905e-09
RAB18	0.30095	1.07439e-11	1.10754e-09
LAMP2	0.300569	1.14382e-11	1.17281e-09
FBLN1	0.300482	1.16016e-11	1.17698e-09
SEMA3C	0.30008	1.23919e-11	1.24822e-09
GPX8	0.30001	1.25346e-11	1.25177e-09
MID1	0.299632	1.33351e-11	1.32481e-09
RASSF8	0.299134	1.44651e-11	1.42233e-09
SCYL1	0.298988	1.4813e-11	1.44911e-09
GGCX	0.298801	1.52718e-11	1.4864e-09
BAG3	0.298262	1.66724e-11	1.61453e-09
SDC3	0.298134	1.7025e-11	1.63905e-09
CAPN2	0.298108	1.70965e-11	1.63905e-09
ADRM1	0.298048	1.72629e-11	1.64676e-09
SELENOM	0.297796	1.79849e-11	1.69874e-09
ADAMTS15	0.297718	1.82161e-11	1.71213e-09
FAM174A	0.297297	1.95006e-11	1.81507e-09
SOX13	0.297244	1.96712e-11	1.8221e-09
MSRB3	0.296894	2.08162e-11	1.90972e-09
HEATR5A	0.296034	2.392e-11	2.17366e-09
IGFBP3	0.295779	2.49241e-11	2.25422e-09
MUL1	0.295694	2.52651e-11	2.27434e-09
MAFB	0.295547	2.58726e-11	2.31814e-09
MATN2	0.29535	2.67051e-11	2.3816e-09
APP	0.295196	2.73745e-11	2.4188e-09
PXN	0.29511	2.77547e-11	2.44114e-09
CAVIN1	0.294531	3.04559e-11	2.65437e-09
ADAM12	0.294433	3.09379e-11	2.68418e-09
COL6A2	0.294397	3.11182e-11	2.68766e-09
NHLRC1	0.2942	3.21161e-11	2.76141e-09
COL6A1	0.294067	3.28044e-11	2.808e-09
TPM1	0.293866	3.38798e-11	2.88716e-09
NOMO1	0.293813	3.41687e-11	2.89889e-09
CD63	0.293546	3.56555e-11	2.98998e-09
SPIRE1	0.29345	3.62057e-11	3.0183e-09
DMRTA1	0.292716	4.07017e-11	3.37841e-09
DGCR6L	0.292517	4.20135e-11	3.47227e-09
GNS	0.292301	4.34759e-11	3.57771e-09
TGFB2	0.292167	4.44116e-11	3.63716e-09
SERPINB7	0.292144	4.45777e-11	3.63716e-09
KLHL38	0.292102	4.48739e-11	3.64581e-09
CLPTM1	0.291785	4.71929e-11	3.81805e-09
NAGK	0.291415	5.00373e-11	4.03116e-09
TNFRSF12A	0.291124	5.24016e-11	4.18645e-09
PMP22	0.290671	5.62883e-11	4.47831e-09
JUN	0.290632	5.6632e-11	4.48704e-09
BCAR3	0.29056	5.72828e-11	4.51992e-09
CSRP1	0.290399	5.87552e-11	4.6171e-09
DST	0.290272	5.99449e-11	4.67113e-09
ZBTB4	0.290238	6.02669e-11	4.67113e-09
NGF	0.290227	6.03764e-11	4.67113e-09
ADIPOR1	0.290168	6.09313e-11	4.69195e-09
INHA	0.289855	6.4017e-11	4.90985e-09
HEG1	0.289438	6.83549e-11	5.22166e-09
CPTP	0.289218	7.07607e-11	5.36271e-09
THSD4	0.289103	7.20519e-11	5.43907e-09
PCDHB5	0.288969	7.35738e-11	5.51836e-09
SLC31A2	0.288953	7.3757e-11	5.51836e-09
ZFPL1	0.28893	7.40314e-11	5.51836e-09
TFAP2A	0.288911	7.42535e-11	5.51836e-09
TNC	0.288692	7.6843e-11	5.6841e-09
YAP1	0.288673	7.70766e-11	5.6841e-09
TIGD6	0.288189	8.31357e-11	6.10745e-09
ERGIC3	0.287954	8.62479e-11	6.30253e-09
SSPN	0.287939	8.64486e-11	6.30253e-09
RIN2	0.287909	8.68576e-11	6.30836e-09
ACP2	0.28781	8.82161e-11	6.38285e-09
NPTN	0.287546	9.19169e-11	6.6161e-09
RILPL1	0.287531	9.21299e-11	6.6161e-09
TNS2	0.287433	9.35492e-11	6.69295e-09
TMEM200B	0.2874	9.40386e-11	6.69302e-09
MTCH1	0.287386	9.42482e-11	6.69302e-09
PRSS23	0.287344	9.48575e-11	6.71143e-09
HOMER3	0.28721	9.68701e-11	6.82863e-09
GPNMB	0.287066	9.90641e-11	6.95458e-09
FAM177A1	0.287045	9.93823e-11	6.95458e-09
IGSF3	0.286799	1.03269e-10	7.1742e-09
SCARB2	0.286684	1.05123e-10	7.27664e-09
TRPV4	0.286515	1.07923e-10	7.41692e-09
H2BC4	0.286436	1.09259e-10	7.48189e-09
CAV1	0.286325	1.11148e-10	7.5842e-09
SYNM	0.286145	1.14303e-10	7.77178e-09
NBPF14	0.285879	1.19121e-10	8.02545e-09
CFL2	0.28587	1.19289e-10	8.02545e-09
CCDC9B	0.285838	1.19875e-10	8.03662e-09
DSEL	0.285405	1.28181e-10	8.5043e-09
LTBP2	0.285358	1.2912e-10	8.53708e-09
MYL6	0.284668	1.43637e-10	9.39965e-09
EFHD1	0.284531	1.46694e-10	9.56704e-09
SLC2A4RG	0.284025	1.58593e-10	1.02386e-08
FLNA	0.283875	1.62291e-10	1.04421e-08
ANXA2	0.283836	1.63261e-10	1.04694e-08
DENND2B	0.282938	1.87398e-10	1.18586e-08
CHPF	0.282861	1.89616e-10	1.19595e-08
LIMCH1	0.282749	1.92874e-10	1.21251e-08
SVIL	0.282482	2.00937e-10	1.25254e-08
CHST3	0.282478	2.01051e-10	1.25254e-08
PCDHB6	0.282473	2.01201e-10	1.25254e-08
TMEM179B	0.282166	2.10851e-10	1.30415e-08
TFPI2	0.282066	2.14103e-10	1.32e-08
RAB1B	0.281712	2.25972e-10	1.38428e-08
SNAI2	0.281547	2.31749e-10	1.41514e-08
ACVR1	0.281506	2.33202e-10	1.4195e-08
KIAA0513	0.281369	2.38109e-10	1.44097e-08
PTPN14	0.281365	2.38232e-10	1.44097e-08
INHBB	0.28088	2.56497e-10	1.54656e-08
OLFML2A	0.280751	2.61564e-10	1.56238e-08
EVA1A	0.28056	2.69229e-10	1.60317e-08
OSMR	0.280514	2.71138e-10	1.60954e-08
ITGB1	0.280447	2.73908e-10	1.62096e-08
SLC35A2	0.28031	2.79647e-10	1.64477e-08
FITM2	0.280017	2.92352e-10	1.71424e-08
CYP27C1	0.279969	2.94471e-10	1.7214e-08
TCF7L1	0.279783	3.02864e-10	1.75576e-08
CPA4	0.279778	3.03096e-10	1.75576e-08
FNDC3B	0.279613	3.10747e-10	1.79465e-08
FAM3A	0.279492	3.16516e-10	1.81346e-08
POLR2L	0.279485	3.1684e-10	1.81346e-08
YIF1A	0.279401	3.20878e-10	1.83111e-08
NTN4	0.279309	3.25343e-10	1.85108e-08
ARHGAP29	0.279183	3.31585e-10	1.87695e-08
KIFC3	0.279178	3.31849e-10	1.87695e-08
FKBP9	0.279114	3.35076e-10	1.88963e-08
SLC35B2	0.279033	3.39173e-10	1.90713e-08
DGCR6	0.278952	3.43388e-10	1.92518e-08
S1PR5	0.278791	3.51783e-10	1.96078e-08
HTRA1	0.278568	3.63821e-10	2.022e-08
ITGAV	0.278527	3.66039e-10	2.02845e-08
PERM1	0.278419	3.72037e-10	2.05575e-08
MIGA1	0.278258	3.81197e-10	2.10031e-08
REEP3	0.278163	3.86669e-10	2.12435e-08
PLK2	0.278009	3.95692e-10	2.16259e-08
AKR1B15	0.278006	3.95884e-10	2.16259e-08
SERINC3	0.277967	3.98178e-10	2.16894e-08
EXT1	0.277929	4.00502e-10	2.17542e-08
PDLIM3	0.277902	4.02097e-10	2.17791e-08
SGCE	0.277875	4.03715e-10	2.18052e-08
LY6K	0.277812	4.07579e-10	2.19304e-08
MYL9	0.2778	4.08322e-10	2.19304e-08
SERTAD4	0.277412	4.32742e-10	2.31771e-08
CTSF	0.277334	4.37861e-10	2.32896e-08
LTBP1	0.277333	4.37901e-10	2.32896e-08
TMED10	0.277324	4.38487e-10	2.32896e-08
CLIP1	0.277115	4.52465e-10	2.39657e-08
RER1	0.277076	4.55121e-10	2.40399e-08
RND3	0.27636	5.06492e-10	2.65596e-08
COL5A2	0.276353	5.06979e-10	2.65596e-08
EVC	0.276236	5.15876e-10	2.6952e-08
C1orf122	0.276203	5.18418e-10	2.70113e-08
PARVA	0.276158	5.21907e-10	2.70653e-08
PTPN21	0.276154	5.22278e-10	2.70653e-08
TIMP3	0.275723	5.56878e-10	2.86895e-08
GPR137	0.275708	5.5811e-10	2.86895e-08
SLC39A13	0.275652	5.62798e-10	2.88532e-08
SUMF1	0.27561	5.66297e-10	2.89551e-08
SPSB1	0.275583	5.68632e-10	2.89972e-08
CYB5R3	0.275257	5.96781e-10	3.02716e-08
MN1	0.275179	6.03783e-10	3.0546e-08
NUAK1	0.275111	6.0992e-10	3.07753e-08
ITPRIPL2	0.274868	6.32318e-10	3.17765e-08
EHD2	0.274859	6.33077e-10	3.17765e-08
PALLD	0.274323	6.85448e-10	3.41371e-08
MFSD5	0.273929	7.2651e-10	3.60883e-08
PACSIN3	0.27381	7.39407e-10	3.66341e-08
ARSI	0.273785	7.42092e-10	3.66723e-08
LEPROT	0.273751	7.45861e-10	3.67638e-08
LTBP3	0.273723	7.48915e-10	3.68197e-08
SNX18	0.273645	7.5764e-10	3.70587e-08
ADM	0.27336	7.90185e-10	3.85522e-08
MYLK	0.27328	7.99465e-10	3.89059e-08
SAR1B	0.272898	8.45817e-10	4.10575e-08
TSPAN4	0.272729	8.67073e-10	4.18074e-08
MDFIC	0.272512	8.95116e-10	4.30149e-08
EVI5	0.272348	9.169e-10	4.3891e-08
ATP6V0A4	0.272324	9.20164e-10	4.3891e-08
FERMT2	0.272324	9.20214e-10	4.3891e-08
ANLN	0.272304	9.22831e-10	4.39066e-08
FO681492.1	0.272154	9.43406e-10	4.47744e-08
P3H2	0.272102	9.50666e-10	4.50076e-08
LYPD1	0.271881	9.81978e-10	4.63755e-08
NOTCH2NLA	0.271623	1.01968e-09	4.80377e-08
BLVRB	0.271451	1.04574e-09	4.91445e-08
ANXA1	0.271227	1.08046e-09	5.05287e-08
NIBAN2	0.271187	1.08682e-09	5.06989e-08
COPB2	0.271171	1.08939e-09	5.06989e-08
TMED7	0.271122	1.09723e-09	5.08173e-08
RAB12	0.270993	1.11799e-09	5.148e-08
A4GALT	0.270977	1.12064e-09	5.148e-08
SYS1	0.270964	1.12285e-09	5.148e-08
DENND2C	0.270859	1.14014e-09	5.20502e-08
TPD52L2	0.270773	1.15446e-09	5.25788e-08
VAPB	0.270706	1.16583e-09	5.28588e-08
INHBA	0.270704	1.16612e-09	5.28588e-08
SRPX2	0.270591	1.18559e-09	5.36145e-08
ABLIM3	0.270458	1.20872e-09	5.45319e-08
NPTXR	0.270342	1.22934e-09	5.52023e-08
EMP2	0.270226	1.25016e-09	5.60059e-08
MORN2	0.270172	1.26017e-09	5.63227e-08
MICA	0.270003	1.2914e-09	5.75843e-08
EMP1	0.269937	1.30393e-09	5.8008e-08
HRCT1	0.26975	1.33971e-09	5.94621e-08
ELL2	0.269442	1.40105e-09	6.17556e-08
ARL4D	0.26931	1.42811e-09	6.2804e-08
FOXF2	0.269081	1.47619e-09	6.46508e-08
AP2S1	0.269025	1.48828e-09	6.5003e-08
RNF217	0.269006	1.49247e-09	6.50379e-08
CD276	0.268918	1.51154e-09	6.55708e-08
ERGIC2	0.268898	1.51592e-09	6.56123e-08
POFUT1	0.268737	1.55161e-09	6.70058e-08
RAB31	0.268575	1.58833e-09	6.84375e-08
RAI14	0.268466	1.61369e-09	6.93553e-08
ARL1	0.268452	1.61687e-09	6.93553e-08
C5orf46	0.268393	1.63082e-09	6.97975e-08
GIPC1	0.268253	1.66401e-09	7.1037e-08
ACTN1	0.268233	1.66881e-09	7.1037e-08
NRBP1	0.268224	1.67089e-09	7.1037e-08
HSPA2	0.268058	1.71142e-09	7.2599e-08
MT2A	0.267962	1.73531e-09	7.345e-08
NKIRAS1	0.26785	1.76353e-09	7.44801e-08
CETN2	0.2678	1.77621e-09	7.47882e-08
SLC2A10	0.267769	1.78414e-09	7.47882e-08
SDF4	0.267761	1.78643e-09	7.47882e-08
PLPPR2	0.267535	1.84543e-09	7.70901e-08
LIFR	0.267033	1.98349e-09	8.19402e-08
SUSD5	0.266986	1.99676e-09	8.21585e-08
MCC	0.266934	2.0118e-09	8.25999e-08
LYPD3	0.266743	2.06786e-09	8.45399e-08
LMX1B	0.266723	2.07376e-09	8.46006e-08
PLAT	0.266544	2.12755e-09	8.66105e-08
RTF2	0.266529	2.13211e-09	8.66126e-08
BMPR2	0.266426	2.16393e-09	8.7534e-08
PPP1R3C	0.266316	2.19813e-09	8.8426e-08
TUSC1	0.266314	2.19889e-09	8.8426e-08
CTTN	0.266311	2.19981e-09	8.8426e-08
LYNX1	0.266055	2.2819e-09	9.15338e-08
STARD13	0.265925	2.32454e-09	9.30493e-08
PTTG1IP	0.265686	2.40545e-09	9.58877e-08
SRXN1	0.265669	2.41124e-09	9.59191e-08
DKK1	0.265606	2.43306e-09	9.65871e-08
VEGFC	0.265393	2.50815e-09	9.9362e-08
GANAB	0.265357	2.52107e-09	9.96682e-08
SIX5	0.26499	2.65645e-09	1.04804e-07
CREB3	0.264957	2.6688e-09	1.05075e-07
[truncated: 18,776 more rows]

## Sheet: G. AZD5438
Drug effect (AUC) vs. mRNA expression: AZD5438
[truncated: 19,178 more rows]

[truncated: 3 more sheets: H. VSP34-8731, I. RO-3306, J. JNK Inhibitor VIII]
